# Supplementary material for: A holistic view of mouse enhancer architectures reveals analogous pleiotropic effects and correlation with human disease
Source: BMC Genomics. 2020 Nov 2;21:754. doi: 10.1186/s12864-020-07109-5 (PMC7607678; doi:10.1186/s12864-020-07109-5)
Supplement: Supplementary file 2 — Additional file 2. List of genes associated with SEs (SEC) and TEs (TEC) in 22 tissues. [file 12864_2020_7109_MOESM2_ESM.xlsx]

## Sheet: SE
Super-enhancers and their associated genes
Chr	Start	End	Associated gene	Distance (bp)	Tissue/cell line
chr8	85801800	85812400	Ucp1	-7147	BAT
chr16	13456200	13512000	Parn	184163	BAT
chr11	73088400	73105400	Trpv3	16010	BAT
chr8	120955200	120969400	Cdh13	154667	BAT
chr18	38187400	38189800	Arap3	-31372	BAT
chr6	85230000	85239200	Sfxn5	48816	BAT
chr5	139217600	139224000	Fam20c	-9668	BAT
chr9	107867200	107871400	Uba7	-8565	BAT
chr5	151013600	151034400	Fry	-38505	BAT
chr11	76505000	76526000	Tusc5	22190	BAT
chr11	68674400	68683800	Ndel1	-12463	BAT
chr7	106827000	106839600	Slco2b1	22371	BAT
chr4	43737800	43751200	Hrct1	4430	BAT
chr6	115186000	115197200	Timp4	10267	BAT
chr12	104718800	104724600	Ifi27l2b	-26267	BAT
chr6	115418800	115441000	Pparg	57816	BAT
chr9	55093800	55109600	Nrg4	29732	BAT
chr1	193275600	193279800	Ppp2r5a	-56781	BAT
chr17	78754600	78766400	Fez2	56971	BAT
chr13	56531200	56537800	Slc25a48	-5216	BAT
chr6	17269600	17285600	Cav1	21265	BAT
chr19	56813800	56817800	Adrb1	18938	BAT
chr1	135827600	135834000	Prelp	-12809	BAT
chr19	38152800	38164800	Ffar4	-12769	BAT
chr11	54861600	54876400	Anxa6	-22053	BAT
chr13	34872200	34888200	Fam50b	53481	BAT
chr13	94680000	94683000	Arsb	139866	BAT
chr8	120916400	120931600	Cdh13	116367	BAT
chr6	93484200	93490800	Adamts9	-594014	BAT
chr8	130935000	130953800	Nrp1	61427	BAT
chr3	116724800	116741200	1700061I17Rik	47683	BAT
chr2	174371600	174374200	Slmo2	-74318	BAT
chr4	57586000	57606600	Palm2	15269	BAT
chr18	62012600	62024600	Ablim3	52906	BAT
chr3	116646200	116664200	4930455H04Rik	-15985	BAT
chr3	121591800	121615600	Arhgap29	-52447	BAT
chr11	108846600	108859800	Axin2	71537	BAT
chr1	182101600	182104600	Adck3	23051	BAT
chr15	99144000	99155400	Prpf40b	23998	BAT
chr3	52330800	52335800	Foxo1	261041	BAT
chr7	141366200	141386000	Adam12	40680	BAT
chr7	127071600	127073200	Lyrm1	32594	BAT
chr17	44338200	44354000	Clic5	20579	BAT
chr6	52035400	52054400	Hoxa1	63416	BAT
chr8	130225000	130226600	Pard3	637844	BAT
chr9	55267400	55274400	Etfa	89150	BAT
chr12	21486400	21489400	Ywhaq	-64603	BAT
chr2	30232000	30243000	Dolpp1	-10274	BAT
chr1	185720800	185730200	1700056E22Rik	131953	BAT
chr10	74795200	74808200	Adora2a	22012	BAT
chr14	12954000	12970400	3830406C13Rik	-154523	BAT
chr11	44459800	44481400	Ebf1	39781	BAT
chr10	38696800	38715400	Lama4	20779	BAT
chr5	148450800	148473800	Flt1	75287	BAT
chr11	35537800	35551800	Pank3	-38186	BAT
chr13	45360200	45373200	Mylip	-118411	BAT
chr7	106333800	106354200	Dgat2	-12777	BAT
chr6	115459600	115462200	Tsen2	-33782	BAT
chr5	34636400	34646800	Zfyve28	-10625	BAT
chr12	30633600	30643800	Pxdn	15799	BAT
chr5	76341400	76365200	Kdr	21183	BAT
chr7	144488800	144497000	Ebf3	13228	BAT
chr11	30179000	30194000	Sptbn1	-88243	BAT
chr5	30454200	30464200	Hadha	22502	BAT
chr2	93094000	93121600	Tspan18	66844	BAT
chr12	81024400	81035600	Zfp36l1	184000	BAT
chr12	15704000	15708000	Trib2	117591	BAT
chr5	45147600	45159800	Ldb2	37246	BAT
chr18	57775800	57778600	1700011I03Rik	83766	BAT
chr2	135554600	135565600	Plcb4	-7466	BAT
chr6	91531000	91552600	Lsm3	75849	BAT
chr17	43508000	43520800	Gpr116	-12015	BAT
chr13	98943800	98965800	Arhgef28	21320	BAT
chr7	86870200	86884800	Plin1	162	BAT
chr12	74578800	74583400	Tmem30b	66282	BAT
chr1	195136000	195150200	Lamb3	14949	BAT
chr12	113581200	113583200	A730018C14Rik	71873	BAT
chr9	65221000	65225800	Gm514	14533	BAT
chr8	127340600	127349000	Trim67	27808	BAT
chr18	61581600	61600000	Ppargc1b	-30746	BAT
chr1	168730600	168739400	Fmo9	-123024	BAT
chr14	31621800	31635600	Tmem110	-10076	BAT
chr7	144407800	144416400	Ebf3	94028	BAT
chr2	130974200	130977200	1700037H04Rik	10056	BAT
chr6	73223000	73233200	Suclg1	29724	BAT
chr2	11438200	11443200	Pfkfb3	-17006	BAT
chr3	107028400	107038000	Cym	-8550	BAT
chr5	123551400	123564200	Rhof	24901	BAT
chr11	44666400	44677200	Ebf1	240981	BAT
chr5	136700200	136716200	Sh2b2	12573	BAT
chr17	46142800	46146800	Vegfa	24518	BAT
chr18	38285000	38292600	Pcdh1	80616	BAT
chr15	101758600	101773800	Krt79	4555	BAT
chr4	40977000	40983600	Aqp7	14872	BAT
chr3	115475200	115487000	S1pr1	-63127	BAT
chr7	86902600	86905000	Wdr93	15751	BAT
chr18	62038600	62085000	Ablim3	9706	BAT
chr10	93946000	93966800	Tmcc3	-21202	BAT
chr8	36274800	36277000	Ppp1r3b	-162895	BAT
chr2	93152200	93166200	Tspan18	15444	BAT
chr14	67976800	68003800	Gm6878	-56752	BAT
chr9	77981200	77988400	Ick	27801	BAT
chr13	99968800	99992200	Zfp366	25722	BAT
chr3	143918000	143928000	Lmo4	-57719	BAT
chr13	110429000	110446200	Pde4d	66001	BAT
chr12	86127800	86156400	Isca2	27880	BAT
chr19	57358200	57382200	Fam160b1	-65299	BAT
chr3	50986000	50995600	Ccrn4l	-37569	BAT
chr5	114607000	114634600	Acacb	24256	BAT
chr11	62975800	62977800	Pmp22	31786	BAT
chr1	51192400	51203400	Sdpr	-148070	BAT
chr6	115321600	115386200	Pparg	-18184	BAT
chr6	114682800	114687600	Atg7	92051	BAT
chr19	40449200	40454800	Pdlim1	-105894	BAT
chr5	76414000	76426400	Kdr	-45717	BAT
chr5	75065000	75083200	Lnx1	24836	BAT
chr7	127101400	127109200	Lyrm1	65494	BAT
chr1	121927000	121935000	Sctr	27443	BAT
chr7	151819000	151821800	Fadd	-52032	BAT
chr7	96534600	96542600	Fzd4	-14276	BAT
chr12	32783400	32793800	Prkar2b	-42439	BAT
chr4	105093800	105101000	Ppap2b	267448	BAT
chr14	67862600	67898800	Ebf2	28571	BAT
chr14	23665600	23669400	1700112E06Rik	828566	BAT
chr8	86207400	86209400	Pkn1	9559	BAT
chr1	186339400	186347400	Hlx	213098	BAT
chr4	62860000	62863200	Col27a1	-14869	BAT
chr19	40427400	40435000	Pdlim1	-85094	BAT
chr15	11807600	11825600	Npr3	18829	BAT
chr3	57406600	57417800	Wwtr1	-32450	BAT
chr8	11294400	11305400	Col4a2	-12905	BAT
chr8	127460200	127466800	Egln1	9654	BAT
chr9	15291000	15294800	Smco4	-17031	BAT
chr2	71602200	71605400	Itga6	-21235	BAT
chr2	174431800	174442200	Zfp831	-32035	BAT
chr5	30853400	30859800	Cib4	-8391	BAT
chr17	67855200	67868200	Lrrc30	120363	BAT
chr4	141225000	141232600	Plekhm2	-8767	BmarrowDm
chr7	109047600	109050400	Anapc15	2754	BmarrowDm
chr2	14106200	14132600	Tmem236	23249	BmarrowDm
chr12	99516600	99530600	Gpr65	16755	BmarrowDm
chr4	59469400	59485800	Susd1	-26095	BmarrowDm
chr2	113235600	113239400	Fmn1	69561	BmarrowDm
chr2	72868000	72881000	Gm11084	-49727	BmarrowDm
chr14	23609800	23621800	1700112E06Rik	776866	BmarrowDm
chr11	121581600	121614800	Metrnl	34475	BmarrowDm
chr1	84556600	84560600	Dner	134196	BmarrowDm
chr14	67129200	67162000	Adra1a	-108495	BmarrowDm
chr10	95730200	95743400	Eea1	333503	BmarrowDm
chr18	36861000	36883200	Cd14	14290	BmarrowDm
chr17	67055200	67062800	Themis3	-115039	BmarrowDm
chr19	16159400	16161800	Gnaq	-46721	BmarrowDm
chr14	67176200	67192200	Adra1a	-69895	BmarrowDm
chr11	70703400	70712400	Rabep1	49620	BmarrowDm
chr2	59762600	59771800	Wdsub1	-46559	BmarrowDm
chr1	64413400	64437400	Creb1	-153978	BmarrowDm
chr10	111422800	111436800	Glipr1	4520	BmarrowDm
chr17	33698400	33704600	Myo1f	8836	BmarrowDm
chr6	106388200	106393400	Il5ra	304303	BmarrowDm
chr10	95791000	95798200	Btg1	-285035	BmarrowDm
chr1	169261800	169272600	Aldh9a1	-12922	BmarrowDm
chr8	118079000	118151000	Maf	115996	BmarrowDm
chr11	69895600	69903200	Asgr2	-6746	BmarrowDm
chr7	117522400	117533200	Swap70	162583	BmarrowDm
chr19	41839800	41853000	Slit1	-28245	BmarrowDm
chr10	87268000	87317400	Igf1	-30075	BmarrowDm
chr19	41388600	41411000	Pik3ap1	59760	BmarrowDm
chr10	23805400	23809600	Taar8b	4626	BmarrowDm
chr3	84673000	84690800	Fbxw7	-74168	BmarrowDm
chr6	15704200	15714800	Mdfic	38839	BmarrowDm
chr14	75562200	75572600	Lcp1	31261	BmarrowDm
chr7	125924400	125946400	9030624J02Rik	51660	BmarrowDm
chr10	41687600	41697800	Armc2	45486	BmarrowDm
chr5	53827800	53830600	Rbpj	-152254	BmarrowDm
chr11	121642800	121669400	Ptchd3	-35461	BmarrowDm
chr2	150648800	150658800	Pygb	41329	BmarrowDm
chr11	34639000	34642200	Spdl1	6543	BmarrowDm
chr16	93026200	93031200	Runx1	-202389	BmarrowDm
chr3	109267600	109284400	Vav3	132429	BmarrowDm
chr5	139931800	139954600	3110082I17Rik	-6744	BmarrowDm
chr18	62202800	62208400	Sh3tc2	92871	BmarrowDm
chr3	10015800	10027600	Fabp5	9152	BmarrowDm
chr11	83460400	83479800	Ccl4	-5986	BmarrowDm
chr6	48960200	48984600	Gpnmb	-14117	BmarrowDm
chr9	47508200	47560000	Cadm1	195760	BmarrowDm
chr12	85201400	85204600	Numb	-19707	BmarrowDm
chr19	40700800	40715400	Entpd1	21213	BmarrowDm
chr12	101212400	101264800	Kcnk13	35891	BmarrowDm
chr2	130311800	130320600	Ptpra	39920	BmarrowDm
chr11	114826000	114867000	Cd300ld	4736	BmarrowDm
chr2	103795800	103807800	Lmo2	-8580	BmarrowDm
chr19	16072800	16089400	Cep78	-21621	BmarrowDm
chr9	15842600	15852600	Mtnr1b	-168600	BmarrowDm
chr5	104042600	104044200	Slc10a6	15022	BmarrowDm
chr3	61197800	61221200	B430305J03Rik	-39627	BmarrowDm
chr9	55144400	55159400	Nrg4	-20468	BmarrowDm
chr5	137875200	137885200	Zan	38092	BmarrowDm
chr10	98340400	98361600	Atp2b1	-26786	BmarrowDm
chr1	39347200	39379200	Rpl31	-61496	BmarrowDm
chr11	69987800	70005000	Clec10a	16275	BmarrowDm
chr3	109041200	109077600	Vav3	-84171	BmarrowDm
chr9	7567000	7578200	Mmp27	1142	BmarrowDm
chr2	34581600	34600000	Gapvd1	-4633	BmarrowDm
chr7	136473600	136483400	Ppapdc1a	77892	BmarrowDm
chr6	101494600	101507800	Pdzrn3	-173309	BmarrowDm
chr10	51170800	51177000	Gp49a	-26538	BmarrowDm
chr2	129314400	129339200	F830045P16Rik	35538	BmarrowDm
chr6	81892600	81913400	Mrpl19	12952	BmarrowDm
chr12	103673600	103685200	Lgmn	-1377	BmarrowDm
chr11	86831600	86845600	Ypel2	-31391	BmarrowDm
chr15	38573000	38589800	Atp6v1c1	-10259	BmarrowDm
chr13	12498800	12503800	Heatr1	13635	BmarrowDm
chr9	55949600	55962000	Pstpip1	18031	BmarrowDm
chr18	25124200	25133800	Tpgs2	198508	BmarrowDm
chr8	108669200	108679200	Pla2g15	-99	BmarrowDm
chr13	49290000	49298000	Ninj1	11146	BmarrowDm
chr19	25211200	25214600	Kank1	-98565	BmarrowDm
chr10	127065200	127073400	Stat6	-10742	BmarrowDm
chr3	79663400	79669600	Tmem144	-20849	BmarrowDm
chr8	58776400	58803400	Hpgd	16551	BmarrowDm
chr9	30964800	30981800	St14	-33862	BmarrowDm
chr13	24869600	24890200	BC005537	-13626	BmarrowDm
chr6	53653400	53664000	Gm16499	-111269	BmarrowDm
chr2	84344200	84372200	Tfpi	-42763	BmarrowDm
chr4	55111000	55131400	Zfp462	160352	BmarrowDm
chr4	6283200	6287200	Sdcbp	-7597	BmarrowDm
chr6	137352800	137362600	Ptpro	156880	BmarrowDm
chr6	145962000	145964600	Sspn	80658	BmarrowDm
chr18	9485200	9508400	Ccny	-46652	BmarrowDm
chr18	30244000	30249600	Pik3c3	-185601	BmarrowDm
chr6	33772800	33775400	Lrguk	-205348	BmarrowDm
chr10	66312000	66329000	Reep3	239105	BmarrowDm
chr10	120052200	120069800	4921513I03Rik	-141830	BmarrowDm
chr3	8733800	8748600	Hey1	-74161	BmarrowDm
chr6	122814200	122821800	Necap1	-6492	BmarrowDm
chr8	47952600	47956800	Enpp6	-117581	BmarrowDm
chr9	16109800	16118600	Fat3	68481	BmarrowDm
chr8	27798400	27810400	Zfp703	-283408	BmarrowDm
chrX	163752800	163776400	Tlr7	3890	BmarrowDm
chr4	102290200	102299000	Sgip1	-138368	BmarrowDm
chr15	63442400	63449400	Gsdmc	194414	BmarrowDm
chr1	84345800	84362400	Pid1	-72880	BmarrowDm
chr8	10161800	10184600	Myo16	-99372	BmarrowDm
chr16	4837400	4847000	4930562C15Rik	6784	BmarrowDm
chr6	5042000	5045000	Pon1	100446	BmarrowDm
chr13	95065200	95078200	Scamp1	-15916	BmarrowDm
chr10	87137000	87160000	Pah	163960	BmarrowDm
chr6	97776400	97781800	Mitf	22048	BmarrowDm
chrX	103324800	103348000	Tlr13	-2168	BmarrowDm
chr11	70300400	70313000	Tm4sf5	-12046	BmarrowDm
chr1	107674800	107697800	Tnfrsf11a	9000	BmarrowDm
chr10	7779000	7794000	Tab2	-110472	BmarrowDm
chr5	123155200	123165600	P2rx4	2807	BmarrowDm
chr3	130574600	130581800	Rpl34	-144945	BmarrowDm
chr15	50685600	50703800	Trps1	26887	BmarrowDm
chrX	13170400	13185400	Gpr34	-31315	BmarrowDm
chr15	11645200	11646800	Npr3	189429	BmarrowDm
chr11	102285400	102288400	Grn	-4729	BmarrowDm
chr8	27076000	27093400	Hgsnat	2516	BmarrowDm
chr15	58576000	58590800	Tmem65	71685	BmarrowDm
chr2	148312000	148324800	Cd93	-49101	BmarrowDm
chr16	44109200	44129000	Atp6v1a	20318	BmarrowDm
chr18	61246800	61291200	Csf1r	3774	BmarrowDm
chr9	43107200	43114600	Trim29	-7946	BmarrowDm
chr17	31109600	31115400	Umodl1	20876	BmarrowDm
chr1	129165400	129176200	Mgat5	69237	BmarrowDm
chr18	20852400	20861000	Gm10269	-15196	BmarrowDm
chr9	74923400	74948800	Myo5a	16907	BmarrowDm
chr11	68252200	68297000	Pik3r5	28977	BmarrowDm
chr2	79045800	79055600	Itga4	-44957	BmarrowDm
chrX	9032400	9050400	Cybb	5050	BmarrowDm
chr16	92702000	92732000	Runx1	109311	BmarrowDm
chr17	5576600	5593400	Zdhhc14	92400	BmarrowDm
chr2	72202400	72222800	B230120H23Rik	88906	BmarrowDm
chr19	11394800	11463000	Ms4a7	-19715	BmarrowDm
chr8	71523000	71542400	Atp6v1b2	-79845	BmarrowDm
chr3	79338000	79349600	Fnip2	27918	BmarrowDm
chr5	102488400	102501600	Wdfy3	3940	BmarrowDm
chr1	84422800	84441400	Pid1	-150880	BmarrowDm
chr1	155632600	155651800	Rnasel	45644	BmarrowDm
chr18	52842800	52857600	Gykl1	-3133	BmarrowDm
chr1	129902800	129918000	Zranb3	88639	BmarrowDm
chr5	53775400	53797000	Smim20	127855	BmarrowDm
chr1	193020200	193027000	Atf3	-16381	BmarrowDm
chr2	14170200	14194400	Mrc1	31259	BmarrowDm
chr6	83425200	83439600	Dguok	24563	BmarrowDm
chr11	20945800	20949400	Peli1	-43694	BmarrowDm
chr5	145007400	145010600	Bri3	-7103	BmarrowDm
chr2	126294800	126304800	Atp8b4	17509	BmarrowDm
chr10	110558800	110572200	Gm5428	2593	BmarrowDm
chr15	91007800	91026200	Abcd2	5238	BmarrowDm
chr3	131530600	131533600	Dkk2	-216156	BmarrowDm
chr5	118853800	118859400	Med13l	-154128	BmarrowDm
chr2	70805600	70817600	Mettl8	82040	BmarrowDm
chr13	20875600	20893200	Aoah	-1588	BmarrowDm
chr1	193051600	193096800	Atf3	-66981	BmarrowDm
chr3	131778000	131781200	Dkk2	31344	BmarrowDm
chr2	150745600	150749600	Gins1	12270	BmarrowDm
chr10	116721200	116742800	Lyz1	-2076	BmarrowDm
chr10	119576600	119591600	Helb	-34057	BmarrowDm
chr8	12031400	12033400	Tex29	191926	BmarrowDm
chr14	34045800	34059200	Arhgap22	22491	BmarrowDm
chr14	63719600	63724800	Ctsb	-19102	BmarrowDm
chr6	122519400	122544800	Apobec1	18045	BmarrowDm
chr11	76371400	76404600	Abr	-65079	BmarrowDm
chr11	54433400	54449000	Rapgef6	104808	BmarrowDm
chr8	108911600	108919600	Zfp90	-23639	BmarrowDm
chr9	48218600	48240800	Gm5616	-28801	BmarrowDm
chr3	95283200	95315400	Ctsk	-3908	BmarrowDm
chr16	14109200	14137600	Marf1	35967	BmarrowDm
chr2	71498200	71502400	Gm1631	-57174	BmarrowDm
chr4	116336800	116352400	Prdx1	-13549	BmarrowDm
chr14	121323600	121326400	Ipo5	14584	BmarrowDm
chr9	20800800	20802800	Mrpl4	-5381	BmarrowDm
chr1	87661600	87676600	Cab39	-20916	BmarrowDm
chr4	55810000	55831200	Klf4	-275262	BmarrowDm
chr13	75921600	75929200	Glrx	-51916	BmarrowDm
chr13	94920200	94941000	Lhfpl2	102849	BmarrowDm
chr11	70600400	70609000	Scimp	21388	BmarrowDm
chr2	116811000	116826400	Tmco5	114256	BmarrowDm
chr2	102806200	102814800	Cd44	-68718	BmarrowDm
chr16	50577200	50589400	Ccdc54	7967	BmarrowDm
chr11	70340800	70343400	Psmb6	3212	BmarrowDm
chr4	132155600	132172200	Eya3	-31061	BmarrowDm
chr13	47322800	47347200	Rnf144b	116911	BmarrowDm
chr19	9987200	10009200	Incenp	-24221	BmarrowDm
chr2	160033400	160047000	Gm826	113030	BmarrowDm
chr15	39788800	39807000	Lrp12	-22566	BmarrowDm
chr2	159873200	159909600	Gm826	261830	BmarrowDm
chr1	133575600	133601000	5430435G22Rik	3028	BmarrowDm
chr7	118297200	118309400	Eif4g2	-76756	BmarrowDm
chr10	41741400	41747600	Armc2	-6314	BmarrowDm
chr10	8644200	8668400	Sash1	-50432	BmarrowDm
chr4	19755200	19827400	Slc7a13	45428	BmarrowDm
chr12	73583200	73592400	Lrrc9	44947	BmarrowDm
chr7	136716800	136720800	Wdr11	-16577	BmarrowDm
chr10	10168600	10189800	Adgb	-29563	BmarrowDm
chr11	114742600	114789800	Cd300a	14845	BmarrowDm
chr5	73192600	73196200	Txk	-50388	BmarrowDm
chr2	101988200	102003400	Ldlrad3	30742	BmarrowDm
chr4	94877600	94884400	Jun	-162087	BmarrowDm
chr11	33958000	33968000	Lcp2	16080	BmarrowDm
chr2	132044400	132051200	Tmem230	25743	BmarrowDm
chr16	25009000	25027400	Tprg	-268703	BmarrowDm
chr10	20538600	20561200	Pde7b	-105016	BmarrowDm
chr10	121029400	121040600	Tbk1	-11150	BmarrowDm
chr17	71643800	71650800	Emilin2	13005	BmarrowDm
chr6	115962400	115966800	Plxnd1	-19577	BmarrowDm
chr1	92915400	92923800	Lrrfip1	-30421	BmarrowDm
chr1	6446000	6490000	Fam150a	118463	BmarrowDm
chr16	92854000	92870800	Runx1	-36089	BmarrowDm
chr10	117151800	117161800	Mdm2	-8986	BmarrowDm
chr2	22601400	22608800	Apbb1ip	-24514	BmarrowDm
chr2	142896200	142919400	Otor	3591	BmarrowDm
chr1	173086400	173110400	Mpz	17558	BmarrowDm
chr1	173557800	173568200	Slamf7	16149	BmarrowDm
chr1	163442000	163458800	Tnfsf18	25614	BmarrowDm
chr14	77924600	77947800	Gm6994	-29525	BmarrowDm
chr13	108689000	108695600	Zswim6	-12042	BmarrowDm
chr1	146037400	146053800	Rgs13	-21098	BmarrowDm
chr1	192820000	192822800	Vash2	-18523	BmarrowDm
chr1	84271200	84321600	Pid1	-15180	BmarrowDm
chr13	28707800	28710400	Sox4	336482	BmarrowDm
chr10	86344800	86353000	Nt5dc3	107150	BmarrowDm
chr19	12893800	12909800	Gm5244	-19463	BmarrowDm
chr3	20029200	20048000	Gyg	16616	BmarrowDm
chr2	45116800	45134600	Zeb2	-156901	BmarrowDm
chr15	6525800	6553800	Fyb	9929	BmarrowDm
chr4	43473200	43486800	Cd72	-12500	BmarrowDm
chr7	31782400	31795000	Fam187b	26638	BmarrowDm
chr1	82789200	82797000	Tm4sf20	-28064	BmarrowDm
chr6	56705600	56712400	Kbtbd2	38730	BmarrowDm
chr2	22644800	22682400	Apbb1ip	33986	BmarrowDm
chr1	125815600	125832800	Dpp10	117936	BmarrowDm
chr5	99787400	99794800	Rasgef1b	-109154	BmarrowDm
chr11	71063200	71067600	Nlrp1b	-50600	BmarrowDm
chr17	49148600	49159400	Lrfn2	82296	BmarrowDm
chr16	22095000	22121800	Igf2bp2	54972	BmarrowDm
chr6	120732600	120739000	Slc25a18	12014	BmarrowDm
chr6	112520800	112529000	Oxtr	-85098	BmarrowDm
chr16	87334000	87336200	N6amt1	-19330	BmarrowDm
chr15	6284200	6298400	Dab2	11744	BmarrowDm
chr16	16563600	16577600	Fgd4	-10288	BmarrowDm
chr4	128945600	128947400	Sync	-18361	BmarrowDm
chr12	88601200	88615400	Ahsa1	604	BmarrowDm
chr6	122582000	122610400	Dppa3	19772	BmarrowDm
chr11	32229600	32232400	Sh3pxd2b	-16820	BmarrowDm
chr6	97800800	97818000	Mitf	52348	BmarrowDm
chr2	128621400	128634600	Tmem87b	-15854	BmarrowDm
chr10	99093800	99096800	Csl	126992	BmarrowDm
chr18	9698600	9745000	Gm17430	4868	BmarrowDm
chr7	52007400	52011600	Zfp473	-5513	BmarrowDm
chr3	19917400	19930200	Hps3	11515	BmarrowDm
chr9	89145600	89164600	Mthfs	49105	BmarrowDm
chr1	186358800	186361400	Hlx	196398	BmarrowDm
chr8	85578400	85591400	Tbc1d9	-104859	BmarrowDm
chr3	81785800	81788800	Tdo2	-7628	BmarrowDm
chr3	94869200	94880400	Psmd4	-28326	BmarrowDm
chr7	50794800	50802200	Cd33	-9959	BmarrowDm
chr2	165771800	165784000	Ncoa3	-40237	BmarrowDm
chr5	124069000	124079800	Vps33a	-51376	BmarrowDm
chr7	128660000	128666400	Hs3st2	127390	BmarrowDm
chr8	130582400	130608800	Nrp1	-287373	BmarrowDm
chr11	21320600	21333200	Ugp2	-56420	BmarrowDm
chr9	47437000	47461400	Cadm1	110860	BmarrowDm
chr18	26038800	26043600	Celf4	-128716	BmarrowDm
chr18	89092000	89102600	Socs6	-33586	BmarrowDm
chr14	51438800	51469200	Parp2	26379	BmarrowDm
chr9	66727600	66733200	Rab8b	37112	BmarrowDm
chr16	92670400	92678200	Runx1	152011	BmarrowDm
chr2	18815800	18826800	Pip4k2a	98453	BmarrowDm
chr6	50632200	50643400	Npvf	-33362	BmarrowDm
chr9	123965800	123972200	Ccr3	32297	BmarrowDm
chr7	108094600	108109000	P2ry6	11105	BmarrowDm
chr7	26364400	26371200	Gm7092	33111	Bmarrow
chr9	107264400	107274200	6430571L13Rik	26367	Bmarrow
chr5	31942600	31952800	Mrpl33	31388	Bmarrow
chr8	18925800	18932200	Xkr5	21975	Bmarrow
chr17	35878000	35881600	Ddr1	-42245	Bmarrow
chr16	22600400	22631000	Dgkg	41546	Bmarrow
chr2	152911400	152918800	Hck	-19104	Bmarrow
chr5	138263600	138269800	Pilra	10796	Bmarrow
chr3	68858200	68860200	Trim59	-10523	Bmarrow
chr15	73316000	73320800	Dennd3	-24590	Bmarrow
chr1	172613600	172620600	Olfml2b	42437	Bmarrow
chr7	152449400	152458600	Tpcn2	15832	Bmarrow
chr13	52707000	52724200	Syk	37058	Bmarrow
chr9	64646400	64652400	Dennd4a	-9747	Bmarrow
chr2	35172800	35180600	Stom	15796	Bmarrow
chr14	47708600	47717200	Gch1	96188	Bmarrow
chr5	30671400	30672800	Drc1	64186	Bmarrow
chr19	25202000	25214200	Kank1	-103365	Bmarrow
chr1	195490600	195494000	Camk1g	-295809	Bmarrow
chr17	87654800	87656800	Mcfd2	9475	Bmarrow
chr9	89595600	89596800	Tmed3	3681	Bmarrow
chr2	103972200	103973800	A930018P22Rik	10074	Bmarrow
chr1	186302200	186305400	Hlx	252698	Bmarrow
chr8	97562000	97572400	Ccdc135	-11803	Bmarrow
chr1	130458400	130474200	Cxcr4	22567	Bmarrow
chr2	84795600	84806400	Prg2	-19618	Bmarrow
chr7	52915600	52916200	Fut2	5864	Bmarrow
chr7	124719200	124721400	Xylt1	195807	Bmarrow
chr2	180472000	180475600	Slc17a9	13832	Bmarrow
chr18	83030400	83036200	Zfp516	-46971	Bmarrow
chr8	97049200	97054400	Cpne2	-5090	Bmarrow
chr9	41947400	41960000	Sorl1	-21320	Bmarrow
chr7	142835000	142838000	Mki67	71562	Bmarrow
chr9	21912200	21916800	Elof1	4113	Bmarrow
chr1	92142200	92146400	Cxcr7	43745	Bmarrow
chr7	112521200	112538800	Gm5901	6388	Bmarrow
chr2	27921000	27931600	Fcnb	14105	Bmarrow
chr6	121287400	121292600	Slc6a12	-6636	Bmarrow
chr19	58189800	58219200	Gfra1	324582	Bmarrow
chr12	26005200	26020000	Id2	-231643	Bmarrow
chr1	160176800	160177600	Fam5b	109191	Bmarrow
chr1	95713800	95715800	D2hgdh	-7017	Bmarrow
chr16	8676800	8679400	Carhsp1	-5854	Bmarrow
chr9	122987200	123014000	Zdhhc3	21723	Bmarrow
chr14	103454000	103459600	Irg1	10606	Bmarrow
chr12	26999400	27002800	Rnf144a	99021	Bmarrow
chr7	56246600	56248800	E2f8	-111289	Bmarrow
chr10	80539800	80541800	Thop1	8020	Bmarrow
chr17	29809800	29824200	Ftsjd2	19460	Bmarrow
chr10	12694000	12696800	Stx11	-11335	Bmarrow
chr1	93881000	93883600	Hdac4	-54547	Bmarrow
chr16	17637600	17639600	Ccdc74a	-7963	Bmarrow
chr10	79997800	80010000	Atp8b3	-2031	Bmarrow
chr7	89750200	89752400	Fam154b	45733	Bmarrow
chr7	150742200	150750400	Nap1l4	-11303	Bmarrow
chr7	97212400	97230400	Picalm	-57342	Bmarrow
chr17	25223600	25225000	Tmem204	-6174	Bmarrow
chr17	23746400	23748000	Zscan10	9377	Bmarrow
chr1	133550200	133570800	5430435G22Rik	-24772	Bmarrow
chr18	4907800	4911800	Svil	-10738	Bmarrow
chr5	118498000	118500400	Gm9754	-16169	Bmarrow
chr16	10927200	10939000	Litaf	60114	Bmarrow
chr12	102160200	102162800	Gpr68	-15092	Bmarrow
chr5	120535200	120536000	Rbm19	-30919	Bmarrow
chr6	55212800	55215600	Fam188b	60823	Bmarrow
chr2	27944400	27957000	Fcnb	-10295	Bmarrow
chr7	118141800	118148600	Mrvi1	-19225	Bmarrow
chr13	55992800	55997000	Pitx1	-62114	Bmarrow
chr2	172890000	172903400	Ctcfl	48326	Bmarrow
chr16	91623800	91636800	Dnajc28	-11056	Bmarrow
chr12	84241600	84245000	Rgs6	157002	Bmarrow
chr12	106727000	106729400	Bdkrb2	-73182	Bmarrow
chr2	128262000	128271800	Gm355	-150045	Bmarrow
chr11	75900400	75906000	Fam101b	-61916	Bmarrow
chr18	78242600	78249800	Siglec15	7934	Bmarrow
chr8	13031800	13041600	F10	-608	Bmarrow
chr4	151330600	151333200	Dnajc11	24100	Bmarrow
chr4	125694800	125696800	Csf3r	-5994	Bmarrow
chr17	35072600	35076600	Neu1	6402	Bmarrow
chr11	114764400	114770400	Cd300a	16045	Bmarrow
chr7	59237400	59243000	Svip	21188	Bmarrow
chr14	65051600	65054200	Msra	21840	Bmarrow
chr13	54281400	54283000	Hrh2	-5298	Bmarrow
chr5	122554600	122564400	Myl2	8540	Bmarrow
chr1	39526400	39545200	Tbc1d8	-208	Bmarrow
chr9	109756200	109762400	Camp	-7330	Bmarrow
chr8	124318800	124326800	Klhdc4	30669	Bmarrow
chr4	59456400	59458000	Susd1	-5695	Bmarrow
chr10	43307600	43318600	F930017D23Rik	-133	Bmarrow
chr17	31328400	31332800	Tmprss3	5320	Bmarrow
chr17	46143800	46151400	Vegfa	21718	Bmarrow
chr9	50611400	50621200	Alg9	33176	Bmarrow
chr10	77006200	77020000	Itgb2	20103	Bmarrow
chr17	25039000	25041000	Nme3	6555	Bmarrow
chr10	80322400	80325600	Sppl2b	5980	Bmarrow
chr1	89602200	89608200	Atg16l1	-47461	Bmarrow
chr11	116399000	116405000	Sphk1	5946	Bmarrow
chr9	106158800	106160400	Alas1	-9539	Bmarrow
chr2	148390800	148399600	Nxt1	-103137	Bmarrow
chr1	130356600	130366000	Dars	-47307	Bmarrow
chr6	70666600	70679600	Rpia	69126	Bmarrow
chr15	66573600	66588400	Tg	78685	Bmarrow
chr3	107649200	107657400	Eps8l3	-26848	Bmarrow
chr4	140409000	140414800	Padi1	-10207	Bmarrow
chr4	118279400	118282000	Wdr65	12682	Bmarrow
chr2	181288200	181289800	Uckl1	27713	Bmarrow
chr17	5316800	5332200	Tmem242	115760	Bmarrow
chr15	101315000	101318800	5430421N21Rik	5043	Bmarrow
chr5	134689400	134695600	Ncf1	12995	Bmarrow
chr1	39558800	39561000	Tbc1d8	-24308	Bmarrow
chr11	32154200	32157000	Nprl3	12107	Bmarrow
chr4	142696200	142702600	Prdm2	103208	Bmarrow
chr11	113403600	113425000	Slc39a11	12782	Bmarrow
chr2	29035000	29045400	Setx	59688	Bmarrow
chr14	119038400	119042000	Abcc4	65241	Bmarrow
chr6	88451800	88453400	Sec61a1	16299	Bmarrow
chr4	140322400	140335800	Padi4	1051	Bmarrow
chr8	47602600	47607000	Mlf1ip	-32614	Bmarrow
chr8	129225800	129228000	Irf2bp2	-109564	Bmarrow
chr1	179419400	179421800	Zbtb18	45808	Bmarrow
chr3	131130000	131141800	Sgms2	-88049	Bmarrow
chr2	178235800	178251800	Cdh26	78488	Bmarrow
chr11	83418200	83423200	Ccl6	-14111	Bmarrow
chr6	87690200	87691400	Efcc1	9937	Bmarrow
chr15	63920600	63928200	Fam49b	-32390	Bmarrow
chr5	35266000	35272200	Msantd1	10536	Bmarrow
chr13	53079600	53085400	Nfil3	-6058	Bmarrow
chr15	72961000	72962800	Chrac1	41078	Bmarrow
chr7	91046200	91047400	Mesdc2	6290	Bmarrow
chr16	8612400	8614400	Pmm2	-24367	Bmarrow
chr4	137812600	137815400	Kif17	-4147	Bmarrow
chr12	82859600	82867000	Map3k9	18857	Bmarrow
chr9	21712000	21725800	Rab3d	3683	Bmarrow
chr2	131650800	131653200	Erv3	33483	Bmarrow
chr9	103521800	103524400	Tmem108	-119871	Bmarrow
chr17	47387400	47395400	Trerf1	113509	Bmarrow
chr13	56035400	56039200	Pitx1	-104514	Bmarrow
chr7	142996600	143010000	Mki67	-95238	Bmarrow
chr5	23072200	23073200	Srpk2	49689	Bmarrow
chr7	34995200	35007800	Gpi1	13800	Bmarrow
chr11	76694400	76699000	Tmigd1	-18961	Bmarrow
chr14	118177200	118178800	Dct	273468	Bmarrow
chr18	82711400	82713400	Mbp	67846	Bmarrow
chr4	138896800	138899200	Mrto4	10491	Bmarrow
chr12	78634000	78643200	Fut8	298548	Bmarrow
chr4	43944200	43954400	Glipr2	-20973	Bmarrow
chr11	87603800	87613600	Mpo	1617	Bmarrow
chr5	137448200	137451600	Cldn15	7414	Bmarrow
chr13	73580400	73581600	Lpcat1	-23645	Bmarrow
chr2	164185000	164210200	Slpi	-15357	Bmarrow
chr11	106481000	106484200	Tex2	-8356	Bmarrow
chr8	11506800	11518000	Carkd	14798	Bmarrow
chr4	63034200	63043600	Orm2	15417	Bmarrow
chr10	76762000	76763800	Pofut2	40855	Bmarrow
chr1	154633400	154635000	Arpc5	20528	Bmarrow
chr14	121652800	121657200	Stk24	123556	Bmarrow
chr11	119736600	119739400	Chmp6	-37124	Bmarrow
chr1	172849200	172861600	Fcrla	2314	Bmarrow
chr8	13357600	13362000	Tfdp1	20126	Bmarrow
chr7	135203000	135210600	Itgam	603	Bmarrow
chr5	119774200	119780200	Tbx3	-343827	Bmarrow
chr8	126192000	126195400	Rhou	15871	Bmarrow
chr8	77577400	77592000	Tom1	27115	Bmarrow
chr19	42248800	42254200	Zfyve27	6443	Bmarrow
chr3	107954400	107955600	Gpr61	2800	Bmarrow
chr2	27834600	27838400	Col5a1	94555	Bmarrow
chr2	166867800	166869600	1500012F01Rik	-19734	Bmarrow
chr3	131060400	131073200	Sgms2	-18949	Bmarrow
chr6	90268200	90269800	Chst13	6179	Bmarrow
chr2	29648000	29650000	Trub2	-4978	Bmarrow
chr7	147169200	147171600	6430531B16Rik	-5746	Bmarrow
chr6	120166000	120167800	B4galnt3	77677	Bmarrow
chr2	35094800	35095800	Rab14	-38660	Bmarrow
chr10	83952600	83971200	Ckap4	34733	Bmarrow
chr2	25869800	25871600	Ubac1	6567	Bmarrow
chr14	67582600	67584200	4930578I07Rik	27198	Bmarrow
chr9	22246600	22251800	Rp9	23581	Bmarrow
chr19	3401200	3404600	Gal	11572	Bmarrow
chr8	47620000	47626200	Mlf1ip	-14314	Bmarrow
chr3	90463000	90469600	S100a8	-6693	Bmarrow
chr13	56262800	56267600	Tifab	15046	Bmarrow
chr18	12311000	12313400	Riok3	24841	Bmarrow
chr1	74197000	74208200	Cxcr2	2037	Bmarrow
chr5	114253200	114256000	Tmem119	-4075	Bmarrow
chr5	136685800	136690600	Prkrip1	-13367	Bmarrow
chr10	77095000	77109200	Ube2g2	17019	Bmarrow
chr17	50596400	50598400	Plcl2	-51472	Bmarrow
chr18	15360400	15367600	Kctd1	-141909	Bmarrow
chr7	50799000	50802000	Cd33	-11959	Bmarrow
chr1	182751000	182765600	H3f3a	-14537	Bmarrow
chr5	139303800	139309800	Fam20c	76332	Bmarrow
chr14	69921800	69924000	Synb	-10544	Bmarrow
chr3	143702200	143707400	Lmo4	160481	Bmarrow
chr10	77614200	77617400	D10Jhu81e	16713	Bmarrow
chr6	120428200	120431600	Il17ra	16685	Bmarrow
chr8	12703400	12710000	Tubgcp3	-34452	Bmarrow
chr11	31735800	31745200	Cpeb4	-31726	Bmarrow
chr13	52633000	52646200	Diras2	-13395	Bmarrow
chr8	12724400	12744000	Atp11a	-22816	Bmarrow
chr15	78806800	78807800	Triobp	29146	Bmarrow
chr7	103926200	103938800	Nars2	-167515	Bmarrow
chr10	67264800	67268600	Zfp365	108710	Bmarrow
chr10	40909200	40939600	Fig4	98647	Bmarrow
chr7	150093400	150098000	Th	-9781	Bmarrow
chr6	86562000	86570000	Asprv1	-12168	Bmarrow
chr12	26062800	26084400	Id2	-292643	Bmarrow
chr19	58161000	58174800	Gfra1	361182	Bmarrow
chr4	47635600	47643600	Sec61b	152070	Bmarrow
chr2	27853600	27861600	Fcnb	82805	Bmarrow
chr17	23770800	23773400	Mmp25	10136	Bmarrow
chr10	59801400	59806400	4632428N05Rik	-5699	Bmarrow
chr10	43344600	43351000	F930017D23Rik	34567	Bmarrow
chr5	144460400	144462200	Usp42	31849	Bmarrow
chr1	166013000	166019200	Sell	23893	Bmarrow
chr1	39484800	39495600	Tbc1d8	45392	Bmarrow
chr5	130711800	130713000	Tmem248	16786	Bmarrow
chr9	98203000	98213600	Nmnat3	11219	Bmarrow
chr11	114011000	114015400	Sdk2	-85668	Bmarrow
chr13	51932000	51934800	Gadd45g	-8647	Bmarrow
chr19	21511800	21518000	Gda	32262	Bmarrow
chr8	112114800	112116400	Hp	-12528	Bmarrow
chr5	121666200	121667000	Gm15800	-3628	Bmarrow
chr19	5666200	5675000	Sipa1	-6893	Bmarrow
chr5	129686600	129687400	Gpr133	84375	Bmarrow
chr11	78026200	78027600	Proca1	20006	Bmarrow
chr2	158135800	158138200	Lbp	4771	Bmarrow
chr1	91506200	91507800	Agap1	155614	Bmarrow
chr2	152853000	152879400	Xkr7	8612	Cerebellum
chr7	149141600	149187200	Brsk2	28409	Cerebellum
chr5	110980400	111011600	Galnt9	22636	Cerebellum
chr11	3621400	3630400	Morc2a	76403	Cerebellum
chr2	52030400	52035600	Rif1	104643	Cerebellum
chr18	13864200	13899600	Zfp521	249342	Cerebellum
chr14	70956200	70967800	Hr	8137	Cerebellum
chr2	156842200	156869000	Dsn1	-22789	Cerebellum
chr9	34666200	34788400	St3gal4	197095	Cerebellum
chr15	79620800	79642200	Nptxr	3696	Cerebellum
chr7	53789600	53829600	Sergef	85577	Cerebellum
chr5	113986000	114035600	Cmklr1	89635	Cerebellum
chr1	59272800	59289600	Als2	12875	Cerebellum
chr9	60470600	60476600	Lrrc49	62365	Cerebellum
chr9	29171800	29216000	Ntm	576814	Cerebellum
chr1	136592800	136634600	Syt2	7823	Cerebellum
chr3	52946200	52977800	Lhfp	116550	Cerebellum
chr14	123278200	123291200	Ggact	27684	Cerebellum
chr15	88927600	88941000	1300018J18Rik	14786	Cerebellum
chr4	104103200	104141600	Dab1	82205	Cerebellum
chr2	167259800	167298800	Slc9a8	32088	Cerebellum
chr18	36307600	36339400	Nrg2	33534	Cerebellum
chr13	54360000	54413000	Cplx2	-86213	Cerebellum
chr4	137492200	137501200	Eif4g3	-52237	Cerebellum
chr3	156581800	156593600	4930566N20Rik	284124	Cerebellum
chr4	130158400	130165600	Nkain1	36295	Cerebellum
chr10	4791200	4801000	Syne1	-8427	Cerebellum
chr19	23032800	23048400	Klf9	-175116	Cerebellum
chr12	99688200	99720400	Kcnk10	108118	Cerebellum
chr1	134458000	134474000	Cntn2	-26483	Cerebellum
chr19	10939800	10952400	Tmem132a	-1670	Cerebellum
chr9	36657400	36687200	Fez1	32031	Cerebellum
chr9	62386800	62399600	Coro2b	-8349	Cerebellum
chr4	154661200	154678600	2610002J02Rik	45788	Cerebellum
chr2	121147400	121155600	Ppip5k1	25221	Cerebellum
chr2	155608800	155642400	Mmp24	24522	Cerebellum
chr4	84948200	84988400	Sh3gl2	116955	Cerebellum
chr2	180548000	180561200	Bhlhe23	-42995	Cerebellum
chr2	90683200	90691800	Mtch2	188	Cerebellum
chr17	24706400	24738600	Pkd1	35605	Cerebellum
chr17	27561400	27635600	Grm4	51786	Cerebellum
chr14	64298000	64334600	Xkr6	90960	Cerebellum
chr18	25655600	25675400	Celf4	246984	Cerebellum
chr14	64715200	64721000	Prss52	-5023	Cerebellum
chr6	54056800	54122000	Chn2	99833	Cerebellum
chr6	40352400	40378600	E330009J07Rik	20634	Cerebellum
chr2	136498800	136530000	Snap25	-24789	Cerebellum
chr8	96388800	96433800	Gnao1	76562	Cerebellum
chr1	91505600	91522200	Agap1	162514	Cerebellum
chr8	24172000	24194400	Nkx6-3	-80543	Cerebellum
chr7	82407000	82445600	Sv2b	27848	Cerebellum
chr11	102593200	102617200	Adam11	-17553	Cerebellum
chr2	180865000	180880200	Kcnq2	-2792	Cerebellum
chr15	99427600	99434000	Aqp6	-1031	Cerebellum
chr17	88146000	88186000	Kcnk12	31334	Cerebellum
chr2	71813200	71879000	Rapgef4	26756	Cerebellum
chr8	86945600	87054200	Cacna1a	60637	Cerebellum
chr12	88373400	88394200	Tmem63c	16558	Cerebellum
chr17	45654200	45667200	Tcte1	317	Cerebellum
chr1	75406600	75438800	Gmppa	-9805	Cerebellum
chr8	90005000	90059800	Cbln1	-35892	Cerebellum
chr12	32575600	32597000	Hbp1	49100	Cerebellum
chr8	89048600	89083000	Abcc12	38785	Cerebellum
chr10	76252400	76282400	Col6a1	-78487	Cerebellum
chr2	160730600	160741400	Emilin3	2064	Cerebellum
chr7	147078000	147104800	Kndc1	10805	Cerebellum
chr1	175286200	175302400	Cadm3	3526	Cerebellum
chr8	89732800	89762200	Cbln1	249008	Cerebellum
chr2	32187600	32202000	Ciz1	-13047	Cerebellum
chr14	64771000	64796200	Prss52	60477	Cerebellum
chr4	8732000	8767600	Chd7	131732	Cerebellum
chr5	134391400	134414400	Gatsl2	-172681	Cerebellum
chr4	101099800	101130600	Ak4	23305	Cerebellum
chr5	102310800	102327400	Cds1	124951	Cerebellum
chr11	119359000	119381000	Endov	17339	Cerebellum
chr9	96774000	96784800	Acpl2	10432	Cerebellum
chr10	69158400	69195400	Ank3	179930	Cerebellum
chr18	25752200	25807400	Celf4	132684	Cerebellum
chr15	82099600	82109200	Sept3	-965	Cerebellum
chr9	29354400	29402200	Ntm	392414	Cerebellum
chr11	68552800	68600800	Myh10	70982	Cerebellum
chr9	108000000	108016200	Apeh	-11289	Cerebellum
chr9	62305600	62330800	Coro2b	66651	Cerebellum
chr5	117011800	117027600	Srrm4	22126	Cerebellum
chr2	25330800	25345200	Lcn12	11431	Cerebellum
chr19	47262000	47287600	Neurl1a	21490	Cerebellum
chr14	65008200	65032400	Msra	54440	Cerebellum
chr11	61828600	61862200	Specc1	-45126	Cerebellum
chr1	73762400	73772600	Tns1	403521	Cerebellum
chr5	131162000	131185000	A330070K13Rik	-312999	Cerebellum
chr8	112684000	112700000	Calb2	106	Cerebellum
chr12	88299400	88306600	2310044G17Rik	14636	Cerebellum
chr18	36175800	36213800	Psd2	70316	Cerebellum
chr4	154759800	154776800	Gabrd	3921	Cerebellum
chr9	103424800	103495200	Tmem108	-56771	Cerebellum
chr14	64394800	64445400	Pinx1	-59049	Cerebellum
chr5	53533400	53571800	Sel1l3	52091	Cerebellum
chr6	91299800	91318800	Wnt7a	52057	Cerebellum
chr9	107966400	107974000	Rnf123	11432	Cerebellum
chr19	6565400	6578200	Slc22a12	-28781	Cerebellum
chr11	114341600	114365200	Rpl38	-176438	Cerebellum
chr4	139721600	139752800	Igsf21	65499	Cerebellum
chr1	22618800	22662200	Rims1	-37078	Cerebellum
chr11	6008800	6022200	Camk2b	-49885	Cerebellum
chr14	70934400	70939200	Lgi3	6172	Cerebellum
chr4	98286400	98305800	L1td1	-97339	Cerebellum
chr5	114170600	114179200	1700069L16Rik	-142	Cerebellum
chr1	134406000	134433400	Tmem81	16893	Cerebellum
chr4	154466000	154472000	Morn1	8314	Cerebellum
chr1	33988600	34006000	Bend6	-32639	Cerebellum
chr7	31073200	31082200	Clip3	1009	Cerebellum
chr11	6946600	6960800	Adcy1	-9792	Cerebellum
chr8	12883600	12896000	Mcf2l	-26093	Cerebellum
chr11	118688400	118763200	Rbfox3	45086	Cerebellum
chr16	6415000	6440000	Rbfox1	-642428	Cerebellum
chr6	53995400	54029600	Chn2	22933	Cerebellum
chr9	40990600	41011400	Ubash3b	-34855	Cerebellum
chr12	77711200	77758200	Sptb	76834	Cerebellum
chr12	101493400	101505600	Calm1	61146	Cerebellum
chr8	113405200	113417400	Fuk	15059	Cerebellum
chr2	122171400	122189200	Shf	12264	Cerebellum
chr6	127919800	127950800	Tspan11	97693	Cerebellum
chr2	30872400	30890000	Usp20	43317	Cerebellum
chr19	10479400	10495200	Syt7	23720	Cerebellum
chr19	47300200	47313800	Neurl1a	53690	Cerebellum
chr11	32489400	32529000	Fbxw11	-33666	Cerebellum
chr18	61986200	62003000	Afap1l1	-48244	Cerebellum
chr4	120524200	120542400	Rims3	5876	Cerebellum
chr1	194203600	194226200	Kcnh1	200234	Cerebellum
chr6	90740800	90765600	Iqsec1	-86677	Cerebellum
chr7	53676200	53715400	Kcnc1	42782	Cerebellum
chr9	108040800	108082200	Bsn	31215	Cerebellum
chr9	45399600	45415200	Dscaml1	169024	Cerebellum
chr11	93346000	93378600	Utp18	384780	Cerebellum
chr5	34588600	34618400	Zfyve28	27475	Cerebellum
chr8	117113000	117125800	Wwox	155845	Cerebellum
chr5	37287800	37308400	Ppp2r2c	38348	Cerebellum
chr2	135660800	135670200	Plcb4	97934	Cerebellum
chr11	6975000	7056000	Adcy1	52008	Cerebellum
chr7	116173400	116192600	Tub	28661	Cerebellum
chr4	84894400	84930400	Sh3gl2	61055	Cerebellum
chr3	8548400	8565600	Stmn2	47473	Cerebellum
chr8	72903800	72960400	Crtc1	31378	Cerebellum
chr1	133190000	133224600	Ikbke	-31117	Cerebellum
chr18	13928200	13982400	Zfp521	175942	Cerebellum
chr7	148674000	148709800	Tspan4	30761	Cerebellum
chr11	6788600	6803400	Adcy1	-167492	Cerebellum
chr2	132564000	132579600	Chgb	-35214	Cerebellum
chr13	54839600	54864800	Gprin1	-1170	Cerebellum
chr2	35599000	35612400	Dab2ip	128143	Cerebellum
chr1	136168800	136177200	Myog	-13581	Cerebellum
chr18	61461800	61476000	Pde6a	88764	Cerebellum
chr16	17641000	17656000	Ccdc74a	1937	Cerebellum
chr16	9899000	9911800	Grin2a	89614	Cerebellum
chr17	81366800	81391400	Tmem178	35128	Cerebellum
chr8	60013600	60062600	Hmgb2	47460	Cerebellum
chr2	177863200	177880000	Phactr3	-5038	Cerebellum
chr13	43793400	43829000	Cd83	-69276	Cerebellum
chr2	163256200	163277400	Gdap1l1	2586	Cerebellum
chr8	87074800	87122800	Ier2	87951	Cerebellum
chr1	178846000	178870200	Sdccag8	113309	Cerebellum
chr7	85645800	85696400	Ntrk3	52194	Cerebellum
chr1	180666200	180681600	Kif26b	214644	Cerebellum
chr19	4472200	4495400	Syt12	-6353	Cerebellum
chr14	64735800	64744000	Prss52	16777	Cerebellum
chr4	155114600	155122800	Tmem240	9717	Cerebellum
chr11	119866800	119883000	Aatk	33559	Cerebellum
chr11	61281800	61303000	Mfap4	-6563	Cerebellum
chr5	28566400	28581200	Cnpy1	-9387	Cerebellum
chr4	120559600	120569600	Exo5	33010	Cerebellum
chr5	130853600	130881400	A330070K13Rik	-6999	Cerebellum
chr17	66580600	66617200	Ddx11	126040	Cerebellum
chr11	115062800	115069200	Tmem104	17199	Cerebellum
chr8	124261800	124308400	Jph3	30637	Cerebellum
chr7	146276200	146292200	Dpysl4	12300	Cerebellum
chr7	53762800	53775400	Kcnc1	116082	Cerebellum
chr11	60845600	60859000	Kcnj12	16234	Cerebellum
chr5	113914800	113951000	Wscd2	13433	Cerebellum
chr11	5880200	5895000	Ykt6	31904	Cerebellum
chr7	152490000	152524400	Mrgprd	6460	Cerebellum
chr2	168493200	168511800	Atp9a	57339	Cerebellum
chr9	40177200	40192800	Gramd1b	78255	Cerebellum
chr5	115167800	115215800	Git2	31704	Cerebellum
chr1	179519000	179541000	1700016C15Rik	-129945	Cerebellum
chr14	122013000	122037000	Dock9	72639	Cerebellum
chr5	28489000	28501200	En2	2864	Cerebellum
chr6	128007800	128033800	Tspan9	65927	Cerebellum
chr13	52587800	52614400	Diras2	25105	Cerebellum
chr16	18122600	18142400	Rtn4r	4765	Cerebellum
chr18	77434000	77499600	Gm7276	-41804	Cerebellum
chr9	64468800	64502000	Rab11a	100165	Cerebellum
chr2	177895000	177931000	Phactr3	36362	Cerebellum
chr11	55152200	55172800	Fat2	-12434	Cerebellum
chr17	66673200	66706800	Soga2	109090	Cerebellum
chr11	6851200	6869600	Adcy1	-103092	Cerebellum
chr17	66725800	66760400	Soga2	55990	Cerebellum
chr10	83067400	83091800	Appl2	31883	Cerebellum
chr15	102352000	102378800	Atf7	-5944	Cerebellum
chr17	8738800	8763000	T	123612	Cerebellum
chr9	29004400	29078400	Ntm	729314	Cerebellum
chr3	126867200	126912800	Ank2	221949	Cerebellum
chr11	94876800	94898000	Pdk2	15268	Cerebellum
chr9	55190400	55252400	AI118078	46644	Cerebellum
chr11	101861000	101898200	Mpp3	8669	Cerebellum
chr7	16727600	16747800	Slc8a2	22051	Cerebellum
chr12	77903600	77915600	Gpx2	-13059	Cerebellum
chr2	32666400	32686200	Stxbp1	26384	Cerebellum
chr16	89989400	90004200	Tiam1	-21856	Cerebellum
chr4	154627200	154647200	2610002J02Rik	13088	Cerebellum
chr1	75361800	75392000	Speg	5028	Cerebellum
chr4	128570400	128588800	Trim62	18768	Cerebellum
chr15	89357200	89383000	Acr	-28657	Cerebellum
chr6	28924000	28934800	Lep	-80820	Cerebellum
chr1	136223000	136236200	Ppfia4	-95	Cerebellum
chrX	70758200	70783600	Atp2b3	22475	Cerebellum
chr17	31261200	31270000	Tff3	991	Cerebellum
chr7	51873400	51887600	Kcnc3	34466	Cerebellum
chr8	126921000	126943600	Pgbd5	25938	Cerebellum
chr11	3651600	3672200	Osbp2	102006	Cerebellum
chr5	114126200	114140800	Cmklr1	-33065	Cerebellum
chr6	28751000	28769000	Lrrc4	21747	Cerebellum
chr6	126503600	126575000	Kcna5	-53727	Cerebellum
chr14	122776800	122789600	Zic5	81699	Cerebellum
chr19	6511400	6545200	Slc22a12	14719	Cerebellum
chr11	98184800	98194600	Neurod2	1262	Cerebellum
chr2	52048600	52077600	Neb	131218	Cerebellum
chr6	113789800	113844200	Atp2b2	24533	Cerebellum
chr4	130743800	130764800	Matn1	254000	Cerebellum
chr11	103985800	104052800	Crhr1	25131	Cerebellum
chr8	24093600	24157600	Ank1	40246	Cerebellum
chr2	49497800	49532800	Kif5c	40482	Cerebellum
chr7	139869600	139873800	Lhpp	69378	Cerebellum
chr8	128533000	128561400	Kcnk1	28198	Cerebellum
chr2	77627000	77650000	Cwc22	145932	Cerebellum
chr16	89918000	89949600	Tiam1	41144	Cerebellum
chr11	67473600	67485000	Rcvrn	-29528	Cerebellum
chr11	115111400	115131200	Grin2c	5443	Cerebellum
chr2	172240800	172244000	Cass4	23000	CH12
chr18	65464600	65492200	Alpk2	75142	CH12
chr14	103228600	103237800	Irg1	-212994	CH12
chr14	73250400	73286000	Fndc3a	-158390	CH12
chr17	50294200	50303000	Rftn1	31399	CH12
chr9	51128800	51141800	1810046K07Rik	1722	CH12
chr16	49933000	49963600	Cd47	92569	CH12
chr10	44149800	44163200	Prdm1	22054	CH12
chr1	59475400	59492200	Fzd7	-55191	CH12
chr17	27298600	27319600	Ip6k3	-4391	CH12
chr13	52618800	52624400	Diras2	4605	CH12
chr14	64026600	64041600	Blk	1924	CH12
chr8	81666600	81681200	1700011L22Rik	98582	CH12
chr10	8673200	8677600	Sash1	-69532	CH12
chr13	41992600	42000600	Adtrp	-53743	CH12
chr4	44679400	44682400	Pax5	43418	CH12
chr17	50223000	50235400	Rftn1	100799	CH12
chr10	94311200	94329400	Plxnc1	86912	CH12
chr3	84463800	84493800	Tmem154	8686	CH12
chr16	25482800	25505200	Trp63	-189851	CH12
chr11	11846200	11852000	Ddc	-51053	CH12
chr6	70677400	70696800	Rpia	55126	CH12
chr2	102530800	102592200	Slc1a2	62684	CH12
chr2	84793400	84806200	Prg2	-20818	CH12
chr8	96964800	96983800	Nlrc5	-22363	CH12
chr11	16880800	16898400	Plek	19105	CH12
chr12	74055600	74059600	Six6	16889	CH12
chr18	80810600	80818400	Nfatc1	95310	CH12
chr1	80733800	80746800	Dock10	14828	CH12
chr13	38593800	38598200	Txndc5	24359	CH12
chr1	132883800	132914200	Il10	-17422	CH12
chr16	93940800	93943400	Chaf1b	57954	CH12
chr10	92804800	92823200	Elk3	-40120	CH12
chr12	87043000	87051000	Batf	19381	CH12
chr12	17437000	17441600	Nol10	84015	CH12
chr14	33973400	34004800	Wdfy4	9152	CH12
chr18	25097400	25115400	Tpgs2	221108	CH12
chr8	71152400	71161800	Csgalnact1	101945	CH12
chr2	78895800	78902800	Ube2e3	190096	CH12
chr16	93921800	93927600	Chaf1b	40554	CH12
chr1	60961000	60971200	Ctla4	231	CH12
chr5	96938000	96946200	Fras1	139126	CH12
chr11	23678200	23683800	Rel	-10030	CH12
chr4	134703800	134718200	Runx3	34433	CH12
chr4	44578600	44590400	Pax5	139818	CH12
chr3	122832800	122836600	Myoz2	-96792	CH12
chr19	21569800	21584600	Gda	-30038	CH12
chr16	4496000	4505000	Srl	22575	CH12
chr2	160450600	160455600	Gm14221	-7393	CH12
chr12	114462400	114504800	Ighe	27857	CH12
chr17	26920600	26934800	Bnip1	9676	CH12
chr13	30771200	30782600	Dusp22	24921	CH12
chr9	52131200	52158600	Zc3h12c	-168684	CH12
chr1	146017600	146034800	Rgs13	-1698	CH12
chr6	126387800	126390600	Kcna5	96373	CH12
chr5	141422600	141438200	Card11	46150	CH12
chr10	12695400	12701800	Stx11	-14535	CH12
chr6	108498000	108508800	Bhlhe40	-107223	CH12
chr11	4388000	4407200	Hormad2	-56852	CH12
chr9	57824600	57843200	Cyp11a1	-28920	CH12
chr10	83550000	83553400	Nuak1	351642	CH12
chr4	89023800	89073600	Cdkn2b	-91759	CH12
chr6	22215400	22221200	Wnt16	-19930	CH12
chr13	45821800	45832000	Gmpr	224087	CH12
chr6	53584600	53593800	Creb5	65822	CH12
chr15	78152800	78165400	Csf2rb	2680	CH12
chr16	19178800	19202800	Iglc2	9644	CH12
chr4	153452400	153512200	Trp73	32017	CH12
chr18	30510200	30518200	Pik3c3	81799	CH12
chr3	133322200	133348600	Tet2	-183765	CH12
chr18	80838400	80860200	Nfatc1	60510	CH12
chr13	59722200	59727200	Naa35	38044	CH12
chr10	43464800	43470000	Qrsl1	154151	CH12
chr11	100457800	100461600	Dnajc7	21782	CH12
chr4	63586000	63609000	Tnfsf8	-75119	CH12
chr11	54019400	54041200	Csf2	32869	CH12
chr11	98398400	98409400	Ikzf3	3214	CH12
chr19	41037000	41062200	Blnk	19425	CH12
chr1	74393200	74406800	Gm216	-8682	CH12
chr16	38372200	38408800	Popdc2	28205	CH12
chr7	129462600	129472600	Prkcb	34789	CH12
chr2	29536400	29552800	Rapgef1	69360	CH12
chr1	138056000	138058200	Kif21b	29134	CH12
chr2	44194000	44210400	Gtdc1	513678	CH12
chr10	43536400	43550200	Qrsl1	78251	CH12
chr10	85931200	85956600	Syn3	17701	CH12
chr11	53434800	53485600	Il13	-11996	CH12
chr10	18702400	18726400	Tnfaip3	20816	CH12
chr5	30272400	30300400	Il6	-53301	CH12
chr2	6477000	6487000	Usp6nl	208221	CH12
chr10	53721400	53747800	Man1a	61002	CH12
chr16	58697000	58705400	Gpr15	17637	CH12
chr16	95497000	95502200	Kcnj15	20435	CH12
chr2	6503400	6521200	Usp6nl	238521	CH12
chr15	61972200	61986000	Myc	162154	CH12
chr15	80564600	80576600	Tnrc6b	-19416	CH12
chr11	51632600	51661800	Phf15	23955	CH12
chr11	19231800	19246600	Meis1	-320483	CH12
chr11	108062600	108074600	Prkca	136642	CH12
chr14	73202600	73222800	Fndc3a	-102890	CH12
chr6	98988000	99011600	Foxp1	113212	CH12
chr1	52186800	52201400	Stat1	17818	CH12
chr8	112985600	113001600	Vac14	-148938	CH12
chr6	145828800	145839600	Bhlhe41	-20122	CH12
chr4	63401800	63435000	Tnfsf15	-12253	CH12
chr6	120035200	120057800	Ninj2	3132	CH12
chr18	61239200	61245400	Csf1r	-22926	CH12
chr11	11599200	11613600	Ikzf1	20472	CH12
chr1	122427600	122437000	Marco	-30639	CH12
chr7	25343600	25356600	Xrcc1	17931	CH12
chr11	96851200	96859800	Sp6	-19208	CH12
chr17	86277000	86308000	Six2	-204886	CH12
chr16	43650800	43668200	Tigit	4797	CH12
chr11	4038200	4040400	Rnf215	4095	CH12
chr17	57421600	57446800	Vav1	15677	CH12
chr11	106166000	106172600	Gh	-6121	CH12
chr6	36996000	37007400	1700111E14Rik	114652	CH12
chr8	97263400	97275400	Ccl22	-90	CH12
chr8	10719200	10724400	3930402G23Rik	206657	CH12
chr4	119712000	119735400	Edn2	-110111	CH12
chr1	74835600	74846600	Wnt10a	3010	CH12
chr17	75889400	75930600	Fam98a	41286	CH12
chr4	89193400	89199200	Dmrta1	-158589	CH12
chr7	148467000	148468600	Sct	-2768	CH12
chr12	93037200	93046600	Ston2	-17024	CH12
chr6	120515400	120522400	Cecr5	-37563	CH12
chr11	11669000	11703000	Fignl1	22962	CH12
chr16	36921600	36939200	Hcls1	-4669	CH12
chr19	55365400	55387600	Zdhhc6	13991	CH12
chr1	80398400	80415800	Cul3	-70045	CH12
chr15	78070400	78080600	Ncf4	269	CH12
chr16	84602400	84627800	Mrpl39	120887	CH12
chr13	104880000	104892400	Nln	13494	CH12
chr16	19002800	19061800	Gm10088	3975	CH12
chr3	126452000	126458600	Camk2d	155039	CH12
chr7	146871400	146898800	9330101J02Rik	-15384	CH12
chr8	72668600	72673600	Mef2b	-5577	CH12
chr11	87492400	87505600	Rnf43	22411	CH12
chr11	60926200	60952000	Tnfrsf13b	-1157	CH12
chr11	108016400	108032600	Prkca	180742	CH12
chr2	102819400	102823200	Cd44	-79518	CH12
chr11	98328200	98340000	Grb7	25952	CH12
chr13	36539000	36542000	Nrn1	285846	CH12
chr10	60629200	60632200	Tbata	-4034	CH12
chr16	33601400	33608600	Heg1	-79552	CH12
chr7	129530000	129553200	Prkcb	108789	CH12
chr4	102524200	102533400	Sgip1	95832	CH12
chr13	51482400	51494400	S1pr3	-15587	CH12
chr13	91906600	91910800	Acot12	27583	CH12
chr12	32867200	32882000	Pik3cg	18924	CH12
chr2	30891600	30897000	Usp20	56417	CH12
chr13	41545600	41549800	Nedd9	-98149	CH12
chr8	97087800	97096200	Fam192a	33626	CH12
chr8	64030200	64042600	Cbr4	69869	CH12
chr16	23300000	23313200	BC106179	-81159	CH12
chr10	20740400	20751000	Ahi1	73309	CH12
chr15	75455400	75458200	Zfp41	9691	CH12
chr1	163839600	163854200	Suco	-40108	CH12
chr4	154799400	154804200	2010015L04Rik	18501	CH12
chr6	128681800	128686200	Klrb1	-10936	CH12
chr17	88501800	88514600	Fbxo11	-43569	CH12
chr1	156668400	156703000	Cacna1e	-112651	CH12
chr11	61475400	61519200	Fam83g	-621	CH12
chr11	44444200	44450400	Ebf1	16481	CH12
chr9	54390800	54395000	Sh2d7	6109	CH12
chr5	117917200	117937000	Ksr2	62262	CH12
chr15	62064600	62105800	Myc	268254	CH12
chr13	30804000	30839200	Irf4	-19495	CH12
chr2	131828600	131839000	Rassf2	21937	CH12
chr1	130405400	130429600	Cxcr4	71367	CH12
chr16	43451600	43499200	Zbtb20	-145590	CH12
chr8	13371400	13383200	Atp4b	19478	CH12
chr13	75859400	75881800	Ell2	25668	CH12
chr13	30690600	30698800	Dusp22	-57279	CH12
chr1	72240600	72253800	Mreg	11681	CH12
chr11	114962400	114968600	Cd300lf	29806	CH12
chr4	63503200	63531400	Tnfsf8	5081	CH12
chr11	44421600	44429400	Ebf1	-5319	CH12
chr7	91740600	91760200	Fah	3937	CH12
chr15	62007200	62028600	Myc	200954	CH12
chr12	78403600	78415600	Fut8	69548	CH12
chr3	58498600	58503600	Siah2	-4778	CH12
chr11	99033600	99051200	Ccr7	-26009	CH12
chr13	43612200	43625200	Mcur1	36795	Cortex
chr3	144087000	144103400	Hs2st1	137945	Cortex
chr9	120304600	120330800	Eif1b	-84024	Cortex
chr4	42933600	42958800	N28178	16077	Cortex
chr3	84777200	84791400	Fbxw7	28232	Cortex
chr8	67127600	67140800	Cpe	37637	Cortex
chr11	49749800	49760400	Rasgef1c	39743	Cortex
chr15	74156400	74160600	Bai1	-188126	Cortex
chr7	86654400	86663600	Polg	-47752	Cortex
chr15	74425400	74429400	Mroh4	39291	Cortex
chr1	89371600	89418000	3110079O15Rik	27961	Cortex
chr15	30629400	30649000	Dap	-514940	Cortex
chr12	30440000	30463400	Pxdn	-171201	Cortex
chr17	70964200	70985200	Dlgap1	200566	Cortex
chr10	40437200	40453000	Mettl24	42012	Cortex
chr18	38244400	38253800	Arap3	-91872	Cortex
chr18	13066800	13077000	Osbpl1a	28450	Cortex
chr5	36169000	36179800	Afap1	-61568	Cortex
chr15	74398200	74409000	Bai1	56974	Cortex
chr15	68632600	68642400	Khdrbs3	-121350	Cortex
chr1	172286000	172314000	1700015E13Rik	61066	Cortex
chr5	126108000	126157000	Tmem132b	29642	Cortex
chr6	135943600	135962800	Grin2b	170329	Cortex
chr2	151423200	151443800	Snph	24809	Cortex
chr10	90368600	90423400	Apaf1	149515	Cortex
chr18	85322600	85325800	Timm21	-203284	Cortex
chr16	31895800	31909000	Mfi2	23504	Cortex
chr9	36777400	36807600	Pknox2	98364	Cortex
chr15	100655200	100663200	Slc4a8	67022	Cortex
chr2	104155800	104178800	D430041D05Rik	-69743	Cortex
chr15	68267000	68277400	Zfat	-181800	Cortex
chr6	85987800	86055000	Add2	-6678	Cortex
chr4	138233400	138249200	Pla2g2c	-39407	Cortex
chr3	84937000	84964400	Fbxw7	194632	Cortex
chr16	18167000	18175000	Rtn4r	43265	Cortex
chr8	108815000	108838000	Smpd3	-36681	Cortex
chr2	117134200	117145200	Rasgrp1	29037	Cortex
chr7	71924000	71926400	Ndnl2	92683	Cortex
chr2	92445400	92451400	Chst1	8536	Cortex
chr11	103514800	103524400	Rprml	8777	Cortex
chr13	59503000	59518600	Agtpbp1	147850	Cortex
chr2	129387200	129395800	Sirpa	-27791	Cortex
chr2	135929600	135941200	Lamp5	51737	Cortex
chr3	126859400	126873000	Ank2	245749	Cortex
chr12	5122200	5136400	Atad2b	205090	Cortex
chr2	121019200	121028600	Tubgcp4	26949	Cortex
chr4	104328400	104336200	C8b	-106622	Cortex
chr7	16692400	16702000	Kptn	-8044	Cortex
chr9	75093200	75096400	Myo5c	14979	Cortex
chr7	54354000	54372000	Ptpn5	26054	Cortex
chr13	60780200	60792800	Dapk1	83192	Cortex
chr12	101619800	101632400	Ttc7b	132932	Cortex
chr1	54117000	54164400	Hecw2	111178	Cortex
chr14	24400000	24423800	Kcnma1	210626	Cortex
chr16	34159200	34184200	Umps	-204576	Cortex
chr12	88381000	88387400	Tmem63c	16958	Cortex
chr12	118492400	118506200	Rapgef5	-255652	Cortex
chr1	47021400	47027000	Slc39a10	-113309	Cortex
chr13	93758400	93783600	Cmya5	143679	Cortex
chr13	98323600	98332600	Rps18-ps3	202487	Cortex
chr6	113982200	113995400	Slc6a11	-92435	Cortex
chr3	85456000	85482200	Fam160a1	81088	Cortex
chr5	23031000	23042000	Srpk2	85889	Cortex
chr14	106024800	106032600	Gm10076	-52345	Cortex
chr2	180854200	180878200	Kcnq2	3608	Cortex
chr17	50781000	50792000	Plcl2	137628	Cortex
chr4	138274400	138279000	Pla2g2c	-4007	Cortex
chr14	24703600	24748600	Kcnma1	-103574	Cortex
chr14	64791000	64799800	Prss52	72277	Cortex
chr16	96849200	96858200	Pcp4	164487	Cortex
chr10	90119800	90188200	Apaf1	391515	Cortex
chr9	114928400	114934800	Gm9846	-39742	Cortex
chr16	31873600	31882400	Mfi2	-896	Cortex
chr7	129718200	129729000	Cacng3	-91658	Cortex
chr2	136609800	136634800	Snap25	83111	Cortex
chr12	8462800	8475200	Rhob	37791	Cortex
chr17	71003800	71024200	Tgif1	187074	Cortex
chr4	129666200	129673400	Bai2	7392	Cortex
chr11	119368800	119381400	Endov	22439	Cortex
chr3	126706600	126744000	Ank2	386649	Cortex
chr5	33319600	33344200	Ywhah	-29565	Cortex
chr5	103523200	103535200	Mapk10	-41795	Cortex
chr2	117207800	117214400	Rasgrp1	-42363	Cortex
chr11	76244600	76257600	Timm22	30455	Cortex
chr12	71503200	71510400	Tmx1	-47282	Cortex
chr3	85324800	85335400	Pet112	-47941	Cortex
chr1	194261200	194288400	Kcnh1	260134	Cortex
chr9	106191800	106202200	Poc1a	13608	Cortex
chr1	89604200	89607200	Atg16l1	-46961	Cortex
chr17	25752000	25790000	Lmf1	54878	Cortex
chr8	96374200	96459600	Gnao1	82162	Cortex
chr1	160475200	160483400	Astn1	186829	Cortex
chr16	9653400	9670600	Grin2a	333014	Cortex
chr9	48576000	48589400	Zbtb16	61350	Cortex
chr8	126894400	126919000	Pgbd5	51538	Cortex
chr5	129347200	129353600	Piwil1	108279	Cortex
chr1	74895200	74906800	Cdk5r2	-508	Cortex
chr11	59143600	59152800	Wnt9a	27770	Cortex
chr10	69083400	69109000	Ank3	99230	Cortex
chr8	25324600	25339200	A730045E13Rik	47524	Cortex
chr7	112708000	112727400	Apbb1	5216	Cortex
chr2	180557600	180561600	Bhlhe23	-47995	Cortex
chr6	92333000	92378600	Trh	-161156	Cortex
chr3	55145600	55179200	Dclk1	115952	Cortex
chr10	110745800	110756000	Bbs10	15165	Cortex
chr17	81326800	81357800	Tmem178	-1672	Cortex
chr13	105750600	105777200	Rgs7bp	81110	Cortex
chr10	110819400	110832200	Bbs10	90065	Cortex
chr12	117837600	117862000	Ptprn2	125607	Cortex
chr10	69305800	69330600	Ccdc6	-241669	Cortex
chr15	72357600	72363200	Kcnk9	16309	Cortex
chr2	73439600	73454000	Chrna1	-28405	Cortex
chr8	108791400	108797600	Smpd3	-4681	Cortex
chr4	86734800	86761800	Slc24a2	128081	Cortex
chr9	47557000	47569600	Cadm1	224960	Cortex
chr7	82398400	82448800	Sv2b	30548	Cortex
chr10	74468200	74476600	Rtdr1	22931	Cortex
chr18	82721800	82727000	Mbp	79846	Cortex
chr5	129642600	129645600	Gpr133	41475	Cortex
chr14	24569800	24579600	Kcnma1	47826	Cortex
chr7	16730000	16735800	Slc8a2	17251	Cortex
chr14	104074800	104093600	Slain1	34755	Cortex
chr1	159397400	159414400	BC026585	17189	Cortex
chr6	36719200	36757200	Ptn	23161	Cortex
chr13	42816800	42883800	Phactr1	72233	Cortex
chr2	31958800	31968800	Ppapdc3	12752	Cortex
chr2	92530200	92551000	Chst1	100736	Cortex
chr7	129845800	129872800	Cacng3	44042	Cortex
chr2	130482600	130484400	Ddrgk1	6895	Cortex
chr1	172330800	172342400	1700015E13Rik	97666	Cortex
chr1	167002000	167010800	Tbx19	84504	Cortex
chr3	36415400	36424000	Exosc9	-31828	Cortex
chr4	152798000	152835600	Ajap1	40139	Cortex
chr14	66955800	66981600	Stmn4	5559	Cortex
chr2	177892200	177905000	Phactr3	21962	Cortex
chr16	34397600	34417000	Kalrn	106872	Cortex
chr9	36746000	36757200	Fez1	111331	Cortex
chr5	105887800	105898600	Lrrc8b	48406	Cortex
chr3	55072000	55089600	Dclk1	34352	Cortex
chr14	64864400	64900000	Prss52	159077	Cortex
chr13	58954600	58983600	Ntrk2	59839	Cortex
chr16	34224600	34288200	Kalrn	257772	Cortex
chr11	57084400	57091000	Fam114a2	244405	Cortex
chr9	49454200	49470400	Ncam1	-84270	Cortex
chr4	102082600	102099600	Pde4b	163492	Cortex
chr9	36707400	36730600	Fez1	78731	Cortex
chr13	78345000	78351800	Nr2f1	-9382	Cortex
chr11	103058400	103061600	1700023F06Rik	9862	Cortex
chr9	56493000	56572600	Lingo1	260	Cortex
chr13	93826000	93829400	Cmya5	86979	Cortex
chr4	101233000	101262000	Dnajc6	24415	Cortex
chr14	13268800	13292400	Fezf2	-102221	Cortex
chr11	100614600	100616800	Kcnh4	5317	Cortex
chr2	156753200	156798000	Ndrg3	42179	Cortex
chr12	29394000	29400000	Adi1	36904	Cortex
chr7	151502000	151512800	Cttn	149514	Cortex
chr2	7033600	7045000	Gm10115	-166574	Cortex
chr13	83852600	83858800	Mef2c	212667	Cortex
chr6	90820800	90840200	Iqsec1	-163977	Cortex
chr6	92539400	92567800	Prickle2	-36240	Cortex
chr18	25904800	25916400	Celf4	1884	Cortex
chr15	53717000	53730600	Gm7489	7339	Cortex
chr10	18364600	18380600	D10Bwg1379e	90964	Cortex
chr12	29544000	29561000	Tssc1	115807	Cortex
chr2	128915200	128919000	Polr1b	-9631	Cortex
chr2	177925400	177954600	Phactr3	63362	Cortex
chr16	44267800	44278000	Sidt1	60409	Cortex
chr13	84892000	84901800	Ccnh	-432113	Cortex
chr14	34333600	34363200	Ptpn20	-54056	Cortex
chr18	61093000	61098000	Camk2a	10228	Cortex
chr8	17462800	17488000	Csmd1	59881	Cortex
chr12	30232200	30254400	Myt1l	30051	Cortex
chr5	54625600	54633400	Stim2	239844	Cortex
chr12	30489200	30508800	Pxdn	-123901	Cortex
chr1	89575000	89582000	Inpp5d	61613	Cortex
chr6	90754600	90763200	Iqsec1	-92377	Cortex
chr6	135771400	135822800	Grin2b	326429	Cortex
chr7	71869600	71889400	Ndnl2	138383	Cortex
chr6	83489800	83495800	Actg2	-6541	Cortex
chr13	42899200	42919200	Phactr1	131133	Cortex
chr4	151826200	151836200	Kcnab2	20780	Cortex
chr3	85171400	85195800	Pet112	-194441	Cortex
chr9	122492000	122528400	Tcaim	-204457	Cortex
chr4	86663400	86710000	Acer2	166400	Cortex
chr1	56949400	56959000	Satb2	74502	Cortex
chr7	85542600	85560400	Ntrk3	171794	Cortex
chr5	52779800	52785600	Ccdc149	-15915	Cortex
chr6	18374600	18399000	Cttnbp2	78069	Cortex
chr9	113172000	113177600	Pdcd6ip	442562	Cortex
chr6	117958200	117967000	Rasgef1a	-53803	Cortex
chr1	194406200	194412800	Hhat	187907	Cortex
chr14	65146800	65156600	Msra	-76960	Cortex
chr16	95091200	95107000	Kcnj6	120203	Cortex
chr12	30554600	30570800	Pxdn	-60201	Cortex
chr14	64955800	64979000	Msra	107340	Cortex
chr2	102510200	102544400	Slc1a2	28484	Cortex
chr10	40469600	40483400	Mettl24	73412	Cortex
chr3	32947000	32970200	Pex5l	83404	Cortex
chr16	34491800	34521400	Kalrn	7572	Cortex
chr9	113081000	113096000	Pdcd6ip	528862	Cortex
chr1	129830000	129857400	Rab3gap1	78350	Cortex
chr1	134607200	134629600	Nfasc	19974	Cortex
chr16	9616800	9629000	Grin2a	372114	Cortex
chr6	92584200	92599400	Prickle2	-74440	Cortex
chr12	118443000	118475400	Rapgef5	-295752	Cortex
chr3	88008400	88023800	Rhbg	42531	Cortex
chr3	97647400	97665600	Pde4dip	36130	Cortex
chr11	118693600	118729400	Rbfox3	59386	Cortex
chr2	92511800	92516200	Chst1	74136	Cortex
chr2	102465000	102491200	Slc1a2	-20716	Cortex
chr9	24995000	25016400	Herpud2	-49420	Cortex
chr9	113415800	113433400	Pdcd6ip	192762	Cortex
chr4	138064400	138118800	Camk2n1	81371	Cortex
chr3	84817200	84824200	Fbxw7	64632	Cortex
chr5	20065600	20085000	Magi2	29592	Cortex
chr13	36584000	36599000	Nrn1	234846	Cortex
chr1	171788800	171831600	1700084C01Rik	-48579	Cortex
chr5	9570200	9579800	Grm3	150352	Cortex
chr2	180800400	180806800	Chrna4	-29590	Cortex
chr16	37609800	37619200	Hgd	34261	Cortex
chr2	143503800	143537800	Pcsk2	148908	Cortex
chr7	72529200	72534800	Tjp1	-15875	Cortex
chr16	38911000	38924800	Igsf11	15471	Cortex
chr4	119551800	119577400	Hivep3	77500	Cortex
chr1	194140600	194171400	Kcnh1	141334	Cortex
chr11	93420200	93448400	Utp18	312780	Cortex
chr11	97470000	97472400	E130012A19Rik	19830	Cortex
chr4	109885600	109901000	Elavl4	66194	Cortex
chr1	194090400	194109600	Kcnh1	85334	Cortex
chr3	55225000	55257400	Dclk1	194752	Cortex
chr1	39140800	39156000	Npas2	-102657	Cortex
chr9	113209800	113215600	Pdcd6ip	404662	Cortex
chr4	103546200	103570200	Gm10304	-442657	Cortex
chr6	92612600	92625000	Prickle2	-101440	Cortex
chr5	103583200	103607000	Mapk10	-107695	Cortex
chr10	40534200	40563200	Cdc40	54249	Cortex
chr13	98396600	98405000	Rps18-ps3	129787	Cortex
chr12	71342800	71410800	Pygl	-48130	Cortex
chr13	95850600	95854400	Wdr41	106197	Cortex
chr12	45473200	45484400	Nrcam	48928	Cortex
chr5	129311000	129323400	Piwil1	75079	Cortex
chr18	4603800	4619800	9430020K01Rik	-23127	Cortex
chr11	24050200	24059800	Bcl11a	76827	Cortex
chr15	74354000	74364800	Bai1	12774	Cortex
chr5	37266600	37270400	Ppp2r2c	8748	Cortex
chr1	168221200	168246400	5330438I03Rik	5916	Cortex
chr4	46806600	46855600	Tbc1d2	-168019	Cortex
chr9	20482000	20517200	Olfm2	33073	Cortex
chr5	116404600	116422400	Prkab1	60971	Cortex
chr8	71654000	71660400	Lzts1	7708	Cortex
chr12	30350600	30393600	Myt1l	158851	Cortex
chr3	32983800	32998200	Pex5l	51004	Cortex
chr10	80456400	80468800	Gng7	15070	Cortex
chr5	36122800	36153400	Ablim2	37400	Cortex
chr7	103825600	103833400	Nars2	-270515	Cortex
chr10	13913200	13917600	Hivep2	229215	Cortex
chr16	6524200	6533200	Rbfox1	-541228	Cortex
chr10	80932200	80938200	Celf5	10254	Cortex
chr6	108250000	108262600	Itpr1	93188	Cortex
chr12	75207400	75213600	Syt16	111752	Cortex
chr19	28955800	28978200	Slc1a1	57436	Cortex
chr13	83785600	83806600	Mef2c	153067	Cortex
chr8	98212600	98224000	Ndrg4	16315	Cortex
chr6	135840800	135869200	Grin2b	268529	Cortex
chr9	36872000	36885400	Pknox2	12164	Cortex
chr11	83219400	83231200	Rasl10b	2661	Cortex
chr9	120252800	120281400	Myrip	54046	Cortex
chr14	24787000	24802400	Kcnma1	-172174	Cortex
chr16	9756000	9781800	Grin2a	226114	Cortex
chr14	30679000	30706200	Selk	-88894	Cortex
chr6	126532600	126546000	Kcna5	-53727	Cortex
chr9	108072800	108089800	Bsn	11415	Cortex
chr2	6824600	6834600	Celf2	-23558	Cortex
chr10	90298200	90332600	Apaf1	230115	Cortex
chr1	178853000	178862200	Sdccag8	112809	Cortex
chr9	75059800	75074800	Myo5c	-12521	Cortex
chr4	46877600	46894200	Gabbr2	118845	Cortex
chr10	67357000	67381600	Zfp365	6110	Cortex
chr5	126172400	126187600	Tmem132b	77142	Cortex
chr15	38719600	38752400	Baalc	-28688	Cortex
chr8	25017800	25038200	Zmat4	247870	Cortex
chr12	5329200	5371000	Klhl29	32388	Cortex
chr6	83448800	83459600	Dguok	2763	Cortex
chr9	49425600	49441200	Ncam1	-55370	Cortex
chr17	70900800	70951000	Dlgap1	151766	Cortex
chr13	59159400	59221000	Ntrk2	280939	Cortex
chr3	85112600	85119600	Pet112	-261941	Cortex
chr13	59245400	59248400	Ntrk2	337639	Cortex
chr3	136491200	136506400	Ppp3ca	165066	Cortex
chr6	113862600	113892400	Atp2b2	-35967	Cortex
chr14	22453800	22461600	Dupd1	76098	Cortex
chr11	118617000	118635800	Rbfox3	144486	Cortex
chr16	7207800	7229400	Rbfox1	148672	Cortex
chr1	171672800	171680800	Rgs4	973	Cortex
chr6	55754400	55765200	Ccdc129	-27089	Cortex
chr6	85225200	85227800	Sfxn5	56916	Cortex
chr2	7065600	7111200	Gm10115	-215674	Cortex
chr8	67100800	67115000	Cpe	63937	Cortex
chr7	71706600	71744000	Apba2	78708	Cortex
chr14	65006200	65033600	Msra	54840	Cortex
chr14	24602200	24612800	Kcnma1	15026	Cortex
chr2	28147200	28168600	Olfm1	96721	Cortex
chr16	84962800	84970800	Atp5j	-130930	Cortex
chr13	59301800	59314400	Agtpbp1	350550	Cortex
chr12	101721400	101733200	Ttc7b	31732	Cortex
chr7	71772600	71780400	Apba2	129908	Cortex
chr5	130074400	130096600	Mmp17	-4589	Cortex
chr7	124799000	124816400	Xylt1	283207	Cortex
chr5	108788000	108799600	Gm10419	-5077	Cortex
chr1	37720400	37747600	2010300C02Rik	42930	Cortex
chr17	70811800	70841000	Dlgap1	52266	Cortex
chr1	42730200	42745400	Pou3f3	-16191	Cortex
chr5	126230600	126249000	Gm4868	89310	Cortex
chr8	14099400	14124000	Dlgap2	15835	Cortex
chr15	83613200	83679800	Mpped1	36047	Cortex
chr16	16929400	16942200	Ppm1f	39238	Cortex
chr12	83170200	83182400	Pcnx	215283	Cortex
chr2	28070200	28096400	Olfm1	22121	Cortex
chr7	149139000	149159600	Brsk2	13309	Cortex
chr5	53546800	53562200	Sel1l3	50191	Cortex
chr11	118744600	118753400	Rbfox3	21886	Cortex
chr6	113791000	113805000	Atp2b2	43533	Cortex
chr18	77453800	77464600	Gm7276	-34204	Cortex
chr7	146346000	146370800	Stk32c	16016	Cortex
chr9	111998400	112031600	Arpp21	120005	Cortex
chr10	108001400	108134200	Pawr	298555	Cortex
chr11	97398800	97407000	Srcin1	33629	Cortex
chr7	98560800	98601400	Dlg2	341884	Cortex
chr11	5961000	5987200	Camk2b	-8485	Cortex
chr11	61243800	61255800	Rnf112	17707	Cortex
chr9	113249600	113255800	Pdcd6ip	364662	Cortex
chr15	66081000	66104800	Kcnq3	24886	Cortex
chr1	138847400	138854400	Nr5a2	6104	Esb4
chr8	85679600	85685400	Tbc1d9	-7259	Esb4
chr6	29971600	29979000	Nrf1	-22731	Esb4
chr10	84968000	84978600	Btbd11	123741	Esb4
chr4	147453800	147464400	Agtrap	3040	Esb4
chr8	23934000	23935200	1700041G16Rik	15853	Esb4
chr9	62667800	62683400	Cln6	-10992	Esb4
chr17	84144400	84153600	Mta3	43469	Esb4
chr7	86535000	86541400	Fanci	976	Esb4
chr5	92528800	92543800	G3bp2	-23539	Esb4
chr13	44797400	44804400	Jarid2	-25292	Esb4
chr19	25553000	25566600	Dmrt1	-20308	Esb4
chr8	91469600	91476400	Sall1	95061	Esb4
chr11	107370400	107405400	Helz	-21374	Esb4
chr4	133565800	133571800	Lin28a	5956	Esb4
chr15	61914800	61927000	Myc	103954	Esb4
chr4	153004600	153008600	Ajap1	-149661	Esb4
chr2	170007000	170023000	Zfp217	-46822	Esb4
chr11	101629200	101640400	Etv4	11885	Esb4
chr17	85558800	85564600	Camkmt	71754	Esb4
chr9	110851400	110859000	Lrrc2	1151	Esb4
chr14	56450000	56470000	Nynrin	-12873	Esb4
chr12	27766200	27769600	Sox11	259674	Esb4
chr14	71032000	71039800	Fgf17	6175	Esb4
chr14	99702800	99720200	Klf5	13590	Esb4
chr5	136413400	136425000	Ywhag	-8731	Esb4
chr1	137081800	137091000	Gpr37l1	-22142	Esb4
chr8	3573000	3578200	C330021F23Rik	7602	Esb4
chr11	66823000	66828000	Tmem220	-13156	Esb4
chr3	34637400	34666400	Sox2	102973	Esb4
chr10	75501200	75512600	Zfp280b	11501	Esb4
chr4	82901000	82908400	Ttc39b	65459	Esb4
chr16	64868400	64881000	Cggbp1	22878	Esb4
chr18	85099400	85115000	Fbxo15	2650	Esb4
chr7	3349600	3360600	Cacng7	22045	Esb4
chr1	121197600	121203600	Inhbb	118225	Esb4
chr4	130201000	130212600	Pum1	-12436	Esb4
chr14	119142600	119152200	Abcc4	-41959	Esb4
chr5	143142600	143145600	Slc29a4	-33955	Esb4
chr8	114287800	114292400	Bcar1	-34064	Esb4
chr18	30280200	30283000	Pik3c3	-150801	Esb4
chr6	28968800	28978600	Lep	-36520	Esb4
chr13	96282200	96286000	F2rl1	11095	Esb4
chr13	67898200	67903000	Zfp273	-14153	Esb4
chr17	45584000	45598200	Spats1	12555	Esb4
chr7	152039400	152054000	Fgf4	-591	Esb4
chr1	173025000	173030200	1700009P17Rik	-24192	Esb4
chr7	3191800	3213400	AU018091	-33396	Esb4
chr15	25259600	25263200	Basp1	82119	Esb4
chr4	117872200	117904000	Kdm4a	-35452	Esb4
chr10	60693200	60714000	Adamts14	32586	Esb4
chr15	74362600	74375400	Bai1	22374	Esb4
chr17	29110800	29120800	Kctd20	26389	Esb4
chr1	92417200	92424600	Cops8	-79100	Esb4
chr5	147965600	147972800	Gsx1	-31072	Esb4
chr12	77990800	78016000	Max	59835	Esb4
chr13	12025400	12028400	Ryr2	172312	Esb4
chr8	97705400	97714400	Kifc3	-43460	Esb4
chr12	40722800	40726600	Arl4a	39316	Esb4
chr2	172695800	172699200	Bmp7	68322	Esb4
chr11	97533000	97543000	Cisd3	-9267	Esb4
chr6	143088600	143092200	Etnk1	-25350	Esb4
chr10	84994000	85008200	Btbd11	151541	Esb4
chr14	64120000	64121400	Tdh	7229	Esb4
chr12	12793200	12833600	Rpl36-ps3	-105392	Esb4
chr11	9014200	9023000	Upp1	494	Esb4
chr4	127014200	127022600	Gjb3	-11995	Esb4
chr6	122612200	122614200	Dppa3	36772	Esb4
chr11	57355800	57368400	Mfap3	29911	Esb4
chr6	82649600	82656000	Pole4	-49877	Esb4
chr11	95404200	95407200	Nxph3	-29816	Esb4
chr6	39383200	39400200	Mkrn1	-21239	Esb4
chr11	66732600	66746600	Pirt	14117	Esb4
chr13	53271000	53285600	Ror2	103193	Esb4
chr1	168078600	168085800	Gpa33	21831	Esb4
chr11	43434600	43449400	Fabp6	-26958	Esb4
chr8	87153800	87169600	Ier2	25051	Esb4
chr9	9268600	9270200	Arhgap42	-30387	Esb4
chr6	70912800	70919000	Foxi3	9375	Esb4
chr5	128168000	128172000	Glt1d1	57368	Esb4
chr6	67060800	67063000	Gadd45a	-74500	Esb4
chr11	96634000	96646000	Snx11	-1155	Esb4
chr6	145027600	145043800	Lrmp	-34559	Esb4
chr7	50600600	50603800	Siglec5	-4565	Esb4
chr8	87992000	88007200	Gpt2	-16875	Esb4
chr3	88378000	88390800	Ssr2	807	Esb4
chr16	94001000	94016400	Cldn14	382	Esb4
chr10	76600800	76626400	Col18a1	15693	Esb4
chr18	56903400	56913200	Lmnb1	40833	Esb4
chr9	55066000	55076000	Fbxo22	14268	Esb4
chr14	55666400	55668400	Ngdn	33109	Esb4
chr4	135133600	135148400	Grhl3	-11455	Esb4
chr12	81717000	81730400	Slc39a9	-21502	Esb4
chr8	94650000	94659400	Irx5	-226995	Esb4
chr11	22506000	22514000	Tmem17	97909	Esb4
chr2	162855200	162874800	Mybl2	-15423	Esb4
chr15	100088600	100094400	Tmprss12	-19768	Esb4
chr7	54014200	54019600	Saa2	9697	Esb4
chr2	172340200	172354800	Tfap2c	-27593	Esb4
chr19	47092000	47098600	Nt5c2	-5657	Esb4
chr16	35964800	35970200	Kpna1	-15901	Esb4
chr8	74046800	74056600	Bst2	9636	Esb4
chr14	122814000	122816600	Zic5	49599	Esb4
chr7	134366200	134370600	Sept1	-6388	Esb4
chr11	95840600	95848000	Igf2bp1	22954	Esb4
chr10	107730000	107735800	Pawr	-36345	Esb4
chr19	42194000	42208800	Avpi1	2149	Esb4
chr5	53939400	53945200	Rbpj	-39154	Esb4
chr9	78209000	78222000	Dppa5a	484	Esb4
chr14	99732800	99758400	Klf5	47690	Esb4
chr17	7716000	7726800	Gm9992	-131746	Esb4
chr4	124810200	124813800	Zc3h12a	-6916	Esb4
chr1	154924400	154937800	Lamc2	102477	Esb4
chr2	20563200	20573600	Etl4	126982	Esb4
chr11	63082200	63086200	Pmp22	139186	Esb4
chr10	44107200	44114800	Prdm1	67554	Esb4
chr5	137409600	137413400	Fis1	-26447	Esb4
chr7	6710600	6725200	Peg3	-34768	Esb4
chr17	37154200	37170600	Mog	-2057	Esb4
chr10	69753800	69767400	Slc16a9	52752	Esb4
chr5	77684800	77689000	Rest	-7616	Esb4
chr8	18894400	18906600	Xkr5	50475	Esb4
chr10	62307800	62316200	Tet1	49866	Esb4
chr5	53856200	53865400	Rbpj	-120654	Esb4
chr10	5972200	5976600	Zbtb2	15967	Esb4
chr1	13074000	13097600	Prdm14	31444	Esb4
chr17	28265800	28269600	Scube3	-11561	Esb4
chr10	5852800	5857200	Ccdc170	9039	Esb4
chr4	83168800	83179800	Ccdc171	2851	Esb4
chr16	48303200	48305200	Dppa2	-6390	Esb4
chr17	46915400	46943800	Rpl7l1	-9995	Esb4
chr7	35504800	35528600	Kctd15	-78844	Esb4
chr12	74184600	74205400	Six4	20024	Esb4
chr7	108980400	108989600	Inppl1	1338	Esb4
chr18	82786200	82791200	Zfp236	73426	Esb4
chr10	114632400	114649400	Tph2	-18822	Esb4
chr8	24664200	24679000	Zmat4	-108530	Esb4
chr2	162893600	162907600	Gtsf1l	12990	Esb4
chr5	66604200	66609200	Nsun7	-44451	Esb4
chr17	28723600	28732400	Lhfpl5	15337	Esb4
chr14	35163800	35174800	Fam25c	-681	Esb4
chr8	80621400	80638600	Ttc29	-107241	Esb4
chr8	28342400	28346600	Adrb3	-4440	Esb4
chr14	79508800	79510800	Zfp957	137303	Esb4
chr3	88083200	88087200	Tsacc	15560	Esb4
chr4	84306000	84312600	Bnc2	11638	Esb4
chr11	62312800	62337000	Cenpv	27863	Esb4
chr1	121293200	121304400	Inhbb	20025	Esb4
chr3	135194400	135207800	Manba	52525	Esb4
chr4	55218800	55222800	Rad23b	-142115	Esb4
chr17	45741000	45752800	Gm7325	-8036	Esb4
chr1	138588000	138597400	Zfp281	71222	Esb4
chr16	48609400	48615000	Trat1	159869	Esb4
chr18	47654800	47657000	Sema6a	-127416	Esb4
chr6	93539400	93555400	Adamts9	-653914	Esb4
chr1	37042000	37047800	Vwa3b	-41329	Esb4
chr19	23153000	23173200	Klf9	-52616	Esb4
chr8	96693200	96700000	Mt2	82	Esb4
chr5	118888400	118902800	Med13l	-115128	Esb4
chr7	52804000	52812800	Hsd17b14	-1863	Esb4
chr4	55059200	55065400	Zfp462	101452	Esb4
chr4	139960800	139963400	Gm9867	-82883	Esb4
chr11	68838000	68841400	Ctc1	10101	Esb4
chr4	124017200	124037600	3100002H09Rik	260646	Esb4
chr8	27171200	27188400	Hook3	49896	Esb4
chr4	98507600	98515600	I0C0044D17Rik	-21069	Esb4
chr4	55474800	55489600	Klf4	63138	Esb4
chr4	149896400	149907400	Slc45a1	124383	Esb4
chr5	64820800	64823800	Tbc1d1	271610	Esb4
chr15	39611600	39622800	Dcstamp	39722	Esb4
chr7	26453600	26455400	Tmem91	5685	Esb4
chr9	53646400	53656400	Slc35f2	32058	Esb4
chr2	172309600	172326800	Fam209	20180	Esb4
chr8	81059800	81072000	Slc10a7	32666	Esb4
chr11	69524800	69535000	BC096441	-20300	Esb4
chr17	88086600	88097600	Msh2	20430	Esb4
chr12	111706800	111712200	Ppp2r5c	-14449	Esb4
chr6	100325800	100337400	Rybp	-94165	Esb4
chr11	88792000	88803200	Scpep1	19179	Esb4
chr17	35625000	35640800	Pou5f1	-10082	Esb4
chr12	73830400	73844000	Ppm1a	-24998	Esb4
chr17	47838800	47849400	Frs3	11953	Esb4
chr13	98262600	98269800	Enc1	255140	Esb4
chr5	117232400	117241600	4930569F06Rik	-34463	Esb4
chr4	124501200	124511200	1110065P20Rik	21703	Esb4
chr10	76659400	76662200	Col18a1	-31507	Esb4
chr13	44764000	44777000	Jarid2	-55692	Esb4
chr8	91512600	91546400	Sall1	38561	Esb4
chr11	33442400	33461000	Gabrp	27257	Esb4
chr7	50856600	50865600	Zfp819	-1495	Esb4
chr4	127041000	127044200	Gjb5	-7175	Esb4
chr15	88514000	88521800	Brd1	46763	Esb4
chr14	28482600	28488800	Erc2	50086	Esb4
chr7	114695400	114699000	Olfml1	-13760	Esb4
chr17	28215000	28225200	Tcp11	-2571	Esb4
chr2	168774800	168784600	Zfp64	1072	Esb4
chr2	128088200	128092800	Bcl2l11	138725	Esb4
chr8	12479000	12506200	Spaca7	-80449	Esb4
chr8	24271200	24276200	Nkx6-3	9957	Esb4
chr18	65721400	65735400	Zfp532	-11484	Esb4
chr17	37205800	37215000	Olfr90	12781	Esb4
chr15	25659000	25672400	Fam134b	-107319	Esb4
chr11	100126000	100142400	Krt42	-3015	Esb4
chr8	35073400	35086000	Rbpms	-39387	Esb4
chr17	66816200	66820200	Soga2	-19110	Esb4
chr15	102043000	102047200	Zfp740	10060	Esb4
chr14	106257400	106264200	Spry2	35236	Esb4
chr11	104169200	104183200	Mapt	83302	Esb4
chr1	90695000	90706800	Arl4c	-102104	Esb4
chr3	86992800	86998800	Kirrel	-17178	Esb4
chr3	32648200	32664400	Mrpl47	-20231	Esb4
chr12	87835800	87853000	Esrrb	81806	Esb4
chr19	14738800	14753000	Tle4	-73427	Esb4
chr19	10293800	10308400	Myrf	14138	Esb4
chr15	37167800	37177200	Grhl2	9709	Esb4
chr11	95874400	95881000	Gip	-8159	Esb4
chr4	10957600	10978000	Plekhf2	-32977	Esb4
chr9	114427800	114462200	Trim71	28487	Esb4
chr12	12793600	12804000	Rpl36-ps3	-119992	Es-E14
chr15	98664400	98695200	Prkag1	-17861	Es-E14
chr8	81065600	81082600	Slc10a7	40866	Es-E14
chr11	69513600	69525400	BC096441	-9900	Es-E14
chr4	83868200	83875800	Bnc2	448938	Es-E14
chr11	96569000	96576400	Snx11	66145	Es-E14
chr7	152324400	152335400	Tpcn2	139932	Es-E14
chr8	80661200	80680800	Ttc29	-66241	Es-E14
chr9	118769000	118781400	Ctdspl	-60371	Es-E14
chr10	80331200	80367800	Tmprss9	7035	Es-E14
chr11	102152600	102169400	Atxn7l3	-3057	Es-E14
chr9	108475400	108485400	Wdr6	601	Es-E14
chr17	35789200	35823800	Vars2	-1963	Es-E14
chr5	92529600	92543400	G3bp2	-23739	Es-E14
chr7	13597200	13617400	Trim28	-2201	Es-E14
chr15	76251600	76298200	Scx	-12968	Es-E14
chr10	61340800	61368600	Col13a1	87156	Es-E14
chr6	120237000	120257200	B4galnt3	-2523	Es-E14
chr11	66821400	66836400	Tmem220	-9756	Es-E14
chr7	38257600	38262600	Zfp536	294881	Es-E14
chr19	6671600	6683200	Slc22a12	-134381	Es-E14
chr2	156501600	156537400	Dlgap4	80059	Es-E14
chr11	59324000	59330000	Zkscan17	-6854	Es-E14
chr1	12796600	12805600	Sulf1	92474	Es-E14
chr11	82712000	82743200	Unc45b	3548	Es-E14
chr3	144073200	144085400	Hs2st1	153845	Es-E14
chr19	38382400	38407800	Lgi1	55828	Es-E14
chr2	168913600	168933600	Zfp64	-142828	Es-E14
chr17	27134400	27147000	Bak1	25254	Es-E14
chr11	60735400	60737200	Gm16515	-8986	Es-E14
chr4	84306400	84310200	Bnc2	12638	Es-E14
chr2	29583800	29600800	Gm13547	-24748	Es-E14
chr5	140643200	140672800	Mad1l1	139506	Es-E14
chr14	27895800	27921400	Il17rd	56413	Es-E14
chr7	38883200	38896200	Ccne1	2853	Es-E14
chr9	114940800	114946600	Osbpl10	-32697	Es-E14
chr2	151973600	151986600	Tcf15	10803	Es-E14
chr19	10336000	10345800	Myrf	-25662	Es-E14
chr4	125243200	125288000	Grik3	97656	Es-E14
chr15	82932600	82962000	Rrp7a	5931	Es-E14
chr8	119761800	119767400	Cmip	-16319	Es-E14
chr3	135190800	135207000	Manba	50325	Es-E14
chr13	55296200	55308800	Nsd1	-8643	Es-E14
chr2	154160200	154166400	Bpifb9b	30337	Es-E14
chr16	90430400	90441800	Hunk	49458	Es-E14
chr9	75201600	75246600	Bcl2l10	28535	Es-E14
chr10	70293800	70309200	4930533K18Rik	-29917	Es-E14
chr2	29942200	29967200	Zdhhc12	-5545	Es-E14
chr6	135663000	135665800	Emp1	351451	Es-E14
chr14	58138200	58151400	Il17d	1134	Es-E14
chr17	10622400	10632000	Qk	-114106	Es-E14
chr17	30937400	30981400	Glp1r	-79412	Es-E14
chr19	6412000	6421200	Nrxn2	-11337	Es-E14
chr5	122411400	122469200	Cux2	59560	Es-E14
chr4	124500800	124534600	1110065P20Rik	10203	Es-E14
chr17	28183000	28287800	Tcp11	-17871	Es-E14
chr5	13981400	13984200	Sema3e	-42517	Es-E14
chr11	88691400	88708000	Akap1	25331	Es-E14
chr1	63178600	63184600	Ino80d	-20759	Es-E14
chr4	124811000	124816200	Zc3h12a	-8516	Es-E14
chr16	9131200	9150600	1810013L24Rik	310707	Es-E14
chr1	133780600	133788000	Rab7l1	20483	Es-E14
chr4	44960000	44980800	Grhpr	-23867	Es-E14
chr5	137397800	137427000	Fis1	-25547	Es-E14
chr13	98045200	98054000	Enc1	38540	Es-E14
chr9	114485000	114496400	Trim71	-17213	Es-E14
chr7	26449000	26456400	Tmem91	7485	Es-E14
chr6	39382000	39419400	Mkrn1	-30239	Es-E14
chr2	25076200	25086000	Tubb4b	-878	Es-E14
chr11	119121200	119154800	Gaa	8799	Es-E14
chr4	135163400	135175600	Grhl3	-39955	Es-E14
chr15	79278000	79298200	Csnk1e	-15852	Es-E14
chr17	48562200	48574800	Apobec2	3553	Es-E14
chr4	124290400	124319400	3100002H09Rik	-16854	Es-E14
chr5	39049600	39065800	Zfp518b	18289	Es-E14
chr17	31232400	31256200	Tff3	22291	Es-E14
chr11	57782600	57791600	Larp1	-35466	Es-E14
chr2	174080400	174100400	Gnas	-32960	Es-E14
chr5	114850600	114887000	Mmab	25268	Es-E14
chr16	17243000	17283200	Tmem191c	-13293	Es-E14
chr13	55437000	55453000	Mxd3	-13881	Es-E14
chr4	83080600	83086200	Snapc3	19772	Es-E14
chr17	26246200	26255200	Tmem8	439	Es-E14
chr19	41524200	41537600	Lcor	-26227	Es-E14
chr16	48297600	48320800	Dppa2	-1390	Es-E14
chr8	128213200	128225600	Map10	25682	Es-E14
chr3	88365800	88377800	Ssr2	-11793	Es-E14
chr7	31247000	31267400	Nphs1	12456	Es-E14
chr6	97050800	97054000	Fam19a4	-41995	Es-E14
chr8	12479800	12511000	Spaca7	-77649	Es-E14
chr8	28346600	28354400	Adrb3	-10440	Es-E14
chr5	143882000	143886400	Rnf216	-9527	Es-E14
chr7	52803400	52808400	Hsd17b14	-4363	Es-E14
chr7	25788200	25810000	Atp1a3	-8186	Es-E14
chr2	172341200	172343800	Tfap2c	-32593	Es-E14
chr2	17889800	17912000	H2afb1	17673	Es-E14
chr7	20206200	20229000	Relb	-2813	Es-E14
chr14	35373400	35416800	Ldb3	6767	Es-E14
chr2	172370400	172425400	Tfap2c	22807	Es-E14
chr6	113345800	113363600	Ttll3	12209	Es-E14
chr5	117849800	117859800	Ksr2	-10038	Es-E14
chr2	168595200	168605400	Sall4	-7599	Es-E14
chr17	35044600	35055600	Slc44a4	-1315	Es-E14
chr1	121290400	121301800	Inhbb	22725	Es-E14
chr9	56380400	56385800	Hmg20a	116649	Es-E14
chr2	28928400	28932600	Ttf1	14718	Es-E14
chr10	84990800	85009600	Btbd11	150641	Es-E14
chr18	75405000	75412000	Smad7	-118683	Es-E14
chr11	117917000	117958000	Dnahc17	53033	Es-E14
chr8	90493000	90502000	Zfp423	-14006	Es-E14
chr1	136427800	136438400	4931440L10Rik	13159	Es-E14
chr15	37170200	37188400	Grhl2	16509	Es-E14
chr10	119529600	119552600	Helb	8943	Es-E14
chr2	163332600	163343400	R3hdml	19946	Es-E14
chr9	78207000	78220600	Dppa5a	2184	Es-E14
chr11	79944800	79947400	Tefm	9577	Es-E14
chr4	117039400	117052200	Tmem53	121244	Es-E14
chr5	113749600	113767600	Sgsm1	-18794	Es-E14
chr4	140875000	140948000	Fam131c	-12635	Es-E14
chr10	80535200	80546400	Thop1	8020	Es-E14
chr2	31446600	31476400	Fubp3	33255	Es-E14
chr8	91497200	91542200	Sall1	48361	Es-E14
chr10	69820600	69842600	Fam13c	-72074	Es-E14
chr11	95817600	95838400	Igf2bp1	39254	Es-E14
chr16	20708400	20723800	Clcn2	90	Es-E14
chr7	97682800	97689600	Tmem126b	-61689	Es-E14
chr7	25697200	25733000	Arhgef1	27030	Es-E14
chr6	140551400	140556800	Aebp2	-17920	Es-E14
chr2	165890000	165911200	Sulf2	80563	Es-E14
chr4	137266600	137277800	Rap1gap	35532	Es-E14
chr4	135793600	135827600	Tcea3	6733	Es-E14
chr15	73504600	73508600	Gpr20	31335	Es-E14
chr7	31218800	31227000	Aplp1	7680	Es-E14
chr12	111184800	111191000	Dio3	-329378	Es-E14
chr15	36979200	37013200	Zfp706	-59043	Es-E14
chr11	66733200	66747200	Pirt	14717	Es-E14
chr5	120034600	120039800	Tbx3	-83827	Es-E14
chr1	95084800	95120400	E030010N08Rik	-9876	Es-E14
chr7	133636600	133649800	Atxn2l	3616	Es-E14
chr15	7062400	7069800	Lifr	-13459	Es-E14
chr6	122611600	122616400	Dppa3	37572	Es-E14
chr17	56836200	56864200	Vmac	6144	Es-E14
chr7	134884400	134893000	Fbxl19	-1589	Es-E14
chr5	116026000	116070400	Gcn1l1	32937	Es-E14
chr11	107286400	107295400	Pitpnc1	41113	Es-E14
chr14	27943200	27961200	Arhgef3	-99025	Es-E14
chr11	50061200	50072200	Ltc4s	-14666	Es-E14
chr17	86534800	86549800	Srbd1	2215	Es-E14
chr2	32068600	32086400	Pomt1	-14610	Es-E14
chr7	28294800	28318000	Hipk4	-1886	Es-E14
chr7	4847600	4858800	Zfp628	-13619	Es-E14
chr4	147968800	147980600	Masp2	-1973	Es-E14
chr10	80771600	80787400	Cactin	-4348	Es-E14
chr15	58769400	58802400	Ndufb9	20535	Es-E14
chr4	150517000	150546800	Gm13090	68221	Es-E14
chr5	147964400	147971600	Gsx1	-32272	Es-E14
chr17	71218800	71264800	Gm16519	-36559	Es-E14
chr7	3346000	3354000	Cacng7	16945	Es-E14
chr2	156270400	156274800	Epb4.1l1	25763	Es-E14
chr2	157286000	157296000	Src	46820	Es-E14
chr9	65437800	65450200	Pif1	8988	Es-E14
chr14	52684800	52691600	Olfr221	-32382	Es-E14
chr2	119593200	119615600	Rpap1	8864	Es-E14
chr7	52698800	52711000	Ftl1	10354	Es-E14
chr8	72752200	72784400	Armc6	-9935	Es-E14
chr10	60667600	60718800	Adamts14	42986	Es-E14
chr1	12732600	12752400	Sulf1	33874	Es-E14
chr4	137995000	138002200	Mul1	8014	Es-E14
chr14	99720200	99736800	Klf5	30590	Es-E14
chr2	38406000	38416800	Nek6	44237	Es-E14
chr10	6199600	6204600	Akap12	-121888	Es-E14
chr14	21029600	21041000	Kcnk5	-34296	Es-E14
chr16	13714800	13753200	Pla2g10	-2924	Es-E14
chr8	11505800	11547800	Cars2	23971	Es-E14
chr11	116750000	116776400	Mgat5b	-16977	Es-E14
chr4	106309200	106338800	Pars2	297	Es-E14
chr18	60981000	60996800	Tcof1	19683	Es-E14
chr5	53892800	53898400	Rbpj	-85854	Es-E14
chr2	38522800	38553000	Nr5a1	29854	Es-E14
chr2	153466200	153487400	Dnmt3b	1611	Es-E14
chr18	38724200	38742600	Spry4	27522	Es-E14
chr2	172696200	172716200	Bmp7	59622	Es-E14
chr11	114431600	114450600	Rpl38	-88738	Es-E14
chr11	116185400	116209400	Foxj1	-687	Es-E14
chr8	91585200	91608200	Sall1	-28639	Es-E14
chr15	59433400	59441000	Trib1	-42705	Es-E14
chr2	150770600	150781200	Gins1	40570	Es-E14
chr6	64963400	64970000	Smarcad1	-25961	Es-E14
chr10	60779200	60817400	Prf1	37716	Es-E14
chr8	37602600	37622800	6430573F11Rik	92098	Es-E14
chr3	34627000	34669000	Sox2	99073	Es-E14
chr2	154243800	154256800	Cbfa2t2	-11931	Es-E14
chr4	125162600	125188000	Grik3	7356	Es-E14
chr4	155030400	155045400	Mib2	5407	Es-E14
chr1	13062200	13086600	Prdm14	42844	Es-E14
chr5	122317600	122362600	Fam109a	41063	Es-E14
chr9	120028600	120044800	Rpsa	-184	Es-E14
chr11	95976400	96006800	Ttll6	-3500	Es-E14
chr7	20289200	20304200	Tomm40	4087	Es-E14
chr4	116453400	116456400	Toe1	25345	Es-E14
chr12	73943000	73956400	4930447C04Rik	69193	Es-E14
chr2	166395600	166437400	Prex1	122832	Es-E14
chr1	37039800	37042000	Tmem131	-44528	Es-E14
chr14	32916400	32939800	Msmb	-27112	Es-E14
chr5	120144800	120172400	Tbx3	37573	Es-E14
chr11	120666600	120692200	Fasn	6092	Es-E14
chr8	77503800	77525200	Hmgxb4	-2755	Es-E14
chr16	9071400	9094800	1810013L24Rik	252907	Es-E14
chr4	138444000	138451600	Pla2g2e	13943	Es-E14
chr4	63078000	63090000	Akna	-19612	Es-E14
chr5	114188400	114209000	Ficd	12909	Es-E14
chr6	100358200	100376800	Rybp	-130065	Es-E14
chr10	44105600	44112600	Prdm1	69454	Es-E14
chr7	25288000	25304000	Zfp428	3911	Es-E14
chr6	128394600	128409800	Fkbp4	-13505	Es-E14
chr11	96632800	96645400	Snx11	-255	Es-E14
chr1	120538000	120558800	Tfcp2l1	23878	Es-E14
chr5	121168800	121186000	Dtx1	-15464	Es-E14
chr11	33425400	33441600	Ranbp17	-19754	Es-E14
chr7	4633200	4658000	Brsk1	3070	Es-E14
chr18	76780600	76797000	Skor2	-306344	Es-E14
chr18	33996600	34016200	Epb4.1l4a	160460	Es-E14
chr2	29677200	29699400	Urm1	5438	Es-E14
chr10	126968400	127020800	Nxph4	-22985	Es-E14
chr11	12358200	12371000	Cobl	360	Es-E14
chr12	87826400	87837200	Esrrb	69206	Es-E14
chr15	9381600	9385200	Capsl	17617	Es-E14
chr7	86601600	86619600	Polg	648	Es-E14
chr4	137091400	137125000	Ldlrad2	22358	Es-E14
chr1	120926400	120953400	Gli2	10296	Es-E14
chr11	95476400	95491600	Ngfr	-34951	Es-E14
chr11	63764400	63778000	Hs3st3b1	-35408	Es-E14
chr12	81716400	81729600	Slc39a9	-22202	Es-E14
chr17	46924000	46942200	Rpl7l1	-13495	Es-E14
chr9	118964800	118989600	Vill	15304	Es-E14
chr14	46054800	46067600	Gnpnat1	-52723	Es-E14
chr6	39339800	39357400	Rab19	17426	Es-E14
chr10	76650600	76657800	Col18a1	-24907	Es-E14
chr7	26112400	26149400	Cnfn	23843	Es-E14
chr5	30127200	30138000	Dnajb6	70372	Es-E14
chr11	95394200	95408200	Nxph3	-25316	Es-E14
chr5	54049000	54064600	Cckar	42143	Es-E14
chr4	151744600	151769800	Chd5	44440	Es-E14
chr11	115823800	115852400	Itgb4	1807	Es-E14
chr15	97804400	97830200	Col2a1	17826	Es-E14
chr11	6668600	6679800	Ramp3	115676	Es-E14
chr2	179909800	179946800	Adrm1	22110	Es-E14
chr18	36411200	36415600	Pura	-27351	Es-E14
chr4	151695800	151708800	Rpl22	2338	Es-E14
chr10	59009800	59022400	Gm10322	-62711	Es-E14
chr10	80935000	80954000	Celf5	954	Es-E14
chr6	30131400	30149400	Ube2h	114139	Es-E14
chr19	43569000	43582000	Got1	23595	Es-E14
chr9	45153800	45200200	Fxyd6	-1268	Es-E14
chr17	84135000	84153000	Mta3	38469	Es-E14
chr15	100076000	100108000	Tmprss12	-19268	Es-E14
chr11	6406600	6430200	Myo1g	2561	Es-E14
chr1	84852400	84867000	Fbxo36	23284	Es-E14
chr16	22065000	22082200	Senp2	64043	Es-E14
chr19	46900400	46925600	Cnnm2	76901	Es-E14
chr5	131965000	131971000	Wbscr17	-184212	Es-E14
chr8	121994800	122033000	Slc38a8	11698	Es-E14
chr19	45362200	45371600	Lbx1	-56599	Es-E14
chr17	24708200	24757400	Tsc2	36774	Es-E14
chr5	128165000	128189000	Glt1d1	64368	Es-E14
chr9	72626200	72637200	Prtg	-23381	Es-E14
chr10	68786800	68808200	Cdk1	18186	Es-E14
chr2	31330000	31369800	Ass1	24173	Es-E14
chr10	95346200	95355200	Eea1	-52597	Es-E14
chr4	125208400	125222000	Grik3	47256	Es-E14
chr4	55003400	55006800	Zfp462	44252	Es-E14
chr8	12851200	12890400	Mcf2l	-45093	Es-E14
chr16	8632800	8658800	Tmem186	-7995	Es-E14
chr4	135087200	135116800	Grhl3	27545	Es-E14
chr5	66362400	66372600	Chrna9	9137	Es-E14
chr7	27958000	27970800	Rab4b	-485	Es-E14
chr14	71032800	71047600	Fgf17	1875	Es-E14
chr2	119289000	119293000	Ino80	12423	Es-E14
chr3	89584800	89610000	Ube2q1	19869	Es-E14
chr16	22413800	22426800	Etv5	19492	Es-E14
chr17	56987800	57010600	Acsbg2	14670	Es-E14
chr6	135628600	135635600	Emp1	319151	Es-E14
chr2	173111000	173121400	Pmepa1	-14166	Es-E14
chr5	143512600	143538600	Tnrc18	53466	Es-E14
chr4	55147400	55150800	Zfp462	188252	Es-E14
chr15	73586000	73619600	Ptp4a3	49225	Es-E14
chr6	88421400	88437800	Ruvbl1	14197	Es-E14
chr11	88780400	88801000	Scpep1	26079	Es-E14
chr16	21979800	21989000	Liph	11215	Es-E14
chr19	42208800	42218000	Marveld1	-8490	Es-E14
chr1	63490400	63503200	Adam23	4331	Es-E14
chr11	4626600	4673200	Cabp7	-3119	Es-E14
chr15	76453200	76476600	Tonsl	5488	Es-E14
chr19	10289200	10322800	Myrf	9238	Es-E14
chr17	85558000	85563000	Camkmt	70554	Es-E14
chr9	9267400	9270800	Arhgap42	-30087	Es-E14
chr2	20574400	20595800	Etl4	143682	Es-E14
chr11	107388600	107400000	Helz	-14974	Es-E14
chr5	34959200	34983200	Mfsd10	8638	Es-E14
chr15	81347000	81363200	Gm5218	-25122	Es-E14
chr12	21426000	21451800	Ywhaq	-15603	Es-E14
chr8	113252200	113283600	Mtss1l	22524	Es-E14
chr16	8533800	8547400	Abat	27078	Es-E14
chr9	114418000	114449600	Ccr4	-28138	Es-E14
chr4	139301600	139346200	Pax7	65545	Es-E14
chr9	110852000	110866600	Lrrc2	5251	Es-E14
chr8	125003200	125034400	Ctu2	18757	Es-E14
chr7	19771000	19795200	Gpr4	-14787	Es-E14
chr2	179247400	179279000	Cdh4	86064	Es-E14
chr8	44407600	44417800	Zfp42	-20337	Es-E14
chr7	114379000	114385400	Rbmxl2	29241	Es-E14
chr11	116446800	116466000	Aanat	1399	Es-E14
chr9	65005400	65033400	Igdcc3	30439	Es-E14
chr15	51843600	51851800	Aard	-23953	Es-E14
chr17	30759000	30808800	Dnahc8	22601	Es-E14
chr16	32290800	32308200	Rnf168	21953	Es-E14
chr16	93994800	94015400	Cldn14	3982	Es-E14
chr8	49262800	49301600	Dctd	97754	Es-E14
chr6	31846600	31854800	1700012A03Rik	-149546	Es-E14
chr12	111705000	111711800	Ppp2r5c	-15549	Es-E14
chr8	119439800	119460400	Cenpn	4460	Es-E14
chr4	15169800	15177800	Tmem64	-19178	Es-E14
chr7	4771200	4783200	Ube2s	-13258	Es-E14
chr10	6397200	6406800	Mthfd1l	-28590	Es-E14
chr8	91469200	91479200	Sall1	93861	Es-E14
chr10	107717200	107729200	Pawr	-46045	Es-E14
chr8	123151200	123184000	1190005I06Rik	-9208	Es-E14
chr9	21310800	21319800	Tmed1	-670	Es-E14
chr17	30997800	31068400	Glp1r	-5712	Es-E14
chr4	98509200	98514800	I0C0044D17Rik	-21469	Es-E14
chr5	120060800	120065800	Tbx3	-57727	Es-E14
chr7	152028200	152088600	Fgf4	11109	Es-E14
chr14	27424000	27426000	Dennd6a	25936	Es-E14
chr7	103352800	103354400	Tenm4	-6581	Es-E14
chr17	27159600	27183000	Ggnbp1	5096	Es-E14
chr19	14730600	14753600	Tle4	-69627	Es-E14
chr5	115237400	115254000	1500011B03Rik	18254	Es-E14
chr13	44770600	44820000	Jarid2	-30892	Es-E14
chr5	33825000	33869000	Nkx1-1	-70375	Es-E14
chr8	23535600	23541800	Mrps31	16888	Es-E14
chr1	90114800	90147000	Mroh2a	7305	Es-E14
chr16	8774400	8787600	Usp7	-23890	Es-E14
chr3	121273000	121284800	Slc44a3	-43638	Es-E14
chr16	17925000	17937400	Slc25a1	-2888	Es-E14
chr3	9639200	9662600	Zfp704	-40815	Es-E14
chr6	91417000	91428000	Chchd4	917	Es-E14
chr5	147706200	147738400	Gtf3a	-37933	Es-E14
chr4	98468400	98486800	Kank4	6628	Es-E14
chr4	148095600	148124800	Casz1	-68338	Es-E14
chr15	84566400	84594800	Arhgap8	30118	Es-E14
chr17	84059000	84072400	Kcng3	-34465	Es-E14
chr2	179304000	179327000	Cdh4	138364	Es-E14
chr19	25554400	25564200	Dmrt1	-20808	Es-E14
chr2	162890800	162924200	Gtsf1l	6090	Es-E14
chr2	164709200	164748200	Zfp335	8557	Es-E14
chr1	72843600	72859800	Igfbp2	-19377	Es-E14
chr2	157208200	157224000	Manbal	22770	Es-E14
chr8	3597000	3614600	Xab2	15516	Es-E14
chr5	121969000	121990800	Adam1a	-8196	Es-E14
chr4	10860600	10865800	2610301B20Rik	61485	Es-E14
chr17	47837000	47846600	Frs3	9653	Es-E14
chr14	28483600	28490000	Erc2	51186	Es-E14
chr17	27353200	27375200	Lemd2	-22817	Es-E14
chr10	6041800	6063200	Akap12	27712	Es-E14
chr15	96878600	96891000	Slc38a4	1587	Es-E14
chr12	105996400	106006600	Dicer1	-11338	Es-E14
chr11	49618600	49623400	Gfpt2	13311	Es-E14
chr5	102265200	102284600	Cds1	80751	Es-E14
chr10	61453600	61480800	Col13a1	-25344	Es-E14
chr2	180471000	180491400	Slc17a9	21232	Es-E14
chr11	117463400	117477200	Tnrc6c	-45303	Es-E14
chr11	62305400	62339000	Cenpv	30563	Es-E14
chr2	32766200	32792000	Rpl12	-37979	Es-E14
chr9	113365400	113369000	Pdcd6ip	250162	Es-E14
chr1	84885200	84889200	Slc16a14	44500	Es-E14
chr7	88285800	88298600	Slc28a1	32515	Es-E14
chr10	60174000	60191400	Cdh23	-23462	Es-E14
chr11	22503800	22523600	Tmem17	101609	Es-E14
chr1	77447200	77451800	Epha4	62163	Es-E14
chr4	130191800	130210600	Pum1	-18036	Es-E14
chr16	48604400	48610000	Trat1	164869	Es-E14
chr15	84009600	84037000	Samm50	637	Es-E14
chr17	45584800	45599800	Spats1	11355	Es-E14
chr4	117605800	117633400	Artn	-17232	Es-E14
chr10	5966000	5975600	Zbtb2	12367	Es-E14
chr4	127011400	127045400	Gjb4	2925	Es-E14
chr15	85344000	85395200	Gm4825	28358	Es-E14
[truncated: 3,083 more rows]

## Sheet: TE
Typical-enhancers and their associated genes
Chr	Start	End	Associated gene	Distance (bp)	Tissue/cell line
chr15	76808000	76808600	1110038F14Rik	29331	BAT
chr9	94476000	94476200	1190002N15Rik	-37600	BAT
chr8	123167400	123167800	1190005I06Rik	-9208	BAT
chr5	24451400	24451800	1500035N22Rik	-40060	BAT
chr7	38981800	38982000	1600014C10Rik	13664	BAT
chrX	82456200	82456600	1600014K23Rik	-38618	BAT
chrX	82521200	82521600	1600014K23Rik	26382	BAT
chrX	82539400	82539600	1600014K23Rik	44482	BAT
chr11	32765600	32770000	1700008A04Rik	-43195	BAT
chr1	179567800	179568000	1700016C15Rik	-92045	BAT
chr5	104073600	104073800	1700016H13Rik	11051	BAT
chr10	21316800	21317000	1700020N01Rik	3936	BAT
chr2	173278800	173283600	1700021F07Rik	-66887	BAT
chr1	153986600	153986800	1700025G04Rik	-49250	BAT
chr7	90986200	90986800	1700026D08Rik	-43110	BAT
chr15	81825800	81827800	1700029P11Rik	15825	BAT
chr7	52552200	52552600	1700039E15Rik	19517	BAT
chr1	185817600	185818600	1700056E22Rik	39353	BAT
chr3	116763600	116764600	1700061I17Rik	16583	BAT
chr2	169221800	169225800	1700101G07Rik	-183781	BAT
chr14	22896200	22896600	1700112E06Rik	57466	BAT
chr14	23417200	23417400	1700112E06Rik	578366	BAT
chr8	25422000	25422400	1810011O10Rik	127218	BAT
chr8	25577200	25577600	1810011O10Rik	-27982	BAT
chr6	54640000	54643400	2410066E13Rik	9934	BAT
chr6	54682200	54682800	2410066E13Rik	50734	BAT
chr5	118739200	118741600	2410131K14Rik	45164	BAT
chr14	20613800	20615000	2700060E02Rik	28645	BAT
chr12	56156000	56160200	2700097O09Rik	22997	BAT
chr8	127367200	127368000	2810004N23Rik	19329	BAT
chr5	113622400	113622600	2900026A02Rik	-30129	BAT
chr16	13675400	13680800	3110001I22Rik	6078	BAT
chr7	88953600	88953800	3110040N11Rik	-19336	BAT
chr8	10816400	10816800	3930402G23Rik	111857	BAT
chr2	35241200	35242200	4930402F06Rik	10995	BAT
chr5	45675800	45677000	4930435H24Rik	-115597	BAT
chr14	10301400	10302600	4930452B06Rik	-803246	BAT
chr10	92535400	92536200	4930485B16Rik	8563	BAT
chr3	146324200	146324400	4930503B20Rik	-10019	BAT
chr11	30384800	30385000	4930505A04Rik	-13092	BAT
chr11	30419200	30419600	4930505A04Rik	-47592	BAT
chr4	109207200	109207600	4930522H14Rik	-3498	BAT
chr4	109248200	109248600	4930522H14Rik	-44498	BAT
chr1	161935400	161935600	4930523C07Rik	-39015	BAT
chr1	161880800	161881000	4930523C07Rik	-93615	BAT
chr1	161854200	161858800	4930523C07Rik	-118015	BAT
chr10	70286800	70287200	4930533K18Rik	-44417	BAT
chr18	69192600	69192800	4930546C10Rik	-82905	BAT
chr18	69096600	69097000	4930546C10Rik	12995	BAT
chr1	163913400	163913600	4930558K02Rik	-3733	BAT
chr3	104944000	104944400	4930564D02Rik	74438	BAT
chr3	157034000	157034600	4930566N20Rik	-162476	BAT
chrX	18453000	18453400	4930578C19Rik	-414703	BAT
chr11	29664000	29672800	4931440F15Rik	57268	BAT
chr10	118174600	118187000	4932442E05Rik	-117082	BAT
chr8	108243600	108243800	4933405L10Rik	11497	BAT
chr4	62232400	62232800	4933430I17Rik	46197	BAT
chr5	22789600	22789800	5031425E22Rik	150037	BAT
chr5	22519800	22520200	5031425E22Rik	419737	BAT
chr6	112234200	112234600	5031434C07Rik	4431	BAT
chr10	37168000	37168200	5930403N24Rik	308736	BAT
chr10	37709200	37709400	5930403N24Rik	849936	BAT
chr10	37202600	37202800	5930403N24Rik	343336	BAT
chr15	101118400	101119000	6030408B16Rik	-4943	BAT
chr12	31821600	31821800	6030469F06Rik	-34366	BAT
chr12	31888800	31889400	6030469F06Rik	33034	BAT
chr8	37682000	37690200	6430573F11Rik	165498	BAT
chr8	37425800	37426000	6430573F11Rik	-94702	BAT
chr6	116590600	116592400	8430408G22Rik	-9202	BAT
chr7	125917800	125918600	9030624J02Rik	34460	BAT
chr10	28944800	28945200	9330159F19Rik	13551	BAT
chr18	4740800	4741000	9430020K01Rik	105973	BAT
chr11	52346400	52346600	9530068E07Rik	136570	BAT
chr18	38859000	38859200	9630014M24Rik	97912	BAT
chr18	38909400	38909600	9630014M24Rik	148312	BAT
chr18	38805000	38805400	9630014M24Rik	44012	BAT
chr1	139488800	139489200	A130050O07Rik	-335747	BAT
chr15	61132800	61133200	A1bg	-380175	BAT
chr15	60836400	60837000	A1bg	-83875	BAT
chr15	61260400	61260600	A1bg	-507675	BAT
chr15	60745400	60745800	A1bg	7225	BAT
chr12	113565600	113566000	A730018C14Rik	88273	BAT
chr12	113655000	113655400	A730018C14Rik	-1127	BAT
chr1	11285200	11285400	A830018L16Rik	-118893	BAT
chr1	11201200	11201800	A830018L16Rik	-202693	BAT
chr2	103968600	103969000	A930018P22Rik	5874	BAT
chr1	155777200	155777800	A930039A15Rik	25069	BAT
chr6	31214200	31214400	AB041803	-45867	BAT
chr4	53140400	53140800	Abca1	32167	BAT
chr4	53112200	53112600	Abca1	60367	BAT
chr3	121811400	121811600	Abca4	64139	BAT
chr3	121734800	121735200	Abca4	-12361	BAT
chr5	8736400	8737800	Abcb1b	-61047	BAT
chr15	91003800	91004400	Abcd2	18138	BAT
chr15	91017800	91018200	Abcd2	4238	BAT
chr3	121576000	121576200	Abcd3	-57880	BAT
chr9	122310400	122310600	Abhd5	49774	BAT
chr11	95711400	95714000	Abi3	-8977	BAT
chr16	56594000	56595400	Abi3bp	116741	BAT
chr19	57319400	57320000	Ablim1	-29178	BAT
chr19	57300800	57301200	Ablim1	-10478	BAT
chr19	57332800	57337600	Ablim1	-44678	BAT
chr19	57282200	57283400	Ablim1	7722	BAT
chr15	41562400	41562800	Abra	138666	BAT
chr6	88746600	88749600	Abtb1	43829	BAT
chr18	74885400	74885800	Acaa2	-53251	BAT
chr9	103974600	103974800	Acad11	8684	BAT
chr1	66912400	66913600	Acadl	-3149	BAT
chr3	153611800	153612200	Acadm	-4404	BAT
chr5	115560600	115560800	Acads	8655	BAT
chr2	93699200	93699800	Accs	-9544	BAT
chr4	86542200	86542600	Acer2	22100	BAT
chr4	40106800	40107000	Aco1	16786	BAT
chr8	47498200	47498600	Acsl1	-57995	BAT
chr8	47474400	47475400	Acsl1	-81495	BAT
chr13	111683600	111683800	Actbl2	-361521	BAT
chr4	56346000	56347800	Actl7b	407397	BAT
chr4	56331800	56332400	Actl7b	422197	BAT
chr4	154037400	154037800	Actrt2	4376	BAT
chr3	30356400	30364400	Actrt3	138461	BAT
chr2	58261400	58261800	Acvr1c	-51294	BAT
chr2	48335600	48335800	Acvr2a	-333929	BAT
chr2	48395800	48396400	Acvr2a	-273529	BAT
chr2	48475400	48475800	Acvr2a	-194029	BAT
chr7	141331000	141331600	Adam12	85480	BAT
chr7	141283200	141288000	Adam12	131180	BAT
chr7	141254200	141254800	Adam12	162280	BAT
chr15	11041200	11055200	Adamts12	53655	BAT
chr7	74119200	74119400	Adamts17	134679	BAT
chr8	116415000	116415400	Adamts18	-42685	BAT
chr11	50452200	50452400	Adamts2	36714	BAT
chr16	86142600	86143000	Adamts5	-241430	BAT
chr16	86263400	86263800	Adamts5	-362230	BAT
chr13	105165600	105166000	Adamts6	87847	BAT
chr6	92878600	92886800	Adamts9	10786	BAT
chr6	92913200	92921000	Adamts9	-23614	BAT
chr6	93181800	93182400	Adamts9	-288614	BAT
chr6	93124200	93125000	Adamts9	-231114	BAT
chr6	93206200	93208800	Adamts9	-314014	BAT
chr6	92857000	92859000	Adamts9	35486	BAT
chr6	93223600	93225200	Adamts9	-330914	BAT
chr6	93248000	93255600	Adamts9	-358314	BAT
chr6	93165400	93165800	Adamts9	-272114	BAT
chr4	85525600	85526000	Adamtsl1	-174019	BAT
chr1	167449600	167450400	Adcy10	34686	BAT
chr12	4162800	4163000	Adcy3	29498	BAT
chr12	4127800	4128000	Adcy3	-5502	BAT
chr3	137933200	137933600	Adh1	-7058	BAT
chr3	137909600	137910200	Adh7	29113	BAT
chr6	119350600	119350800	Adipor2	16801	BAT
chr7	117839400	117841200	Adm	69125	BAT
chr7	117819200	117819600	Adm	48225	BAT
chr1	136124200	136125000	Adora1	7408	BAT
chr3	105670000	105677400	Adora3	-125	BAT
chr14	67262000	67274000	Adra1a	13905	BAT
chr14	67143400	67143800	Adra1a	-110495	BAT
chr14	67121200	67121800	Adra1a	-132595	BAT
chr2	131380000	131383200	Adra1d	6419	BAT
chr19	56750200	56750400	Adrb1	-46562	BAT
chr18	62302200	62302600	Adrb2	37213	BAT
chr13	41938800	41950800	Adtrp	-1943	BAT
chr5	36223400	36224600	Afap1	-11968	BAT
chr8	125989600	125990000	Afg3l1	-12003	BAT
chr12	37981800	37982400	Agmo	13872	BAT
chr1	181803800	181804000	Ahctf1	-70089	BAT
chr12	36146800	36147200	Ahr	72710	BAT
chr9	55251400	55254200	AI118078	78044	BAT
chr10	39757200	39757400	AI317395	-12226	BAT
chr8	38121800	38122200	AI429214	65371	BAT
chr8	38075000	38075400	AI429214	18571	BAT
chr10	61186400	61195000	Aifm2	7303	BAT
chr19	29111000	29111400	Ak3	11251	BAT
chr10	6171000	6171200	Akap12	-90888	BAT
chr10	6189600	6190200	Akap12	-109688	BAT
chr4	57870400	57870800	Akap2	3569	BAT
chr12	77398600	77399200	Akap5	-26978	BAT
chr6	34255800	34256600	Akr1b3	11297	BAT
chr6	37615400	37616400	Akr1d1	135727	BAT
chr6	37577200	37577400	Akr1d1	97127	BAT
chr7	28365000	28365400	Akt2	-11371	BAT
chr11	61117400	61117800	Aldh3a2	-36913	BAT
chr9	50604800	50605200	Alg9	21876	BAT
chr7	88230000	88230200	Alpk3	27614	BAT
chr9	14450200	14458000	Amotl1	-34656	BAT
chr9	102647000	102657400	Amotl2	32202	BAT
chr10	95161800	95162400	Anapc15-ps	-26015	BAT
chr10	95133400	95134400	Anapc15-ps	2185	BAT
chr15	42286400	42286600	Angpt1	222023	BAT
chr15	42526000	42526400	Angpt1	-17677	BAT
chr15	42161400	42161600	Angpt1	347023	BAT
chr17	33922000	33922400	Angptl4	-3680	BAT
chr5	110638600	110639200	Ankle2	-21160	BAT
chr12	36907600	36908000	Ankmy2	24089	BAT
chr6	118638600	118638800	Ankrd26	-126426	BAT
chr14	32717400	32724600	Ankrd28	-77399	BAT
chr14	32691800	32692400	Ankrd28	-48499	BAT
chr1	54844200	54850800	Ankrd44	135731	BAT
chr3	38251000	38251400	Ankrd50	130813	BAT
chr3	38030200	38030400	Ankrd50	351713	BAT
chr13	112884800	112888400	Ankrd55	-192059	BAT
chr13	112838400	112850600	Ankrd55	-234159	BAT
chr10	89833400	89837000	Anks1b	498783	BAT
chr9	122198800	122200200	Ano10	3992	BAT
chr9	122129200	122129400	Ano10	74192	BAT
chr9	62259400	62259800	Anp32a	70464	BAT
chr7	17338600	17338800	Ap2s1	14941	BAT
chr14	21819200	21819400	Ap3m1	52372	BAT
chr2	126808600	126809000	Ap4e1	-25666	BAT
chr2	131028400	131028600	Ap5s1	-7676	BAT
chr5	142946200	142946400	Ap5z1	6415	BAT
chr10	90026800	90027000	Apaf1	518615	BAT
chr5	66871800	66872400	Apbb2	137820	BAT
chr5	66893800	66900800	Apbb2	112620	BAT
chrX	45353600	45355000	Apln	33730	BAT
chr2	84985800	85008000	Aplnr	20383	BAT
chr9	30995400	30995600	Aplp2	23900	BAT
chr15	77417600	77424400	Apol10b	5555	BAT
chr15	76891200	76893200	Apol6	16695	BAT
chr6	55245800	55255800	Aqp1	-35626	BAT
chr15	83213800	83214000	Arfgap3	-33223	BAT
chr8	8771400	8774400	Arglu1	-82363	BAT
chr8	8954800	8965000	Arglu1	-269363	BAT
chr8	8736800	8737000	Arglu1	-46363	BAT
chr8	8840800	8841000	Arglu1	-150363	BAT
chr8	8861200	8861400	Arglu1	-170763	BAT
chr8	8822600	8823800	Arglu1	-132663	BAT
chr8	79934200	79934400	Arhgap10	107506	BAT
chr10	26560400	26560800	Arhgap18	68317	BAT
chr10	26523600	26537400	Arhgap18	38217	BAT
chr10	26488800	26489400	Arhgap18	-3183	BAT
chr10	26576000	26576200	Arhgap18	83817	BAT
chr5	102921200	102921400	Arhgap24	10890	BAT
chr5	103104600	103105200	Arhgap24	194490	BAT
chr5	102997400	103000000	Arhgap24	88290	BAT
chr5	103044800	103050800	Arhgap24	137390	BAT
chr5	102961600	102967000	Arhgap24	53890	BAT
chr18	39308600	39317600	Arhgap26	160301	BAT
chr18	39118000	39118400	Arhgap26	-34599	BAT
chr18	39175000	39175600	Arhgap26	22501	BAT
chr17	68225200	68237800	Arhgap28	121960	BAT
chr3	121649400	121649600	Arhgap29	-6647	BAT
chr3	121669000	121669400	Arhgap29	13053	BAT
chr3	121630000	121630200	Arhgap29	-26047	BAT
chr16	38646600	38647000	Arhgap31	66587	BAT
chr9	42851600	42855800	Arhgef12	60101	BAT
chr13	98845400	98847600	Arhgef28	129620	BAT
chr13	98896200	98905600	Arhgef28	75220	BAT
chr18	61652400	61652600	Arhgef37	43690	BAT
chr18	61671000	61671200	Arhgef37	25090	BAT
chr17	4783800	4784200	Arid1b	-211074	BAT
chr17	4805600	4806800	Arid1b	-188874	BAT
chr17	4768600	4769000	Arid1b	-226274	BAT
chr15	95936200	95937000	Arid2	-181404	BAT
chr10	67639000	67639200	Arid5b	102374	BAT
chr13	114730600	114730800	Arl15	145987	BAT
chr12	40697200	40697600	Arl4a	66616	BAT
chr12	40677800	40682800	Arl4a	83716	BAT
chr5	21166600	21166800	Armc10	15003	BAT
chr7	120209800	120225200	Arntl	-133479	BAT
chr6	146719600	146720000	Arntl2	-24787	BAT
chr7	75858000	75858200	Arrdc4	36027	BAT
chr13	94634400	94634800	Arsb	92966	BAT
chr19	32196600	32198800	Asah2	-61741	BAT
chr19	32107400	32107800	Asah2	28359	BAT
chr19	32129000	32129600	Asah2	6659	BAT
chr4	9490600	9490800	Asph	105609	BAT
chr5	112808200	112808800	Asphd2	12733	BAT
chr6	114709000	114709400	Atg7	116051	BAT
chr6	64567200	64568600	Atoh1	-111240	BAT
chr6	72148600	72155200	Atoh8	33671	BAT
chr7	66085200	66085400	Atp10a	171728	BAT
chr1	135620200	135620600	Atp2b4	29458	BAT
chr1	135682800	135683200	Atp2b4	-33142	BAT
chr16	91832800	91833000	Atp5o	99032	BAT
chr4	19841400	19841800	Atp6v0d2	8152	BAT
chr8	71522800	71523000	Atp6v1b2	-89645	BAT
chr15	38651800	38658400	Atp6v1c1	63441	BAT
chr5	68330600	68331000	Atp8a1	-92129	BAT
chr18	64914000	64915600	Atp8b1	-94146	BAT
chr11	60222600	60223000	Atpaf2	7753	BAT
chr2	114638400	114638800	Atpbd4	-157977	BAT
chr2	130712800	130713000	Atrn	-19331	BAT
chr19	58090200	58090400	Atrnl1	404776	BAT
chr13	45882400	45882800	Atxn1	177745	BAT
chr11	108817400	108817800	Axin2	35937	BAT
chr7	26579800	26580000	Axl	-6194	BAT
chr15	38353400	38353800	Azin1	95421	BAT
chr3	69429800	69436800	B3galnt1	-30517	BAT
chr3	69460400	69460600	B3galnt1	-57717	BAT
chr1	145493200	145493600	B3galt2	5606	BAT
chr11	121525400	121525800	B3gntl1	8867	BAT
chr15	74042400	74042600	Bai1	-304126	BAT
chr5	106749800	106750200	Barhl2	137459	BAT
chr15	25432400	25432600	Basp1	-88981	BAT
chr12	56054200	56054600	Baz1a	32923	BAT
chr10	110776400	110776600	Bbs10	40765	BAT
chr9	22604200	22605000	Bbs9	324441	BAT
chr16	44658400	44658800	BC027231	-65814	BAT
chr9	96345800	96346000	BC043934	-8047	BAT
chr9	96306600	96307000	BC043934	31053	BAT
chr3	122204600	122204800	Bcar3	82002	BAT
chr2	170217200	170217800	Bcas1	35828	BAT
chr3	145557600	145557800	Bcl10	-29622	BAT
chr11	24531600	24532200	Bcl11a	553727	BAT
chr16	24177200	24181000	Bcl6	-190162	BAT
chr16	24159000	24159600	Bcl6	-170362	BAT
chr16	23964600	23965200	Bcl6	24038	BAT
chr16	24076600	24077800	Bcl6	-88262	BAT
chr16	24094800	24098400	Bcl6	-107662	BAT
chr16	24124800	24125000	Bcl6	-135962	BAT
chr16	24139000	24144800	Bcl6	-152962	BAT
chrX	45720400	45720600	Bcorl1	25965	BAT
chr16	31521200	31522400	Bdh1	99434	BAT
chr13	49471600	49472200	Bicd2	34982	BAT
chr14	70518400	70518600	Bin3	18548	BAT
chr5	99208200	99220200	Bmp3	-69258	BAT
chr9	22895000	22895600	Bmper	-132220	BAT
chr9	23115400	23115600	Bmper	87980	BAT
chr9	23242000	23252000	Bmper	219480	BAT
chr9	23099800	23100200	Bmper	72480	BAT
chr9	23050200	23067200	Bmper	31180	BAT
chr7	146113800	146114000	Bnip3	-12711	BAT
chr5	42229800	42230200	Bod1l	5407	BAT
chr6	34439800	34440200	Bpgm	13793	BAT
chr5	122132400	122133000	Brap	22128	BAT
chr5	32121600	32121800	Bre	121277	BAT
chr7	149179800	149180200	Brsk2	44009	BAT
chr7	120452800	120453200	Btbd10	59853	BAT
chr5	91884200	91884600	Btc	-52461	BAT
chr5	91800800	91805000	Btc	29039	BAT
chr10	96286200	96287600	Btg1	207265	BAT
chr10	96019600	96020600	Btg1	-59535	BAT
chr11	48994800	48995200	Btnl9	5547	BAT
chr12	36859200	36859600	Bzw2	24012	BAT
chr8	14619000	14619600	C030037F17Rik	128127	BAT
chr19	29578200	29578400	C030046E11Rik	-18472	BAT
chr6	7920800	7922200	C1galt1	126658	BAT
chr15	78354400	78355000	C1qtnf6	5355	BAT
chr18	11988400	11988600	Cables1	-9229	BAT
chr14	30374400	30375000	Cacna2d3	160350	BAT
chr14	30358600	30359000	Cacna2d3	176250	BAT
chr7	129946400	129946600	Cacng3	131242	BAT
chr7	129677200	129677800	Cacng3	-137758	BAT
chr9	47240800	47241400	Cadm1	-97240	BAT
chr6	3628600	3629200	Calcr	85754	BAT
chr13	3727000	3727400	Calml3	76364	BAT
chr1	195450400	195450800	Camk1g	-254109	BAT
chr4	151035200	151035800	Camta1	200355	BAT
chr17	45788800	45789200	Capn11	7274	BAT
chr1	184452800	184454000	Capn2	-5745	BAT
chr8	127112600	127113000	Capn9	12789	BAT
chr3	14788400	14788600	Car1	-10041	BAT
chr9	66590400	66591000	Car12	29207	BAT
chr16	17856800	17857400	Car15	-18794	BAT
chrX	160454000	160454400	Car5b	11729	BAT
chr8	107068200	107068800	Car7	3793	BAT
chr16	8660200	8660800	Carhsp1	11746	BAT
chr7	150791000	150796600	Cars	-7805	BAT
chr13	100627400	100627800	Cartpt	43038	BAT
chr1	58857000	58857200	Casp8	4882	BAT
chr2	103353600	103353800	Cat	-28383	BAT
chr6	17302000	17309000	Cav1	49165	BAT
chr6	17234400	17234800	Cav2	3415	BAT
chr8	125239400	125239600	Cbfa2t3	-16491	BAT
chr16	93625000	93625400	Cbr1	17118	BAT
chr8	64074600	64076200	Cbr4	108869	BAT
chr11	118928600	118928800	Cbx4	18835	BAT
chr1	34303600	34303800	Ccdc115	192817	BAT
chr1	34432600	34435200	Ccdc115	62617	BAT
chr1	34361400	34367200	Ccdc115	132217	BAT
chr19	58608200	58608400	Ccdc172	21808	BAT
chr2	5162200	5162400	Ccdc3	103478	BAT
chr2	5056600	5088000	Ccdc3	13478	BAT
chr2	5222200	5222600	Ccdc3	163578	BAT
chr2	5101000	5102200	Ccdc3	42778	BAT
chr9	15463400	15469600	Ccdc67	-34153	BAT
chr18	69966200	69966400	Ccdc68	-118820	BAT
chr7	97391800	97392200	Ccdc83	21942	BAT
chr11	28441400	28441600	Ccdc85a	42796	BAT
chr11	28475200	28475600	Ccdc85a	8896	BAT
chr11	28370200	28383200	Ccdc85a	107596	BAT
chr11	81874000	81874400	Ccl11	2875	BAT
chr9	70170800	70171000	Ccnb2	98461	BAT
chr3	65739400	65739600	Ccnl1	22671	BAT
chr3	65704000	65704400	Ccnl1	57971	BAT
chr3	65643800	65661600	Ccnl1	109471	BAT
chr3	65793000	65793200	Ccnl1	-30929	BAT
chr18	9383000	9383400	Ccny	66948	BAT
chr3	51016000	51016400	Ccrn4l	-12169	BAT
chr6	61760000	61760400	Ccser1	629882	BAT
chr16	45372400	45372600	Cd200	36666	BAT
chr1	167750400	167752000	Cd247	32346	BAT
chr1	167786600	167790400	Cd247	69646	BAT
chr1	60788800	60789400	Cd28	-14102	BAT
chr11	101909000	101911000	Cd300lg	7177	BAT
chr1	196783600	196783800	Cd34	18685	BAT
chr5	17330400	17330600	Cd36	25110	BAT
chr5	17404800	17412400	Cd36	-52990	BAT
chr13	43913400	43913800	Cd83	33124	BAT
chr13	44135000	44137000	Cd83	255524	BAT
chr2	148295400	148296000	Cd93	-26401	BAT
chr1	181864200	181864600	Cdc42bpa	-26316	BAT
chr11	113621200	113621400	Cdc42ep4	-8668	BAT
chr5	107403400	107405000	Cdc7	10859	BAT
chr1	145328000	145328400	Cdc73	125538	BAT
chr1	145402600	145403000	Cdc73	50938	BAT
chr14	68220000	68220600	Cdca2	113598	BAT
chr14	68285800	68288400	Cdca2	46798	BAT
chr14	68237800	68238000	Cdca2	95998	BAT
chr12	118957000	118957400	Cdca7l	-124788	BAT
chr12	118987600	118988600	Cdca7l	-93888	BAT
chr8	121152000	121152400	Cdh13	344567	BAT
chr8	121036800	121037800	Cdh13	229667	BAT
chr8	121084200	121084600	Cdh13	276767	BAT
chr8	120878600	120881200	Cdh13	72267	BAT
chr8	120666600	120666800	Cdh13	-140933	BAT
chr10	60016800	60017800	Cdh23	141938	BAT
chr10	60132000	60132200	Cdh23	27138	BAT
chr8	106636400	106643000	Cdh5	14175	BAT
chr8	106489200	106489600	Cdh5	-136125	BAT
chr14	37925600	37926000	Cdhr1	-14303	BAT
chr10	68750000	68763200	Cdk1	59086	BAT
chr13	17942000	17942400	Cdk13	-45269	BAT
chr4	69484600	69485000	Cdk5rap2	586677	BAT
chr5	3306000	3306200	Cdk6	-37793	BAT
chr12	70923600	70923800	Cdkl1	-32006	BAT
chr17	81027400	81027600	Cdkl4	-64326	BAT
chr7	150616000	150617600	Cdkn1c	30155	BAT
chr7	150598600	150600200	Cdkn1c	47555	BAT
chr4	109313000	109313600	Cdkn2c	26494	BAT
chr4	109285200	109285400	Cdkn2c	54494	BAT
chr14	47350000	47350400	Cdkn3	-30016	BAT
chr9	35185600	35186200	Cdon	-43282	BAT
chr13	35538400	35538800	Cdyl	-213131	BAT
chr7	35921800	35924600	Cebpa	18888	BAT
chr7	35823600	35823800	Cebpg	17822	BAT
chr2	6784000	6784400	Celf2	21842	BAT
chr18	26067400	26067800	Celf4	-155116	BAT
chr5	30974600	30975600	Cenpa	5841	BAT
chr2	125461800	125462200	Cep152	-11151	BAT
chr18	67949600	67950000	Cep192	-9961	BAT
chr9	99104600	99105000	Cep70	-39087	BAT
chr10	53159000	53159200	Cep85l	-90164	BAT
chr2	79208400	79208600	Cerkl	60548	BAT
chr8	95717400	95718800	Ces1d	3637	BAT
chr8	95750200	95750400	Ces1e	3218	BAT
chr13	81895200	81895400	Cetn3	-26991	BAT
chr9	71592000	71592200	Cgnl1	27309	BAT
chr15	72944600	72945200	Chrac1	24078	BAT
chr10	82585000	82585200	Chst11	136857	BAT
chr7	139465400	139466000	Chst15	43211	BAT
chr6	113378400	113378800	Cidec	7150	BAT
chr13	92058200	92071600	Ckmt2	-48410	BAT
chr4	118930400	118930600	Cldn19	2481	BAT
chr8	36933400	36941200	Cldn23	-47687	BAT
chr8	36990200	36990600	Cldn23	-100787	BAT
chr16	18781600	18781800	Cldn5	4760	BAT
chr16	18712400	18712800	Cldn5	-64340	BAT
chr16	18740200	18748400	Cldn5	-32640	BAT
chr11	69998800	69999000	Clec10a	18775	BAT
chr16	10578800	10579200	Clec16a	33543	BAT
chr6	129398200	129398800	Clec1a	3518	BAT
chr6	129111800	129112200	Clec2d	-18633	BAT
chr6	129058000	129058200	Clec2e	-7166	BAT
chr17	44294600	44319000	Clic5	-18721	BAT
chr6	124393400	124393800	Clstn3	21212	BAT
chr16	57507600	57508000	Cmss1	99142	BAT
chr8	106881600	106881800	Cmtm3	17206	BAT
chr7	112558200	112558600	Cnga4	5318	BAT
chr8	97772000	97772400	Cngb1	35881	BAT
chr10	116170600	116175600	Cnot2	-154544	BAT
chr10	116156800	116157200	Cnot2	-138444	BAT
chr1	117861400	117861800	Cntnap5a	280267	BAT
chr3	52567600	52568200	Cog6	253245	BAT
chr3	52621800	52622000	Cog6	199245	BAT
chr9	79283800	79284200	Col12a1	282325	BAT
chr6	4416200	4416400	Col1a2	-39193	BAT
chr6	8036600	8046000	Col28a1	85094	BAT
chr1	45203800	45204000	Col3a1	-164483	BAT
chr8	11318600	11320000	Col4a1	-6474	BAT
chr2	27706200	27706600	Col5a1	-35545	BAT
chr10	76162800	76163200	Col6a1	25913	BAT
chr18	47213600	47214000	Commd10	95284	BAT
chr18	47194400	47196000	Commd10	76684	BAT
chr5	72632800	72633000	Commd8	-73478	BAT
chr6	87846200	87846400	Copg1	8492	BAT
chr1	88504600	88504800	Cops7b	25221	BAT
chr1	92325200	92325400	Cops8	-174700	BAT
chr1	92386800	92387600	Cops8	-112800	BAT
chr6	30595200	30595400	Cpa1	6082	BAT
chr5	43076800	43077200	Cpeb2	-547702	BAT
chr6	21966400	21967000	Cped1	30784	BAT
chr16	30264400	30264600	Cpn2	3118	BAT
chr6	113216000	113219000	Cpne9	-14801	BAT
chr10	94798400	94798600	Cradd	-11769	BAT
chr17	25132800	25133600	Cramp1l	18975	BAT
chr5	130522800	130523200	Crcp	17840	BAT
chr1	64414400	64414800	Creb1	-164778	BAT
chr6	53557800	53558200	Creb5	34622	BAT
chr11	103926200	103926600	Crhr1	-67769	BAT
chr2	92261200	92261400	Cry2	12900	BAT
chr5	112399800	112400200	Cryba4	281538	BAT
chr8	71078000	71078200	Csgalnact1	180945	BAT
chr10	99160400	99160600	Csl	61792	BAT
chr10	99139400	99139600	Csl	82792	BAT
chr18	53969200	53969400	Csnk1g3	-52467	BAT
chr2	149438200	149438400	Cst10	207315	BAT
chr5	33592000	33592400	Ctbp1	25418	BAT
chr2	172935000	172936200	Ctcfl	9426	BAT
chr2	172951200	172951600	Ctcfl	-6374	BAT
chr18	75894800	75895000	Ctif	-37550	BAT
chr18	75823400	75823800	Ctif	33750	BAT
chr9	120689600	120690000	Ctnnb1	-152718	BAT
chr2	157613000	157613200	Ctnnbl1	49963	BAT
chr2	77831800	77832400	Cwc22	-47668	BAT
chr16	78392000	78392400	Cxadr	90459	BAT
chr16	78417000	78417400	Cxadr	115459	BAT
chr5	92769000	92770400	Cxcl10	8208	BAT
chr1	74236600	74238800	Cxcr1	3505	BAT
chr1	92228800	92230800	Cxcr7	129245	BAT
chr1	92133600	92135200	Cxcr7	33845	BAT
chr1	92206000	92215800	Cxcr7	110345	BAT
chrX	50949400	50949800	Cxx1c	38501	BAT
chr4	51670000	51670400	Cylc2	440650	BAT
chr17	80164000	80164200	Cyp1b1	-49719	BAT
chr6	84384200	84385400	Cyp26b1	153832	BAT
chr6	84575600	84575800	Cyp26b1	-37068	BAT
chr6	84700600	84700800	Cyp26b1	-162068	BAT
chr4	115359200	115359400	Cyp4b1	-38986	BAT
chr8	46413200	46413400	Cyp4v3	5270	BAT
chr16	85524800	85525000	Cyyr1	25762	BAT
chr16	85423000	85424000	Cyyr1	127162	BAT
chr16	85539800	85540000	Cyyr1	10762	BAT
chr16	85580600	85581000	Cyyr1	-30138	BAT
chr12	37452800	37453400	D630036H23Rik	-344332	BAT
chr5	152225000	152225400	D730045B01Rik	-53453	BAT
chr5	106261400	106261600	D830014E11Rik	7970	BAT
chr3	83803200	83803600	D930015E06Rik	40683	BAT
chr2	35441400	35441600	Dab2ip	-36057	BAT
chr14	98246800	98247000	Dach1	321862	BAT
chr14	98571000	98571200	Dach1	-2338	BAT
chr14	54631200	54631400	Dad1	242479	BAT
chr9	108133400	108133600	Dag1	32749	BAT
chr2	59171400	59174400	Dapl1	-149810	BAT
chr2	59265200	59269200	Dapl1	-55510	BAT
chr2	59366600	59378400	Dapl1	49790	BAT
chr2	59241800	59242200	Dapl1	-80710	BAT
chr1	130288600	130289000	Dars	25193	BAT
chr10	51972000	51972400	Dcbld1	18775	BAT
chr12	29194800	29195800	Dcdc2c	36882	BAT
chr18	44686600	44687000	Dcp2	146646	BAT
chr14	118468400	118468800	Dct	-17132	BAT
chr14	118310000	118310200	Dct	141368	BAT
chr14	46359400	46359600	Ddhd1	-81727	BAT
chr12	13153800	13154200	Ddx1	102019	BAT
chr12	13121600	13122000	Ddx1	134219	BAT
chr10	62125200	62125400	Ddx50	-11334	BAT
chr1	138284000	138293400	Ddx59	-23148	BAT
chr4	15868200	15868600	Decr1	4254	BAT
chr14	63555200	63555400	Defb48	48047	BAT
chr1	89784000	89784400	Dgkd	34338	BAT
chr1	89732200	89732600	Dgkd	-17462	BAT
chr16	22724800	22725400	Dgkg	-67854	BAT
chr6	83449400	83449600	Dguok	7463	BAT
chr4	144516800	144517000	Dhrs3	33920	BAT
chr2	69231000	69231400	Dhrs9	12698	BAT
chr2	69213600	69214400	Dhrs9	-4502	BAT
chr2	159247600	159247800	Dhx35	627157	BAT
chrX	126446200	126446600	Diap2	162122	BAT
chr14	86868000	86869600	Diap3	672231	BAT
chr14	86721200	86721400	Diap3	819731	BAT
chr12	91829000	91829400	Dio2	147678	BAT
chr10	75816400	75816800	Dip2a	-8564	BAT
chr8	127622000	127622400	Disc1	44105	BAT
chr8	127559800	127560800	Disc1	-17795	BAT
chr8	37934400	37935000	Dlc1	66987	BAT
chr8	37965800	37972400	Dlc1	32587	BAT
chr8	37896400	37901000	Dlc1	102987	BAT
chr8	37879000	37879400	Dlc1	122487	BAT
chr8	38011000	38011600	Dlc1	-9613	BAT
chr8	37948000	37948600	Dlc1	53387	BAT
chr16	31693000	31693200	Dlg1	28975	BAT
chr17	15427600	15427800	Dll1	85240	BAT
chr6	6859000	6859600	Dlx5	-27215	BAT
chr19	26118400	26118600	Dmrt2	371593	BAT
chr19	25759800	25760200	Dmrt2	13093	BAT
chr4	109541400	109541800	Dmrta2	-109058	BAT
chr11	118033000	118033800	Dnahc17	-42867	BAT
chr17	30866400	30866600	Dnahc8	105201	BAT
chr14	78237800	78249000	Dnajc15	31324	BAT
chr2	30138200	30139400	Dolk	3074	BAT
chr10	80230800	80231200	Dot1l	13049	BAT
chr8	108522600	108523000	Dpep2	-2477	BAT
chr1	166749000	166749600	Dpt	22437	BAT
chr7	146251400	146251800	Dpysl4	-20300	BAT
chr7	146203800	146204400	Dpysl4	-67800	BAT
chr5	38692200	38692600	Drd5	-18348	BAT
chr1	193330400	193330600	Dtl	68913	BAT
chr17	26605800	26606000	Dusp1	39564	BAT
chr1	185907800	185908000	Dusp10	49640	BAT
chr6	85920800	85921000	Dusp11	-9239	BAT
chr8	35883400	35883600	Dusp4	13149	BAT
chr8	35836600	35837000	Dusp4	-33551	BAT
chr8	35756400	35756600	Dusp4	-113851	BAT
chr8	35653000	35653400	Dusp4	-217151	BAT
chr8	35858200	35867000	Dusp4	-7751	BAT
chr8	35822600	35822800	Dusp4	-47651	BAT
chr10	98794600	98797000	Dusp6	69935	BAT
chrX	70865200	70865600	Dusp9	-19358	BAT
chr6	84075000	84075200	Dysf	105717	BAT
chr6	84151800	84152200	Dysf	182617	BAT
chr6	84006000	84007400	Dysf	37317	BAT
chr6	84171400	84171800	Dysf	202217	BAT
chr9	99567800	99568600	Dzip1l	38239	BAT
chr4	97629000	97629200	E130114P18Rik	-184361	BAT
chr13	30018000	30018200	E2f3	59437	BAT
chr12	16840800	16841000	E2f6	23129	BAT
chr10	110206000	110206200	E2f7	23576	BAT
chr7	56287400	56287800	E2f8	-151189	BAT
chr1	155232000	155232200	E330020D12Rik	23626	BAT
chr11	44624400	44633400	Ebf1	198081	BAT
chr11	44511400	44516800	Ebf1	83281	BAT
chr11	44597000	44610400	Ebf1	172881	BAT
chr11	44775600	44776000	Ebf1	344981	BAT
chr11	44720200	44720800	Ebf1	289681	BAT
chr11	44884800	44885000	Ebf1	454081	BAT
chr11	44758000	44758600	Ebf1	327481	BAT
chr11	44815000	44815400	Ebf1	384381	BAT
chr11	44987000	44987200	Ebf1	556281	BAT
chr11	44737600	44737800	Ebf1	306881	BAT
chr11	44957400	44957800	Ebf1	526781	BAT
chr11	45015000	45015200	Ebf1	584281	BAT
chr7	144538200	144538600	Ebf3	-32272	BAT
chr7	144465800	144471200	Ebf3	37628	BAT
chr7	144431800	144433000	Ebf3	73728	BAT
chr13	35154800	35155200	Eci2	-69004	BAT
chr6	108795800	108796800	Edem1	17665	BAT
chr1	153732400	153732600	Edem3	129996	BAT
chr14	104235200	104236200	Ednrb	7690	BAT
chr14	104287800	104288400	Ednrb	-44710	BAT
chr9	25194800	25196600	Eepd1	-93432	BAT
chr9	25382400	25384400	Eepd1	94268	BAT
chr4	115379600	115379800	Efcab14	-30978	BAT
chr11	28851400	28851800	Efemp1	98396	BAT
chr17	63045800	63046400	Efna5	-90044	BAT
chr17	63208000	63208400	Efna5	22466	BAT
chr17	62967800	62968400	Efna5	-12044	BAT
chr17	62930600	62941400	Efna5	20056	BAT
chrX	96396800	96397200	Efnb1	65531	BAT
chrX	96426400	96426600	Efnb1	95031	BAT
chr3	29016200	29016600	Egfem1	34745	BAT
chr15	7302600	7302800	Egflam	45651	BAT
chr15	7371000	7371200	Egflam	-22749	BAT
chr15	7318200	7319200	Egflam	29651	BAT
chr14	70407600	70407800	Egr3	-69552	BAT
chr2	103048800	103049000	Ehf	94535	BAT
chr15	78911600	78912000	Eif3l	6147	BAT
chr7	118277600	118278000	Eif4g2	-51256	BAT
chr9	83625800	83627800	Elovl4	73112	BAT
chr9	77705200	77705600	Elovl5	-59771	BAT
chr3	151128600	151129000	Eltd1	27949	BAT
chr3	151046400	151046800	Eltd1	-54251	BAT
chr2	160727200	160728000	Emilin3	10464	BAT
chr6	85208400	85209400	Emx1	71468	BAT
chr13	98092600	98093200	Enc1	81840	BAT
chrX	46465400	46465800	Enox2	175819	BAT
chr3	129015200	129017400	Enpep	19338	BAT
chr3	129091600	129095000	Enpep	-57662	BAT
chr15	54774000	54783000	Enpp2	-26984	BAT
chr15	54697800	54698000	Enpp2	53616	BAT
chr12	85733200	85733800	Entpd5	8384	BAT
chr17	87136000	87140400	Epas1	-15047	BAT
chr17	87089400	87090000	Epas1	-63547	BAT
chr17	87032800	87033200	Epas1	-120247	BAT
chr2	156303600	156303800	Epb4.1l1	56863	BAT
chr18	34004600	34005000	Epb4.1l4a	162060	BAT
chr18	34035000	34035200	Epb4.1l4a	131760	BAT
chr6	42333600	42333800	Epha1	-10433	BAT
chr5	137845200	137845600	Ephb4	54000	BAT
chr17	32341400	32341800	Ephx3	-15192	BAT
chr11	61422400	61425000	Epn2	-30513	BAT
chr1	69065600	69066200	Erbb4	88430	BAT
chr2	131625400	131629800	Erv3	57883	BAT
chr12	77200200	77200600	Esr2	77846	BAT
chr1	189901600	189901800	Esrrg	79994	BAT
chr1	189590200	189590600	Esrrg	-231306	BAT
chr1	189886000	189886200	Esrrg	64394	BAT
chr2	20418600	20418800	Etl4	-22718	BAT
chr2	20088400	20090000	Etl4	-352218	BAT
chr2	20446000	20446200	Etl4	4682	BAT
chr9	32590400	32590800	Ets1	86973	BAT
chr9	32499000	32499600	Ets1	-4327	BAT
chr9	32743800	32744200	Ets1	240373	BAT
chr16	96063800	96064000	Ets2	140218	BAT
chr6	82028600	82029000	Eva1a	37183	BAT
chr12	109772000	109772200	Evl	-20830	BAT
chr6	52335200	52335400	Evx1	71808	BAT
chr6	52360600	52362400	Evx1	98008	BAT
chr6	33322600	33323000	Exoc4	123715	BAT
chr6	85036600	85037600	Exoc6b	-17593	BAT
chr4	147904800	147905800	Exosc10	-27238	BAT
chr15	53249400	53249800	Ext1	-71886	BAT
chr2	165525400	165526400	Eya2	45102	BAT
chr2	165437400	165439000	Eya2	-42598	BAT
chr11	101078800	101079200	Ezh1	8764	BAT
chr13	96420800	96421800	F2r	-32886	BAT
chr6	71135000	71135600	Fabp1	-14521	BAT
chr3	10280800	10282600	Fabp12	19483	BAT
chr3	10263400	10263800	Fabp12	37583	BAT
chr3	10231400	10238000	Fabp4	-26124	BAT
chr3	10215400	10216000	Fabp4	-7124	BAT
chr7	151802000	151805400	Fadd	-35332	BAT
chr5	125421200	125421600	Fam101a	-62417	BAT
chr11	75869600	75869800	Fam101b	-28416	BAT
chr11	75891600	75896200	Fam101b	-52616	BAT
chr11	75844800	75845000	Fam101b	-3616	BAT
chr4	5630400	5630600	Fam110b	59232	BAT
chr4	5696600	5696800	Fam110b	125432	BAT
chr11	57267800	57269000	Fam114a2	63705	BAT
chr14	63172200	63172600	Fam124a	-2174	BAT
chr14	63124600	63128000	Fam124a	-48274	BAT
chr1	153454400	153456000	Fam129a	36697	BAT
chr6	58981600	58981800	Fam13a	-7157	BAT
chr10	69865400	69865600	Fam13c	-38174	BAT
chr4	86043600	86043800	Fam154a	160507	BAT
chr4	86131400	86132000	Fam154a	72507	BAT
chr4	86112600	86113000	Fam154a	91407	BAT
chr13	105677000	105677200	Fam159b	-23127	BAT
chr2	3104000	3113400	Fam171a1	73046	BAT
chr15	31583400	31592800	Fam173b	56227	BAT
chr15	31810000	31810400	Fam173b	278327	BAT
chr1	97333200	97333600	Fam174a	123195	BAT
chr1	96610200	96610600	Fam174a	-599805	BAT
chr7	142136000	142136400	Fam196a	-6087	BAT
chr3	79753200	79753600	Fam198b	64945	BAT
chr3	79835000	79835600	Fam198b	146845	BAT
chr11	109553800	109554000	Fam20a	29670	BAT
chr18	68334400	68334600	Fam210a	125487	BAT
chr18	68424400	68429000	Fam210a	33287	BAT
chr3	105526000	105526600	Fam212b	18783	BAT
chr14	41823000	41823200	Fam213a	3977	BAT
chr9	74778800	74779000	Fam214a	-45018	BAT
chr12	12305000	12305400	Fam49a	36255	BAT
chr7	133956200	133956400	Fam57b	-4099	BAT
chr11	71858000	71858400	Fam64a	2243	BAT
chr2	167855200	167855400	Fam65c	-19182	BAT
chr2	26473600	26473800	Fam69b	-10277	BAT
chr12	14325200	14325400	Fam84a	-166456	BAT
chr16	5347000	5354800	Fam86	-94824	BAT
chr8	107161200	107161400	Fam96b	4565	BAT
chr17	76316600	76317000	Fam98a	-365514	BAT
chrX	161441200	161441400	Fancb	22776	BAT
chr7	141161200	141161600	Fank1	192856	BAT
chr13	36395800	36397200	Fars2	187220	BAT
chr19	34350200	34350600	Fas	-14749	BAT
chr3	38804000	38804400	Fat4	18338	BAT
chr3	38818800	38819000	Fat4	33038	BAT
chrX	69226000	69227000	Fate1	8175	BAT
chr12	103045000	103049600	Fbln5	9965	BAT
chr12	103099200	103099600	Fbln5	-42135	BAT
chr11	97974600	97975200	Fbxl20	36026	BAT
chr17	88613000	88613200	Fbxo11	-148469	BAT
chr15	3827400	3828000	Fbxo4	101873	BAT
chr9	51700800	51701200	Fdx1	70651	BAT
chr14	46107200	46107800	Fermt2	42293	BAT
chr14	46165600	46166800	Fermt2	-16407	BAT
chr14	46192000	46192400	Fermt2	-42407	BAT
chr17	78811200	78811600	Fez2	6071	BAT
chr6	91962400	91969200	Fgd5	36928	BAT
chr13	119406000	119406600	Fgf10	-97206	BAT
chrX	102967200	102967400	Fgf16	7682	BAT
chr11	32907800	32914000	Fgf18	136500	BAT
chr3	37266000	37266200	Fgf2	18525	BAT
chr8	41289400	41289800	Fgf20	82707	BAT
chr7	137114200	137114600	Fgfr2	295305	BAT
chr7	137128800	137129200	Fgfr2	280705	BAT
chr7	137517600	137518400	Fgfr2	-108295	BAT
chr3	84288800	84289000	Fhdc1	-5487	BAT
chr2	63907200	63907600	Fign	28669	BAT
chr9	79820600	79827800	Filip1	1411	BAT
chr9	32291800	32292200	Fli1	56974	BAT
chr5	148490800	148491600	Flt1	46387	BAT
chr5	148429400	148429600	Flt1	108087	BAT
chr1	164808000	164809600	Fmo1	-12121	BAT
chr1	164874000	164874200	Fmo3	40558	BAT
chr1	135878200	135878400	Fmod	-55531	BAT
chr1	135939600	135940000	Fmod	5969	BAT
chr17	7886800	7887000	Fndc1	110939	BAT
chr2	147950200	147950600	Foxa2	-77695	BAT
chr2	147967400	147967800	Foxa2	-94895	BAT
chr8	123719600	123720000	Foxc2	79729	BAT
chr17	88696000	88696400	Foxn2	-143851	BAT
chr12	100733200	100733600	Foxn3	-101393	BAT
chr3	52312200	52314000	Foxo1	240841	BAT
chr3	52426200	52427000	Foxo1	354341	BAT
chr5	96868600	96868800	Fras1	65726	BAT
chr2	121586000	121586200	Frmd5	46723	BAT
chr3	116622600	116623200	Frrs1	41755	BAT
chr5	150962400	150962600	Fry	-100005	BAT
chr5	151047600	151048000	Fry	-14705	BAT
chr5	151080800	151082000	Fry	18895	BAT
chr5	73570000	73570200	Fryl	77727	BAT
chr4	53603000	53603200	Fsd1l	-41341	BAT
chr4	53560400	53561200	Fsd1l	-83641	BAT
chr7	88687400	88692800	Fsd2	21730	BAT
chr16	37818400	37821600	Fstl1	43041	BAT
chr11	52414800	52415200	Fstl4	-163136	BAT
chrX	17130600	17131000	Fundc1	18651	BAT
chr7	96562000	96562400	Fzd4	9324	BAT
chr1	64883200	64883800	Fzd5	-99176	BAT
chr15	38841600	38841800	Fzd6	3821	BAT
chr18	9078000	9078400	Fzd8	-134654	BAT
chr11	101240800	101248600	G6pc	15825	BAT
chr7	64407400	64408000	Gabrg3	234858	BAT
chr13	52018400	52018800	Gadd45g	76553	BAT
chr13	51965600	51965800	Gadd45g	23653	BAT
chr9	115803200	115803600	Gadl1	-14282	BAT
chr4	135515600	135516000	Gale	-5280	BAT
chr18	24447600	24449600	Galnt1	84755	BAT
chr14	32815000	32815800	Galnt15	-26775	BAT
chr14	32792600	32793000	Galnt15	-49375	BAT
chr14	32769200	32770000	Galnt15	-72575	BAT
chr7	118808200	118808400	Galnt18	115191	BAT
chr7	118822600	118823400	Galnt18	100491	BAT
chr7	118850000	118850200	Galnt18	73391	BAT
chr7	118869200	118869400	Galnt18	54191	BAT
chr7	118758600	118758800	Galnt18	164791	BAT
chr8	126724800	126725200	Galnt2	-30291	BAT
chr6	55004800	55005200	Gars	17005	BAT
chr13	60374600	60374800	Gas1	-95974	BAT
chr13	60177400	60177600	Gas1	101226	BAT
chr13	60214200	60214800	Gas1	64226	BAT
chr13	60195400	60195800	Gas1	83126	BAT
chr2	9468600	9468800	Gata3	331527	BAT
chr18	11317200	11317400	Gata6	264792	BAT
chr2	172286600	172287200	Gcnt7	-2804	BAT
chr19	21457000	21457200	Gda	90062	BAT
chr19	21530400	21530800	Gda	16562	BAT
chr7	106567800	106568200	Gdpd5	37941	BAT
chr4	11642400	11642600	Gem	10896	BAT
chr14	71629200	71629400	Gfra2	339373	BAT
chr11	100641000	100650200	Ghdc	-13329	BAT
chr15	3594400	3594800	Ghr	-61370	BAT
chr15	3407400	3407600	Ghr	125730	BAT
chr8	123103400	123103800	Gins2	9604	BAT
chr10	56171600	56180200	Gja1	68547	BAT
chr3	96867000	96867200	Gja5	30761	BAT
chr18	9316400	9317000	Gjd4	-33893	BAT
chr18	9354400	9354800	Gjd4	-71793	BAT
chr9	26629800	26630200	Glb1l2	-15983	BAT
chr6	8419400	8425000	Glcci1	-37400	BAT
chr1	120831400	120835400	Gli2	116796	BAT
chr1	121130600	121131200	Gli2	-180704	BAT
chr1	120985600	120986200	Gli2	-35704	BAT
chr4	107089400	107093200	Glis1	-16024	BAT
chr1	90384200	90385000	Glrp1	21861	BAT
chr7	144635600	144635800	Glrx3	6369	BAT
chr5	128471000	128471400	Glt1d1	358568	BAT
chr12	83586200	83587000	Gm10006	-132412	BAT
chr14	67364000	67368400	Gm10032	-37166	BAT
chr14	67338800	67341200	Gm10032	-63366	BAT
chr8	48520600	48520800	Gm10083	22217	BAT
chr2	7250400	7250600	Gm10115	-377774	BAT
chr2	7165400	7165600	Gm10115	-292774	BAT
chr2	7092000	7092400	Gm10115	-219474	BAT
chr2	7032400	7033000	Gm10115	-159974	BAT
chr13	74128200	74129400	Gm10126	-2219	BAT
chr14	77746000	77746600	Gm10132	-94165	BAT
chr4	97084600	97085000	Gm10192	-234943	BAT
chr13	112404800	112405200	Gm10198	22007	BAT
chr11	77612200	77612400	Gm10277	-11051	BAT
chr7	78513600	78517000	Gm10295	-18929	BAT
chr5	32341000	32341200	Gm10463	94441	BAT
chr2	127084800	127086400	Gm10766	10168	BAT
chr2	93412400	93413400	Gm10803	12175	BAT
chr2	169558000	169558600	Gm11011	-145055	BAT
chr17	81782800	81783000	Gm11096	-57688	BAT
chr11	87381000	87382000	Gm11492	1345	BAT
chr2	29583000	29583600	Gm13547	-33748	BAT
chr2	155765000	155767600	Gm15557	-164	BAT
chr6	92808000	92808200	Gm15737	-11251	BAT
chr6	92826600	92826800	Gm15737	7349	BAT
chr14	78195000	78195600	Gm1587	3371	BAT
chr6	8235400	8235800	Gm16039	26170	BAT
chr2	71513400	71513600	Gm1631	-43974	BAT
chr5	34303200	34304200	Gm1673	-22415	BAT
chr14	69714000	69714600	Gm18025	-62611	BAT
chr4	57706000	57706400	Gm20459	55505	BAT
chr4	59028400	59028800	Gm20503	12518	BAT
chr1	39882200	39888800	Gm3646	-24311	BAT
chr14	106473800	106474000	Gm4775	26474	BAT
chr1	137471000	137471400	Gm4793	-10150	BAT
chr10	82422600	82422800	Gm4799	5611	BAT
chr10	82387400	82388000	Gm4799	-29389	BAT
chr9	69296800	69297200	Gm4978	1854	BAT
chr3	37814800	37815000	Gm5148	-191568	BAT
chr10	21397400	21397600	Gm5420	-13151	BAT
chr10	21444000	21444600	Gm5420	33649	BAT
chr10	110529800	110530000	Gm5428	-33007	BAT
chr13	4789600	4790000	Gm5444	18905	BAT
chr18	48157400	48157600	Gm5506	-47489	BAT
chr18	48197400	48197600	Gm5506	-7489	BAT
chr1	31129200	31129600	Gm5699	-72650	BAT
chr1	31077000	31077200	Gm5699	-20350	BAT
chr9	73123000	73123200	Gm5745	-99552	BAT
chr9	73173600	73174000	Gm5745	-150252	BAT
chr19	61143000	61143600	Gm6020	-116493	BAT
chr7	35045200	35045600	Gm6096	9343	BAT
chrX	106536000	106537400	Gm6377	144603	BAT
chr9	51071600	51071800	Gm684	8822	BAT
chr14	67912200	67912400	Gm6878	21248	BAT
chr14	68033200	68037000	Gm6878	-101552	BAT
chr17	14018800	14019000	Gm7168	-66480	BAT
chr17	14075000	14075400	Gm7168	-10180	BAT
chr6	98326800	98327200	Gm765	-34252	BAT
chr9	72030200	72031000	Gm7866	-7813	BAT
chr19	26837000	26837200	Gm815	-123315	BAT
chr1	185628400	185628600	Gm8214	-122427	BAT
chr8	106006600	106006800	Gm8730	-616923	BAT
chr1	59627400	59627600	Gm973	54392	BAT
chr1	81747200	81747800	Gm9747	-482187	BAT
chr1	82169000	82179200	Gm9747	-55587	BAT
chr3	10095800	10096000	Gm9833	7727	BAT
chr4	139944600	139945400	Gm9867	-65783	BAT
chr9	60678600	60679200	Gm9869	7107	BAT
chr9	60711200	60711400	Gm9869	-25293	BAT
chr7	85801200	85802800	Gm9885	78284	BAT
chr7	85764000	85766400	Gm9885	41484	BAT
chr7	85737400	85751400	Gm9885	20684	BAT
chr3	148735400	148735800	Gm9912	112859	BAT
chr15	55025000	55025400	Gm9920	-80063	BAT
chr10	56638000	56638800	Gm9956	173460	BAT
chr10	56316800	56328200	Gm9956	-142440	BAT
chr1	92636200	92637400	Gm9991	65064	BAT
chr13	45572400	45572600	Gmpr	-30313	BAT
chr13	45585600	45595200	Gmpr	-12413	BAT
chr13	45752200	45752400	Gmpr	149487	BAT
chr3	63784600	63784800	Gmps	4672	BAT
chr8	96345800	96346800	Gnao1	11562	BAT
chr8	96411200	96411400	Gnao1	76562	BAT
chr5	17432400	17440800	Gnat3	-31839	BAT
chr5	17543200	17543600	Gnat3	74961	BAT
chr4	44094800	44105600	Gne	-3151	BAT
chr14	46038600	46038800	Gnpnat1	-30223	BAT
chrX	49690800	49691000	Gpc4	-172471	BAT
chrX	49591000	49591400	Gpc4	-72771	BAT
chr9	114810200	114810600	Gpd1l	32705	BAT
chr2	57179600	57185000	Gpd2	91592	BAT
chr2	57101000	57101400	Gpd2	10492	BAT
chr12	76468200	76468400	Gphb5	49468	BAT
chr15	75421600	75421800	Gpihbp1	-5388	BAT
chr13	25072400	25072800	Gpld1	37579	BAT
chr17	43346600	43347000	Gpr110	-60478	BAT
chr17	43372000	43372400	Gpr110	-35078	BAT
chr17	43569000	43572400	Gpr116	44285	BAT
chr5	129778200	129778800	Gpr133	175875	BAT
chr5	129797400	129798200	Gpr133	195175	BAT
chr3	30780400	30781200	Gpr160	25863	BAT
chr3	30766000	30766400	Gpr160	11263	BAT
chr18	32117600	32118200	Gpr17	-8610	BAT
chr12	102178800	102186400	Gpr68	-36192	BAT
chr12	102111200	102111600	Gpr68	35008	BAT
chr3	115972600	115972800	Gpr88	-16298	BAT
chr11	54721600	54722000	Gpx3	5526	BAT
chr2	64890800	64891200	Grb14	-30161	BAT
chr2	64850600	64851000	Grb14	10039	BAT
chr19	61103600	61104000	Grk5	138148	BAT
chr19	61018600	61018800	Grk5	53048	BAT
chr5	89092400	89092600	Grsf1	12696	BAT
chr12	92877400	92877800	Gtf2a1	-49151	BAT
chr3	142403200	142403600	Gtf2b	-24790	BAT
chr7	105559800	105560600	Gucy2d	-31731	BAT
chr7	105602600	105603000	Gucy2d	10869	BAT
chrX	83025200	83025400	Gyk	-3308	BAT
chr18	32657200	32657400	Gypc	62388	BAT
chr18	32688800	32689200	Gypc	30688	BAT
chr17	84286400	84286600	Haao	-40370	BAT
chr17	84340400	84341800	Haao	-94970	BAT
chr19	56260000	56260400	Habp2	-101427	BAT
chr10	45572800	45573200	Hace1	275365	BAT
chr5	34428000	34428400	Haus3	83894	BAT
chr1	93774800	93775000	Hdac4	52853	BAT
chr9	107231200	107234000	Hemk1	8081	BAT
chr16	29850600	29851400	Hes1	-214426	BAT
chr11	68927400	68927600	Hes7	-6406	BAT
chr10	30686400	30686800	Hey2	-123993	BAT
chr4	122899000	122899200	Heyl	-11699	BAT
chr5	35371200	35371600	Hgfac	-12802	BAT
chr6	52452800	52453200	Hibadh	137383	BAT
chr1	52906200	52906600	Hibch	4510	BAT
chr6	29212200	29212600	Hilpda	-10226	BAT
chr10	30382000	30382400	Hint3	-43915	BAT
chr5	135976800	135977200	Hip1	43992	BAT
chr6	38837400	38838200	Hipk2	-11636	BAT
chr2	104374400	104376800	Hipk3	-40997	BAT
chr10	13847400	13847800	Hivep2	161415	BAT
chr4	119398600	119398800	Hivep3	-7701	BAT
chr6	82785000	82785200	Hk2	-60652	BAT
chr11	90204600	90204800	Hlf	47509	BAT
chr1	186584200	186586000	Hlx	-28602	BAT
chr1	186260000	186261000	Hlx	295998	BAT
chr1	186323200	186323400	Hlx	233198	BAT
chr1	152837200	152837600	Hmcn1	2781	BAT
chrX	68793600	68794200	Hmgb3	-15203	BAT
chr9	83176600	83177000	Hmgn3	-136508	BAT
chr8	77465200	77465600	Hmgxb4	-51855	BAT
chr2	75404200	75405000	Hnrnpa3	-92718	BAT
chr2	75299200	75300000	Hnrnpa3	-197718	BAT
chr13	58522400	58522800	Hnrnpk	-17896	BAT
chr6	52138400	52138600	Hoxa4	3252	BAT
chr15	102921800	102922000	Hoxc4	57074	BAT
chr15	102868600	102870600	Hoxc4	4774	BAT
chr15	102847200	102847800	Hoxc5	3254	BAT
chr6	65062400	65062800	Hpgds	32302	BAT
chr19	7691000	7691400	Hrasls5	4155	BAT
chr13	54269200	54275400	Hrh2	-15198	BAT
chr13	54240200	54251800	Hrh2	-41498	BAT
chr13	54332600	54332800	Hrh2	45202	BAT
chr18	13506600	13506800	Hrh4	341201	BAT
chrX	48858800	48859200	Hs6st2	175880	BAT
chr8	121800600	121800800	Hsbp1	-67738	BAT
chr2	94001600	94003400	Hsd17b12	-4379	BAT
chr4	59599600	59599800	Hsdl2	5265	BAT
chr19	58922800	58923600	Hspa12a	12274	BAT
chr2	130948600	130949000	Hspa12b	-4216	BAT
chr14	74714600	74715000	Htr2a	-325847	BAT
chr5	36026800	36027200	Htra3	-4569	BAT
chr5	35995800	35996000	Htra3	26531	BAT
chr9	85445400	85445800	Ibtk	192160	BAT
chr1	61333800	61335800	Icos	300029	BAT
chr1	61351800	61352000	Icos	317129	BAT
chr12	25796800	25798600	Id2	-16743	BAT
chr12	25752800	25753000	Id2	28057	BAT
chr4	135686400	135686600	Id3	-12912	BAT
chr19	37396000	37396200	Ide	9003	BAT
chr19	37425000	37425600	Ide	-20197	BAT
chr8	25618800	25619200	Ido2	67805	BAT
chr8	87133400	87133800	Ier2	53151	BAT
chr16	91495200	91495600	Ifnar1	9917	BAT
chr10	19278800	19284800	Ifngr1	-29955	BAT
chr6	115834200	115834400	Ift122	30752	BAT
chr16	49581000	49581400	Ift57	-118146	BAT
chr5	77947200	77947600	Igfbp7	-110330	BAT
chr1	69632400	69632800	Ikzf2	99934	BAT
chr16	91428600	91429200	Il10rb	22420	BAT
chr8	85018600	85019000	Il15	-91679	BAT
chr1	40236800	40237000	Il1r1	-45025	BAT
chr9	100337800	100338200	Il20rb	49207	BAT
chr12	41463200	41463400	Immp2l	-287377	BAT
chr12	41853600	41854000	Immp2l	103123	BAT
chr12	41760800	41761200	Immp2l	10323	BAT
chr1	121156200	121156600	Inhbb	162425	BAT
chr1	63069800	63070200	Ino80d	90841	BAT
chr7	146608200	146608600	Inpp5a	33391	BAT
chr5	28409400	28409600	Insig1	11548	BAT
chr5	28338800	28339400	Insig1	-58852	BAT
chr8	71344600	71344800	Ints10	26872	BAT
chr8	71359400	71359800	Ints10	41772	BAT
chr1	193426400	193426800	Ints7	26958	BAT
chr1	137322600	137323200	Ipo9	4176	BAT
chr13	30900600	30901800	Irf4	60105	BAT
chr13	72853600	72854200	Irx2	87632	BAT
chr8	94531600	94535400	Irx3	-207947	BAT
chr8	94087600	94088800	Irx3	237353	BAT
chr13	115898000	115920200	Itga1	-16928	BAT
chr13	115978800	115979000	Itga1	-86728	BAT
chr15	103205800	103206200	Itga5	-8806	BAT
chr8	131086200	131087400	Itgb1	-122754	BAT
chr2	10083200	10091600	Itih5	12202	BAT
chr2	10150200	10150400	Itih5	75102	BAT
chr1	182235800	182236200	Itpkb	-24616	BAT
chr6	108243600	108243800	Itpr1	80588	BAT
chr6	146417200	146419800	Itpr2	32121	BAT
chr19	48000000	48000800	Itprip	-6611	BAT
chr7	125611800	125612000	Itpripl2	22948	BAT
chr2	137346000	137346400	Jag1	-403820	BAT
chr18	43784600	43785200	Jakmip2	62527	BAT
chr9	26920800	26921000	Jam3	42065	BAT
chr13	44407400	44407600	Jarid2	-418692	BAT
chr6	39232400	39233000	Jhdm1d	-75912	BAT
chr4	94814400	94815600	Jun	-96087	BAT
chr19	25228200	25228400	Kank1	-83165	BAT
chr7	135051400	135053000	Kat8	-3831	BAT
chr6	88583600	88583800	Kbtbd12	-6264	BAT
chr6	56754800	56755600	Kbtbd2	-7470	BAT
chr6	94878400	94879200	Kbtbd8	-188934	BAT
chr6	94896400	94896600	Kbtbd8	-171234	BAT
chr6	94953400	94953800	Kbtbd8	-114134	BAT
chr3	106934600	106944000	Kcna2	34815	BAT
chr6	126458600	126459200	Kcna5	26673	BAT
chr6	126479800	126481000	Kcna5	5173	BAT
chr10	111804800	111805400	Kcnc2	96921	BAT
chr16	92275400	92275600	Kcne2	-17134	BAT
chr1	78859400	78860000	Kcne4	46176	BAT
chr5	23798400	23798600	Kcnh2	58922	BAT
chr9	32273000	32273400	Kcnj1	71630	BAT
chr16	95421000	95421200	Kcnj15	-58065	BAT
chr16	95530800	95543000	Kcnj15	57735	BAT
chr5	30875000	30875600	Kcnk3	-15243	BAT
chr14	24248600	24254600	Kcnma1	370926	BAT
chr14	24311800	24313400	Kcnma1	309926	BAT
chr4	120417000	120417600	Kcnq4	2553	BAT
chr14	62254800	62255200	Kcnrg	28681	BAT
chr19	27386200	27386400	Kcnv2	-10778	BAT
chr18	15138400	15138800	Kctd1	83491	BAT
chrX	150140800	150141000	Kctd12b	-10077	BAT
chr1	190986000	190986200	Kctd3	-154381	BAT
chr1	190865200	190865600	Kctd3	-33681	BAT
chr5	130599400	130600600	Kctd7	-20731	BAT
chr19	4372400	4372800	Kdm2a	25685	BAT
chr5	76210000	76210400	Kdr	164283	BAT
chr5	76301600	76301800	Kdr	72783	BAT
chr9	21020000	21020600	Keap1	23476	BAT
chr15	68923200	68923400	Khdrbs3	164450	BAT
chr15	68867000	68875800	Khdrbs3	112550	BAT
chr12	25682200	25682400	Kidins220	22503	BAT
chr12	25702800	25703200	Kidins220	43203	BAT
chr14	65383800	65384200	Kif13b	112561	BAT
chr19	34976200	34976600	Kif20b	-20448	BAT
chr7	134178200	134178400	Kif22	7634	BAT
chr17	49938800	49939200	Kif6	184503	BAT
chr9	34413000	34413200	Kirrel3	119389	BAT
chr9	34602400	34605400	Kirrel3	310189	BAT
chr5	76166400	76166800	Kit	195620	BAT
chr5	76085600	76088400	Kit	116020	BAT
chr10	99617000	99627400	Kitl	143936	BAT
chr10	99519200	99519400	Kitl	41036	BAT
chr5	65749000	65749400	Klb	9575	BAT
chr15	38265200	38265600	Klf10	-34938	BAT
chr15	38308800	38309000	Klf10	-78438	BAT
chr4	55683200	55683400	Klf4	-137962	BAT
chr4	55632400	55632800	Klf4	-87262	BAT
chr4	55703000	55703200	Klf4	-157762	BAT
chr4	55610600	55612000	Klf4	-65962	BAT
chr13	5874400	5874600	Klf6	13765	BAT
chr13	5590400	5590600	Klf6	-270235	BAT
chr13	6041000	6041200	Klf6	180365	BAT
chr19	23146600	23147000	Klf9	-68916	BAT
chr19	23264400	23264800	Klf9	48884	BAT
chr4	139556400	139556800	Klhdc7a	-32659	BAT
chr6	147097000	147097600	Klhl42	57399	BAT
chr11	97093600	97094000	Kpnb1	-44605	BAT
chr6	48365600	48367200	Krba1	20787	BAT
chr10	42179600	42180000	Lace1	18571	BAT
chr10	38737000	38737600	Lama4	51979	BAT
chr12	31967400	31967600	Lamb1	17342	BAT
chr1	195119200	195122000	Lamb3	-7551	BAT
chr1	155184000	155184400	Lamc1	-4284	BAT
chr1	155159600	155160000	Lamc1	20116	BAT
chr1	155103600	155105800	Lamc2	-71123	BAT
chr1	154970600	154971200	Lamc2	62677	BAT
chr8	13153400	13155000	Lamp1	-4935	BAT
chr2	135737400	135737600	Lamp5	-146163	BAT
chr14	58346400	58346600	Lats2	18460	BAT
chr17	73229400	73229600	Lbh	-38145	BAT
chr9	83191000	83193000	Lca5	142634	BAT
chr17	73426800	73427200	Lclat1	-30334	BAT
chr17	73411000	73414200	Lclat1	-44734	BAT
chr9	63960800	63961400	Lctl	-3854	BAT
chr5	45016400	45016800	Ldb2	174346	BAT
chr2	102049600	102050000	Ldlrad3	-23258	BAT
chr14	80032400	80032600	Lect1	29477	BAT
chr3	65576200	65577200	Lekr1	106550	BAT
chr3	65410400	65410600	Lekr1	-59650	BAT
chr3	65538400	65538800	Lekr1	68450	BAT
chr6	29023200	29023600	Lep	13180	BAT
chr6	28937200	28937400	Lep	-72920	BAT
chr6	28983200	28994000	Lep	-21620	BAT
chr19	7672600	7677800	Lgals12	6468	BAT
chr11	78780200	78780400	Lgals9	18148	BAT
chr1	136994200	136996000	Lgr6	6753	BAT
chr1	31172400	31172800	Lgsn	-60651	BAT
chr7	139901000	139901800	Lhpp	99078	BAT
chr2	35929600	35940600	Lhx6	25691	BAT
chr5	67275600	67275800	Limch1	138626	BAT
chr9	70823800	70824200	Lipc	-41385	BAT
chr9	70800600	70801200	Lipc	-18285	BAT
chr18	75094400	75094800	Lipg	26317	BAT
chr1	37933800	37934200	Lipt1	4949	BAT
chr7	116332200	116339000	Lmo1	-21778	BAT
chr3	143612000	143612400	Lmo4	253081	BAT
chr3	144016800	144029200	Lmo4	-157719	BAT
chr14	102404200	102404600	Lmo7	275226	BAT
chr14	102317400	102317600	Lmo7	188326	BAT
chr14	102179400	102180000	Lmo7	50526	BAT
chr14	102272800	102280400	Lmo7	147426	BAT
chr5	144827000	144827800	Lmtk2	-33905	BAT
chr5	144893600	144895400	Lmtk2	33195	BAT
chr5	75105600	75115200	Lnx1	-11464	BAT
chr5	75049800	75050000	Lnx1	49036	BAT
chr14	70035400	70035600	Loxl2	26522	BAT
chrX	104093600	104094000	Lpar4	-22164	BAT
chr14	73658800	73659000	Lpar6	21202	BAT
chr14	73645400	73645800	Lpar6	7902	BAT
chr14	73597600	73598000	Lpar6	-39898	BAT
chr5	81092200	81092600	Lphn3	-646537	BAT
chr12	16600200	16621000	Lpin1	-14024	BAT
chr8	71410800	71426400	Lpl	14210	BAT
chr8	71479200	71479600	Lpl	75010	BAT
chr8	71384400	71386600	Lpl	-18890	BAT
chr8	71495600	71510000	Lpl	98410	BAT
chr16	24369800	24371000	Lpp	-23036	BAT
chr6	94568600	94569000	Lrig1	81352	BAT
chr3	104325400	104326000	Lrig2	-9921	BAT
chr10	125813800	125814600	Lrig3	410925	BAT
chr17	67906800	67907400	Lrrc30	74963	BAT
chr9	60513400	60513600	Lrrc49	22465	BAT
chr7	109077000	109077200	Lrrc51	5282	BAT
chr6	48498400	48498600	Lrrc61	-6295	BAT
chr5	73965400	73965800	Lrrc66	58144	BAT
chr12	36950800	36951400	Lrrc72	-6311	BAT
chr12	73567200	73567600	Lrrc9	24547	BAT
chr12	73582400	73582800	Lrrc9	39747	BAT
chr6	107705000	107705200	Lrrn1	225321	BAT
chr12	42038800	42039200	Lrrn3	173338	BAT
chr2	132724800	132728200	Lrrn4	-19873	BAT
chr2	132696400	132696600	Lrrn4	10127	BAT
chr4	125757600	125758600	Lsm10	-15767	BAT
chr8	81213600	81213800	Lsm6	131339	BAT
chr10	92880200	92880400	Lta4h	-35841	BAT
chr10	92855800	92862600	Lta4h	-56941	BAT
chr13	37489600	37490000	Ly86	52586	BAT
chr13	37370000	37377200	Ly86	-63614	BAT
chr13	37577400	37587800	Ly86	145386	BAT
chr1	128018400	128019200	Lypd1	-210009	BAT
chr1	127754600	127755000	Lypd1	53991	BAT
chr4	148874400	148874800	Lzic	15197	BAT
chr8	71696200	71696400	Lzts1	-31392	BAT
chr8	117986200	117986600	Maf	244596	BAT
chr8	118002600	118002800	Maf	228296	BAT
chr6	93679400	93684200	Magi1	551516	BAT
chr3	104042400	104042600	Magi3	-18474	BAT
chr2	127575000	127575200	Mall	-19432	BAT
chrX	68308800	68310000	Mamld1	5969	BAT
chrX	68362600	68362800	Mamld1	59269	BAT
chr2	155141800	155142000	Map1lc3a	39867	BAT
chr11	65535800	65536000	Map2k4	65899	BAT
chr11	110406800	110407000	Map2k6	146464	BAT
chr13	112646200	112648200	Map3k1	-47999	BAT
chr13	112742800	112743000	Map3k1	-143699	BAT
chr13	112816200	112816600	Map3k1	-217199	BAT
chrX	156300200	156300600	Map3k15	-125965	BAT
chr10	19689000	19689200	Map3k5	34822	BAT
chr17	81189000	81189200	Map4k3	-61667	BAT
chr1	39934400	39935000	Map4k4	-23058	BAT
chr15	26530200	26531600	March11	292081	BAT
chr10	36826000	36826600	Marcks	32432	BAT
chr1	186874600	186875000	Mark1	-51372	BAT
chr1	186910600	186913800	Mark1	-88772	BAT
chr13	103997400	103997800	Mast4	126940	BAT
chr13	103863400	103863600	Mast4	261040	BAT
chr13	103826800	103827400	Mast4	297440	BAT
chr4	130928000	130928400	Matn1	427900	BAT
chr15	34272200	34272400	Matn2	35860	BAT
chr15	76850800	76851200	Mb	2217	BAT
chr18	70960200	70960400	Mbd2	232457	BAT
chr14	41974400	41974600	Mbl1	9755	BAT
chr3	60264200	60264600	Mbnl1	-40774	BAT
chr14	120664600	120665200	Mbnl2	-10029	BAT
chr18	68749000	68749400	Mc2r	-160295	BAT
chr18	68651000	68651400	Mc2r	-62295	BAT
chr18	68730000	68730800	Mc2r	-141495	BAT
chr18	68604600	68605000	Mc2r	-15895	BAT
chr18	44750200	44763000	Mcc	215236	BAT
chr13	100776200	100776600	Mccc2	9194	BAT
chr8	12908800	12909400	Mcf2l	-6793	BAT
chr7	79081400	79082200	Mctp2	369681	BAT
chr7	79308600	79308800	Mctp2	142781	BAT
chr6	15728000	15728200	Mdfic	57439	BAT
chr1	134853600	134854000	Mdm4	68143	BAT
chr3	29883000	29883200	Mecom	29327	BAT
chr4	131402000	131402200	Mecr	2715	BAT
chr5	119459800	119460000	Med13l	449172	BAT
chr5	119510000	119510400	Med13l	499472	BAT
chr5	119400000	119412400	Med13l	395472	BAT
chr5	45968400	45968800	Med28	57140	BAT
chr11	59733600	59741000	Med9	-24408	BAT
chr11	19071200	19072600	Meis1	-153183	BAT
chr4	44509200	44509600	Melk	195652	BAT
chr4	44470000	44470400	Melk	156452	BAT
chr12	37672200	37676400	Meox2	-160827	BAT
chr12	37642600	37653200	Meox2	-187227	BAT
chr12	37773800	37774200	Meox2	-61127	BAT
chr12	37738800	37744600	Meox2	-93427	BAT
chr12	37507800	37508200	Meox2	-327127	BAT
chr17	43594600	43594800	Mep1a	45022	BAT
chr7	91021400	91022800	Mesdc1	10751	BAT
chr7	86930400	86931000	Mesp1	7974	BAT
chr11	74600200	74600400	Mettl16	15968	BAT
chr8	36734800	36735000	Mfhas1	84048	BAT
chr4	147290400	147290800	Mfn2	-11804	BAT
chr1	133938200	133938400	Mfsd4	26242	BAT
chr6	88670600	88672400	Mgll	-2906	BAT
chr7	144257400	144257800	Mgmt	171306	BAT
chr7	143596200	143596400	Mgmt	-489994	BAT
chr7	144031600	144033200	Mgmt	-53894	BAT
chr7	143672600	143672800	Mgmt	-413594	BAT
chr7	144211800	144212200	Mgmt	125706	BAT
chr6	121068200	121068400	Mical3	-36673	BAT
chr15	78954200	78954400	Micall1	14887	BAT
chr7	143124400	143124800	Mki67	-216538	BAT
chr7	143067800	143070600	Mki67	-161138	BAT
chr7	143092800	143095000	Mki67	-185838	BAT
chr17	13833000	13833200	Mllt4	-64455	BAT
chr5	123875200	123875400	Mlxip	30491	BAT
chr8	81824800	81825000	Mmaa	-6045	BAT
chr11	90067400	90070600	Mmd	-41790	BAT
chr3	63120200	63128800	Mme	24706	BAT
chr14	35209400	35210000	Mmrn2	21010	BAT
chr5	111809000	111809400	Mn1	-37262	BAT
chr7	149260400	149260600	Mob2	-13561	BAT
chr11	3639000	3639400	Morc2a	89703	BAT
chr11	3571800	3574600	Morc2a	23703	BAT
chrX	50711000	50711200	Mospd1	12579	BAT
chr4	81268200	81268400	Mpdz	-179589	BAT
chr4	80953400	80953800	Mpdz	135111	BAT
chr4	81603200	81603400	Mpdz	-514589	BAT
chr18	7666800	7667200	Mpp7	-40139	BAT
chr2	106300800	106301000	Mpped2	-232526	BAT
chr2	106393800	106394200	Mpped2	-139426	BAT
chr11	105230800	105231000	Mrc2	76940	BAT
chr7	150940200	150941400	Mrgprg	12098	BAT
chr15	73672800	73673600	Mroh5	-3099	BAT
chr15	55526600	55526800	Mrpl13	-137397	BAT
chr17	45937800	45940800	Mrpl14	116029	BAT
chr1	4647000	4647400	Mrpl15	128620	BAT
chr7	112949800	112951800	Mrpl17	8813	BAT
chr5	31890200	31890600	Mrpl33	-25912	BAT
chr7	85883600	85883800	Mrpl46	44252	BAT
chr11	5616400	5616800	Mrps24	-8910	BAT
chr3	8887600	8890800	Mrps28	34718	BAT
chr13	101520000	101520200	Mrps36	-5486	BAT
chr17	88088800	88089000	Msh2	17230	BAT
chr4	43602400	43602800	Msmp	-5234	BAT
chrX	54043600	54044000	Mtap7d3	31703	BAT
chrX	54081000	54081400	Mtap7d3	-5697	BAT
chr10	20199600	20199800	Mtfr2	132075	BAT
chr10	20215200	20215600	Mtfr2	147775	BAT
chr10	6322000	6322600	Mthfd1l	51110	BAT
chr5	147800400	147801000	Mtif3	-25339	BAT
chrX	68394400	68402000	Mtm1	-69981	BAT
chrX	68439200	68439800	Mtm1	-28681	BAT
chr11	4498800	4499000	Mtmr3	-4082	BAT
chr13	12377000	12377200	Mtr	-26833	BAT
chr2	74807600	74807800	Mtx2	143840	BAT
chr7	148886200	148886400	Muc2	10032	BAT
chr15	61644600	61644800	Myc	-172246	BAT
chr15	62111000	62112000	Myc	294554	BAT
chr16	14253800	14254000	Myh11	37601	BAT
chr2	155460800	155461000	Myh7b	23952	BAT
chr10	127945800	127947400	Myl6b	-10859	BAT
chr13	45505800	45506200	Mylip	20889	BAT
chr13	32685000	32685400	Mylk4	188448	BAT
chr15	25487600	25488600	Myo10	-64180	BAT
chr15	25473400	25473800	Myo10	-78680	BAT
chr11	80540200	80540600	Myo1d	53127	BAT
chr9	75002200	75002600	Myo5c	-77421	BAT
chr11	65138200	65138600	Myocd	-54957	BAT
chr17	71454200	71454800	Myom1	85592	BAT
chr8	15529200	15530200	Myom2	472047	BAT
chr10	116220400	116221800	Myrfl	112835	BAT
chr8	89475400	89475800	N4bp1	-66443	BAT
chr16	87049200	87049800	N6amt1	-304930	BAT
chr14	49816600	49819000	Naa30	25527	BAT
chr14	49777800	49778200	Naa30	-14273	BAT
chr1	51555800	51556200	Nabp1	-20757	BAT
chr12	33376200	33376600	Nampt	-128800	BAT
chr12	33393800	33394000	Nampt	-111300	BAT
chr12	33568800	33569000	Nampt	63700	BAT
chr7	150721600	150724000	Nap1l4	12197	BAT
chr5	21197800	21198000	Napepld	9314	BAT
chr5	34344400	34345200	Nat8l	6167	BAT
chr7	56488200	56488400	Nav2	-13259	BAT
chr10	109342800	109343200	Nav3	94275	BAT
chr1	60241400	60241600	Nbeal1	4057	BAT
chr15	37583600	37583800	Ncald	138488	BAT
chr12	117663200	117663600	Ncapg2	19525	BAT
chr15	78099600	78106600	Ncf4	27869	BAT
chr1	43469800	43470000	Nck2	-32696	BAT
chr10	30487600	30487800	Ncoa7	35213	BAT
chr18	38661000	38668000	Ndfip1	85871	BAT
chr18	38646600	38647800	Ndfip1	68571	BAT
chr14	21565200	21566200	Ndst2	-15934	BAT
chr17	33967400	33967600	Ndufa7	5964	BAT
chr6	39553800	39554200	Ndufb2	11418	BAT
chr13	114884400	114884800	Ndufs4	293702	BAT
chr18	64965600	64967600	Nedd4l	-114190	BAT
chr10	52114400	52114600	Nepn	3086	BAT
chr2	79359800	79360000	Neurod1	-62992	BAT
chr1	134667800	134668200	Nfasc	-29626	BAT
chr1	134683400	134683600	Nfasc	-45126	BAT
chr6	51163400	51166200	Nfe2l3	-217869	BAT
chr4	97218200	97218600	Nfia	-225899	BAT
chr4	81726200	81726400	Nfib	424912	BAT
chr4	81921600	81921800	Nfib	229512	BAT
chr4	81946600	81946800	Nfib	204512	BAT
chr13	53162600	53163000	Nfil3	-86358	BAT
chr3	102347800	102348200	Ngf	74149	BAT
chr13	13566000	13566200	Nid1	36231	BAT
chr4	53090200	53090800	Nipsnap3b	65748	BAT
chr16	57163400	57163800	Nit2	3845	BAT
chr8	96993400	96993800	Nlrc5	-3063	BAT
chr16	4706600	4708000	Nmral1	12056	BAT
chr11	102919400	102920400	Nmt1	30240	BAT
chr2	3156800	3157000	Nmt2	-44584	BAT
chr2	157345600	157353000	Nnat	-36546	BAT
chr9	48420600	48420800	Nnmt	-7442	BAT
chr9	48403200	48403600	Nnmt	9858	BAT
chr19	38838200	38841800	Noc3l	53727	BAT
chr10	60891600	60892000	Nodal	11080	BAT
chr11	107141600	107141800	Nol11	-91005	BAT
chr11	78741800	78747800	Nos2	10511	BAT
chr5	23872600	23873200	Nos3	2272	BAT
chr7	19515200	19517000	Nova2	5402	BAT
chr14	71054800	71055200	Npm2	-2109	BAT
chr18	39452000	39452600	Nr3c1	194586	BAT
chr18	39438600	39439200	Nr3c1	207986	BAT
chr18	39727000	39727200	Nr3c1	-80214	BAT
chr1	138788000	138788600	Nr5a2	68704	BAT
chr9	110505000	110505400	Nradd	21697	BAT
chr2	25015000	25017800	Nrarp	-19878	BAT
chr12	45718200	45718800	Nrcam	288628	BAT
chr6	30070800	30071000	Nrf1	72869	BAT
chr16	76230200	76230600	Nrip1	142894	BAT
chr8	130992400	130992800	Nrp1	109627	BAT
chr8	130900600	130900800	Nrp1	17727	BAT
chr8	130254600	130255000	Nrp1	-628173	BAT
chr1	62365200	62365800	Nrp2	-384776	BAT
chr1	62792600	62793400	Nrp2	42724	BAT
chr1	62437600	62437800	Nrp2	-312576	BAT
chr1	62452600	62459600	Nrp2	-294176	BAT
chr2	14750600	14751000	Nsun6	220112	BAT
chr5	66815600	66815800	Nsun7	164549	BAT
chr6	126053800	126054000	Ntf3	62862	BAT
chr6	126103600	126104000	Ntf3	12962	BAT
chr6	126082800	126089200	Ntf3	30762	BAT
chr6	125985400	125985600	Ntf3	131262	BAT
chr6	125943200	125943600	Ntf3	173362	BAT
chr9	29393000	29393200	Ntm	377614	BAT
chr11	68137200	68137600	Ntn1	76925	BAT
chr2	29071400	29071600	Ntng2	32060	BAT
chr2	29151800	29152000	Ntng2	-48340	BAT
chr13	58968800	58972200	Ntrk2	61239	BAT
chr13	59137400	59149600	Ntrk2	234239	BAT
chr13	59022000	59022200	Ntrk2	112839	BAT
chr7	85716400	85716800	Ntrk3	6694	BAT
chr12	16697800	16698200	Ntsr2	37724	BAT
chr10	83634800	83635000	Nuak1	268442	BAT
chr10	83928000	83928400	Nuak1	-24858	BAT
chr7	123854200	123854400	Nucb2	206412	BAT
chr14	73937200	73937600	Nudt15	10649	BAT
chr10	95045800	95046200	Nudt4	-19199	BAT
chr8	74088200	74088600	Nxnl1	2148	BAT
chr9	48133200	48133600	Nxpe2	15581	BAT
chr6	8946800	8947000	Nxph1	48286	BAT
chr2	148456800	148468800	Nxt1	-35537	BAT
chrX	13099400	13099600	Nyx	56264	BAT
chrX	13121400	13121800	Nyx	78364	BAT
chr9	43064200	43064400	Oaf	-16401	BAT
chr9	65505400	65506000	Oaz2	-18655	BAT
chr12	17490800	17491400	Odc1	-60579	BAT
chr7	114703800	114704200	Olfml1	-6960	BAT
chr1	172623400	172623600	Olfml2b	48837	BAT
chr11	48958600	48970400	Olfr1395	2739	BAT
chr15	98330000	98330400	Olfr279	2295	BAT
chr7	147907000	147907600	Olfr541	17236	BAT
chrX	96034400	96047000	Ophn1	45624	BAT
chr7	3563200	3563800	Oscar	4235	BAT
chr4	15976400	15976600	Osgin2	-35465	BAT
chrX	9857800	9869000	Otc	33969	BAT
chr2	19700800	19701200	Otud1	121311	BAT
chr15	41064400	41064800	Oxr1	-214428	BAT
chr6	112505600	112507400	Oxtr	-66698	BAT
chr4	122970600	122971000	Pabpc4	10646	BAT
chr17	9942800	9943400	Pabpc6	-80531	BAT
chr4	140418800	140419000	Padi1	-17207	BAT
chr8	64312200	64312800	Palld	-73614	BAT
chr3	116683200	116683800	Palmd	-11595	BAT
chr2	131133000	131133200	Pank2	44864	BAT
chr12	85081200	85081600	Papln	-23184	BAT
chr3	88159600	88160000	Paqr6	-8711	BAT
chr9	95491800	95492200	Paqr9	31764	BAT
chr9	95473000	95473200	Paqr9	12864	BAT
chr5	92067000	92067200	Parm1	120459	BAT
chr5	92116200	92116600	Parm1	169759	BAT
chr16	13543000	13543600	Parn	124963	BAT
chr1	182528600	182528800	Parp1	29614	BAT
chr7	119649800	119650200	Parva	78981	BAT
chr2	147352400	147353000	Pax1	161970	BAT
chr6	135253000	135253600	Pbp2	7065	BAT
chr6	135286200	135286600	Pbp2	-26035	BAT
chr10	73364600	73365000	Pcdh15	80169	BAT
chrX	130289200	130289600	Pcdh19	-65874	BAT
chrX	130230400	130231000	Pcdh19	-7174	BAT
chr2	172965200	172976400	Pck1	-7749	BAT
chr12	83050600	83052000	Pcnx	90283	BAT
chr12	82936200	82936600	Pcnx	-24617	BAT
chr7	73061600	73061800	Pcsk6	54785	BAT
chr11	89837800	89838200	Pctp	26208	BAT
chr19	4523200	4523600	Pcx	12928	BAT
chr19	29464800	29468800	Pdcd1lg2	-18609	BAT
chr7	108637800	108640000	Pde2a	39866	BAT
chr6	141092000	141092200	Pde3a	-105690	BAT
chr6	141136000	141136200	Pde3a	-61690	BAT
chr13	110700400	110700600	Pde4d	-43817	BAT
chr13	110678000	110678400	Pde4d	-66117	BAT
chr18	61433000	61433200	Pde6a	52964	BAT
chr7	88370600	88370800	Pde8a	12218	BAT
chr15	79873800	79879000	Pdgfb	-31162	BAT
chr5	75689000	75689400	Pdgfra	140884	BAT
chr5	75652600	75653200	Pdgfra	104584	BAT
chr16	35463200	35464600	Pdia5	27059	BAT
chr16	35501400	35501800	Pdia5	-10641	BAT
chr2	71684200	71684400	Pdk1	-26981	BAT
chr19	40404800	40405400	Pdlim1	-58994	BAT
chr4	11834600	11835000	Pdp1	58774	BAT
chr15	12497400	12497800	Pdzd2	24711	BAT
chr15	12398600	12401600	Pdzd2	122211	BAT
chr11	106546600	106546800	Pecam1	65242	BAT
chr14	48604800	48607200	Peli2	-134544	BAT
chr13	115833600	115834000	Pelo	46596	BAT
chr13	115862400	115862600	Pelo	17896	BAT
chr13	115883200	115883800	Pelo	-3104	BAT
chr11	59882200	59882400	Pemt	-22317	BAT
chr4	148469000	148469400	Pex14	4785	BAT
chr1	54753200	54753400	Pgap1	-220490	BAT
chr7	109379200	109379600	Pgap2	7817	BAT
chr4	148604800	148615800	Pgd	-69484	BAT
chr17	32577200	32578200	Pglyrp2	-19780	BAT
chr4	99610200	99610400	Pgm2	8281	BAT
chr3	40861800	40862800	Pgrmc2	24668	BAT
chr10	13046400	13046600	Phactr2	62059	BAT
chr2	34756600	34757200	Phf19	12596	BAT
chr1	108080400	108080600	Phlpp1	12171	BAT
chr1	108291000	108291200	Phlpp1	222771	BAT
chr1	108157000	108157600	Phlpp1	88971	BAT
chr11	95642000	95652200	Phospho1	-38714	BAT
chr10	69990400	69993200	Phyhipl	70239	BAT
chr12	32933800	32934200	Pik3cg	-40476	BAT
chr13	102086800	102087200	Pik3r1	451172	BAT
chr13	102362400	102362800	Pik3r1	175572	BAT
chr13	102378200	102379800	Pik3r1	159172	BAT
chr13	102282400	102283800	Pik3r1	255072	BAT
chr1	65239400	65239800	Pikfyve	6276	BAT
chr15	88732200	88732600	Pim3	39784	BAT
chr14	64517000	64517200	Pinx1	37951	BAT
chr5	111559400	111559600	Pitpnb	-200283	BAT
chr13	6286400	6286600	Pitrm1	-260903	BAT
chr13	6240600	6259800	Pitrm1	-297203	BAT
chr9	14530800	14531600	Piwil4	13965	BAT
chrX	96679200	96679400	Pja1	-13289	BAT
chr19	7615600	7616000	Pla2g16	-16149	BAT
chr2	134887000	134887400	Plcb1	275305	BAT
chr2	135530200	135530600	Plcb4	-37166	BAT
chr2	135602200	135602800	Plcb4	34934	BAT
chr2	135318200	135319200	Plcb4	-248866	BAT
chr2	135695600	135696600	Plcb4	128534	BAT
chr2	135394200	135395600	Plcb4	-172666	BAT
chr2	135510200	135515800	Plcb4	-54566	BAT
chr2	135490200	135493200	Plcb4	-75866	BAT
chr19	38698400	38698800	Plce1	99901	BAT
chr2	160615600	160615800	Plcg1	58654	BAT
chr17	50797400	50797800	Plcl2	148728	BAT
chr6	139850800	139851000	Plcz1	139078	BAT
chr1	178356800	178357200	Pld5	-151571	BAT
chr10	6584800	6588000	Plekhg1	19777	BAT
chr12	77594400	77594600	Plekhg3	-40047	BAT
chr8	107912600	107913600	Plekhg4	13819	BAT
chr2	146691200	146691400	Plk1s1	9700	BAT
chr13	111370000	111370200	Plk2	184848	BAT
chr13	111497800	111498200	Plk2	312748	BAT
chrX	73091200	73091600	Pls3	29121	BAT
chr9	92298200	92298600	Plscr4	-53816	BAT
chr1	196524200	196524600	Plxna2	78377	BAT
chr2	173115000	173115600	Pmepa1	-13266	BAT
chr3	10149800	10155800	Pmp2	31085	BAT
chr17	13088600	13089600	Pnldc1	13766	BAT
chr17	28967400	28967600	Pnpla1	-27856	BAT
chr15	83963600	83975400	Pnpla5	-15895	BAT
chr6	31504200	31504400	Podxl	9681	BAT
chr8	97374400	97375200	Polr2c	-6618	BAT
chr10	84073600	84074000	Polr3b	-11382	BAT
chr9	42990000	42990600	Pou2f3	23466	BAT
chr10	61103400	61103800	Ppa1	-7700	BAT
chr13	113570400	113570600	Ppap2a	-20602	BAT
chr4	105227800	105228000	Ppap2b	397948	BAT
chr4	105178600	105178800	Ppap2b	348748	BAT
chr4	105078600	105079200	Ppap2b	248948	BAT
chr4	104937800	104938400	Ppap2b	108148	BAT
chr4	105117200	105119000	Ppap2b	288148	BAT
chr4	105009000	105009200	Ppap2b	179148	BAT
chr19	28988600	28989600	Ppapdc2	-49310	BAT
chr15	85601000	85601400	Ppara	35206	BAT
chr6	115293000	115293400	Pparg	-78884	BAT
chr5	52258600	52259000	Ppargc1a	-313640	BAT
chr5	51514800	51515200	Ppargc1a	430160	BAT
chr5	52240800	52241200	Ppargc1a	-295840	BAT
chr5	51976800	51986800	Ppargc1a	-36640	BAT
chr5	51463800	51464200	Ppargc1a	481160	BAT
chr18	61625600	61626200	Ppargc1b	-65846	BAT
chr14	26402000	26402600	Ppif	-111356	BAT
chr5	32696800	32699800	Ppp1cb	-63047	BAT
chr8	36253000	36258600	Ppp1r3b	-182995	BAT
chr9	50651000	50651200	Ppp2r1b	-13929	BAT
chr9	50699600	50705000	Ppp2r1b	37271	BAT
chr9	50685800	50686000	Ppp2r1b	20871	BAT
chr2	30282600	30286000	Ppp2r4	12741	BAT
chr1	193300200	193303000	Ppp2r5a	-80681	BAT
chr6	100739400	100739600	Ppp4r2	-44132	BAT
chr12	16998400	16998800	Pqlc3	8324	BAT
chr9	31068000	31070800	Prdm10	-18723	BAT
chr4	153890200	153890600	Prdm16	120575	BAT
chr4	153971000	153971600	Prdm16	39675	BAT
chr4	153851400	153851600	Prdm16	159475	BAT
chr4	153952600	153952800	Prdm16	58275	BAT
chr1	11001000	11010000	Prex2	21954	BAT
chr1	11139600	11140600	Prex2	156554	BAT
chr1	10889400	10889600	Prex2	-94046	BAT
chr1	11027800	11028200	Prex2	44454	BAT
chr6	92565000	92565200	Prickle2	-47740	BAT
chr5	116500000	116500400	Prkab1	-25729	BAT
chr3	97501000	97504000	Prkab2	40365	BAT
chr5	24609800	24610600	Prkag2	-3740	BAT
chr1	74778400	74778800	Prkag3	17195	BAT
chr12	32722800	32723200	Prkar2b	23161	BAT
chr7	129615600	129615800	Prkcb	182889	BAT
chr12	74792200	74792600	Prkch	106616	BAT
chr12	51648400	51648600	Prkd1	101710	BAT
chr12	51733600	51736400	Prkd1	15210	BAT
chr2	76374800	76375200	Prkra	111072	BAT
chrX	75032000	75032200	Prkx	9517	BAT
chr13	28584400	28584800	Prl5a1	350247	BAT
chr2	131715600	131716200	Prnp	-19764	BAT
chr2	131733200	131733400	Prnp	-2364	BAT
chr11	78016000	78016200	Proca1	9206	BAT
chr3	107056600	107056800	Prok1	-14075	BAT
chr1	165226800	165227000	Prrx1	16941	BAT
chr7	135092600	135092800	Prss36	-2461	BAT
chr8	70614800	70615000	Psd3	-116427	BAT
chr1	182205400	182205600	Psen2	-19069	BAT
chr12	101317800	101318000	Psmc1	-30496	BAT
chr7	28829000	28829400	Psmc4	5920	BAT
chr19	33055600	33056000	Pten	223813	BAT
chr3	157322800	157324800	Ptger3	93944	BAT
chr3	157233400	157233600	Ptger3	3644	BAT
chr3	157248400	157261600	Ptger3	25144	BAT
chr15	5265600	5266000	Ptger4	-71613	BAT
chr16	34974000	34974600	Ptplb	-48207	BAT
chr1	121769200	121769800	Ptpn4	-35310	BAT
chr10	115711800	115718800	Ptprb	-23130	BAT
chr10	115689200	115689600	Ptprb	-49030	BAT
chr14	12638800	12639400	Ptprg	253054	BAT
chr14	12358800	12359200	Ptprg	-27046	BAT
chr17	67401800	67402600	Ptprm	301213	BAT
chr17	67519800	67520000	Ptprm	183513	BAT
chr17	67690600	67694200	Ptprm	11013	BAT
chr17	67758600	67760200	Ptprm	-55987	BAT
chr17	67611800	67612000	Ptprm	91513	BAT
chr12	30658400	30679200	Pxdn	45899	BAT
chr2	150634800	150645200	Pygb	27529	BAT
chr11	101984400	101984600	Pyy	-15354	BAT
chr17	10647200	10647400	Qk	-134206	BAT
chr11	79542000	79542200	Rab11fip4	137386	BAT
chr13	55414600	55414800	Rab24	8641	BAT
chr7	99854800	99855000	Rab30	-35213	BAT
chr15	89415200	89416200	Rabl2	6654	BAT
chr15	51781800	51782000	Rad21	41406	BAT
chr4	55399800	55400000	Rad23b	36985	BAT
chr4	55176000	55176400	Rad23b	-186715	BAT
chr5	143030400	143031200	Radil	-9818	BAT
chrX	158166400	158168400	Rai2	12399	BAT
chr2	146372000	146372200	Ralgapa2	-34360	BAT
chr3	138710000	138710200	Rap1gds1	28063	BAT
chr3	78920600	78920800	Rapgef2	28199	BAT
chr12	118735400	118736200	Rapgef5	-19152	BAT
chr12	118778600	118780200	Rapgef5	24448	BAT
chr12	118909000	118909200	Rapgef5	154148	BAT
chr1	60649800	60650000	Raph1	-26287	BAT
chr13	92869200	92870200	Rasgrf2	31749	BAT
chr9	65242400	65244000	Rasl12	-3095	BAT
chr2	131912800	131913200	Rassf2	-57263	BAT
chr10	101969200	101971000	Rassf9	-4756	BAT
chr10	102177400	102177800	Rassf9	202744	BAT
chr10	102147400	102150000	Rassf9	173844	BAT
chr2	36028000	36028400	Rbm18	-35907	BAT
chr6	29087200	29087400	Rbm28	27706	BAT
chr3	82598000	82598200	Rbm46	82305	BAT
chr3	82616000	82616400	Rbm46	64205	BAT
chr5	3599600	3600200	Rbm48	-3315	BAT
chr16	92432800	92433000	Rcan1	33491	BAT
chr10	66437800	66438000	Reep3	121705	BAT
chr18	34526600	34527200	Reep5	6169	BAT
chr6	118155600	118156000	Ret	-8038	BAT
chr17	50277200	50281600	Rftn1	50599	BAT
chr17	50364200	50364400	Rftn1	-34301	BAT
chr17	50172400	50172800	Rftn1	157399	BAT
chr10	84275400	84280600	Rfx4	59193	BAT
chr1	145793800	145794000	Rgs2	57391	BAT
chr1	145748800	145749200	Rgs2	102291	BAT
chr1	177418000	177418400	Rgs7	3061	BAT
chr1	177283600	177284200	Rgs7	137361	BAT
chr1	177267800	177268000	Rgs7	153361	BAT
chr6	115869400	115869600	Rho	-12445	BAT
chr12	76437200	76438000	Rhoj	28291	BAT
chr2	145375000	145375400	Rin2	-236516	BAT
chr2	145333800	145337200	Rin2	-276216	BAT
chr12	103584200	103584400	Rin3	63042	BAT
chr12	103550200	103550400	Rin3	29042	BAT
chr6	71378200	71378400	Rmnd5a	12331	BAT
chr14	51607400	51607600	Rnase10	-20104	BAT
chr12	27073200	27073400	Rnf144a	26821	BAT
chr12	27022000	27033000	Rnf144a	72621	BAT
chr12	27059400	27060000	Rnf144a	40421	BAT
chr8	85393200	85393400	Rnf150	6045	BAT
chr8	85417000	85418800	Rnf150	30645	BAT
chr1	107206600	107207000	Rnf152	46487	BAT
chr1	107188200	107188400	Rnf152	64987	BAT
chr1	107084400	107086400	Rnf152	167887	BAT
chr1	107007800	107010000	Rnf152	244387	BAT
chr13	43749200	43749800	Rnf182	38421	BAT
chr2	131226200	131226400	Rnf24	-47683	BAT
chr2	131197800	131198000	Rnf24	-19283	BAT
chr5	118687600	118690000	Rnft2	6070	BAT
chr19	33158200	33158400	Rnls	308455	BAT
chr16	74284200	74284400	Robo2	126934	BAT
chr13	53419200	53419400	Ror2	-37807	BAT
chr9	68638600	68638800	Rora	137107	BAT
chr9	68395200	68395800	Rora	-106093	BAT
chr14	64618800	64636000	Rp1l1	16132	BAT
chr14	59403000	59403200	Rpl13-ps3	-109243	BAT
chr7	116697200	116699600	Rpl27a	35739	BAT
chr6	117262600	117263800	Rpl28-ps4	-99134	BAT
chr6	117416400	117416600	Rpl28-ps4	-252434	BAT
chr6	117430200	117441000	Rpl28-ps4	-271534	BAT
chr3	130586800	130588200	Rpl34	-154245	BAT
chr5	65766000	65766400	Rpl9	16482	BAT
chr9	61654000	61654600	Rplp1	108045	BAT
chr7	88455800	88456000	Rps17	34240	BAT
chr13	98627000	98627200	Rps18-ps3	-96513	BAT
chr13	98379400	98379800	Rps18-ps3	150987	BAT
chr14	76702600	76703000	Rps2-ps6	-65640	BAT
chr2	179998600	179999800	Rps21	7118	BAT
chr12	101977000	101977600	Rps6ka5	-14062	BAT
chr9	35100000	35100600	Rpusd4	24850	BAT
chr13	37699200	37700000	Rreb1	-218584	BAT
chr13	37856000	37856200	Rreb1	-62084	BAT
chr12	27121000	27134800	Rsad2	13417	BAT
chr10	67531200	67531400	Rtkn2	88982	BAT
chr16	23445000	23445600	Rtp1	16094	BAT
chr5	150924000	150926400	Rxfp2	103950	BAT
chr13	12162600	12162800	Ryr2	36512	BAT
chr3	90399000	90400800	S100a3	-4237	BAT
chr7	54027200	54027600	Saa2	20197	BAT
chr1	89686800	89687000	Sag	-13355	BAT
chr10	8456600	8457000	Sash1	149068	BAT
chr12	71096000	71096400	Sav1	-8211	BAT
chr14	20918600	20918800	Saysd1	-16306	BAT
chr7	117683400	117683600	Sbf2	74936	BAT
chr8	67244800	67245400	Sc4mol	-32511	BAT
chr9	42077200	42077400	Sc5d	-4917	BAT
chr9	57321400	57321600	Scamp5	-5669	BAT
chr5	125802200	125802400	Scarb1	19164	BAT
chr19	44522200	44523200	Scd1	-40501	BAT
chr14	103849400	103849800	Scel	-62958	BAT
chr7	128960800	128965400	Scnn1b	-45525	BAT
chr7	128946800	128947000	Scnn1b	-61725	BAT
chr4	130373600	130375000	Sdc3	25848	BAT
chr1	51356600	51357000	Sdpr	10830	BAT
chr1	51327400	51335000	Sdpr	-14770	BAT
chr1	51165000	51165400	Sdpr	-180770	BAT
chr7	136047600	136047800	Sec23ip	159316	BAT
chr6	82833600	82834000	Sema4f	55963	BAT
chr18	47411600	47412000	Sema6a	116684	BAT
chr18	47430800	47437200	Sema6a	94484	BAT
chr18	47628600	47629200	Sema6a	-100416	BAT
chr18	47377600	47377800	Sema6a	150784	BAT
chr18	47326200	47326600	Sema6a	202084	BAT
chr2	124007600	124007800	Sema6d	-428609	BAT
chr3	144305200	144305400	Sep15	71910	BAT
chr16	18697600	18697800	Sept5	-67696	BAT
chr13	33088800	33089200	Serpinb9	-6119	BAT
chr16	93593000	93593200	Setd4	10948	BAT
chr2	10199200	10200200	Sfmbt2	-94377	BAT
chr17	8489200	8493600	Sft2d1	-12567	BAT
chr13	54211200	54219000	Sfxn1	47886	BAT
chr11	47181600	47185400	Sgcd	9524	BAT
chr11	47135400	47135800	Sgcd	57424	BAT
chr10	21518200	21518400	Sgk1	-83690	BAT
chr19	32388000	32388200	Sgms1	74902	BAT
chr17	53788400	53788600	Sgol1	40158	BAT
chr10	60621200	60623000	Sgpl1	-11708	BAT
chr10	80515400	80515800	Sgta	7323	BAT
chr3	87665600	87666400	Sh2d2a	15323	BAT
chr6	72449200	72449600	Sh2d6	21221	BAT
chrX	106328400	106328600	Sh3bgrl	37796	BAT
chr14	32272200	32272600	Sh3bp5	-23149	BAT
chrX	156240800	156242000	Sh3kbp1	175927	BAT
chrX	156172200	156183800	Sh3kbp1	112527	BAT
chr11	32296800	32297200	Sh3pxd2b	49180	BAT
chr11	32274600	32275200	Sh3pxd2b	27080	BAT
chr8	63611200	63611600	Sh3rf1	-91568	BAT
chr18	62173600	62173800	Sh3tc2	60971	BAT
chr4	45630200	45630600	Shb	-87198	BAT
chr2	122214400	122214600	Shf	-21936	BAT
chr11	60609600	60609800	Shmt1	15067	BAT
chr8	89307800	89308000	Siah1a	-37995	BAT
chr17	31924600	31924800	Sik1	68037	BAT
chr17	31997800	31998000	Sik1	-5163	BAT
chr12	83429400	83429800	Sipa1l1	17264	BAT
chr17	86266800	86267000	Six2	-179286	BAT
chr14	104140600	104141000	Slain1	91355	BAT
chr1	174389600	174390000	Slamf9	-15689	BAT
chr18	57936000	57937200	Slc12a2	-101732	BAT
chr3	104456400	104457400	Slc16a1	14309	BAT
chrX	100973800	100974000	Slc16a2	43404	BAT
chrX	100995800	100996000	Slc16a2	21404	BAT
chr15	79080400	79080800	Slc16a8	4591	BAT
chr8	71629600	71629800	Slc18a1	-16579	BAT
chr10	76515600	76516400	Slc19a1	20571	BAT
chr10	76487200	76487800	Slc19a1	-7929	BAT
chr19	28958000	28958400	Slc1a1	48636	BAT
chr15	8635400	8639000	Slc1a3	23564	BAT
chr8	23578400	23580400	Slc20a2	-7772	BAT
chr17	12764000	12765600	Slc22a2	-12255	BAT
chr17	12799000	12800200	Slc22a2	22545	BAT
chr13	34457200	34457400	Slc22a23	-20249	BAT
chr13	34395200	34395600	Slc22a23	41651	BAT
chr17	12708000	12722800	Slc22a3	-14830	BAT
chr17	12672600	12672800	Slc22a3	27870	BAT
chr9	64777800	64778000	Slc24a1	21514	BAT
chr2	145074200	145074400	Slc24a3	80810	BAT
chr2	145206000	145209800	Slc24a3	214410	BAT
chr2	145114000	145115200	Slc24a3	121110	BAT
chr2	145096600	145097000	Slc24a3	103310	BAT
chr2	145286600	145290000	Slc24a3	294810	BAT
chr2	124681800	124682400	Slc24a5	-211760	BAT
chr19	43726200	43726400	Slc25a28	23071	BAT
chr2	126381800	126382000	Slc27a2	3757	BAT
chr7	88250000	88250600	Slc28a1	-9385	BAT
chr5	38834600	38835000	Slc2a9	36745	BAT
chr1	187597200	187608000	Slc30a10	323873	BAT
chr3	116393200	116393400	Slc35a3	22268	BAT
chr2	92327800	92329000	Slc35c1	-28449	BAT
chr14	49992200	49992600	Slc35f4	-58516	BAT
chr14	50111000	50111200	Slc35f4	34461	BAT
chr14	50082000	50082400	Slc35f4	63361	BAT
chr14	50047200	50047800	Slc35f4	98061	BAT
chr11	54982800	54983000	Slc36a2	15679	BAT
chr2	65216200	65221000	Slc38a11	-16517	BAT
chr2	14376800	14377000	Slc39a12	66875	BAT
chr1	133884000	133884400	Slc45a3	17014	BAT
chr2	130550000	130550600	Slc4a11	-27045	BAT
chr1	76077000	76077600	Slc4a3	534459	BAT
chr6	121253800	121256200	Slc6a13	4755	BAT
chr7	35958000	35961600	Slc7a10	-11604	BAT
chr8	108713200	108713800	Slc7a6	20725	BAT
chr2	180203600	180204200	Slco4a1	8216	BAT
chr11	34952400	34952600	Slit3	17774	BAT
chr18	76329000	76329400	Smad2	-72034	BAT
chr18	76203800	76212400	Smad2	-193134	BAT
chr15	76113400	76113800	Smpd5	-11264	BAT
chr16	14713200	14713400	Snai2	7355	BAT
chr18	52913200	52930200	Sncaip	-5948	BAT
chr16	11047400	11047600	Snn	-18891	BAT
chr9	122007800	122008400	Snrk	-18357	BAT
chr9	121970600	121972000	Snrk	-55157	BAT
chr9	121990200	121990400	Snrk	-36157	BAT
chr9	122084400	122084600	Snrk	58043	BAT
chr7	73193200	73193400	Snrpa1	-11924	BAT
chr7	73148600	73149000	Snrpa1	-56424	BAT
chr15	55623000	55623400	Sntb1	115304	BAT
chr9	30388000	30388800	Snx19	153707	BAT
chr12	55913400	55913600	Snx6	-16810	BAT
chr5	52742400	52742600	Sod3	-12685	BAT
chr5	52719800	52720400	Sod3	-35085	BAT
chr19	40581200	40581400	Sorbs1	6969	BAT
chr8	46669600	46669800	Sorbs2	-77650	BAT
chr1	135366000	135366200	Sox13	-76253	BAT
chr1	4506800	4507000	Sox17	-20406	BAT
chr1	4539800	4540200	Sox17	-53506	BAT
chr13	29336200	29340400	Sox4	-292718	BAT
chr13	29454000	29454200	Sox4	-408518	BAT
chr7	122741600	122741800	Sox6	396900	BAT
chr7	122710200	122710600	Sox6	428200	BAT
chr7	122835800	122836200	Sox6	302600	BAT
chr7	122616800	122617200	Sox6	521600	BAT
chr14	64538800	64539000	Sox7	-23611	BAT
chr2	72710400	72710600	Sp3	108003	BAT
chr4	34265000	34265200	Spaca1	-127934	BAT
chr4	111401600	111402200	Spata6	9311	BAT
chr9	62083400	62094400	Spesp1	41086	BAT
chr9	62047800	62050600	Spesp1	80786	BAT
chr13	57676000	57676400	Spock1	332748	BAT
chr5	33553000	33553600	Spon2	7587	BAT
chr1	90346800	90347200	Spp2	43464	BAT
chr11	19907000	19907200	Spred2	82722	BAT
chr2	29835400	29835800	Sptan1	14398	BAT
chr11	30225800	30226200	Sptbn1	-127743	BAT
chr2	119898200	119898800	Sptbn5	-15267	BAT
chr2	119883800	119884400	Sptbn5	-867	BAT
chr12	55539000	55543200	Sptssa	216459	BAT
chr3	69643200	69644400	Sptssb	20018	BAT
chr5	76540400	76549600	Srd5a3	-24296	BAT
chr10	121343600	121343800	Srgap1	140664	BAT
chr16	4505800	4506600	Srl	16875	BAT
chr11	74849200	74849600	Srr	-109950	BAT
chr4	135381000	135382600	Srsf10	-29862	BAT
chr13	91517400	91518200	Ssbp2	-82855	BAT
chr6	145884600	145884800	Sspn	2058	BAT
chr6	146144800	146145600	Sspn	262558	BAT
chr3	88373600	88373800	Ssr2	-9893	BAT
chr15	67095400	67095600	St3gal1	-149578	BAT
chr9	34767400	34767800	St3gal4	156795	BAT
chr16	23214800	23215000	St6gal1	-9913	BAT
chr1	97542600	97542800	St8sia4	21471	BAT
chr5	152033400	152033600	Stard13	-40731	BAT
chr5	152003000	152003400	Stard13	-10431	BAT
chr5	152046600	152047200	Stard13	-54131	BAT
chr18	33420800	33421000	Stard4	-47384	BAT
chr2	120476000	120476400	Stard9	-34392	BAT
chr1	16402000	16402400	Stau2	107187	BAT
chr5	7917400	7917600	Steap4	-42972	BAT
chr5	7955200	7968400	Steap4	1328	BAT
chr1	53999000	53999800	Stk17b	-157332	BAT
chr8	48400200	48400800	Stox2	-25744	BAT
chr8	48310800	48311600	Stox2	63556	BAT
chr4	48200200	48200600	Stx17	62602	BAT
chr5	38433400	38434800	Stx18	4119	BAT
chr5	38396200	38408200	Stx18	-27781	BAT
chr11	67863200	67863600	Stx8	83705	BAT
chr10	9526200	9526600	Stxbp5	94477	BAT
chr12	46041000	46046600	Stxbp6	131299	BAT
chr5	136237200	136237600	Styxl1	16771	BAT
chr6	73251600	73252000	Suclg1	53424	BAT
chr6	73209000	73209400	Suclg1	10824	BAT
chr2	166146400	166146800	Sulf2	-165437	BAT
chr2	166188600	166188800	Sulf2	-207537	BAT
chr2	165915000	165917200	Sulf2	65063	BAT
chr7	4686400	4686800	Suv420h2	-5187	BAT
chr4	58188600	58189800	Svep1	30268	BAT
chr15	89248000	89248400	Syce3	-7506	BAT
chr2	178145600	178146000	Sycp2	-3410	BAT
chr10	87904200	87905600	Sycp3	-17414	BAT
chr2	149638600	149639000	Syndig1	-17724	BAT
chr10	5072800	5075200	Syne1	269473	BAT
chr10	5189800	5193400	Syne1	387073	BAT
chr12	76916200	76916600	Syne2	-2905	BAT
chr7	74862600	74868600	Synm	39028	BAT
chr3	122863000	122863200	Synpo2	75965	BAT
chr12	33603400	33604800	Sypl	-34656	BAT
chr1	136607200	136607600	Syt2	1523	BAT
chr3	103285400	103293800	Syt6	-90465	BAT
chr7	149600800	149601200	Syt8	-19882	BAT
chr11	83934600	83935200	Tada2a	5699	BAT
chr17	28024000	28024400	Taf11	21987	BAT
chr15	54833800	54834200	Taf2	69707	BAT
chr11	105609800	105610200	Tanc2	158695	BAT
chr8	109256400	109256600	Tango6	49532	BAT
chr5	44634600	44635000	Tapt1	-16955	BAT
chr15	11502000	11502600	Tars	-172887	BAT
chr6	52819200	52819800	Tax1bp1	155777	BAT
chr5	64838400	64838600	Tbc1d1	287810	BAT
chr5	64723400	64723600	Tbc1d1	172810	BAT
chr2	152130600	152131200	Tbc1d20	11336	BAT
chr14	101948400	101948600	Tbc1d4	59750	BAT
chr14	101972000	101984400	Tbc1d4	30050	BAT
chr14	101882400	101883000	Tbc1d4	125550	BAT
chr8	85582800	85586800	Tbc1d9	-104959	BAT
chr11	96996400	96996600	Tbkbp1	14526	BAT
chr5	119666800	119669600	Tbx3	-452827	BAT
chr5	119840200	119840400	Tbx3	-280727	BAT
chr2	151977200	151977800	Tcf15	8203	BAT
chr5	115186400	115186800	Tchp	28831	BAT
chr5	144999600	145000000	Tecpr1	-15316	BAT
chr19	55262400	55263200	Tectb	7425	BAT
chr19	55242000	55243200	Tectb	-12775	BAT
chr4	94450600	94451000	Tek	44809	BAT
chr7	103305000	103305400	Tenm4	-54981	BAT
chr6	17060000	17060400	Tes	45051	BAT
chr17	31239600	31240800	Tff3	26391	BAT
chr7	26486800	26487000	Tgfb1	14879	BAT
chr13	56756200	56756600	Tgfbi	45436	BAT
chr9	116092000	116092200	Tgfbr2	-7717	BAT
chr9	116226000	116226600	Tgfbr2	-141917	BAT
chr9	116157800	116158000	Tgfbr2	-73517	BAT
chr9	116057600	116058200	Tgfbr2	26483	BAT
chr5	107585000	107585600	Tgfbr3	133348	BAT
chr5	107643600	107645000	Tgfbr3	74348	BAT
chr8	27668800	27669400	Thap1	400416	BAT
chr8	27600800	27614200	Thap1	338816	BAT
chr2	117904600	117905400	Thbs1	-32612	BAT
chr2	117688800	117689000	Thbs1	-248712	BAT
chr2	117606400	117606600	Thbs1	-331112	BAT
chr2	117860000	117860400	Thbs1	-77412	BAT
chr17	14908600	14909000	Thbs2	-77531	BAT
chr13	93500200	93500400	Thbs4	64473	BAT
chr14	18729200	18729600	Thrb	-84758	BAT
chr14	18578400	18588000	Thrb	-230958	BAT
[truncated: 69,646 more rows]
