# Supplementary material for: A holistic view of mouse enhancer architectures reveals analogous pleiotropic effects and correlation with human disease
Source: BMC Genomics. 2020 Nov 2;21:754. doi: 10.1186/s12864-020-07109-5 (PMC7607678; doi:10.1186/s12864-020-07109-5)
Supplement: Supplementary file 3 — Additional file 3. Comparison of enhancer-gene pairs with TADs and EPUs. [file 12864_2020_7109_MOESM3_ESM.xlsx]

## Sheet: TAD-cortex
Comparison with TAD-cortex
TAD comparison with enhancer segment						TAD comparison with enhancer-associated gene				Result
chr	start	end	enhancer_id	tad_id	tad_coordinates	gene_name	gene_coordinates	tad_id	tad_coordinates	overlap_same_tad
chr8	85801800	85812400	13_enhancer_6244_lociStitched	TAD_692	chr8:83280000-86080000	Ucp1	chr8:85814247-85822355	TAD_692	chr8:83280000-86080000	yes
chr16	13456200	13512000	27_enhancer_2437_lociStitched	TAD_1237	chr16:13120000-13800000	Parn	chr16:13538057-13668263	TAD_1237	chr16:13120000-13800000	yes
chr11	73088400	73105400	14_enhancer_1052_lociStitched	TAD_920	chr11:72960000-74440000	Trpv3	chr11:73080890-73113865	TAD_920	chr11:72960000-74440000	yes
chr8	120955200	120969400	11_enhancer_5992_lociStitched	TAD_715	chr8:120000000-121920000	Cdh13	chr8:120807633-121848821	TAD_715	chr8:120000000-121920000	yes
chr18	38187400	38189800	10_enhancer_2883_lociStitched	TAD_1370	chr18:38120000-40400000	Arap3	chr18:38132278-38157228	TAD_1370	chr18:38120000-40400000	yes
chr6	85230000	85239200	4_enhancer_5368_lociStitched	TAD_531	chr6:83760000-86960000	Sfxn5	chr6:85163045-85283416	TAD_531	chr6:83760000-86960000	yes
chr5	139217600	139224000	15_enhancer_4622_lociStitched	TAD_477	chr5:138240000-139760000	Fam20c	chr5:139230468-139286031	TAD_477	chr5:138240000-139760000	yes
chr9	107867200	107871400	9_enhancer_6316_lociStitched	TAD_797	chr9:107480000-108480000	Uba7	chr9:107877836-107886391	TAD_797	chr9:107480000-108480000	yes
chr5	151013600	151034400	13_enhancer_4668_lociStitched	TAD_485	chr5:149600000-151280000	Fry	chr5:150921242-151300327	TAD_485	chr5:149600000-151280000	yes
chr11	76505000	76526000	29_enhancer_1092_lociStitched	TAD_921	chr11:74480000-77800000	Tusc5	chr11:76493310-76512166	TAD_921	chr11:74480000-77800000	yes
chr11	68674400	68683800	4_enhancer_1037_lociStitched	TAD_916	chr11:67760000-68680000	Ndel1	chr11:68634936-68685360	TAD_916	chr11:67760000-68680000	yes
chr7	106827000	106839600	9_enhancer_5473_lociStitched	TAD_621	chr7:106400000-108000000	Slco2b1	chr7:106806314-106859850	TAD_621	chr7:106400000-108000000	yes
chr4	43737800	43751200	4_enhancer_4345_lociStitched	TAD_338	chr4:42840000-46200000	Hrct1	chr4:43740070-43741511	TAD_338	chr4:42840000-46200000	yes
chr6	115186000	115197200	4_enhancer_5011_lociStitched	TAD_551	chr6:114040000-115760000	Timp4	chr6:115195634-115201867	TAD_551	chr6:114040000-115760000	yes
chr12	104718800	104724600	13_enhancer_1194_lociStitched	TAD_1006	chr12:104640000-106960000	Ifi27l2b	chr12:104680379-104695433	TAD_1006	chr12:104640000-106960000	yes
chr6	115418800	115441000	15_enhancer_5053_lociStitched	TAD_551	chr6:114040000-115760000	Pparg	chr6:115311239-115440419	TAD_551	chr6:114040000-115760000	yes
chr9	55093800	55109600	10_enhancer_6495_lociStitched	TAD_759	chr9:54560000-55880000	Nrg4	chr9:55068029-55174651	TAD_759	chr9:54560000-55880000	yes
chr1	193275600	193279800	2_enhancer_284_lociStitched	TAD_117	chr1:192720000-193920000	Ppp2r5a	chr1:193175860-193220920	TAD_117	chr1:192720000-193920000	yes
chr17	78754600	78766400	5_enhancer_2807_lociStitched	TAD_1335	chr17:76000000-79000000	Fez2	chr17:78768552-78817471	TAD_1335	chr17:76000000-79000000	yes
chr13	56531200	56537800	2_enhancer_1696_lociStitched	TAD_1047	chr13:55840000-58120000	Slc25a48	chr13:56539716-56575600	TAD_1047	chr13:55840000-58120000	yes
chr6	17269600	17285600	8_enhancer_5177_lociStitched	TAD_495	chr6:16960000-17800000	Cav1	chr6:17256335-17291452	TAD_495	chr6:16960000-17800000	yes
chr19	56813800	56817800	8_enhancer_3217_lociStitched	TAD_1443	chr19:56440000-57440000	Adrb1	chr19:56796862-56799352	TAD_1443	chr19:56440000-57440000	yes
chr1	135827600	135834000	7_enhancer_76_lociStitched	TAD_71	chr1:135600000-137680000	Prelp	chr1:135806881-135817991	TAD_71	chr1:135600000-137680000	yes
chr19	38152800	38164800	3_enhancer_3165_lociStitched	TAD_1429	chr19:37600000-38960000	Ffar4	chr19:38171568-38188753	TAD_1429	chr19:37600000-38960000	yes
chr11	54861600	54876400	12_enhancer_987_lociStitched	TAD_907	chr11:53240000-55280000	Anxa6	chr11:54792610-54846947	TAD_907	chr11:53240000-55280000	yes
chr13	34872200	34888200	5_enhancer_1604_lociStitched	TAD_1032	chr13:34040000-36040000	Fam50b	chr13:34826719-34839482	TAD_1032	chr13:34040000-36040000	yes
chr13	94680000	94683000	3_enhancer_1755_lociStitched	TAD_1068	chr13:94560000-95720000	Arsb	chr13:94541634-94712971	TAD_1068	chr13:94560000-95720000	yes
chr8	120916400	120931600	6_enhancer_5979_lociStitched	TAD_715	chr8:120000000-121920000	Cdh13	chr8:120807633-121848821	TAD_715	chr8:120000000-121920000	yes
chr6	93484200	93490800	5_enhancer_5426_lociStitched	TAD_537	chr6:92720000-94440000	Adamts9	chr6:92722693-92893486	TAD_537	chr6:92720000-94440000	yes
chr8	130935000	130953800	14_enhancer_6056_lociStitched	TAD_723	chr8:129480000-131738871	Nrp1	chr8:130882973-131029362	TAD_723	chr8:129480000-131738871	yes
chr3	116724800	116741200	10_enhancer_3939_lociStitched	TAD_297	chr3:116560000-117520000	1700061I17Rik	chr3:116763440-116780683	TAD_297	chr3:116560000-117520000	yes
chr2	174371600	174374200	5_enhancer_3556_lociStitched	TAD_224	chr2:172880000-177360000	Slmo2	chr2:174290568-174298582	TAD_224	chr2:172880000-177360000	yes
chr4	57586000	57606600	12_enhancer_4402_lociStitched	TAD_346	chr4:56960000-60080000	Palm2	chr4:57447119-57724888	TAD_346	chr4:56960000-60080000	yes
chr18	62012600	62024600	14_enhancer_3023_lociStitched	TAD_1384	chr18:60960000-63160000	Ablim3	chr18:61959049-62071506	TAD_1384	chr18:60960000-63160000	yes
chr3	116646200	116664200	26_enhancer_3912_lociStitched	TAD_297	chr3:116560000-117520000	4930455H04Rik	chr3:116671185-116687324	TAD_297	chr3:116560000-117520000	yes
chr3	121591800	121615600	10_enhancer_3954_lociStitched	TAD_300	chr3:121560000-121880000	Arhgap29	chr3:121656147-121719595	TAD_300	chr3:121560000-121880000	yes
chr11	108846600	108859800	12_enhancer_816_lociStitched	TAD_942	chr11:108280000-110160000	Axin2	chr11:108781663-108812097	TAD_942	chr11:108280000-110160000	yes
chr1	182101600	182104600	7_enhancer_215_lociStitched	TAD_108	chr1:181680000-182160000	Adck3	chr1:182095369-182129733	TAD_108	chr1:181680000-182160000	yes
chr15	99144000	99155400	5_enhancer_2415_lociStitched	TAD_1228	chr15:98400000-99800000	Prpf40b	chr15:99125518-99147449	TAD_1228	chr15:98400000-99800000	yes
chr3	52330800	52335800	4_enhancer_4074_lociStitched	TAD_253	chr3:51040000-52840000	Foxo1	chr3:52072259-52154031	TAD_253	chr3:51040000-52840000	yes
chr7	141366200	141386000	21_enhancer_5624_lociStitched	TAD_643	chr7:140880000-142960000	Adam12	chr7:141074882-141423829	TAD_643	chr7:140880000-142960000	yes
chr7	127071600	127073200	5_enhancer_5554_lociStitched	TAD_631	chr7:125880000-127760000	Lyrm1	chr7:127039375-127060270	TAD_631	chr7:125880000-127760000	yes
chr17	44338200	44354000	7_enhancer_2709_lociStitched	TAD_1314	chr17:43760000-45600000	Clic5	chr17:44325521-44417117	TAD_1314	chr17:43760000-45600000	yes
chr6	52035400	52054400	8_enhancer_5248_lociStitched	TAD_514	chr6:50560000-52960000	Hoxa1	chr6:52105366-52108316	TAD_514	chr6:50560000-52960000	yes
chr8	130225000	130226600	3_enhancer_6047_lociStitched	TAD_723	chr8:129480000-131738871	Pard3	chr8:129587793-130136186	TAD_723	chr8:129480000-131738871	yes
chr9	55267400	55274400	9_enhancer_6519_lociStitched	TAD_759	chr9:54560000-55880000	Etfa	chr9:55302315-55360050	TAD_759	chr9:54560000-55880000	yes
chr12	21486400	21489400	5_enhancer_1265_lociStitched	TAD_960	chr12:20800000-21880000	Ywhaq	chr12:21395932-21423498	TAD_960	chr12:20800000-21880000	yes
chr2	30232000	30243000	14_enhancer_3617_lociStitched	TAD_135	chr2:30240000-30840000	Dolpp1	chr2:30247774-30256049	TAD_135	chr2:30240000-30840000	yes
chr1	185720800	185730200	7_enhancer_228_lociStitched	TAD_111	chr1:185320000-186640000	1700056E22Rik	chr1:185856911-185857453	TAD_111	chr1:185320000-186640000	yes
chr10	74795200	74808200	5_enhancer_661_lociStitched	TAD_848	chr10:74640000-77640000	Adora2a	chr10:74779688-74797533	TAD_848	chr10:74640000-77640000	yes
chr14	12954000	12970400	11_enhancer_1856_lociStitched	TAD_1086	chr14:12360000-13360000	3830406C13Rik	chr14:13116723-13135745	TAD_1086	chr14:12360000-13360000	yes
chr11	44459800	44481400	7_enhancer_910_lociStitched	TAD_903	chr11:44360000-46040000	Ebf1	chr11:44430819-44821593	TAD_903	chr11:44360000-46040000	yes
chr10	38696800	38715400	4_enhancer_582_lociStitched	TAD_829	chr10:36680000-38840000	Lama4	chr10:38685321-38829994	TAD_829	chr10:36680000-38840000	yes
chr5	148450800	148473800	8_enhancer_4652_lociStitched	TAD_483	chr5:148160000-149080000	Flt1	chr5:148373180-148537587	TAD_483	chr5:148160000-149080000	yes
chr11	35537800	35551800	9_enhancer_893_lociStitched	TAD_898	chr11:32640000-35600000	Pank3	chr11:35582986-35604787	TAD_898	chr11:32640000-35600000	yes
chr13	45360200	45373200	7_enhancer_1652_lociStitched	TAD_1038	chr13:45120000-45600000	Mylip	chr13:45485111-45507388	TAD_1038	chr13:45120000-45600000	yes
chr7	106333800	106354200	15_enhancer_5463_lociStitched	No_overlap_enh	No_overlap_enh	Dgat2	chr7:106302173-106331223	TAD_620	chr7:104520000-106320000	No_overlap_enh
chr6	115459600	115462200	7_enhancer_5069_lociStitched	TAD_551	chr6:114040000-115760000	Tsen2	chr6:115494682-115528368	TAD_551	chr6:114040000-115760000	yes
chr5	34636400	34646800	5_enhancer_4777_lociStitched	TAD_410	chr5:34320000-35000000	Zfyve28	chr5:34537523-34631098	TAD_410	chr5:34320000-35000000	yes
chr12	30633600	30643800	3_enhancer_1290_lociStitched	TAD_963	chr12:29240000-30600000	Pxdn	chr12:30622901-30702523	No_overlap_gene	No_overlap_gene	No_overlap_gene
chr5	76341400	76365200	15_enhancer_4904_lociStitched	TAD_436	chr5:74680000-77720000	Kdr	chr5:76328852-76374483	TAD_436	chr5:74680000-77720000	yes
chr7	144488800	144497000	3_enhancer_5696_lociStitched	TAD_644	chr7:142960000-144640000	Ebf3	chr7:144385356-144506128	TAD_644	chr7:142960000-144640000	yes
chr11	30179000	30194000	4_enhancer_862_lociStitched	TAD_896	chr11:29120000-31560000	Sptbn1	chr11:29999394-30119772	TAD_896	chr11:29120000-31560000	yes
chr5	30454200	30464200	6_enhancer_4735_lociStitched	No_overlap_enh	No_overlap_enh	Hadha	chr5:30444841-30481702	TAD_409	chr5:30480000-33960000	No_overlap_enh
chr2	93094000	93121600	6_enhancer_3784_lociStitched	TAD_176	chr2:92280000-94200000	Tspan18	chr2:93151420-93174663	TAD_176	chr2:92280000-94200000	yes
chr12	81024400	81035600	2_enhancer_1442_lociStitched	TAD_994	chr12:80360000-82040000	Zfp36l1	chr12:81208747-81214000	TAD_994	chr12:80360000-82040000	yes
chr12	15704000	15708000	7_enhancer_1236_lociStitched	TAD_957	chr12:15520000-19160000	Trib2	chr12:15798533-15823683	TAD_957	chr12:15520000-19160000	yes
chr5	45147600	45159800	6_enhancer_4823_lociStitched	TAD_417	chr5:44160000-45840000	Ldb2	chr5:44863372-45190946	TAD_417	chr5:44160000-45840000	yes
chr18	57775800	57778600	8_enhancer_2986_lociStitched	TAD_1381	chr18:57520000-58120000	1700011I03Rik	chr18:57693434-57890719	TAD_1381	chr18:57520000-58120000	yes
chr2	135554600	135565600	5_enhancer_3407_lociStitched	TAD_200	chr2:135200000-135800000	Plcb4	chr2:135484747-135840329	TAD_201	chr2:135800000-137760000	no
chr6	91531000	91552600	8_enhancer_5390_lociStitched	TAD_536	chr6:91440000-92720000	Lsm3	chr6:91466029-91472614	TAD_536	chr6:91440000-92720000	yes
chr17	43508000	43520800	3_enhancer_2684_lociStitched	TAD_1313	chr17:43080000-43640000	Gpr116	chr17:43526415-43596506	TAD_1313	chr17:43080000-43640000	yes
chr13	98943800	98965800	22_enhancer_1774_lociStitched	TAD_1071	chr13:97920000-99040000	Arhgef28	chr13:98668549-98976120	TAD_1071	chr13:97920000-99040000	yes
chr7	86870200	86884800	9_enhancer_5854_lociStitched	TAD_609	chr7:86280000-88960000	Plin1	chr7:86866050-86877662	TAD_609	chr7:86280000-88960000	yes
chr12	74578800	74583400	8_enhancer_1413_lociStitched	TAD_990	chr12:73920000-74680000	Tmem30b	chr12:74644101-74647382	TAD_990	chr12:73920000-74680000	yes
chr1	195136000	195150200	9_enhancer_303_lociStitched	TAD_119	chr1:195000000-197195432	Lamb3	chr1:195128151-195170072	TAD_119	chr1:195000000-197195432	yes
chr12	113581200	113583200	6_enhancer_1200_lociStitched	TAD_1009	chr12:112240000-114440000	A730018C14Rik	chr12:113652126-113661423	TAD_1009	chr12:112240000-114440000	yes
chr9	65221000	65225800	11_enhancer_6555_lociStitched	TAD_768	chr9:65200000-65880000	Gm514	chr9:65208867-65228184	TAD_768	chr9:65200000-65880000	yes
chr8	127340600	127349000	12_enhancer_6017_lociStitched	No_overlap_enh	No_overlap_enh	Trim67	chr8:127316919-127358613	No_overlap_gene	No_overlap_gene	No_overlap_both
chr18	61581600	61600000	7_enhancer_3003_lociStitched	TAD_1384	chr18:60960000-63160000	Ppargc1b	chr18:61457790-61560085	TAD_1384	chr18:60960000-63160000	yes
chr1	168730600	168739400	4_enhancer_194_lociStitched	TAD_98	chr1:168360000-169320000	Fmo9	chr1:168592186-168611976	TAD_98	chr1:168360000-169320000	yes
chr14	31621800	31635600	9_enhancer_1926_lociStitched	No_overlap_enh	No_overlap_enh	Tmem110	chr14:31638776-31690172	No_overlap_gene	No_overlap_gene	No_overlap_both
chr7	144407800	144416400	19_enhancer_5670_lociStitched	TAD_644	chr7:142960000-144640000	Ebf3	chr7:144385356-144506128	TAD_644	chr7:142960000-144640000	yes
chr2	130974200	130977200	9_enhancer_3349_lociStitched	TAD_197	chr2:130840000-132760000	1700037H04Rik	chr2:130972060-130985817	TAD_197	chr2:130840000-132760000	yes
chr6	73223000	73233200	16_enhancer_5326_lociStitched	TAD_525	chr6:72560000-73240000	Suclg1	chr6:73198376-73226905	TAD_525	chr6:72560000-73240000	yes
chr2	11438200	11443200	6_enhancer_3294_lociStitched	TAD_123	chr2:8600000-11520000	Pfkfb3	chr2:11393057-11423728	TAD_123	chr2:8600000-11520000	yes
chr3	107028400	107038000	7_enhancer_3877_lociStitched	No_overlap_enh	No_overlap_enh	Cym	chr3:107014211-107024650	No_overlap_gene	No_overlap_gene	No_overlap_both
chr5	123551400	123564200	14_enhancer_4561_lociStitched	TAD_465	chr5:122000000-125000000	Rhof	chr5:123553053-123582701	TAD_465	chr5:122000000-125000000	yes
chr11	44666400	44677200	5_enhancer_936_lociStitched	TAD_903	chr11:44360000-46040000	Ebf1	chr11:44430819-44821593	TAD_903	chr11:44360000-46040000	yes
chr5	136700200	136716200	8_enhancer_4601_lociStitched	TAD_475	chr5:136600000-137360000	Sh2b2	chr5:136694019-136720773	TAD_475	chr5:136600000-137360000	yes
chr17	46142800	46146800	3_enhancer_2718_lociStitched	TAD_1315	chr17:45640000-46600000	Vegfa	chr17:46153942-46169326	TAD_1315	chr17:45640000-46600000	yes
chr18	38285000	38292600	6_enhancer_2892_lociStitched	TAD_1370	chr18:38120000-40400000	Pcdh1	chr18:38345569-38371707	TAD_1370	chr18:38120000-40400000	yes
chr15	101758600	101773800	11_enhancer_2172_lociStitched	TAD_1231	chr15:101040000-102520000	Krt79	chr15:101759763-101770755	TAD_1231	chr15:101040000-102520000	yes
chr4	40977000	40983600	13_enhancer_4332_lociStitched	TAD_337	chr4:40680000-41720000	Aqp7	chr4:40980107-40995172	TAD_337	chr4:40680000-41720000	yes
chr3	115475200	115487000	10_enhancer_3885_lociStitched	TAD_295	chr3:113200000-115680000	S1pr1	chr3:115413351-115417973	TAD_295	chr3:113200000-115680000	yes
chr7	86902600	86905000	5_enhancer_5860_lociStitched	TAD_609	chr7:86280000-88960000	Wdr93	chr7:86888049-86930836	TAD_609	chr7:86280000-88960000	yes
chr18	62038600	62085000	21_enhancer_3044_lociStitched	TAD_1384	chr18:60960000-63160000	Ablim3	chr18:61959049-62071506	TAD_1384	chr18:60960000-63160000	yes
chr10	93946000	93966800	17_enhancer_741_lociStitched	TAD_859	chr10:93040000-94440000	Tmcc3	chr10:93774694-94053701	TAD_859	chr10:93040000-94440000	yes
chr8	36274800	36277000	2_enhancer_6119_lociStitched	TAD_665	chr8:35920000-36560000	Ppp1r3b	chr8:36438795-36451178	TAD_665	chr8:35920000-36560000	yes
chr2	93152200	93166200	11_enhancer_3795_lociStitched	TAD_176	chr2:92280000-94200000	Tspan18	chr2:93151420-93174663	TAD_176	chr2:92280000-94200000	yes
chr14	67976800	68003800	8_enhancer_2081_lociStitched	TAD_1123	chr14:67640000-69160000	Gm6878	chr14:67923725-67933548	TAD_1123	chr14:67640000-69160000	yes
chr9	77981200	77988400	4_enhancer_6605_lociStitched	TAD_776	chr9:74880000-78080000	Ick	chr9:77956999-78019914	TAD_776	chr9:74880000-78080000	yes
chr13	99968800	99992200	8_enhancer_1803_lociStitched	TAD_1072	chr13:99520000-100120000	Zfp366	chr13:99954778-100016992	TAD_1072	chr13:99520000-100120000	yes
chr3	143918000	143928000	2_enhancer_3988_lociStitched	TAD_314	chr3:142400000-144320000	Lmo4	chr3:143851494-143868184	TAD_314	chr3:142400000-144320000	yes
chr13	110429000	110446200	4_enhancer_1518_lociStitched	TAD_1078	chr13:109040000-110560000	Pde4d	chr13:109240142-110743669	TAD_1078	chr13:109040000-110560000	yes
chr12	86127800	86156400	23_enhancer_1460_lociStitched	TAD_998	chr12:84920000-88800000	Isca2	chr12:86114220-86116039	TAD_998	chr12:84920000-88800000	yes
chr19	57358200	57382200	10_enhancer_3244_lociStitched	TAD_1444	chr19:57440000-59280000	Fam160b1	chr19:57435499-57464084	TAD_1444	chr19:57440000-59280000	yes
chr3	50986000	50995600	10_enhancer_4064_lociStitched	TAD_252	chr3:48760000-51040000	Ccrn4l	chr3:51028369-51055566	TAD_252	chr3:48760000-51040000	yes
chr5	114607000	114634600	6_enhancer_4513_lociStitched	No_overlap_enh	No_overlap_enh	Acacb	chr5:114596544-114700770	TAD_459	chr5:114640000-116040000	No_overlap_enh
chr11	62975800	62977800	2_enhancer_1025_lociStitched	TAD_912	chr11:62520000-64800000	Pmp22	chr11:62942484-62973049	TAD_912	chr11:62520000-64800000	yes
chr1	51192400	51203400	5_enhancer_350_lociStitched	TAD_26	chr1:46120000-51680000	Sdpr	chr1:51345970-51359803	TAD_26	chr1:46120000-51680000	yes
chr6	115321600	115386200	33_enhancer_5028_lociStitched	TAD_551	chr6:114040000-115760000	Pparg	chr6:115311239-115440419	TAD_551	chr6:114040000-115760000	yes
chr6	114682800	114687600	9_enhancer_4993_lociStitched	TAD_551	chr6:114040000-115760000	Atg7	chr6:114593149-114810431	TAD_551	chr6:114040000-115760000	yes
chr19	40449200	40454800	8_enhancer_3183_lociStitched	TAD_1431	chr19:40360000-40640000	Pdlim1	chr19:40296731-40346106	TAD_1430	chr19:39000000-40320000	no
chr5	76414000	76426400	9_enhancer_4925_lociStitched	TAD_436	chr5:74680000-77720000	Kdr	chr5:76328852-76374483	TAD_436	chr5:74680000-77720000	yes
chr5	75065000	75083200	7_enhancer_4877_lociStitched	TAD_436	chr5:74680000-77720000	Lnx1	chr5:74988471-75098936	TAD_436	chr5:74680000-77720000	yes
chr7	127101400	127109200	6_enhancer_5561_lociStitched	TAD_631	chr7:125880000-127760000	Lyrm1	chr7:127039375-127060270	TAD_631	chr7:125880000-127760000	yes
chr1	121927000	121935000	4_enhancer_51_lociStitched	TAD_62	chr1:120200000-121920000	Sctr	chr1:121903557-121960105	TAD_62	chr1:120200000-121920000	yes
chr7	151819000	151821800	11_enhancer_5750_lociStitched	TAD_648	chr7:151000000-152524553	Fadd	chr7:151763223-151768368	TAD_648	chr7:151000000-152524553	yes
chr7	96534600	96542600	17_enhancer_5907_lociStitched	TAD_612	chr7:96280000-97120000	Fzd4	chr7:96552876-96558620	TAD_612	chr7:96280000-97120000	yes
chr12	32783400	32793800	4_enhancer_1314_lociStitched	TAD_966	chr12:32640000-32960000	Prkar2b	chr12:32643341-32746161	TAD_966	chr12:32640000-32960000	yes
chr4	105093800	105101000	6_enhancer_4198_lociStitched	TAD_365	chr4:104680000-106120000	Ppap2b	chr4:104829952-104905369	TAD_365	chr4:104680000-106120000	yes
chr14	67862600	67898800	27_enhancer_2051_lociStitched	TAD_1123	chr14:67640000-69160000	Ebf2	chr14:67852129-68049755	TAD_1123	chr14:67640000-69160000	yes
chr14	23665600	23669400	9_enhancer_1896_lociStitched	TAD_1095	chr14:22680000-24280000	1700112E06Rik	chr14:22838934-23875307	TAD_1095	chr14:22680000-24280000	yes
chr8	86207400	86209400	4_enhancer_6252_lociStitched	TAD_693	chr8:86120000-87120000	Pkn1	chr8:86193661-86223078	TAD_693	chr8:86120000-87120000	yes
chr1	186339400	186347400	14_enhancer_257_lociStitched	TAD_111	chr1:185320000-186640000	Hlx	chr1:186551019-186556498	TAD_111	chr1:185320000-186640000	yes
chr4	62860000	62863200	8_enhancer_4424_lociStitched	TAD_347	chr4:61440000-64160000	Col27a1	chr4:62875038-62996025	TAD_347	chr4:61440000-64160000	yes
chr19	40427400	40435000	2_enhancer_3178_lociStitched	TAD_1431	chr19:40360000-40640000	Pdlim1	chr19:40296731-40346106	TAD_1430	chr19:39000000-40320000	no
chr15	11807600	11825600	7_enhancer_2209_lociStitched	TAD_1163	chr15:11360000-12760000	Npr3	chr15:11769651-11835429	TAD_1163	chr15:11360000-12760000	yes
chr3	57406600	57417800	15_enhancer_4100_lociStitched	TAD_257	chr3:55320000-57440000	Wwtr1	chr3:57259571-57379832	TAD_257	chr3:55320000-57440000	yes
chr8	11294400	11305400	6_enhancer_5945_lociStitched	TAD_652	chr8:9960000-11440000	Col4a2	chr8:11312805-11449287	TAD_652	chr8:9960000-11440000	yes
chr8	127460200	127466800	7_enhancer_6035_lociStitched	TAD_720	chr8:127400000-128400000	Egln1	chr8:127432496-127473154	TAD_720	chr8:127400000-128400000	yes
chr9	15291000	15294800	3_enhancer_6376_lociStitched	TAD_729	chr9:15080000-18120000	Smco4	chr9:15309938-15349703	TAD_729	chr9:15080000-18120000	yes
chr2	71602200	71605400	3_enhancer_3726_lociStitched	TAD_164	chr2:70960000-71680000	Itga6	chr2:71583673-71696473	TAD_164	chr2:70960000-71680000	yes
chr2	174431800	174442200	12_enhancer_3561_lociStitched	TAD_224	chr2:172880000-177360000	Zfp831	chr2:174469035-174536333	TAD_224	chr2:172880000-177360000	yes
chr5	30853400	30859800	7_enhancer_4744_lociStitched	TAD_409	chr5:30480000-33960000	Cib4	chr5:30787956-30848209	TAD_409	chr5:30480000-33960000	yes
chr17	67855200	67868200	5_enhancer_2775_lociStitched	TAD_1328	chr17:66880000-68160000	Lrrc30	chr17:67980305-67982063	TAD_1328	chr17:66880000-68160000	yes
chr4	141225000	141232600	15_enhancer_15335_lociStitched	No_overlap_enh	No_overlap_enh	Plekhm2	chr4:141181649-141220814	No_overlap_gene	No_overlap_gene	No_overlap_both
chr7	109047600	109050400	4_enhancer_18751_lociStitched	TAD_622	chr7:108040000-109600000	Anapc15	chr7:109044844-109048059	TAD_622	chr7:108040000-109600000	yes
chr2	14106200	14132600	32_enhancer_12289_lociStitched	TAD_125	chr2:13200000-14960000	Tmem236	chr2:14096150-14143620	TAD_125	chr2:13200000-14960000	yes
chr12	99516600	99530600	11_enhancer_5614_lociStitched	TAD_1002	chr12:99480000-99880000	Gpr65	chr12:99506845-99514834	TAD_1002	chr12:99480000-99880000	yes
chr4	59469400	59485800	19_enhancer_15883_lociStitched	TAD_346	chr4:56960000-60080000	Susd1	chr4:59327555-59451505	TAD_346	chr4:56960000-60080000	yes
chr2	113235600	113239400	6_enhancer_11768_lociStitched	TAD_186	chr2:112320000-113640000	Fmn1	chr2:113167893-113556924	TAD_186	chr2:112320000-113640000	yes
chr2	72868000	72881000	3_enhancer_13424_lociStitched	TAD_165	chr2:72040000-73280000	Gm11084	chr2:72809605-72824773	TAD_165	chr2:72040000-73280000	yes
chr14	23609800	23621800	6_enhancer_6798_lociStitched	TAD_1095	chr14:22680000-24280000	1700112E06Rik	chr14:22838934-23875307	TAD_1095	chr14:22680000-24280000	yes
chr11	121581600	121614800	18_enhancer_3574_lociStitched	TAD_948	chr11:119960000-121843856	Metrnl	chr11:121562858-121577620	TAD_948	chr11:119960000-121843856	yes
chr1	84556600	84560600	9_enhancer_1673_lociStitched	TAD_48	chr1:83720000-85200000	Dner	chr1:84366416-84692796	TAD_48	chr1:83720000-85200000	yes
chr14	67129200	67162000	18_enhancer_7221_lociStitched	TAD_1122	chr14:66920000-67560000	Adra1a	chr14:67254088-67390005	TAD_1122	chr14:66920000-67560000	yes
chr10	95730200	95743400	15_enhancer_3117_lociStitched	TAD_861	chr10:95000000-95440000	Eea1	chr10:95403297-95508152	TAD_861	chr10:95000000-95440000	yes
chr18	36861000	36883200	23_enhancer_10406_lociStitched	No_overlap_enh	No_overlap_enh	Cd14	chr18:36884728-36886390	No_overlap_gene	No_overlap_gene	No_overlap_both
chr17	67055200	67062800	10_enhancer_9931_lociStitched	TAD_1328	chr17:66880000-68160000	Themis3	chr17:66904591-66943962	TAD_1328	chr17:66880000-68160000	yes
chr19	16159400	16161800	10_enhancer_11261_lociStitched	TAD_1413	chr19:16080000-16720000	Gnaq	chr19:16207321-16461953	TAD_1413	chr19:16080000-16720000	yes
chr14	67176200	67192200	16_enhancer_7239_lociStitched	TAD_1122	chr14:66920000-67560000	Adra1a	chr14:67254088-67390005	TAD_1122	chr14:66920000-67560000	yes
chr11	70703400	70712400	15_enhancer_4377_lociStitched	TAD_918	chr11:69840000-70680000	Rabep1	chr11:70658265-70756607	TAD_918	chr11:69840000-70680000	yes
chr2	59762600	59771800	17_enhancer_13283_lociStitched	TAD_155	chr2:59320000-61360000	Wdsub1	chr2:59690421-59720648	TAD_155	chr2:59320000-61360000	yes
chr1	64413400	64437400	16_enhancer_1367_lociStitched	TAD_36	chr1:63200000-65240000	Creb1	chr1:64579378-64651121	TAD_36	chr1:63200000-65240000	yes
chr10	111422800	111436800	11_enhancer_1929_lociStitched	TAD_872	chr10:110720000-111440000	Glipr1	chr10:111422504-111439687	TAD_872	chr10:110720000-111440000	yes
chr17	33698400	33704600	6_enhancer_9667_lociStitched	TAD_1307	chr17:32440000-34000000	Myo1f	chr17:33692664-33744709	TAD_1307	chr17:32440000-34000000	yes
chr6	106388200	106393400	10_enhancer_17211_lociStitched	TAD_545	chr6:103720000-106640000	Il5ra	chr6:106660378-106695103	No_overlap_gene	No_overlap_gene	No_overlap_gene
chr10	95791000	95798200	4_enhancer_3129_lociStitched	TAD_862	chr10:95560000-97160000	Btg1	chr10:96079635-96085447	TAD_862	chr10:95560000-97160000	yes
chr1	169261800	169272600	8_enhancer_645_lociStitched	TAD_98	chr1:168360000-169320000	Aldh9a1	chr1:169280122-169298661	TAD_98	chr1:168360000-169320000	yes
chr8	118079000	118151000	76_enhancer_19998_lociStitched	TAD_713	chr8:116960000-119440000	Maf	chr8:118206842-118231694	TAD_713	chr8:116960000-119440000	yes
chr11	69895600	69903200	8_enhancer_4288_lociStitched	TAD_918	chr11:69840000-70680000	Asgr2	chr11:69906146-69919689	TAD_918	chr11:69840000-70680000	yes
chr7	117522400	117533200	16_enhancer_18823_lociStitched	TAD_626	chr7:116600000-119160000	Swap70	chr7:117365217-117427017	TAD_626	chr7:116600000-119160000	yes
chr19	41839800	41853000	16_enhancer_11514_lociStitched	TAD_1432	chr19:40680000-41960000	Slit1	chr19:41674747-41818155	TAD_1432	chr19:40680000-41960000	yes
chr10	87268000	87317400	48_enhancer_2978_lociStitched	TAD_855	chr10:86200000-88200000	Igf1	chr10:87321010-87399792	TAD_855	chr10:86200000-88200000	yes
chr19	41388600	41411000	7_enhancer_11499_lociStitched	TAD_1432	chr19:40680000-41960000	Pik3ap1	chr19:41346863-41459586	TAD_1432	chr19:40680000-41960000	yes
chr10	23805400	23809600	9_enhancer_2322_lociStitched	TAD_821	chr10:22240000-23880000	Taar8b	chr10:23811001-23812126	TAD_821	chr10:22240000-23880000	yes
chr3	84673000	84690800	14_enhancer_14755_lociStitched	TAD_276	chr3:83720000-86040000	Fbxw7	chr3:84619190-84783120	TAD_276	chr3:83720000-86040000	yes
chr6	15704200	15714800	7_enhancer_17792_lociStitched	TAD_494	chr6:14760000-16920000	Mdfic	chr6:15670661-15752169	TAD_494	chr6:14760000-16920000	yes
chr14	75562200	75572600	16_enhancer_7339_lociStitched	TAD_1129	chr14:75560000-76200000	Lcp1	chr14:75530908-75630649	TAD_1129	chr14:75560000-76200000	yes
chr7	125924400	125946400	13_enhancer_18914_lociStitched	TAD_631	chr7:125880000-127760000	9030624J02Rik	chr7:125883740-125986480	TAD_631	chr7:125880000-127760000	yes
chr10	41687600	41697800	10_enhancer_2460_lociStitched	TAD_832	chr10:41200000-42520000	Armc2	chr10:41634796-41738248	TAD_832	chr10:41200000-42520000	yes
chr5	53827800	53830600	7_enhancer_16894_lociStitched	TAD_422	chr5:53680000-54080000	Rbpj	chr5:53947018-54048684	TAD_422	chr5:53680000-54080000	yes
chr11	121642800	121669400	18_enhancer_3589_lociStitched	TAD_948	chr11:119960000-121843856	Ptchd3	chr11:121691532-121705205	TAD_948	chr11:119960000-121843856	yes
chr2	150648800	150658800	3_enhancer_12477_lociStitched	TAD_210	chr2:148760000-151080000	Pygb	chr2:150612471-150657494	TAD_210	chr2:148760000-151080000	yes
chr11	34639000	34642200	9_enhancer_3861_lociStitched	TAD_898	chr11:32640000-35600000	Spdl1	chr11:34622686-34647143	TAD_898	chr11:32640000-35600000	yes
chr16	93026200	93031200	3_enhancer_9321_lociStitched	TAD_1286	chr16:90960000-93840000	Runx1	chr16:92601712-92826311	TAD_1286	chr16:90960000-93840000	yes
chr3	109267600	109284400	17_enhancer_13787_lociStitched	TAD_294	chr3:108480000-113040000	Vav3	chr3:109143571-109488616	TAD_294	chr3:108480000-113040000	yes
chr5	139931800	139954600	26_enhancer_16522_lociStitched	No_overlap_enh	No_overlap_enh	3110082I17Rik	chr5:139835693-139936456	No_overlap_gene	No_overlap_gene	No_overlap_both
chr18	62202800	62208400	4_enhancer_10763_lociStitched	TAD_1384	chr18:60960000-63160000	Sh3tc2	chr18:62112729-62184019	TAD_1384	chr18:60960000-63160000	yes
chr3	10015800	10027600	27_enhancer_13626_lociStitched	TAD_229	chr3:8960000-10360000	Fabp5	chr3:10012548-10016607	TAD_229	chr3:8960000-10360000	yes
chr11	83460400	83479800	27_enhancer_4601_lociStitched	No_overlap_enh	No_overlap_enh	Ccl4	chr11:83476086-83478185	No_overlap_gene	No_overlap_gene	No_overlap_both
chr6	48960200	48984600	45_enhancer_18058_lociStitched	TAD_513	chr6:47720000-50560000	Gpnmb	chr6:48986517-49020928	TAD_513	chr6:47720000-50560000	yes
chr9	47508200	47560000	77_enhancer_21477_lociStitched	TAD_753	chr9:46080000-48440000	Cadm1	chr9:47338256-47665720	TAD_753	chr9:46080000-48440000	yes
chr12	85201400	85204600	6_enhancer_5469_lociStitched	TAD_998	chr12:84920000-88800000	Numb	chr12:85134984-85262884	TAD_998	chr12:84920000-88800000	yes
chr19	40700800	40715400	8_enhancer_11480_lociStitched	TAD_1432	chr19:40680000-41960000	Entpd1	chr19:40686856-40816092	TAD_1432	chr19:40680000-41960000	yes
chr12	101212400	101264800	42_enhancer_4795_lociStitched	TAD_1003	chr12:99960000-101360000	Kcnk13	chr12:101202709-101300892	TAD_1003	chr12:99960000-101360000	yes
chr2	130311800	130320600	5_enhancer_12132_lociStitched	No_overlap_enh	No_overlap_enh	Ptpra	chr2:130276014-130380036	No_overlap_gene	No_overlap_gene	No_overlap_both
chr11	114826000	114867000	17_enhancer_3459_lociStitched	TAD_945	chr11:113680000-114920000	Cd300ld	chr11:114843588-114851236	TAD_945	chr11:113680000-114920000	yes
chr2	103795800	103807800	3_enhancer_11728_lociStitched	TAD_179	chr2:101480000-103880000	Lmo2	chr2:103798143-103822035	TAD_179	chr2:101480000-103880000	yes
chr19	16072800	16089400	16_enhancer_11237_lociStitched	TAD_1413	chr19:16080000-16720000	Cep78	chr19:16030264-16059479	TAD_1412	chr19:13960000-16080000	no
chr9	15842600	15852600	19_enhancer_21123_lociStitched	TAD_729	chr9:15080000-18120000	Mtnr1b	chr9:15667058-15679000	TAD_729	chr9:15080000-18120000	yes
chr5	104042600	104044200	4_enhancer_16183_lociStitched	TAD_451	chr5:103400000-104880000	Slc10a6	chr5:104034730-104058422	TAD_451	chr5:103400000-104880000	yes
chr3	61197800	61221200	36_enhancer_14555_lociStitched	TAD_260	chr3:61000000-62320000	B430305J03Rik	chr3:61166172-61169873	TAD_260	chr3:61000000-62320000	yes
chr9	55144400	55159400	16_enhancer_21636_lociStitched	TAD_759	chr9:54560000-55880000	Nrg4	chr9:55068029-55174651	TAD_759	chr9:54560000-55880000	yes
chr5	137875200	137885200	19_enhancer_16454_lociStitched	TAD_476	chr5:137480000-138200000	Zan	chr5:137819865-137918292	TAD_476	chr5:137480000-138200000	yes
chr10	98340400	98361600	17_enhancer_3193_lociStitched	TAD_863	chr10:97160000-98560000	Atp2b1	chr10:98377786-98488777	TAD_863	chr10:97160000-98560000	yes
chr1	39347200	39379200	22_enhancer_1142_lociStitched	TAD_20	chr1:39000000-39640000	Rpl31	chr1:39424696-39428753	TAD_20	chr1:39000000-39640000	yes
chr11	69987800	70005000	19_enhancer_4305_lociStitched	TAD_918	chr11:69840000-70680000	Clec10a	chr11:69980125-69984336	TAD_918	chr11:69840000-70680000	yes
chr3	109041200	109077600	22_enhancer_13752_lociStitched	TAD_294	chr3:108480000-113040000	Vav3	chr3:109143571-109488616	TAD_294	chr3:108480000-113040000	yes
chr9	7567000	7578200	5_enhancer_21870_lociStitched	TAD_726	chr9:7040000-10920000	Mmp27	chr9:7571396-7581885	TAD_726	chr9:7040000-10920000	yes
chr2	34581600	34600000	12_enhancer_13011_lociStitched	TAD_138	chr2:33320000-35040000	Gapvd1	chr2:34531704-34625210	TAD_138	chr2:33320000-35040000	yes
chr7	136473600	136483400	14_enhancer_19080_lociStitched	TAD_640	chr7:135880000-137680000	Ppapdc1a	chr7:136400608-136534821	TAD_640	chr7:135880000-137680000	yes
chr6	101494600	101507800	17_enhancer_17194_lociStitched	TAD_542	chr6:100840000-101560000	Pdzrn3	chr6:101099601-101327891	TAD_542	chr6:100840000-101560000	yes
chr10	51170800	51177000	3_enhancer_2542_lociStitched	TAD_836	chr10:50360000-53320000	Gp49a	chr10:51200438-51206122	TAD_836	chr10:50360000-53320000	yes
chr2	129314400	129339200	11_enhancer_12107_lociStitched	TAD_196	chr2:127080000-130160000	F830045P16Rik	chr2:129284095-129362338	TAD_196	chr2:127080000-130160000	yes
chr6	81892600	81913400	35_enhancer_18407_lociStitched	TAD_529	chr6:81920000-82920000	Mrpl19	chr6:81907845-81915952	No_overlap_gene	No_overlap_gene	No_overlap_gene
chr12	103673600	103685200	5_enhancer_4859_lociStitched	TAD_1005	chr12:102320000-104600000	Lgmn	chr12:103632294-103678023	TAD_1005	chr12:102320000-104600000	yes
chr11	86831600	86845600	20_enhancer_4656_lociStitched	TAD_927	chr11:86360000-86880000	Ypel2	chr11:86749927-86807209	TAD_927	chr11:86360000-86880000	yes
chr15	38573000	38589800	25_enhancer_7707_lociStitched	TAD_1179	chr15:36640000-38600000	Atp6v1c1	chr15:38591659-38622198	TAD_1180	chr15:38600000-39080000	no
chr13	12498800	12503800	13_enhancer_5785_lociStitched	TAD_1019	chr13:11760000-12760000	Heatr1	chr13:12487665-12530944	TAD_1019	chr13:11760000-12760000	yes
chr9	55949600	55962000	2_enhancer_21650_lociStitched	No_overlap_enh	No_overlap_enh	Pstpip1	chr9:55937769-55976695	No_overlap_gene	No_overlap_gene	No_overlap_both
chr18	25124200	25133800	10_enhancer_10278_lociStitched	TAD_1363	chr18:24800000-25160000	Tpgs2	chr18:25294539-25327378	No_overlap_gene	No_overlap_gene	No_overlap_gene
chr8	108669200	108679200	9_enhancer_19837_lociStitched	TAD_707	chr8:107840000-109560000	Pla2g15	chr8:108674299-108688613	TAD_707	chr8:107840000-109560000	yes
chr13	49290000	49298000	5_enhancer_6132_lociStitched	TAD_1041	chr13:47160000-49760000	Ninj1	chr13:49282854-49291613	TAD_1041	chr13:47160000-49760000	yes
chr19	25211200	25214600	3_enhancer_11358_lociStitched	TAD_1422	chr19:25040000-26680000	Kank1	chr19:25311465-25508987	TAD_1422	chr19:25040000-26680000	yes
chr10	127065200	127073400	14_enhancer_2144_lociStitched	TAD_882	chr10:126480000-128120000	Stat6	chr10:127080042-127098013	TAD_882	chr10:126480000-128120000	yes
chr3	79663400	79669600	26_enhancer_14671_lociStitched	TAD_272	chr3:79440000-80600000	Tmem144	chr3:79617070-79646584	TAD_272	chr3:79440000-80600000	yes
chr8	58776400	58803400	22_enhancer_20536_lociStitched	TAD_674	chr8:57880000-59000000	Hpgd	chr8:58773349-58799843	TAD_674	chr8:57880000-59000000	yes
chr9	30964800	30981800	41_enhancer_21253_lociStitched	TAD_738	chr9:30920000-31160000	St14	chr9:30896987-30939438	TAD_737	chr9:30240000-30920000	no
chr13	24869600	24890200	22_enhancer_5918_lociStitched	TAD_1026	chr13:23880000-25000000	BC005537	chr13:24893526-24905882	TAD_1026	chr13:23880000-25000000	yes
chr6	53653400	53664000	30_enhancer_18249_lociStitched	TAD_515	chr6:53000000-53720000	Gm16499	chr6:53769969-53770034	TAD_516	chr6:53720000-55160000	no
chr2	84344200	84372200	10_enhancer_13528_lociStitched	TAD_171	chr2:83480000-84640000	Tfpi	chr2:84273012-84316932	TAD_171	chr2:83480000-84640000	yes
chr4	55111000	55131400	19_enhancer_15753_lociStitched	TAD_344	chr4:53720000-55320000	Zfp462	chr4:54957920-55096435	TAD_344	chr4:53720000-55320000	yes
chr4	6283200	6287200	8_enhancer_15953_lociStitched	No_overlap_enh	No_overlap_enh	Sdcbp	chr4:6292797-6335570	No_overlap_gene	No_overlap_gene	No_overlap_both
chr6	137352800	137362600	10_enhancer_17697_lociStitched	TAD_566	chr6:137120000-137680000	Ptpro	chr6:137200820-137413150	TAD_566	chr6:137120000-137680000	yes
chr6	145962000	145964600	12_enhancer_17745_lociStitched	TAD_571	chr6:145160000-146520000	Sspn	chr6:145880161-145913743	TAD_571	chr6:145160000-146520000	yes
chr18	9485200	9508400	34_enhancer_10968_lociStitched	TAD_1352	chr18:7880000-9920000	Ccny	chr18:9314042-9450148	TAD_1352	chr18:7880000-9920000	yes
chr18	30244000	30249600	17_enhancer_10316_lociStitched	TAD_1366	chr18:30440000-31960000	Pik3c3	chr18:30432401-30507780	TAD_1366	chr18:30440000-31960000	yes
chr6	33772800	33775400	2_enhancer_17905_lociStitched	TAD_505	chr6:31440000-34880000	Lrguk	chr6:33979448-34084034	TAD_505	chr6:31440000-34880000	yes
chr10	66312000	66329000	5_enhancer_2652_lociStitched	TAD_842	chr10:62840000-66280000	Reep3	chr10:66474256-66559605	TAD_843	chr10:66280000-67240000	no
chr10	120052200	120069800	26_enhancer_2067_lociStitched	TAD_877	chr10:119640000-120720000	4921513I03Rik	chr10:120202830-120215942	TAD_877	chr10:119640000-120720000	yes
chr3	8733800	8748600	10_enhancer_14809_lociStitched	TAD_228	chr3:8520000-8920000	Hey1	chr3:8663362-8667039	TAD_228	chr3:8520000-8920000	yes
chr6	122814200	122821800	11_enhancer_17491_lociStitched	TAD_557	chr6:121200000-124400000	Necap1	chr6:122824492-122838952	TAD_557	chr6:121200000-124400000	yes
chr8	47952600	47956800	5_enhancer_20509_lociStitched	TAD_671	chr8:47240000-48760000	Enpp6	chr8:48072279-48180249	TAD_671	chr8:47240000-48760000	yes
chr9	16109800	16118600	10_enhancer_21148_lociStitched	TAD_729	chr9:15080000-18120000	Fat3	chr9:15714649-16182681	TAD_729	chr9:15080000-18120000	yes
chr8	27798400	27810400	8_enhancer_20342_lociStitched	TAD_660	chr8:27280000-28160000	Zfp703	chr8:28087808-28091933	TAD_660	chr8:27280000-28160000	yes
chrX	163752800	163776400	21_enhancer_22359_lociStitched	TAD_1517	chrX:163720000-166360000	Tlr7	chrX:163742861-163768490	TAD_1517	chrX:163720000-166360000	yes
chr4	102290200	102299000	5_enhancer_14997_lociStitched	TAD_363	chr4:101880000-102640000	Sgip1	chr4:102413902-102646233	TAD_363	chr4:101880000-102640000	yes
chr15	63442400	63449400	18_enhancer_8063_lociStitched	TAD_1200	chr15:60960000-63720000	Gsdmc	chr15:63607526-63640314	TAD_1200	chr15:60960000-63720000	yes
chr1	84345800	84362400	14_enhancer_1631_lociStitched	TAD_48	chr1:83720000-85200000	Pid1	chr1:84032868-84360755	TAD_48	chr1:83720000-85200000	yes
chr8	10161800	10184600	34_enhancer_19780_lociStitched	TAD_652	chr8:9960000-11440000	Myo16	chr8:10272572-10634741	TAD_652	chr8:9960000-11440000	yes
chr16	4837400	4847000	14_enhancer_8979_lociStitched	TAD_1233	chr16:3480000-6520000	4930562C15Rik	chr16:4835416-4867691	TAD_1233	chr16:3480000-6520000	yes
chr6	5042000	5045000	3_enhancer_18155_lociStitched	TAD_487	chr6:3040000-5560000	Pon1	chr6:5118090-5143946	TAD_487	chr6:3040000-5560000	yes
chr13	95065200	95078200	13_enhancer_6495_lociStitched	TAD_1068	chr13:94560000-95720000	Scamp1	chr13:94971265-95055812	TAD_1068	chr13:94560000-95720000	yes
chr10	87137000	87160000	16_enhancer_2930_lociStitched	TAD_855	chr10:86200000-88200000	Pah	chr10:86984540-87046881	TAD_855	chr10:86200000-88200000	yes
chr6	97776400	97781800	5_enhancer_18563_lociStitched	TAD_540	chr6:97080000-99600000	Mitf	chr6:97757052-97971352	TAD_540	chr6:97080000-99600000	yes
chrX	103324800	103348000	30_enhancer_22088_lociStitched	TAD_1488	chrX:102320000-104760000	Tlr13	chrX:103338543-103355832	TAD_1488	chrX:102320000-104760000	yes
chr11	70300400	70313000	11_enhancer_4343_lociStitched	TAD_918	chr11:69840000-70680000	Tm4sf5	chr11:70318746-70324680	TAD_918	chr11:69840000-70680000	yes
chr1	107674800	107697800	12_enhancer_15_lociStitched	TAD_57	chr1:105680000-107960000	Tnfrsf11a	chr1:107677300-107744558	TAD_57	chr1:105680000-107960000	yes
chr10	7779000	7794000	10_enhancer_2769_lociStitched	TAD_811	chr10:7280000-9480000	Tab2	chr10:7625451-7676028	TAD_811	chr10:7280000-9480000	yes
chr5	123155200	123165600	2_enhancer_16322_lociStitched	TAD_465	chr5:122000000-125000000	P2rx4	chr5:123157593-123179747	TAD_465	chr5:122000000-125000000	yes
chr3	130574600	130581800	10_enhancer_13940_lociStitched	TAD_307	chr3:130400000-131000000	Rpl34	chr3:130429749-130433316	TAD_307	chr3:130400000-131000000	yes
chr15	50685600	50703800	10_enhancer_7892_lociStitched	TAD_1191	chr15:49600000-52320000	Trps1	chr15:50486307-50721587	TAD_1191	chr15:49600000-52320000	yes
chrX	13170400	13185400	10_enhancer_22187_lociStitched	TAD_1449	chrX:12760000-13280000	Gpr34	chrX:13209215-13217984	TAD_1449	chrX:12760000-13280000	yes
chr15	11645200	11646800	3_enhancer_7534_lociStitched	TAD_1163	chr15:11360000-12760000	Npr3	chr15:11769651-11835429	TAD_1163	chr15:11360000-12760000	yes
chr11	102285400	102288400	3_enhancer_3253_lociStitched	TAD_935	chr11:100280000-102960000	Grn	chr11:102291629-102298362	TAD_935	chr11:100280000-102960000	yes
chr8	27076000	27093400	24_enhancer_20324_lociStitched	TAD_659	chr8:26840000-27280000	Hgsnat	chr8:27054931-27087216	TAD_659	chr8:26840000-27280000	yes
chr15	58576000	58590800	24_enhancer_7962_lociStitched	TAD_1196	chr15:57920000-58760000	Tmem65	chr15:58613824-58655085	TAD_1196	chr15:57920000-58760000	yes
chr2	148312000	148324800	6_enhancer_12448_lociStitched	TAD_209	chr2:147920000-148600000	Cd93	chr2:148262376-148269299	TAD_209	chr2:147920000-148600000	yes
chr16	44109200	44129000	6_enhancer_8924_lociStitched	TAD_1260	chr16:42800000-44160000	Atp6v1a	chr16:44085515-44139818	TAD_1260	chr16:42800000-44160000	yes
chr18	61246800	61291200	64_enhancer_10726_lociStitched	TAD_1384	chr18:60960000-63160000	Csf1r	chr18:61265226-61291803	TAD_1384	chr18:60960000-63160000	yes
chr9	43107200	43114600	21_enhancer_21392_lociStitched	TAD_749	chr9:43120000-43760000	Trim29	chr9:43118846-43144208	TAD_749	chr9:43120000-43760000	yes
chr17	31109600	31115400	12_enhancer_9637_lociStitched	TAD_1305	chr17:29720000-31640000	Umodl1	chr17:31091624-31147653	TAD_1305	chr17:29720000-31640000	yes
chr1	129165400	129176200	11_enhancer_177_lociStitched	TAD_66	chr1:127280000-129680000	Mgat5	chr1:129101563-129380281	TAD_66	chr1:127280000-129680000	yes
chr18	20852400	20861000	13_enhancer_10236_lociStitched	TAD_1360	chr18:20080000-21000000	Gm10269	chr18:20841060-20841504	TAD_1360	chr18:20080000-21000000	yes
chr9	74923400	74948800	17_enhancer_21852_lociStitched	TAD_776	chr9:74880000-78080000	Myo5a	chr9:74918822-75071495	TAD_776	chr9:74880000-78080000	yes
chr11	68252200	68297000	59_enhancer_4267_lociStitched	TAD_916	chr11:67760000-68680000	Pik3r5	chr11:68245623-68311351	TAD_916	chr11:67760000-68680000	yes
chr2	79045800	79055600	18_enhancer_13471_lociStitched	TAD_169	chr2:78800000-80160000	Itga4	chr2:79095583-79173280	TAD_169	chr2:78800000-80160000	yes
chrX	9032400	9050400	14_enhancer_22721_lociStitched	TAD_1447	chrX:8280000-9760000	Cybb	chrX:9012378-9064897	TAD_1447	chrX:8280000-9760000	yes
chr16	92702000	92732000	20_enhancer_9299_lociStitched	TAD_1286	chr16:90960000-93840000	Runx1	chr16:92601712-92826311	TAD_1286	chr16:90960000-93840000	yes
chr17	5576600	5593400	10_enhancer_9844_lociStitched	TAD_1291	chr17:5400000-6240000	Zdhhc14	chr17:5492600-5753891	TAD_1291	chr17:5400000-6240000	yes
chr2	72202400	72222800	15_enhancer_13410_lociStitched	TAD_165	chr2:72040000-73280000	B230120H23Rik	chr2:72123694-72280667	TAD_165	chr2:72040000-73280000	yes
chr19	11394800	11463000	48_enhancer_11125_lociStitched	TAD_1410	chr19:11120000-12080000	Ms4a7	chr19:11395529-11410636	TAD_1410	chr19:11120000-12080000	yes
chr8	71523000	71542400	19_enhancer_20664_lociStitched	TAD_685	chr8:70480000-71760000	Atp6v1b2	chr8:71612545-71637610	TAD_685	chr8:70480000-71760000	yes
chr3	79338000	79349600	4_enhancer_14658_lociStitched	TAD_271	chr3:78760000-79440000	Fnip2	chr3:79259893-79371718	TAD_271	chr3:78760000-79440000	yes
chr5	102488400	102501600	3_enhancer_16174_lociStitched	TAD_450	chr5:102280000-103360000	Wdfy3	chr5:102261972-102498940	TAD_450	chr5:102280000-103360000	yes
chr1	84422800	84441400	23_enhancer_1651_lociStitched	TAD_48	chr1:83720000-85200000	Pid1	chr1:84032868-84360755	TAD_48	chr1:83720000-85200000	yes
chr1	155632600	155651800	14_enhancer_454_lociStitched	TAD_83	chr1:155320000-156040000	Rnasel	chr1:155596556-155611351	TAD_83	chr1:155320000-156040000	yes
chr18	52842800	52857600	17_enhancer_10595_lociStitched	TAD_1378	chr18:52800000-53840000	Gykl1	chr18:52853333-52855322	TAD_1378	chr18:52800000-53840000	yes
chr1	129902800	129918000	21_enhancer_195_lociStitched	TAD_67	chr1:129680000-130160000	Zranb3	chr1:129850761-129999624	TAD_67	chr1:129680000-130160000	yes
chr5	53775400	53797000	21_enhancer_16873_lociStitched	TAD_422	chr5:53680000-54080000	Smim20	chr5:53658344-53669779	No_overlap_gene	No_overlap_gene	No_overlap_gene
chr1	193020200	193027000	17_enhancer_949_lociStitched	TAD_117	chr1:192720000-193920000	Atf3	chr1:192994175-193007219	TAD_117	chr1:192720000-193920000	yes
chr2	14170200	14194400	18_enhancer_12331_lociStitched	TAD_125	chr2:13200000-14960000	Mrc1	chr2:14151041-14253684	TAD_125	chr2:13200000-14960000	yes
chr6	83425200	83439600	5_enhancer_18425_lociStitched	TAD_530	chr6:83040000-83520000	Dguok	chr6:83430211-83456963	TAD_530	chr6:83040000-83520000	yes
chr11	20945800	20949400	14_enhancer_3660_lociStitched	TAD_892	chr11:19720000-21400000	Peli1	chr11:20991294-21050326	TAD_892	chr11:19720000-21400000	yes
chr5	145007400	145010600	4_enhancer_16588_lociStitched	TAD_481	chr5:144320000-145960000	Bri3	chr5:145005306-145207626	TAD_481	chr5:144320000-145960000	yes
chr2	126294800	126304800	6_enhancer_12007_lociStitched	TAD_194	chr2:125080000-126400000	Atp8b4	chr2:126146709-126326410	TAD_194	chr2:125080000-126400000	yes
chr10	110558800	110572200	18_enhancer_1903_lociStitched	No_overlap_enh	No_overlap_enh	Gm5428	chr10:110562907-110563794	No_overlap_gene	No_overlap_gene	No_overlap_both
chr15	91007800	91026200	6_enhancer_8382_lociStitched	TAD_1221	chr15:89360000-91600000	Abcd2	chr15:90976315-91022238	TAD_1221	chr15:89360000-91600000	yes
chr3	131530600	131533600	7_enhancer_13951_lociStitched	TAD_308	chr3:131240000-132320000	Dkk2	chr3:131748256-131843257	TAD_308	chr3:131240000-132320000	yes
chr5	118853800	118859400	3_enhancer_16312_lociStitched	TAD_463	chr5:119200000-120920000	Med13l	chr5:119010728-119215444	TAD_463	chr5:119200000-120920000	yes
chr2	70805600	70817600	13_enhancer_13364_lociStitched	TAD_163	chr2:70480000-70960000	Mettl8	chr2:70802618-70893663	TAD_163	chr2:70480000-70960000	yes
chr13	20875600	20893200	24_enhancer_5868_lociStitched	TAD_1024	chr13:17840000-21240000	Aoah	chr13:20885988-21116121	TAD_1024	chr13:17840000-21240000	yes
chr1	193051600	193096800	61_enhancer_991_lociStitched	TAD_117	chr1:192720000-193920000	Atf3	chr1:192994175-193007219	TAD_117	chr1:192720000-193920000	yes
chr3	131778000	131781200	10_enhancer_13976_lociStitched	TAD_308	chr3:131240000-132320000	Dkk2	chr3:131748256-131843257	TAD_308	chr3:131240000-132320000	yes
chr2	150745600	150749600	9_enhancer_12487_lociStitched	TAD_210	chr2:148760000-151080000	Gins1	chr2:150731136-150757016	TAD_210	chr2:148760000-151080000	yes
chr10	116721200	116742800	36_enhancer_1976_lociStitched	TAD_875	chr10:114680000-117160000	Lyz1	chr10:116724852-116729924	TAD_875	chr10:114680000-117160000	yes
chr10	119576600	119591600	9_enhancer_2031_lociStitched	TAD_876	chr10:117160000-119600000	Helb	chr10:119520664-119550043	TAD_876	chr10:117160000-119600000	yes
chr8	12031400	12033400	10_enhancer_20042_lociStitched	TAD_653	chr8:11720000-12760000	Tex29	chr8:11840520-11855761	TAD_653	chr8:11720000-12760000	yes
chr14	34045800	34059200	17_enhancer_6891_lociStitched	TAD_1102	chr14:33320000-34160000	Arhgap22	chr14:34027212-34183122	TAD_1102	chr14:33320000-34160000	yes
chr14	63719600	63724800	8_enhancer_7167_lociStitched	TAD_1120	chr14:61920000-64440000	Ctsb	chr14:63741302-63764758	TAD_1120	chr14:61920000-64440000	yes
chr6	122519400	122544800	20_enhancer_17436_lociStitched	TAD_557	chr6:121200000-124400000	Apobec1	chr6:122527810-122552462	TAD_557	chr6:121200000-124400000	yes
chr11	76371400	76404600	23_enhancer_4476_lociStitched	TAD_921	chr11:74480000-77800000	Abr	chr11:76230236-76435816	TAD_921	chr11:74480000-77800000	yes
chr11	54433400	54449000	13_enhancer_4025_lociStitched	TAD_907	chr11:53240000-55280000	Rapgef6	chr11:54336349-54512787	TAD_907	chr11:53240000-55280000	yes
chr8	108911600	108919600	5_enhancer_19854_lociStitched	TAD_707	chr8:107840000-109560000	Zfp90	chr8:108939239-108949628	TAD_707	chr8:107840000-109560000	yes
chr9	48218600	48240800	15_enhancer_21546_lociStitched	TAD_753	chr9:46080000-48440000	Gm5616	chr9:48258501-48258887	TAD_753	chr9:46080000-48440000	yes
chr3	95283200	95315400	33_enhancer_14929_lociStitched	TAD_281	chr3:94080000-96080000	Ctsk	chr3:95303208-95313284	TAD_281	chr3:94080000-96080000	yes
chr16	14109200	14137600	40_enhancer_8566_lociStitched	TAD_1238	chr16:13840000-16880000	Marf1	chr16:14109258-14159367	TAD_1238	chr16:13840000-16880000	yes
chr2	71498200	71502400	3_enhancer_13380_lociStitched	TAD_164	chr2:70960000-71680000	Gm1631	chr2:71557474-71569023	TAD_164	chr2:70960000-71680000	yes
chr4	116336800	116352400	13_enhancer_15078_lociStitched	TAD_370	chr4:115680000-118880000	Prdx1	chr4:116358149-116373427	TAD_370	chr4:115680000-118880000	yes
chr14	121323600	121326400	8_enhancer_6675_lociStitched	TAD_1153	chr14:120480000-122200000	Ipo5	chr14:121310416-121347264	TAD_1153	chr14:120480000-122200000	yes
chr9	20800800	20802800	4_enhancer_21161_lociStitched	TAD_731	chr9:20200000-21840000	Mrpl4	chr9:20807181-20813279	TAD_731	chr9:20200000-21840000	yes
chr1	87661600	87676600	15_enhancer_1696_lociStitched	TAD_49	chr1:87480000-89120000	Cab39	chr1:87690016-87748151	TAD_49	chr1:87480000-89120000	yes
chr4	55810000	55831200	26_enhancer_15813_lociStitched	TAD_345	chr4:55480000-56840000	Klf4	chr4:55540013-55545347	TAD_345	chr4:55480000-56840000	yes
chr13	75921600	75929200	8_enhancer_6338_lociStitched	TAD_1058	chr13:74480000-76240000	Glrx	chr13:75977316-75987599	TAD_1058	chr13:74480000-76240000	yes
chr13	94920200	94941000	23_enhancer_6482_lociStitched	TAD_1068	chr13:94560000-95720000	Lhfpl2	chr13:94827751-94965364	TAD_1068	chr13:94560000-95720000	yes
chr11	70600400	70609000	4_enhancer_4366_lociStitched	TAD_918	chr11:69840000-70680000	Scimp	chr11:70604433-70626063	TAD_918	chr11:69840000-70680000	yes
chr2	116811000	116826400	12_enhancer_11809_lociStitched	TAD_187	chr2:114000000-116680000	Tmco5	chr2:116704427-116718236	No_overlap_gene	No_overlap_gene	No_overlap_gene
chr2	102806200	102814800	7_enhancer_11708_lociStitched	TAD_179	chr2:101480000-103880000	Cd44	chr2:102651298-102741822	TAD_179	chr2:101480000-103880000	yes
chr16	50577200	50589400	13_enhancer_8999_lociStitched	TAD_1264	chr16:48960000-50760000	Ccdc54	chr16:50589972-50591267	TAD_1264	chr16:48960000-50760000	yes
chr11	70340800	70343400	10_enhancer_4352_lociStitched	TAD_918	chr11:69840000-70680000	Psmb6	chr11:70338869-70341360	TAD_918	chr11:69840000-70680000	yes
chr4	132155600	132172200	15_enhancer_15247_lociStitched	No_overlap_enh	No_overlap_enh	Eya3	chr4:132194902-132280680	No_overlap_gene	No_overlap_gene	No_overlap_both
chr13	47322800	47347200	25_enhancer_6095_lociStitched	TAD_1041	chr13:47160000-49760000	Rnf144b	chr13:47218089-47343360	TAD_1041	chr13:47160000-49760000	yes
chr19	9987200	10009200	22_enhancer_11058_lociStitched	TAD_1408	chr19:9960000-10600000	Incenp	chr19:9946787-9974023	TAD_1408	chr19:9960000-10600000	yes
chr2	160033400	160047000	20_enhancer_12638_lociStitched	TAD_216	chr2:158600000-160800000	Gm826	chr2:160137129-160159898	TAD_216	chr2:158600000-160800000	yes
chr15	39788800	39807000	38_enhancer_7773_lociStitched	TAD_1182	chr15:39680000-40960000	Lrp12	chr15:39702149-39775540	TAD_1182	chr15:39680000-40960000	yes
chr2	159873200	159909600	24_enhancer_12594_lociStitched	TAD_216	chr2:158600000-160800000	Gm826	chr2:160137129-160159898	TAD_216	chr2:158600000-160800000	yes
chr1	133575600	133601000	12_enhancer_262_lociStitched	TAD_69	chr1:133160000-133760000	5430435G22Rik	chr1:133585272-133610119	TAD_69	chr1:133160000-133760000	yes
chr7	118297200	118309400	14_enhancer_18839_lociStitched	TAD_626	chr7:116600000-119160000	Eif4g2	chr7:118211499-118226544	TAD_626	chr7:116600000-119160000	yes
chr10	41741400	41747600	11_enhancer_2472_lociStitched	TAD_832	chr10:41200000-42520000	Armc2	chr10:41634796-41738248	TAD_832	chr10:41200000-42520000	yes
chr10	8644200	8668400	8_enhancer_2917_lociStitched	TAD_811	chr10:7280000-9480000	Sash1	chr10:8442017-8605868	TAD_811	chr10:7280000-9480000	yes
chr4	19755200	19827400	71_enhancer_15482_lociStitched	TAD_329	chr4:19520000-21440000	Slc7a13	chr4:19745872-19769365	TAD_329	chr4:19520000-21440000	yes
chr12	73583200	73592400	9_enhancer_5377_lociStitched	TAD_989	chr12:73200000-73800000	Lrrc9	chr12:73542853-73615321	TAD_989	chr12:73200000-73800000	yes
chr7	136716800	136720800	12_enhancer_19134_lociStitched	TAD_640	chr7:135880000-137680000	Wdr11	chr7:136735377-136779252	TAD_640	chr7:135880000-137680000	yes
chr10	10168600	10189800	15_enhancer_1876_lociStitched	TAD_812	chr10:9520000-10040000	Adgb	chr10:10055500-10192112	TAD_813	chr10:10080000-10920000	no
chr11	114742600	114789800	47_enhancer_3425_lociStitched	TAD_945	chr11:113680000-114920000	Cd300a	chr11:114751355-114765968	TAD_945	chr11:113680000-114920000	yes
chr5	73192600	73196200	6_enhancer_17039_lociStitched	TAD_433	chr5:71880000-73280000	Txk	chr5:73087217-73144012	TAD_433	chr5:71880000-73280000	yes
chr2	101988200	102003400	16_enhancer_11680_lociStitched	TAD_179	chr2:101480000-103880000	Ldlrad3	chr2:101790360-102026542	TAD_179	chr2:101480000-103880000	yes
chr4	94877600	94884400	7_enhancer_16106_lociStitched	TAD_360	chr4:94280000-95680000	Jun	chr4:94715725-94718913	TAD_360	chr4:94280000-95680000	yes
chr11	33958000	33968000	5_enhancer_3854_lociStitched	TAD_898	chr11:32640000-35600000	Lcp2	chr11:33946920-33992295	TAD_898	chr11:32640000-35600000	yes
chr2	132044400	132051200	12_enhancer_12206_lociStitched	TAD_197	chr2:130840000-132760000	Tmem230	chr2:132065227-132073524	TAD_197	chr2:130840000-132760000	yes
chr16	25009000	25027400	14_enhancer_8772_lociStitched	TAD_1245	chr16:25360000-25960000	Tprg	chr16:25286903-25422430	TAD_1244	chr16:22880000-25360000	no
chr10	20538600	20561200	13_enhancer_2273_lociStitched	TAD_818	chr10:20000000-20720000	Pde7b	chr10:20117810-20444884	TAD_818	chr10:20000000-20720000	yes
chr10	121029400	121040600	8_enhancer_2090_lociStitched	TAD_878	chr10:120800000-121520000	Tbk1	chr10:120983511-121023850	TAD_878	chr10:120800000-121520000	yes
chr17	71643800	71650800	8_enhancer_9950_lociStitched	TAD_1330	chr17:69720000-71800000	Emilin2	chr17:71601514-71660896	TAD_1330	chr17:69720000-71800000	yes
chr6	115962400	115966800	8_enhancer_17371_lociStitched	TAD_552	chr6:115800000-116160000	Plxnd1	chr6:115904829-115945023	TAD_552	chr6:115800000-116160000	yes
chr1	92915400	92923800	5_enhancer_1761_lociStitched	TAD_52	chr1:91560000-93240000	Lrrfip1	chr1:92895304-93025521	TAD_52	chr1:91560000-93240000	yes
chr1	6446000	6490000	46_enhancer_1429_lociStitched	TAD_2	chr1:6360000-10080000	Fam150a	chr1:6349537-6384812	TAD_2	chr1:6360000-10080000	yes
chr16	92854000	92870800	10_enhancer_9313_lociStitched	TAD_1286	chr16:90960000-93840000	Runx1	chr16:92601712-92826311	TAD_1286	chr16:90960000-93840000	yes
chr10	117151800	117161800	7_enhancer_2009_lociStitched	TAD_875	chr10:114680000-117160000	Mdm2	chr10:117125944-117147814	TAD_875	chr10:114680000-117160000	yes
chr2	22601400	22608800	12_enhancer_12808_lociStitched	TAD_130	chr2:21120000-22760000	Apbb1ip	chr2:22629614-22731173	TAD_130	chr2:21120000-22760000	yes
chr2	142896200	142919400	25_enhancer_12360_lociStitched	TAD_204	chr2:142920000-143640000	Otor	chr2:142904209-142907449	TAD_203	chr2:140280000-142920000	no
chr1	173086400	173110400	12_enhancer_689_lociStitched	TAD_101	chr1:172800000-174280000	Mpz	chr1:173080842-173091261	TAD_101	chr1:172800000-174280000	yes
chr1	173557800	173568200	15_enhancer_735_lociStitched	TAD_101	chr1:172800000-174280000	Slamf7	chr1:173562534-173579149	TAD_101	chr1:172800000-174280000	yes
chr1	163442000	163458800	13_enhancer_536_lociStitched	TAD_93	chr1:163200000-163720000	Tnfsf18	chr1:163424786-163435421	TAD_93	chr1:163200000-163720000	yes
chr14	77924600	77947800	12_enhancer_7401_lociStitched	TAD_1131	chr14:77440000-78960000	Gm6994	chr14:77879290-77906675	TAD_1131	chr14:77440000-78960000	yes
chr13	108689000	108695600	8_enhancer_5693_lociStitched	TAD_1077	chr13:107800000-108960000	Zswim6	chr13:108514698-108680258	TAD_1077	chr13:107800000-108960000	yes
chr1	146037400	146053800	17_enhancer_336_lociStitched	TAD_76	chr1:145640000-151640000	Rgs13	chr1:145985797-146024502	TAD_76	chr1:145640000-151640000	yes
chr1	192820000	192822800	12_enhancer_920_lociStitched	TAD_117	chr1:192720000-193920000	Vash2	chr1:192771527-192803175	TAD_117	chr1:192720000-193920000	yes
chr1	84271200	84321600	40_enhancer_1621_lociStitched	TAD_48	chr1:83720000-85200000	Pid1	chr1:84032868-84360755	TAD_48	chr1:83720000-85200000	yes
chr13	28707800	28710400	4_enhancer_5943_lociStitched	TAD_1028	chr13:28480000-29960000	Sox4	chr13:29042607-29043011	TAD_1028	chr13:28480000-29960000	yes
chr10	86344800	86353000	7_enhancer_2896_lociStitched	TAD_855	chr10:86200000-88200000	Nt5dc3	chr10:86241750-86301134	TAD_855	chr10:86200000-88200000	yes
chr19	12893800	12909800	14_enhancer_11217_lociStitched	TAD_1411	chr19:12120000-13480000	Gm5244	chr19:12921263-12921763	TAD_1411	chr19:12120000-13480000	yes
chr3	20029200	20048000	17_enhancer_14275_lociStitched	No_overlap_enh	No_overlap_enh	Gyg	chr3:20021970-20055216	No_overlap_gene	No_overlap_gene	No_overlap_both
chr2	45116800	45134600	24_enhancer_13116_lociStitched	TAD_144	chr2:45000000-47280000	Zeb2	chr2:44839154-44972915	TAD_143	chr2:43520000-44960000	no
chr15	6525800	6553800	13_enhancer_8130_lociStitched	TAD_1157	chr15:5120000-6560000	Fyb	chr15:6529871-6613321	TAD_1157	chr15:5120000-6560000	yes
chr4	43473200	43486800	8_enhancer_15650_lociStitched	TAD_338	chr4:42840000-46200000	Cd72	chr4:43459334-43467500	TAD_338	chr4:42840000-46200000	yes
chr7	31782400	31795000	7_enhancer_19382_lociStitched	TAD_582	chr7:27920000-32440000	Fam187b	chr7:31758823-31774739	TAD_582	chr7:27920000-32440000	yes
chr1	82789200	82797000	9_enhancer_1552_lociStitched	TAD_47	chr1:82720000-83720000	Tm4sf20	chr1:82753224-82765036	TAD_47	chr1:82720000-83720000	yes
chr6	56705600	56712400	16_enhancer_18272_lociStitched	TAD_518	chr6:56720000-60200000	Kbtbd2	chr6:56727518-56747807	TAD_518	chr6:56720000-60200000	yes
chr2	22644800	22682400	22_enhancer_12815_lociStitched	TAD_130	chr2:21120000-22760000	Apbb1ip	chr2:22629614-22731173	TAD_130	chr2:21120000-22760000	yes
chr1	125815600	125832800	12_enhancer_144_lociStitched	TAD_64	chr1:123440000-125960000	Dpp10	chr1:125228716-125942136	TAD_64	chr1:123440000-125960000	yes
chr5	99787400	99794800	4_enhancer_17174_lociStitched	TAD_448	chr5:99600000-100800000	Rasgef1b	chr5:99646445-99681946	TAD_448	chr5:99600000-100800000	yes
chr11	71063200	71067600	15_enhancer_4413_lociStitched	TAD_919	chr11:70800000-72680000	Nlrp1b	chr11:70966604-71044235	TAD_919	chr11:70800000-72680000	yes
chr17	49148600	49159400	5_enhancer_9780_lociStitched	TAD_1317	chr17:47840000-50040000	Lrfn2	chr17:49071704-49236913	TAD_1317	chr17:47840000-50040000	yes
chr16	22095000	22121800	11_enhancer_8709_lociStitched	No_overlap_enh	No_overlap_enh	Igf2bp2	chr16:22059082-22163372	No_overlap_gene	No_overlap_gene	No_overlap_both
chr6	120732600	120739000	15_enhancer_17416_lociStitched	TAD_555	chr6:119400000-120760000	Slc25a18	chr6:120723786-120744000	TAD_555	chr6:119400000-120760000	yes
chr6	112520800	112529000	17_enhancer_17273_lociStitched	TAD_548	chr6:108800000-112640000	Oxtr	chr6:112423678-112440884	TAD_548	chr6:108800000-112640000	yes
chr16	87334000	87336200	8_enhancer_9229_lociStitched	TAD_1283	chr16:85760000-87400000	N6amt1	chr16:87354430-87368987	TAD_1283	chr16:85760000-87400000	yes
chr15	6284200	6298400	26_enhancer_8054_lociStitched	TAD_1157	chr15:5120000-6560000	Dab2	chr15:6249788-6390712	TAD_1157	chr15:5120000-6560000	yes
chr16	16563600	16577600	12_enhancer_8619_lociStitched	TAD_1238	chr16:13840000-16880000	Fgd4	chr16:16417010-16600642	TAD_1238	chr16:13840000-16880000	yes
chr4	128945600	128947400	4_enhancer_15202_lociStitched	TAD_375	chr4:126160000-129160000	Sync	chr4:128964861-128985803	TAD_375	chr4:126160000-129160000	yes
chr12	88601200	88615400	9_enhancer_5527_lociStitched	TAD_998	chr12:84920000-88800000	Ahsa1	chr12:88607696-88614947	TAD_998	chr12:84920000-88800000	yes
chr6	122582000	122610400	29_enhancer_17460_lociStitched	TAD_557	chr6:121200000-124400000	Dppa3	chr6:122576428-122580290	TAD_557	chr6:121200000-124400000	yes
chr11	32229600	32232400	5_enhancer_3824_lociStitched	No_overlap_enh	No_overlap_enh	Sh3pxd2b	chr11:32247820-32328173	No_overlap_gene	No_overlap_gene	No_overlap_both
chr6	97800800	97818000	10_enhancer_18567_lociStitched	TAD_540	chr6:97080000-99600000	Mitf	chr6:97757052-97971352	TAD_540	chr6:97080000-99600000	yes
chr2	128621400	128634600	17_enhancer_12083_lociStitched	TAD_196	chr2:127080000-130160000	Tmem87b	chr2:128643854-128679997	TAD_196	chr2:127080000-130160000	yes
chr10	99093800	99096800	9_enhancer_3218_lociStitched	TAD_865	chr10:99120000-99960000	Csl	chr10:99220339-99222292	TAD_865	chr10:99120000-99960000	yes
chr18	9698600	9745000	35_enhancer_11021_lociStitched	TAD_1352	chr18:7880000-9920000	Gm17430	chr18:9726195-9726668	TAD_1352	chr18:7880000-9920000	yes
chr7	52007400	52011600	19_enhancer_19490_lociStitched	TAD_587	chr7:51480000-54440000	Zfp473	chr7:51986851-52006420	TAD_587	chr7:51480000-54440000	yes
chr3	19917400	19930200	8_enhancer_14262_lociStitched	No_overlap_enh	No_overlap_enh	Hps3	chr3:19916917-19924958	No_overlap_gene	No_overlap_gene	No_overlap_both
chr9	89145600	89164600	51_enhancer_21952_lociStitched	TAD_783	chr9:88720000-89560000	Mthfs	chr9:89094217-89135064	TAD_783	chr9:88720000-89560000	yes
chr1	186358800	186361400	2_enhancer_881_lociStitched	TAD_111	chr1:185320000-186640000	Hlx	chr1:186551019-186556498	TAD_111	chr1:185320000-186640000	yes
chr8	85578400	85591400	12_enhancer_20734_lociStitched	TAD_692	chr8:83280000-86080000	Tbc1d9	chr8:85689251-85796838	TAD_692	chr8:83280000-86080000	yes
chr3	81785800	81788800	8_enhancer_14711_lociStitched	TAD_273	chr3:80680000-81760000	Tdo2	chr3:81761012-81780124	No_overlap_gene	No_overlap_gene	No_overlap_gene
chr3	94869200	94880400	4_enhancer_14898_lociStitched	TAD_281	chr3:94080000-96080000	Psmd4	chr3:94836616-94846536	TAD_281	chr3:94080000-96080000	yes
chr7	50794800	50802200	11_enhancer_19463_lociStitched	TAD_586	chr7:50480000-51480000	Cd33	chr7:50782826-50788541	TAD_586	chr7:50480000-51480000	yes
chr2	165771800	165784000	3_enhancer_12693_lociStitched	TAD_219	chr2:164680000-166880000	Ncoa3	chr2:165818136-165898742	TAD_219	chr2:164680000-166880000	yes
chr5	124069000	124079800	25_enhancer_16342_lociStitched	TAD_465	chr5:122000000-125000000	Vps33a	chr5:123978773-124023024	TAD_465	chr5:122000000-125000000	yes
chr7	128660000	128666400	6_enhancer_18965_lociStitched	TAD_632	chr7:127760000-129200000	Hs3st2	chr7:128535373-128645282	TAD_632	chr7:127760000-129200000	yes
chr8	130582400	130608800	20_enhancer_20172_lociStitched	TAD_723	chr8:129480000-131738871	Nrp1	chr8:130882973-131029362	TAD_723	chr8:129480000-131738871	yes
chr11	21320600	21333200	12_enhancer_3679_lociStitched	TAD_892	chr11:19720000-21400000	Ugp2	chr11:21221141-21271204	TAD_892	chr11:19720000-21400000	yes
chr9	47437000	47461400	21_enhancer_21443_lociStitched	TAD_753	chr9:46080000-48440000	Cadm1	chr9:47338256-47665720	TAD_753	chr9:46080000-48440000	yes
chr18	26038800	26043600	18_enhancer_10292_lociStitched	TAD_1364	chr18:25360000-28240000	Celf4	chr18:25636133-25912484	TAD_1364	chr18:25360000-28240000	yes
chr18	89092000	89102600	22_enhancer_10933_lociStitched	TAD_1403	chr18:88920000-90772031	Socs6	chr18:88834616-89096873	TAD_1403	chr18:88920000-90772031	yes
chr14	51438800	51469200	34_enhancer_6995_lociStitched	TAD_1113	chr14:50480000-53400000	Parp2	chr14:51427621-51440975	TAD_1113	chr14:50480000-53400000	yes
chr9	66727600	66733200	4_enhancer_21782_lociStitched	TAD_770	chr9:66360000-66840000	Rab8b	chr9:66691479-66767512	TAD_770	chr9:66360000-66840000	yes
chr16	92670400	92678200	7_enhancer_9283_lociStitched	TAD_1286	chr16:90960000-93840000	Runx1	chr16:92601712-92826311	TAD_1286	chr16:90960000-93840000	yes
chr2	18815800	18826800	15_enhancer_12757_lociStitched	TAD_127	chr2:17320000-19320000	Pip4k2a	chr2:18763882-18919753	TAD_127	chr2:17320000-19320000	yes
chr6	50632200	50643400	11_enhancer_18166_lociStitched	TAD_514	chr6:50560000-52960000	Npvf	chr6:50600671-50604438	TAD_514	chr6:50560000-52960000	yes
chr9	123965800	123972200	16_enhancer_21058_lociStitched	TAD_807	chr9:121760000-124076172	Ccr3	chr9:123936703-123946421	TAD_807	chr9:121760000-124076172	yes
chr7	108094600	108109000	16_enhancer_18706_lociStitched	TAD_622	chr7:108040000-109600000	P2ry6	chr7:108086152-108112905	TAD_622	chr7:108040000-109600000	yes
chr7	26364400	26371200	3_enhancer_3765_lociStitched	TAD_580	chr7:24080000-26520000	Gm7092	chr7:26399640-26400911	TAD_580	chr7:24080000-26520000	yes
chr9	107264400	107274200	9_enhancer_4163_lociStitched	TAD_796	chr9:106400000-107440000	6430571L13Rik	chr9:107242933-107254753	TAD_796	chr9:106400000-107440000	yes
chr5	31942600	31952800	9_enhancer_3191_lociStitched	TAD_409	chr5:30480000-33960000	Mrpl33	chr5:31899308-32004345	TAD_409	chr5:30480000-33960000	yes
chr8	18925800	18932200	4_enhancer_4031_lociStitched	TAD_656	chr8:16840000-19800000	Xkr5	chr8:18932729-18950975	TAD_656	chr8:16840000-19800000	yes
chr17	35878000	35881600	7_enhancer_1732_lociStitched	TAD_1309	chr17:34760000-36040000	Ddr1	chr17:35818512-35841566	TAD_1309	chr17:34760000-36040000	yes
chr16	22600400	22631000	7_enhancer_1525_lociStitched	TAD_1243	chr16:22280000-22840000	Dgkg	chr16:22468534-22657294	TAD_1243	chr16:22280000-22840000	yes
chr2	152911400	152918800	3_enhancer_2252_lociStitched	TAD_211	chr2:151120000-154160000	Hck	chr2:152934204-152977177	TAD_211	chr2:151120000-154160000	yes
chr5	138263600	138269800	3_enhancer_3133_lociStitched	TAD_477	chr5:138240000-139760000	Pilra	chr5:138263180-138277506	TAD_477	chr5:138240000-139760000	yes
chr3	68858200	68860200	4_enhancer_2708_lociStitched	TAD_265	chr3:67320000-68880000	Trim59	chr3:68839210-68848677	TAD_265	chr3:67320000-68880000	yes
chr15	73316000	73320800	7_enhancer_1418_lociStitched	TAD_1208	chr15:73040000-73400000	Dennd3	chr15:73342990-73402672	TAD_1208	chr15:73040000-73400000	yes
chr1	172613600	172620600	6_enhancer_140_lociStitched	TAD_100	chr1:172160000-172800000	Olfml2b	chr1:172574663-172612920	TAD_100	chr1:172160000-172800000	yes
chr7	152449400	152458600	14_enhancer_3746_lociStitched	TAD_648	chr7:151000000-152524553	Tpcn2	chr7:152439828-152469916	TAD_648	chr7:151000000-152524553	yes
chr13	52707000	52724200	6_enhancer_1116_lociStitched	TAD_1044	chr13:51760000-52720000	Syk	chr13:52678542-52744161	TAD_1045	chr13:52720000-54640000	no
chr9	64646400	64652400	4_enhancer_4332_lociStitched	TAD_767	chr9:64120000-64880000	Dennd4a	chr9:64659147-64767474	TAD_767	chr9:64120000-64880000	yes
chr2	35172800	35180600	4_enhancer_2492_lociStitched	No_overlap_enh	No_overlap_enh	Stom	chr2:35169506-35192529	No_overlap_gene	No_overlap_gene	No_overlap_both
chr14	47708600	47717200	11_enhancer_1277_lociStitched	TAD_1110	chr14:47440000-47880000	Gch1	chr14:47773570-47809088	TAD_1110	chr14:47440000-47880000	yes
chr5	30671400	30672800	5_enhancer_3180_lociStitched	TAD_409	chr5:30480000-33960000	Drc1	chr5:30607913-30668993	TAD_409	chr5:30480000-33960000	yes
chr19	25202000	25214200	5_enhancer_2020_lociStitched	TAD_1422	chr19:25040000-26680000	Kank1	chr19:25311465-25508987	TAD_1422	chr19:25040000-26680000	yes
chr1	195490600	195494000	4_enhancer_202_lociStitched	TAD_119	chr1:195000000-197195432	Camk1g	chr1:195172540-195196491	TAD_119	chr1:195000000-197195432	yes
chr17	87654800	87656800	8_enhancer_1873_lociStitched	TAD_1343	chr17:86880000-87680000	Mcfd2	chr17:87653998-87665275	TAD_1343	chr17:86880000-87680000	yes
chr9	89595600	89596800	3_enhancer_4380_lociStitched	No_overlap_enh	No_overlap_enh	Tmed3	chr9:89594041-89599881	No_overlap_gene	No_overlap_gene	No_overlap_both
chr2	103972200	103973800	3_enhancer_2155_lociStitched	TAD_180	chr2:103880000-104520000	A930018P22Rik	chr2:103962926-103964906	TAD_180	chr2:103880000-104520000	yes
chr1	186302200	186305400	3_enhancer_176_lociStitched	TAD_111	chr1:185320000-186640000	Hlx	chr1:186551019-186556498	TAD_111	chr1:185320000-186640000	yes
chr8	97562000	97572400	2_enhancer_4141_lociStitched	TAD_701	chr8:96800000-97800000	Ccdc135	chr8:97579003-97602041	TAD_701	chr8:96800000-97800000	yes
chr1	130458400	130474200	14_enhancer_41_lociStitched	TAD_68	chr1:130160000-132400000	Cxcr4	chr1:130484776-130488870	TAD_68	chr1:130160000-132400000	yes
chr2	84795600	84806400	3_enhancer_2536_lociStitched	No_overlap_enh	No_overlap_enh	Prg2	chr2:84820618-84823789	No_overlap_gene	No_overlap_gene	No_overlap_both
chr7	52915600	52916200	3_enhancer_3827_lociStitched	TAD_587	chr7:51480000-54440000	Fut2	chr7:52903965-52921764	TAD_587	chr7:51480000-54440000	yes
chr7	124719200	124721400	9_enhancer_3610_lociStitched	TAD_630	chr7:123560000-125680000	Xylt1	chr7:124524493-124811265	TAD_630	chr7:123560000-125680000	yes
chr2	180472000	180475600	5_enhancer_2379_lociStitched	TAD_225	chr2:177560000-181748087	Slc17a9	chr2:180459968-180476985	TAD_225	chr2:177560000-181748087	yes
chr18	83030400	83036200	7_enhancer_1981_lociStitched	TAD_1400	chr18:82880000-84800000	Zfp516	chr18:83080271-83174706	TAD_1400	chr18:82880000-84800000	yes
chr8	97049200	97054400	2_enhancer_4138_lociStitched	TAD_701	chr8:96800000-97800000	Cpne2	chr8:97056890-97094429	TAD_701	chr8:96800000-97800000	yes
chr9	41947400	41960000	4_enhancer_4273_lociStitched	TAD_746	chr9:40000000-41800000	Sorl1	chr9:41772803-41932380	TAD_747	chr9:41800000-42080000	no
chr7	142835000	142838000	5_enhancer_3666_lociStitched	TAD_644	chr7:142960000-144640000	Mki67	chr7:142881471-142908062	TAD_643	chr7:140880000-142960000	no
chr9	21912200	21916800	3_enhancer_4244_lociStitched	No_overlap_enh	No_overlap_enh	Elof1	chr9:21917433-21921592	No_overlap_gene	No_overlap_gene	No_overlap_both
chr1	92142200	92146400	10_enhancer_326_lociStitched	TAD_52	chr1:91560000-93240000	Cxcr7	chr1:92100555-92113326	TAD_52	chr1:91560000-93240000	yes
chr7	112521200	112538800	11_enhancer_3565_lociStitched	TAD_623	chr7:109600000-113000000	Gm5901	chr7:112523612-112526801	TAD_623	chr7:109600000-113000000	yes
chr2	27921000	27931600	5_enhancer_2431_lociStitched	TAD_133	chr2:27360000-28400000	Fcnb	chr2:27931898-27940405	TAD_133	chr2:27360000-28400000	yes
chr6	121287400	121292600	3_enhancer_3318_lociStitched	TAD_557	chr6:121200000-124400000	Slc6a12	chr6:121293094-121315793	TAD_557	chr6:121200000-124400000	yes
chr19	58189800	58219200	10_enhancer_2114_lociStitched	TAD_1444	chr19:57440000-59280000	Gfra1	chr19:58310094-58530399	TAD_1444	chr19:57440000-59280000	yes
chr12	26005200	26020000	10_enhancer_899_lociStitched	TAD_961	chr12:24920000-27120000	Id2	chr12:25778666-25780957	TAD_961	chr12:24920000-27120000	yes
chr1	160176800	160177600	4_enhancer_104_lociStitched	TAD_89	chr1:159480000-160600000	Fam5b	chr1:160175402-160286391	TAD_89	chr1:159480000-160600000	yes
chr1	95713800	95715800	8_enhancer_349_lociStitched	TAD_54	chr1:95720000-98720000	D2hgdh	chr1:95721817-95748925	TAD_54	chr1:95720000-98720000	yes
chr16	8676800	8679400	5_enhancer_1588_lociStitched	TAD_1234	chr16:6520000-8680000	Carhsp1	chr16:8658680-8672246	TAD_1234	chr16:6520000-8680000	yes
chr9	122987200	123014000	12_enhancer_4217_lociStitched	TAD_807	chr9:121760000-124076172	Zdhhc3	chr9:122975278-123022323	TAD_807	chr9:121760000-124076172	yes
chr14	103454000	103459600	2_enhancer_1213_lociStitched	TAD_1142	chr14:102080000-103440000	Irg1	chr14:103446194-103455790	No_overlap_gene	No_overlap_gene	No_overlap_gene
chr12	26999400	27002800	4_enhancer_916_lociStitched	TAD_961	chr12:24920000-27120000	Rnf144a	chr12:26991662-27100121	TAD_961	chr12:24920000-27120000	yes
chr7	56246600	56248800	4_enhancer_3835_lociStitched	TAD_589	chr7:55960000-56720000	E2f8	chr7:56121799-56136966	TAD_589	chr7:55960000-56720000	yes
chr10	80539800	80541800	5_enhancer_546_lociStitched	TAD_850	chr10:79120000-81040000	Thop1	chr10:80532780-80545304	TAD_850	chr10:79120000-81040000	yes
chr17	29809800	29824200	8_enhancer_1694_lociStitched	TAD_1305	chr17:29720000-31640000	Ftsjd2	chr17:29686744-29842924	TAD_1305	chr17:29720000-31640000	yes
chr10	12694000	12696800	3_enhancer_389_lociStitched	TAD_814	chr10:11000000-13200000	Stx11	chr10:12659787-12684065	TAD_814	chr10:11000000-13200000	yes
chr1	93881000	93883600	4_enhancer_331_lociStitched	TAD_53	chr1:93400000-95720000	Hdac4	chr1:93829334-94044970	TAD_53	chr1:93400000-95720000	yes
chr16	17637600	17639600	4_enhancer_1510_lociStitched	TAD_1239	chr16:16880000-18880000	Ccdc74a	chr16:17646563-17650831	TAD_1239	chr16:16880000-18880000	yes
chr10	79997800	80010000	2_enhancer_529_lociStitched	TAD_850	chr10:79120000-81040000	Atp8b3	chr10:79982330-80001869	TAD_850	chr10:79120000-81040000	yes
chr7	89750200	89752400	9_enhancer_3894_lociStitched	TAD_610	chr7:88960000-91960000	Fam154b	chr7:89781470-89797038	TAD_610	chr7:88960000-91960000	yes
chr7	150742200	150750400	2_enhancer_3733_lociStitched	TAD_647	chr7:148680000-151000000	Nap1l4	chr7:150699484-150734997	TAD_647	chr7:148680000-151000000	yes
chr7	97212400	97230400	9_enhancer_3914_lociStitched	TAD_613	chr7:97120000-97600000	Picalm	chr7:97278723-97357610	TAD_613	chr7:97120000-97600000	yes
chr17	25223600	25225000	7_enhancer_1674_lociStitched	TAD_1302	chr17:23880000-26000000	Tmem204	chr17:25194647-25218126	TAD_1302	chr17:23880000-26000000	yes
chr17	23746400	23748000	5_enhancer_1647_lociStitched	No_overlap_enh	No_overlap_enh	Zscan10	chr17:23737823-23747986	No_overlap_gene	No_overlap_gene	No_overlap_both
chr1	133550200	133570800	10_enhancer_63_lociStitched	TAD_69	chr1:133160000-133760000	5430435G22Rik	chr1:133585272-133610119	TAD_69	chr1:133160000-133760000	yes
chr18	4907800	4911800	5_enhancer_1911_lociStitched	TAD_1350	chr18:5040000-6320000	Svil	chr18:4920538-5119297	TAD_1350	chr18:5040000-6320000	yes
chr5	118498000	118500400	3_enhancer_3048_lociStitched	No_overlap_enh	No_overlap_enh	Gm9754	chr5:118515369-118519719	No_overlap_gene	No_overlap_gene	No_overlap_both
chr16	10927200	10939000	9_enhancer_1497_lociStitched	TAD_1236	chr16:10560000-13120000	Litaf	chr16:10959368-11066250	TAD_1236	chr16:10560000-13120000	yes
chr12	102160200	102162800	8_enhancer_844_lociStitched	TAD_1004	chr12:101360000-102320000	Gpr68	chr12:102114892-102146408	TAD_1004	chr12:101360000-102320000	yes
chr5	120535200	120536000	4_enhancer_3061_lociStitched	TAD_463	chr5:119200000-120920000	Rbm19	chr5:120566519-120648394	TAD_463	chr5:119200000-120920000	yes
chr6	55212800	55215600	9_enhancer_3410_lociStitched	TAD_517	chr6:55160000-56720000	Fam188b	chr6:55153377-55270216	TAD_517	chr6:55160000-56720000	yes
chr2	27944400	27957000	18_enhancer_2447_lociStitched	TAD_133	chr2:27360000-28400000	Fcnb	chr2:27931898-27940405	TAD_133	chr2:27360000-28400000	yes
chr7	118141800	118148600	5_enhancer_3580_lociStitched	TAD_626	chr7:116600000-119160000	Mrvi1	chr7:118011780-118125975	TAD_626	chr7:116600000-119160000	yes
chr13	55992800	55997000	8_enhancer_1148_lociStitched	TAD_1047	chr13:55840000-58120000	Pitx1	chr13:55926415-55937553	TAD_1047	chr13:55840000-58120000	yes
chr2	172890000	172903400	6_enhancer_2352_lociStitched	TAD_224	chr2:172880000-177360000	Ctcfl	chr2:172919110-172945026	TAD_224	chr2:172880000-177360000	yes
chr16	91623800	91636800	10_enhancer_1611_lociStitched	TAD_1286	chr16:90960000-93840000	Dnajc28	chr16:91614502-91619271	TAD_1286	chr16:90960000-93840000	yes
chr12	84241600	84245000	8_enhancer_978_lociStitched	TAD_997	chr12:83600000-84880000	Rgs6	chr12:83717912-84259755	TAD_997	chr12:83600000-84880000	yes
chr12	106727000	106729400	6_enhancer_857_lociStitched	TAD_1006	chr12:104640000-106960000	Bdkrb2	chr12:106801382-106831281	TAD_1006	chr12:104640000-106960000	yes
chr2	128262000	128271800	8_enhancer_2213_lociStitched	TAD_196	chr2:127080000-130160000	Gm355	chr2:128416945-128424200	TAD_196	chr2:127080000-130160000	yes
chr11	75900400	75906000	4_enhancer_764_lociStitched	TAD_921	chr11:74480000-77800000	Fam101b	chr11:75832696-75841284	TAD_921	chr11:74480000-77800000	yes
chr18	78242600	78249800	6_enhancer_1954_lociStitched	TAD_1398	chr18:78000000-80400000	Siglec15	chr18:78240353-78254134	TAD_1398	chr18:78000000-80400000	yes
chr8	13031800	13041600	3_enhancer_4011_lociStitched	No_overlap_enh	No_overlap_enh	F10	chr8:13037308-13056676	No_overlap_gene	No_overlap_gene	No_overlap_both
chr4	151330600	151333200	7_enhancer_2889_lociStitched	TAD_391	chr4:150480000-151440000	Dnajc11	chr4:151307800-151356246	TAD_391	chr4:150480000-151440000	yes
chr4	125694800	125696800	3_enhancer_2808_lociStitched	TAD_374	chr4:124600000-125720000	Csf3r	chr4:125701794-125722219	TAD_374	chr4:124600000-125720000	yes
chr17	35072600	35076600	7_enhancer_1728_lociStitched	TAD_1309	chr17:34760000-36040000	Neu1	chr17:35068198-35072898	TAD_1309	chr17:34760000-36040000	yes
chr11	114764400	114770400	3_enhancer_617_lociStitched	TAD_945	chr11:113680000-114920000	Cd300a	chr11:114751355-114765968	TAD_945	chr11:113680000-114920000	yes
chr7	59237400	59243000	3_enhancer_3841_lociStitched	TAD_590	chr7:56840000-59240000	Svip	chr7:59252535-59261388	No_overlap_gene	No_overlap_gene	No_overlap_gene
chr14	65051600	65054200	5_enhancer_1305_lociStitched	TAD_1121	chr14:64480000-66760000	Msra	chr14:64741466-65074740	TAD_1121	chr14:64480000-66760000	yes
chr13	54281400	54283000	7_enhancer_1122_lociStitched	TAD_1045	chr13:52720000-54640000	Hrh2	chr13:54287498-54317801	TAD_1045	chr13:52720000-54640000	yes
chr5	122554600	122564400	11_enhancer_3082_lociStitched	TAD_465	chr5:122000000-125000000	Myl2	chr5:122550960-122563481	TAD_465	chr5:122000000-125000000	yes
chr1	39526400	39545200	9_enhancer_244_lociStitched	TAD_20	chr1:39000000-39640000	Tbc1d8	chr1:39428344-39535592	TAD_20	chr1:39000000-39640000	yes
chr9	109756200	109762400	6_enhancer_4176_lociStitched	TAD_798	chr9:108760000-110200000	Camp	chr9:109749889-109751970	TAD_798	chr9:108760000-110200000	yes
chr8	124318800	124326800	11_enhancer_3970_lociStitched	No_overlap_enh	No_overlap_enh	Klhdc4	chr8:124320213-124353469	No_overlap_gene	No_overlap_gene	No_overlap_both
chr4	59456400	59458000	3_enhancer_2974_lociStitched	TAD_346	chr4:56960000-60080000	Susd1	chr4:59327555-59451505	TAD_346	chr4:56960000-60080000	yes
chr10	43307600	43318600	6_enhancer_440_lociStitched	TAD_834	chr10:43280000-45640000	F930017D23Rik	chr10:43313233-43350722	TAD_834	chr10:43280000-45640000	yes
chr17	31328400	31332800	5_enhancer_1703_lociStitched	TAD_1305	chr17:29720000-31640000	Tmprss3	chr17:31316217-31335920	TAD_1305	chr17:29720000-31640000	yes
chr17	46143800	46151400	8_enhancer_1757_lociStitched	TAD_1315	chr17:45640000-46600000	Vegfa	chr17:46153942-46169326	TAD_1315	chr17:45640000-46600000	yes
chr9	50611400	50621200	11_enhancer_4296_lociStitched	TAD_756	chr9:50480000-51760000	Alg9	chr9:50583124-50651647	TAD_756	chr9:50480000-51760000	yes
chr10	77006200	77020000	5_enhancer_508_lociStitched	TAD_848	chr10:74640000-77640000	Itgb2	chr10:76992997-77028453	TAD_848	chr10:74640000-77640000	yes
chr17	25039000	25041000	5_enhancer_1667_lociStitched	TAD_1302	chr17:23880000-26000000	Nme3	chr17:25033445-25034467	TAD_1302	chr17:23880000-26000000	yes
chr10	80322400	80325600	7_enhancer_532_lociStitched	TAD_850	chr10:79120000-81040000	Sppl2b	chr10:80318019-80331453	TAD_850	chr10:79120000-81040000	yes
chr1	89602200	89608200	8_enhancer_308_lociStitched	TAD_50	chr1:89280000-89920000	Atg16l1	chr1:89652445-89689003	TAD_50	chr1:89280000-89920000	yes
chr11	116399000	116405000	5_enhancer_626_lociStitched	TAD_946	chr11:115160000-118840000	Sphk1	chr11:116392239-116397988	TAD_946	chr11:115160000-118840000	yes
chr9	106158800	106160400	5_enhancer_4156_lociStitched	TAD_795	chr9:106160000-106360000	Alas1	chr9:106135786-106150457	No_overlap_gene	No_overlap_gene	No_overlap_gene
chr2	148390800	148399600	4_enhancer_2245_lociStitched	TAD_209	chr2:147920000-148600000	Nxt1	chr2:148498337-148501763	TAD_209	chr2:147920000-148600000	yes
chr1	130356600	130366000	9_enhancer_26_lociStitched	TAD_68	chr1:130160000-132400000	Dars	chr1:130260285-130313993	TAD_68	chr1:130160000-132400000	yes
chr6	70666600	70679600	5_enhancer_3434_lociStitched	TAD_522	chr6:67840000-70720000	Rpia	chr6:70715714-70742226	TAD_522	chr6:67840000-70720000	yes
chr15	66573600	66588400	5_enhancer_1403_lociStitched	TAD_1204	chr15:66440000-68200000	Tg	chr15:66502315-66682283	TAD_1204	chr15:66440000-68200000	yes
chr3	107649200	107657400	6_enhancer_2591_lociStitched	TAD_293	chr3:107360000-108400000	Eps8l3	chr3:107680148-107695817	TAD_293	chr3:107360000-108400000	yes
chr4	140409000	140414800	3_enhancer_2860_lociStitched	TAD_385	chr4:138960000-140640000	Padi1	chr4:140368898-140401693	TAD_385	chr4:138960000-140640000	yes
chr4	118279400	118282000	7_enhancer_2787_lociStitched	TAD_370	chr4:115680000-118880000	Wdr65	chr4:118227156-118293382	TAD_370	chr4:115680000-118880000	yes
chr2	181288200	181289800	3_enhancer_2388_lociStitched	TAD_225	chr2:177560000-181748087	Uckl1	chr2:181303854-181319597	TAD_225	chr2:177560000-181748087	yes
chr17	5316800	5332200	9_enhancer_1811_lociStitched	TAD_1291	chr17:5400000-6240000	Tmem242	chr17:5410863-5440260	TAD_1291	chr17:5400000-6240000	yes
chr15	101315000	101318800	5_enhancer_1358_lociStitched	TAD_1231	chr15:101040000-102520000	5430421N21Rik	chr15:101315562-101321943	TAD_1231	chr15:101040000-102520000	yes
chr5	134689400	134695600	3_enhancer_3105_lociStitched	TAD_474	chr5:134640000-136360000	Ncf1	chr5:134695923-134705495	TAD_474	chr5:134640000-136360000	yes
chr1	39558800	39561000	4_enhancer_255_lociStitched	TAD_20	chr1:39000000-39640000	Tbc1d8	chr1:39428344-39535592	TAD_20	chr1:39000000-39640000	yes
chr11	32154200	32157000	8_enhancer_668_lociStitched	No_overlap_enh	No_overlap_enh	Nprl3	chr11:32125628-32167707	No_overlap_gene	No_overlap_gene	No_overlap_both
chr4	142696200	142702600	6_enhancer_2871_lociStitched	TAD_387	chr4:141360000-143040000	Prdm2	chr4:142697294-142802898	TAD_387	chr4:141360000-143040000	yes
chr11	113403600	113425000	12_enhancer_599_lociStitched	TAD_944	chr11:111400000-113520000	Slc39a11	chr11:113106167-113511393	TAD_944	chr11:111400000-113520000	yes
chr2	29035000	29045400	3_enhancer_2456_lociStitched	TAD_134	chr2:28560000-29600000	Setx	chr2:28979701-29037991	TAD_134	chr2:28560000-29600000	yes
chr14	119038400	119042000	2_enhancer_1220_lociStitched	TAD_1151	chr14:118560000-119200000	Abcc4	chr14:118881914-119105441	TAD_1151	chr14:118560000-119200000	yes
chr6	88451800	88453400	2_enhancer_3495_lociStitched	TAD_533	chr6:88480000-88840000	Sec61a1	chr6:88453595-88468899	No_overlap_gene	No_overlap_gene	No_overlap_gene
chr4	140322400	140335800	6_enhancer_2859_lociStitched	TAD_385	chr4:138960000-140640000	Padi4	chr4:140301780-140330151	TAD_385	chr4:138960000-140640000	yes
chr8	47602600	47607000	5_enhancer_4066_lociStitched	TAD_671	chr8:47240000-48760000	Mlf1ip	chr8:47637409-47665361	TAD_671	chr8:47240000-48760000	yes
chr8	129225800	129228000	3_enhancer_4004_lociStitched	TAD_722	chr8:128960000-129480000	Irf2bp2	chr8:129112196-129117336	TAD_722	chr8:128960000-129480000	yes
chr1	179419400	179421800	3_enhancer_149_lociStitched	TAD_106	chr1:178840000-179720000	Zbtb18	chr1:179375951-179380897	TAD_106	chr1:178840000-179720000	yes
chr3	131130000	131141800	8_enhancer_2633_lociStitched	No_overlap_enh	No_overlap_enh	Sgms2	chr3:131021903-131047858	No_overlap_gene	No_overlap_gene	No_overlap_both
chr2	178235800	178251800	7_enhancer_2363_lociStitched	TAD_225	chr2:177560000-181748087	Cdh26	chr2:178165236-178222071	TAD_225	chr2:177560000-181748087	yes
chr11	83418200	83423200	7_enhancer_794_lociStitched	No_overlap_enh	No_overlap_enh	Ccl6	chr11:83401384-83406589	No_overlap_gene	No_overlap_gene	No_overlap_both
chr6	87690200	87691400	5_enhancer_3485_lociStitched	TAD_532	chr6:87000000-88440000	Efcc1	chr6:87680862-87705905	TAD_532	chr6:87000000-88440000	yes
chr15	63920600	63928200	3_enhancer_1391_lociStitched	TAD_1201	chr15:63760000-64480000	Fam49b	chr15:63760652-63892010	TAD_1201	chr15:63760000-64480000	yes
chr5	35266000	35272200	5_enhancer_3208_lociStitched	No_overlap_enh	No_overlap_enh	Msantd1	chr5:35258563-35266488	No_overlap_gene	No_overlap_gene	No_overlap_both
chr13	53079600	53085400	3_enhancer_1117_lociStitched	TAD_1045	chr13:52720000-54640000	Nfil3	chr13:53062578-53076442	TAD_1045	chr13:52720000-54640000	yes
chr15	72961000	72962800	3_enhancer_1411_lociStitched	TAD_1207	chr15:71760000-73040000	Chrac1	chr15:72920822-72927984	TAD_1207	chr15:71760000-73040000	yes
chr7	91046200	91047400	5_enhancer_3907_lociStitched	TAD_610	chr7:88960000-91960000	Mesdc2	chr7:91032976-91050042	TAD_610	chr7:88960000-91960000	yes
chr16	8612400	8614400	3_enhancer_1585_lociStitched	TAD_1234	chr16:6520000-8680000	Pmm2	chr16:8637767-8657624	TAD_1234	chr16:6520000-8680000	yes
chr4	137812600	137815400	8_enhancer_2836_lociStitched	No_overlap_enh	No_overlap_enh	Kif17	chr4:137806350-137857882	TAD_383	chr4:137840000-138440000	No_overlap_enh
chr12	82859600	82867000	8_enhancer_966_lociStitched	TAD_995	chr12:82040000-82880000	Map3k9	chr12:82815937-82882157	TAD_995	chr12:82040000-82880000	yes
chr9	21712000	21725800	7_enhancer_4242_lociStitched	TAD_731	chr9:20200000-21840000	Rab3d	chr9:21711935-21722636	TAD_731	chr9:20200000-21840000	yes
chr2	131650800	131653200	5_enhancer_2227_lociStitched	TAD_197	chr2:130840000-132760000	Erv3	chr2:131679414-131685483	TAD_197	chr2:130840000-132760000	yes
chr9	103521800	103524400	7_enhancer_4147_lociStitched	TAD_792	chr9:103240000-103920000	Tmem108	chr9:103385266-103664167	TAD_792	chr9:103240000-103920000	yes
chr17	47387400	47395400	4_enhancer_1768_lociStitched	TAD_1316	chr17:47120000-47840000	Trerf1	chr17:47277891-47496407	TAD_1316	chr17:47120000-47840000	yes
chr13	56035400	56039200	11_enhancer_1161_lociStitched	TAD_1047	chr13:55840000-58120000	Pitx1	chr13:55926415-55937553	TAD_1047	chr13:55840000-58120000	yes
chr7	142996600	143010000	14_enhancer_3680_lociStitched	TAD_644	chr7:142960000-144640000	Mki67	chr7:142881471-142908062	TAD_643	chr7:140880000-142960000	no
chr5	23072200	23073200	3_enhancer_3173_lociStitched	TAD_406	chr5:22920000-25360000	Srpk2	chr5:23009174-23182266	TAD_406	chr5:22920000-25360000	yes
chr7	34995200	35007800	11_enhancer_3780_lociStitched	TAD_583	chr7:33960000-36080000	Gpi1	chr7:34987141-35015308	TAD_583	chr7:33960000-36080000	yes
chr11	76694400	76699000	4_enhancer_771_lociStitched	TAD_921	chr11:74480000-77800000	Tmigd1	chr11:76715661-76730089	TAD_921	chr11:74480000-77800000	yes
chr14	118177200	118178800	4_enhancer_1218_lociStitched	TAD_1150	chr14:115440000-118480000	Dct	chr14:118412014-118451468	TAD_1150	chr14:115440000-118480000	yes
chr18	82711400	82713400	6_enhancer_1969_lociStitched	TAD_1399	chr18:80440000-82800000	Mbp	chr18:82644538-82755029	TAD_1399	chr18:80440000-82800000	yes
chr4	138896800	138899200	2_enhancer_2851_lociStitched	No_overlap_enh	No_overlap_enh	Mrto4	chr4:138903350-138908491	No_overlap_gene	No_overlap_gene	No_overlap_both
chr12	78634000	78643200	5_enhancer_953_lociStitched	TAD_993	chr12:77960000-80240000	Fut8	chr12:78340052-78577325	TAD_993	chr12:77960000-80240000	yes
chr4	43944200	43954400	7_enhancer_2935_lociStitched	TAD_338	chr4:42840000-46200000	Glipr2	chr4:43970273-43991990	TAD_338	chr4:42840000-46200000	yes
chr11	87603800	87613600	4_enhancer_814_lociStitched	TAD_928	chr11:87000000-88800000	Mpo	chr11:87607083-87617915	TAD_928	chr11:87000000-88800000	yes
chr5	137448200	137451600	3_enhancer_3130_lociStitched	No_overlap_enh	No_overlap_enh	Cldn15	chr5:137442486-137451728	No_overlap_gene	No_overlap_gene	No_overlap_both
chr13	73580400	73581600	4_enhancer_1179_lociStitched	No_overlap_enh	No_overlap_enh	Lpcat1	chr13:73604645-73653870	No_overlap_gene	No_overlap_gene	No_overlap_both
chr2	164185000	164210200	16_enhancer_2306_lociStitched	TAD_218	chr2:163280000-164560000	Slpi	chr2:164179806-164214831	TAD_218	chr2:163280000-164560000	yes
chr11	106481000	106484200	2_enhancer_593_lociStitched	TAD_939	chr11:106240000-106880000	Tex2	chr11:106363461-106474737	TAD_939	chr11:106240000-106880000	yes
chr8	11506800	11518000	2_enhancer_3935_lociStitched	No_overlap_enh	No_overlap_enh	Carkd	chr8:11497602-11513284	No_overlap_gene	No_overlap_gene	No_overlap_both
chr4	63034200	63043600	7_enhancer_2986_lociStitched	TAD_347	chr4:61440000-64160000	Orm2	chr4:63023483-63026912	TAD_347	chr4:61440000-64160000	yes
chr10	76762000	76763800	4_enhancer_504_lociStitched	TAD_848	chr10:74640000-77640000	Pofut2	chr10:76722045-76732331	TAD_848	chr10:74640000-77640000	yes
chr1	154633400	154635000	5_enhancer_96_lociStitched	No_overlap_enh	No_overlap_enh	Arpc5	chr1:154613672-154622727	No_overlap_gene	No_overlap_gene	No_overlap_both
chr14	121652800	121657200	2_enhancer_1223_lociStitched	TAD_1153	chr14:120480000-122200000	Stk24	chr14:121685565-121778556	TAD_1153	chr14:120480000-122200000	yes
chr11	119736600	119739400	8_enhancer_640_lociStitched	TAD_947	chr11:119160000-119880000	Chmp6	chr11:119774755-119780862	TAD_947	chr11:119160000-119880000	yes
chr1	172849200	172861600	6_enhancer_146_lociStitched	TAD_101	chr1:172800000-174280000	Fcrla	chr1:172847707-172857714	TAD_101	chr1:172800000-174280000	yes
chr8	13357600	13362000	7_enhancer_4023_lociStitched	TAD_654	chr8:13320000-14920000	Tfdp1	chr8:13338751-13378395	TAD_654	chr8:13320000-14920000	yes
chr7	135203000	135210600	2_enhancer_3650_lociStitched	TAD_639	chr7:135120000-135880000	Itgam	chr7:135206154-135271674	TAD_639	chr7:135120000-135880000	yes
chr5	119774200	119780200	6_enhancer_3056_lociStitched	TAD_463	chr5:119200000-120920000	Tbx3	chr5:120120678-120134733	TAD_463	chr5:119200000-120920000	yes
chr8	126192000	126195400	2_enhancer_3981_lociStitched	TAD_719	chr8:126040000-127080000	Rhou	chr8:126177829-126187784	TAD_719	chr8:126040000-127080000	yes
chr8	77577400	77592000	12_enhancer_4111_lociStitched	TAD_688	chr8:75160000-77560000	Tom1	chr8:77557585-77594020	TAD_688	chr8:75160000-77560000	yes
chr19	42248800	42254200	5_enhancer_2072_lociStitched	TAD_1433	chr19:42240000-43560000	Zfyve27	chr19:42238441-42269080	TAD_1433	chr19:42240000-43560000	yes
chr3	107954400	107955600	5_enhancer_2599_lociStitched	TAD_293	chr3:107360000-108400000	Gpr61	chr3:107951239-107957800	TAD_293	chr3:107360000-108400000	yes
chr2	27834600	27838400	7_enhancer_2419_lociStitched	TAD_133	chr2:27360000-28400000	Col5a1	chr2:27741945-27895034	TAD_133	chr2:27360000-28400000	yes
chr2	166867800	166869600	3_enhancer_2324_lociStitched	TAD_219	chr2:164680000-166880000	1500012F01Rik	chr2:166888434-166891362	TAD_220	chr2:166880000-167800000	no
chr3	131060400	131073200	6_enhancer_2625_lociStitched	No_overlap_enh	No_overlap_enh	Sgms2	chr3:131021903-131047858	No_overlap_gene	No_overlap_gene	No_overlap_both
chr6	90268200	90269800	5_enhancer_3501_lociStitched	TAD_534	chr6:88840000-90560000	Chst13	chr6:90258345-90275179	TAD_534	chr6:88840000-90560000	yes
chr2	29648000	29650000	3_enhancer_2459_lociStitched	No_overlap_enh	No_overlap_enh	Trub2	chr2:29616744-29644022	No_overlap_gene	No_overlap_gene	No_overlap_both
chr7	147169200	147171600	3_enhancer_3695_lociStitched	TAD_646	chr7:146240000-148600000	6430531B16Rik	chr7:147158202-147164654	TAD_646	chr7:146240000-148600000	yes
chr6	120166000	120167800	6_enhancer_3298_lociStitched	TAD_555	chr6:119400000-120760000	B4galnt3	chr6:120153091-120244577	TAD_555	chr6:119400000-120760000	yes
chr2	35094800	35095800	5_enhancer_2491_lociStitched	TAD_138	chr2:33320000-35040000	Rab14	chr2:35035725-35056640	TAD_138	chr2:33320000-35040000	yes
chr10	83952600	83971200	11_enhancer_549_lociStitched	TAD_851	chr10:81440000-84040000	Ckap4	chr10:83989050-83996781	TAD_851	chr10:81440000-84040000	yes
chr2	25869800	25871600	6_enhancer_2408_lociStitched	TAD_132	chr2:24800000-26480000	Ubac1	chr2:25854063-25877267	TAD_132	chr2:24800000-26480000	yes
chr14	67582600	67584200	7_enhancer_1317_lociStitched	TAD_1122	chr14:66920000-67560000	4930578I07Rik	chr14:67556202-67557573	TAD_1122	chr14:66920000-67560000	yes
chr9	22246600	22251800	8_enhancer_4256_lociStitched	TAD_732	chr9:22240000-24880000	Rp9	chr9:22215491-22272802	TAD_732	chr9:22240000-24880000	yes
chr19	3401200	3404600	11_enhancer_2041_lociStitched	TAD_1404	chr19:3080000-6360000	Gal	chr19:3409919-3414472	TAD_1404	chr19:3080000-6360000	yes
chr8	47620000	47626200	4_enhancer_4068_lociStitched	TAD_671	chr8:47240000-48760000	Mlf1ip	chr8:47637409-47665361	TAD_671	chr8:47240000-48760000	yes
chr3	90463000	90469600	5_enhancer_2737_lociStitched	No_overlap_enh	No_overlap_enh	S100a8	chr3:90472993-90473956	No_overlap_gene	No_overlap_gene	No_overlap_both
chr13	56262800	56267600	4_enhancer_1162_lociStitched	TAD_1047	chr13:55840000-58120000	Tifab	chr13:56275064-56280246	TAD_1047	chr13:55840000-58120000	yes
chr18	12311000	12313400	3_enhancer_1876_lociStitched	TAD_1354	chr18:11880000-12320000	Riok3	chr18:12287359-12315876	TAD_1354	chr18:11880000-12320000	yes
chr1	74197000	74208200	6_enhancer_289_lociStitched	TAD_41	chr1:72280000-74520000	Cxcr2	chr1:74200563-74207812	TAD_41	chr1:72280000-74520000	yes
chr5	114253200	114256000	7_enhancer_3037_lociStitched	TAD_458	chr5:113720000-114440000	Tmem119	chr5:114243738-114250525	TAD_458	chr5:113720000-114440000	yes
chr5	136685800	136690600	11_enhancer_3118_lociStitched	TAD_475	chr5:136600000-137360000	Prkrip1	chr5:136653997-136674833	TAD_475	chr5:136600000-137360000	yes
chr10	77095000	77109200	5_enhancer_511_lociStitched	TAD_848	chr10:74640000-77640000	Ube2g2	chr10:77085020-77108738	TAD_848	chr10:74640000-77640000	yes
chr17	50596400	50598400	4_enhancer_1803_lociStitched	TAD_1319	chr17:50400000-50960000	Plcl2	chr17:50648872-50827818	TAD_1319	chr17:50400000-50960000	yes
chr18	15360400	15367600	4_enhancer_1882_lociStitched	TAD_1357	chr18:14960000-15680000	Kctd1	chr18:15127194-15309955	TAD_1357	chr18:14960000-15680000	yes
chr7	50799000	50802000	3_enhancer_3808_lociStitched	TAD_586	chr7:50480000-51480000	Cd33	chr7:50782826-50788541	TAD_586	chr7:50480000-51480000	yes
chr1	182751000	182765600	5_enhancer_156_lociStitched	TAD_109	chr1:182160000-182760000	H3f3a	chr1:182730963-182744074	TAD_109	chr1:182160000-182760000	yes
chr5	139303800	139309800	11_enhancer_3135_lociStitched	TAD_477	chr5:138240000-139760000	Fam20c	chr5:139230468-139286031	TAD_477	chr5:138240000-139760000	yes
chr14	69921800	69924000	3_enhancer_1328_lociStitched	TAD_1124	chr14:69320000-70120000	Synb	chr14:69907401-69912356	TAD_1124	chr14:69320000-70120000	yes
chr3	143702200	143707400	12_enhancer_2652_lociStitched	TAD_314	chr3:142400000-144320000	Lmo4	chr3:143851494-143868184	TAD_314	chr3:142400000-144320000	yes
chr10	77614200	77617400	10_enhancer_519_lociStitched	TAD_848	chr10:74640000-77640000	D10Jhu81e	chr10:77624812-77632513	TAD_848	chr10:74640000-77640000	yes
chr6	120428200	120431600	5_enhancer_3303_lociStitched	TAD_555	chr6:119400000-120760000	Il17ra	chr6:120413215-120433745	TAD_555	chr6:119400000-120760000	yes
chr8	12703400	12710000	6_enhancer_3984_lociStitched	TAD_653	chr8:11720000-12760000	Tubgcp3	chr8:12614277-12672248	TAD_653	chr8:11720000-12760000	yes
chr11	31735800	31745200	4_enhancer_659_lociStitched	TAD_897	chr11:31560000-32080000	Cpeb4	chr11:31772211-31835634	TAD_897	chr11:31560000-32080000	yes
chr13	52633000	52646200	3_enhancer_1109_lociStitched	TAD_1044	chr13:51760000-52720000	Diras2	chr13:52599744-52626205	TAD_1044	chr13:51760000-52720000	yes
chr8	12724400	12744000	12_enhancer_3990_lociStitched	TAD_653	chr8:11720000-12760000	Atp11a	chr8:12757014-12868728	TAD_653	chr8:11720000-12760000	yes
chr15	78806800	78807800	4_enhancer_1444_lociStitched	TAD_1212	chr15:78760000-79920000	Triobp	chr15:78778154-78836299	TAD_1212	chr15:78760000-79920000	yes
chr7	103926200	103938800	4_enhancer_3531_lociStitched	TAD_618	chr7:100240000-104120000	Nars2	chr7:104100015-104213271	TAD_618	chr7:100240000-104120000	yes
chr10	67264800	67268600	8_enhancer_482_lociStitched	TAD_843	chr10:66280000-67240000	Zfp365	chr10:67348851-67375410	No_overlap_gene	No_overlap_gene	No_overlap_gene
chr10	40909200	40939600	14_enhancer_423_lociStitched	TAD_831	chr10:39640000-41040000	Fig4	chr10:40907978-41023047	TAD_831	chr10:39640000-41040000	yes
chr7	150093400	150098000	8_enhancer_3729_lociStitched	TAD_647	chr7:148680000-151000000	Th	chr7:150078657-150117033	TAD_647	chr7:148680000-151000000	yes
chr6	86562000	86570000	15_enhancer_3475_lociStitched	TAD_531	chr6:83760000-86960000	Asprv1	chr6:86578168-86579696	TAD_531	chr6:83760000-86960000	yes
chr12	26062800	26084400	10_enhancer_911_lociStitched	TAD_961	chr12:24920000-27120000	Id2	chr12:25778666-25780957	TAD_961	chr12:24920000-27120000	yes
chr19	58161000	58174800	6_enhancer_2108_lociStitched	TAD_1444	chr19:57440000-59280000	Gfra1	chr19:58310094-58530399	TAD_1444	chr19:57440000-59280000	yes
chr4	47635600	47643600	2_enhancer_2962_lociStitched	TAD_340	chr4:47080000-48480000	Sec61b	chr4:47487530-47496114	TAD_340	chr4:47080000-48480000	yes
chr2	27853600	27861600	4_enhancer_2425_lociStitched	TAD_133	chr2:27360000-28400000	Fcnb	chr2:27931898-27940405	TAD_133	chr2:27360000-28400000	yes
chr17	23770800	23773400	5_enhancer_1653_lociStitched	No_overlap_enh	No_overlap_enh	Mmp25	chr17:23766425-23782236	No_overlap_gene	No_overlap_gene	No_overlap_both
chr10	59801400	59806400	4_enhancer_470_lociStitched	TAD_840	chr10:59760000-61160000	4632428N05Rik	chr10:59809599-59835432	TAD_840	chr10:59760000-61160000	yes
chr10	43344600	43351000	9_enhancer_442_lociStitched	TAD_834	chr10:43280000-45640000	F930017D23Rik	chr10:43313233-43350722	TAD_834	chr10:43280000-45640000	yes
chr5	144460400	144462200	4_enhancer_3155_lociStitched	TAD_481	chr5:144320000-145960000	Usp42	chr5:144471194-144493149	TAD_481	chr5:144320000-145960000	yes
chr1	166013000	166019200	5_enhancer_116_lociStitched	No_overlap_enh	No_overlap_enh	Sell	chr1:165992207-166010916	No_overlap_gene	No_overlap_gene	No_overlap_both
chr1	39484800	39495600	9_enhancer_243_lociStitched	TAD_20	chr1:39000000-39640000	Tbc1d8	chr1:39428344-39535592	TAD_20	chr1:39000000-39640000	yes
chr5	130711800	130713000	2_enhancer_3102_lociStitched	No_overlap_enh	No_overlap_enh	Tmem248	chr5:130698204-130719635	No_overlap_gene	No_overlap_gene	No_overlap_both
chr9	98203000	98213600	3_enhancer_4387_lociStitched	TAD_788	chr9:96800000-98480000	Nmnat3	chr9:98187854-98320946	TAD_788	chr9:96800000-98480000	yes
chr11	114011000	114015400	4_enhancer_611_lociStitched	TAD_945	chr11:113680000-114920000	Sdk2	chr11:113637688-113928360	TAD_945	chr11:113680000-114920000	yes
chr13	51932000	51934800	6_enhancer_1099_lociStitched	TAD_1044	chr13:51760000-52720000	Gadd45g	chr13:51942047-51943837	TAD_1044	chr13:51760000-52720000	yes
chr19	21511800	21518000	3_enhancer_2004_lociStitched	TAD_1417	chr19:20880000-22400000	Gda	chr19:21465797-21547935	TAD_1417	chr19:20880000-22400000	yes
chr8	112114800	112116400	2_enhancer_3930_lociStitched	TAD_709	chr8:109960000-112120000	Hp	chr8:112099030-112103072	TAD_709	chr8:109960000-112120000	yes
chr5	121666200	121667000	4_enhancer_3071_lociStitched	No_overlap_enh	No_overlap_enh	Gm15800	chr5:121670228-121818586	No_overlap_gene	No_overlap_gene	No_overlap_both
chr19	5666200	5675000	3_enhancer_2098_lociStitched	TAD_1404	chr19:3080000-6360000	Sipa1	chr19:5651185-5663707	TAD_1404	chr19:3080000-6360000	yes
chr5	129686600	129687400	4_enhancer_3097_lociStitched	TAD_469	chr5:129520000-130240000	Gpr133	chr5:129602625-129710474	TAD_469	chr5:129520000-130240000	yes
chr11	78026200	78027600	2_enhancer_777_lociStitched	No_overlap_enh	No_overlap_enh	Proca1	chr11:78006894-78019265	No_overlap_gene	No_overlap_gene	No_overlap_both
chr2	158135800	158138200	8_enhancer_2271_lociStitched	TAD_215	chr2:157440000-158240000	Lbp	chr2:158132229-158158588	TAD_215	chr2:157440000-158240000	yes
chr1	91506200	91507800	4_enhancer_318_lociStitched	TAD_52	chr1:91560000-93240000	Agap1	chr1:91351381-91791857	TAD_52	chr1:91560000-93240000	yes
chr14	123278200	123291200	20_enhancer_4841_lociStitched	TAD_1154	chr14:122560000-123720000	Ggact	chr14:123290081-123312387	TAD_1154	chr14:122560000-123720000	yes
chr17	88146000	88186000	34_enhancer_7598_lociStitched	TAD_1344	chr17:87680000-88400000	Kcnk12	chr17:88145177-88197334	TAD_1344	chr17:87680000-88400000	yes
chr19	6565400	6578200	19_enhancer_9002_lociStitched	TAD_1405	chr19:6480000-7560000	Slc22a12	chr19:6535845-6543019	TAD_1405	chr19:6480000-7560000	yes
chr11	118688400	118763200	96_enhancer_2430_lociStitched	TAD_946	chr11:115160000-118840000	Rbfox3	chr11:118351074-118772911	TAD_946	chr11:115160000-118840000	yes
chr17	24706400	24738600	37_enhancer_6844_lociStitched	TAD_1302	chr17:23880000-26000000	Pkd1	chr17:24686895-24733459	TAD_1302	chr17:23880000-26000000	yes
chr4	98286400	98305800	28_enhancer_13061_lociStitched	TAD_361	chr4:95720000-98880000	L1td1	chr4:98393425-98405171	TAD_361	chr4:95720000-98880000	yes
chr6	40352400	40378600	41_enhancer_15255_lociStitched	TAD_509	chr6:39760000-40400000	E330009J07Rik	chr6:40351374-40386134	TAD_509	chr6:39760000-40400000	yes
chr11	119866800	119883000	4_enhancer_2505_lociStitched	TAD_947	chr11:119160000-119880000	Aatk	chr11:119868627-119908481	TAD_947	chr11:119160000-119880000	yes
chr13	52587800	52614400	21_enhancer_4490_lociStitched	TAD_1044	chr13:51760000-52720000	Diras2	chr13:52599744-52626205	TAD_1044	chr13:51760000-52720000	yes
chr11	118609000	118632800	7_enhancer_2347_lociStitched	TAD_946	chr11:115160000-118840000	Rbfox3	chr11:118351074-118772911	TAD_946	chr11:115160000-118840000	yes
chr17	66673200	66706800	17_enhancer_7375_lociStitched	TAD_1327	chr17:66480000-66840000	Soga2		No_overlap_gene	No_overlap_gene	No_overlap_gene
chr4	154759800	154776800	10_enhancer_12489_lociStitched	TAD_392	chr4:151880000-155630120	Gabrd	chr4:154759089-154772221	TAD_392	chr4:151880000-155630120	yes
chr16	89918000	89949600	15_enhancer_6660_lociStitched	TAD_1284	chr16:87480000-90200000	Tiam1	chr16:89787356-90144014	TAD_1284	chr16:87480000-90200000	yes
chr9	34666200	34788400	108_enhancer_19207_lociStitched	TAD_741	chr9:33040000-35000000	St3gal4	chr9:34854164-34924395	TAD_741	chr9:33040000-35000000	yes
chr19	10479400	10495200	14_enhancer_8520_lociStitched	TAD_1408	chr19:9960000-10600000	Syt7	chr19:10463580-10527671	TAD_1408	chr19:9960000-10600000	yes
chr5	131162000	131185000	29_enhancer_13760_lociStitched	TAD_471	chr5:130720000-131320000	A330070K13Rik	chr5:130854648-130860501	TAD_471	chr5:130720000-131320000	yes
chr15	71526800	71538800	11_enhancer_5664_lociStitched	TAD_1206	chr15:71280000-71760000	Fam135b	chr15:71276108-71558268	TAD_1206	chr15:71280000-71760000	yes
chr4	101099800	101130600	18_enhancer_11663_lociStitched	TAD_362	chr4:98920000-101680000	Ak4	chr4:101091882-101140376	TAD_362	chr4:98920000-101680000	yes
chr14	122776800	122789600	5_enhancer_4817_lociStitched	TAD_1154	chr14:122560000-123720000	Zic5	chr14:122856017-122864899	TAD_1154	chr14:122560000-123720000	yes
chr15	102352000	102378800	24_enhancer_5470_lociStitched	TAD_1231	chr15:101040000-102520000	Atf7	chr15:102364008-102455881	TAD_1231	chr15:101040000-102520000	yes
chr18	36175800	36213800	35_enhancer_8055_lociStitched	TAD_1368	chr18:34760000-36760000	Psd2	chr18:36124484-36174369	TAD_1368	chr18:34760000-36760000	yes
chr2	163256200	163277400	6_enhancer_9678_lociStitched	TAD_217	chr2:160880000-163280000	Gdap1l1	chr2:163264212-163281060	TAD_218	chr2:163280000-164560000	no
chr11	61828600	61862200	24_enhancer_2968_lociStitched	TAD_911	chr11:61760000-62400000	Specc1	chr11:61770281-62036515	TAD_911	chr11:61760000-62400000	yes
chr3	126867200	126912800	40_enhancer_11110_lociStitched	TAD_304	chr3:126680000-127160000	Ank2	chr3:126624525-127111949	TAD_303	chr3:124360000-126640000	no
chr5	134391400	134414400	26_enhancer_13850_lociStitched	TAD_473	chr5:131960000-134600000	Gatsl2	chr5:134575581-134620213	TAD_473	chr5:131960000-134600000	yes
chr11	93346000	93378600	30_enhancer_3370_lociStitched	TAD_930	chr11:90560000-93760000	Utp18	chr11:93720557-93747080	TAD_930	chr11:90560000-93760000	yes
chr2	32187600	32202000	8_enhancer_10314_lociStitched	TAD_136	chr2:30840000-32400000	Ciz1	chr2:32207847-32235746	TAD_136	chr2:30840000-32400000	yes
chr13	43724600	43747200	24_enhancer_4355_lociStitched	TAD_1037	chr13:43240000-45080000	Rnf182	chr13:43711079-43766314	TAD_1037	chr13:43240000-45080000	yes
chr15	88373000	88413400	34_enhancer_5926_lociStitched	TAD_1219	chr15:86040000-88520000	Zdhhc25	chr15:88430745-88431972	TAD_1219	chr15:86040000-88520000	yes
chr7	139869600	139873800	3_enhancer_16009_lociStitched	TAD_642	chr7:139840000-140840000	Lhpp	chr7:139802321-139898103	TAD_642	chr7:139840000-140840000	yes
chr12	77903600	77915600	12_enhancer_3863_lociStitched	No_overlap_enh	No_overlap_enh	Gpx2	chr12:77893322-77896541	No_overlap_gene	No_overlap_gene	No_overlap_both
chr1	75406600	75438800	17_enhancer_1065_lociStitched	TAD_42	chr1:74640000-78480000	Gmppa	chr1:75432505-75439754	TAD_42	chr1:74640000-78480000	yes
chr9	40990600	41011400	26_enhancer_19370_lociStitched	TAD_746	chr9:40000000-41800000	Ubash3b	chr9:40819181-40969780	TAD_746	chr9:40000000-41800000	yes
chr5	113986000	114035600	55_enhancer_13308_lociStitched	TAD_458	chr5:113720000-114440000	Cmklr1	chr5:114062363-114100435	TAD_458	chr5:113720000-114440000	yes
chr8	96388800	96433800	11_enhancer_18470_lociStitched	TAD_700	chr8:96080000-96520000	Gnao1	chr8:96333866-96493288	TAD_700	chr8:96080000-96520000	yes
chr1	59272800	59289600	19_enhancer_931_lociStitched	TAD_33	chr1:58440000-59720000	Als2	chr1:59219770-59294075	TAD_33	chr1:58440000-59720000	yes
chr11	3621400	3630400	9_enhancer_2609_lociStitched	TAD_884	chr11:3120000-4800000	Morc2a	chr11:3549497-3590480	TAD_884	chr11:3120000-4800000	yes
chr1	180920600	180943600	8_enhancer_574_lociStitched	TAD_107	chr1:179800000-181440000	Kif26b	chr1:180459256-180862986	TAD_107	chr1:179800000-181440000	yes
chr18	77434000	77499600	98_enhancer_8437_lociStitched	TAD_1397	chr18:77480000-78000000	Gm7276	chr18:77423745-77424996	No_overlap_gene	No_overlap_gene	No_overlap_gene
chr4	139721600	139752800	26_enhancer_12233_lociStitched	TAD_385	chr4:138960000-140640000	Igsf21	chr4:139582761-139802699	TAD_385	chr4:138960000-140640000	yes
chr7	70653600	70668200	27_enhancer_16684_lociStitched	TAD_596	chr7:69720000-71920000	Otud7a	chr7:70589637-70903914	TAD_596	chr7:69720000-71920000	yes
chr4	154627200	154647200	43_enhancer_12431_lociStitched	TAD_392	chr4:151880000-155630120	2610002J02Rik	chr4:154623911-154630793	TAD_392	chr4:151880000-155630120	yes
chr12	77711200	77758200	23_enhancer_3833_lociStitched	TAD_992	chr12:75400000-77880000	Sptb	chr12:77681474-77811534	TAD_992	chr12:75400000-77880000	yes
chr2	156842200	156869000	24_enhancer_9631_lociStitched	TAD_213	chr2:156680000-156960000	Dsn1	chr2:156821001-156832890	TAD_213	chr2:156680000-156960000	yes
chr2	30872400	30890000	28_enhancer_10278_lociStitched	TAD_136	chr2:30840000-32400000	Usp20	chr2:30837799-30879106	TAD_136	chr2:30840000-32400000	yes
chr11	6975000	7056000	47_enhancer_3179_lociStitched	TAD_886	chr11:6520000-9120000	Adcy1	chr11:6963492-7078509	TAD_886	chr11:6520000-9120000	yes
chr5	110808400	110825600	16_enhancer_13197_lociStitched	TAD_455	chr5:110720000-111720000	Lrcol1	chr5:110773748-110785113	TAD_455	chr5:110720000-111720000	yes
chr10	4840000	4864600	13_enhancer_1526_lociStitched	TAD_808	chr10:3000000-5040000	Syne1	chr10:4795849-5326338	TAD_808	chr10:3000000-5040000	yes
chr6	126503600	126575000	113_enhancer_15027_lociStitched	TAD_558	chr6:124760000-126760000	Kcna5	chr6:126482571-126485573	TAD_558	chr6:124760000-126760000	yes
chr6	91299800	91318800	36_enhancer_15666_lociStitched	TAD_535	chr6:90680000-91400000	Wnt7a	chr6:91313975-91361357	TAD_535	chr6:90680000-91400000	yes
chr11	61281800	61303000	10_enhancer_2944_lociStitched	TAD_910	chr11:60520000-61680000	Mfap4	chr11:61298933-61302402	TAD_910	chr11:60520000-61680000	yes
chr8	117113000	117125800	13_enhancer_17254_lociStitched	TAD_713	chr8:116960000-119440000	Wwox	chr8:116963555-117876608	TAD_713	chr8:116960000-119440000	yes
chr1	175286200	175302400	14_enhancer_416_lociStitched	TAD_102	chr1:174320000-175360000	Cadm3	chr1:175264385-175297826	TAD_102	chr1:174320000-175360000	yes
chr5	34588600	34618400	21_enhancer_14323_lociStitched	TAD_410	chr5:34320000-35000000	Zfyve28	chr5:34537523-34631098	TAD_410	chr5:34320000-35000000	yes
chr2	52372200	52398200	15_enhancer_10570_lociStitched	TAD_148	chr2:50160000-52440000	Arl5a	chr2:52253471-52280421	TAD_148	chr2:50160000-52440000	yes
chr14	70934400	70939200	10_enhancer_5357_lociStitched	No_overlap_enh	No_overlap_enh	Lgi3	chr14:70930628-70938130	No_overlap_gene	No_overlap_gene	No_overlap_both
chr14	64394800	64445400	69_enhancer_5232_lociStitched	TAD_1120	chr14:61920000-64440000	Pinx1	chr14:64479149-64538696	TAD_1121	chr14:64480000-66760000	no
chr9	96774000	96784800	2_enhancer_19998_lociStitched	TAD_787	chr9:96120000-96760000	Acpl2	chr9:96723763-96793088	TAD_787	chr9:96120000-96760000	yes
chr10	69158400	69195400	22_enhancer_1671_lociStitched	TAD_845	chr10:68840000-69320000	Ank3	chr10:68996970-69490184	TAD_846	chr10:69480000-70720000	no
chr4	84894400	84930400	28_enhancer_12892_lociStitched	TAD_356	chr4:83280000-86240000	Sh3gl2	chr4:84851030-85285099	TAD_356	chr4:83280000-86240000	yes
chr5	121518600	121551600	21_enhancer_13577_lociStitched	TAD_464	chr5:121360000-121640000	Rph3a	chr5:121390511-121459527	TAD_464	chr5:121360000-121640000	yes
chr11	115062800	115069200	26_enhancer_2251_lociStitched	No_overlap_enh	No_overlap_enh	Tmem104	chr11:115048801-115108337	No_overlap_gene	No_overlap_gene	No_overlap_both
chr14	122013000	122037000	30_enhancer_4796_lociStitched	TAD_1153	chr14:120480000-122200000	Dock9	chr14:121941261-122196956	TAD_1153	chr14:120480000-122200000	yes
chr9	29171800	29216000	35_enhancer_19075_lociStitched	TAD_736	chr9:29480000-30240000	Ntm	chr9:28802335-29770726	TAD_735	chr9:28080000-29480000	no
chr4	154661200	154678600	31_enhancer_12464_lociStitched	TAD_392	chr4:151880000-155630120	2610002J02Rik	chr4:154623911-154630793	TAD_392	chr4:151880000-155630120	yes
chr18	25752200	25807400	49_enhancer_7890_lociStitched	TAD_1364	chr18:25360000-28240000	Celf4	chr18:25636133-25912484	TAD_1364	chr18:25360000-28240000	yes
chr18	61859200	61874400	11_enhancer_8250_lociStitched	TAD_1384	chr18:60960000-63160000	Pcyox1l	chr18:61856491-61867289	TAD_1384	chr18:60960000-63160000	yes
chr5	115167800	115215800	25_enhancer_13423_lociStitched	TAD_459	chr5:114640000-116040000	Git2	chr5:115177416-115225526	TAD_459	chr5:114640000-116040000	yes
chr4	46702600	46724400	14_enhancer_12632_lociStitched	TAD_339	chr4:46600000-47080000	Tbc1d2	chr4:46617262-46663081	TAD_339	chr4:46600000-47080000	yes
chr2	49497800	49532800	26_enhancer_10506_lociStitched	TAD_146	chr2:48760000-49600000	Kif5c	chr2:49474818-49630298	TAD_146	chr2:48760000-49600000	yes
chr15	79620800	79642200	24_enhancer_5803_lociStitched	TAD_1212	chr15:78760000-79920000	Nptxr	chr15:79616783-79635196	TAD_1212	chr15:78760000-79920000	yes
chr16	18122600	18142400	26_enhancer_6272_lociStitched	TAD_1239	chr16:16880000-18880000	Rtn4r	chr16:18127735-18152501	TAD_1239	chr16:16880000-18880000	yes
chr11	6008800	6022200	10_enhancer_2899_lociStitched	TAD_885	chr11:4960000-6320000	Camk2b	chr11:5869647-5966365	TAD_885	chr11:4960000-6320000	yes
chr2	77627000	77650000	27_enhancer_10712_lociStitched	TAD_168	chr2:77840000-78720000	Cwc22	chr2:77719216-77784432	No_overlap_gene	No_overlap_gene	No_overlap_gene
chr9	62305600	62330800	25_enhancer_19664_lociStitched	TAD_766	chr9:62120000-63960000	Coro2b	chr9:62267299-62384851	TAD_766	chr9:62120000-63960000	yes
chr1	154811200	154844800	17_enhancer_320_lociStitched	TAD_82	chr1:154680000-155320000	Nmnat2	chr1:154802231-154966390	TAD_82	chr1:154680000-155320000	yes
chr13	59739200	59750600	13_enhancer_4685_lociStitched	TAD_1048	chr13:58240000-59880000	Golm1	chr13:59736357-59777145	TAD_1048	chr13:58240000-59880000	yes
chr17	66725800	66760400	34_enhancer_7411_lociStitched	TAD_1327	chr17:66480000-66840000	Soga2		No_overlap_gene	No_overlap_gene	No_overlap_gene
chr1	91505600	91522200	6_enhancer_1201_lociStitched	TAD_52	chr1:91560000-93240000	Agap1	chr1:91351381-91791857	TAD_52	chr1:91560000-93240000	yes
chr4	128570400	128588800	28_enhancer_11988_lociStitched	TAD_375	chr4:126160000-129160000	Trim62	chr4:128560824-128588572	TAD_375	chr4:126160000-129160000	yes
chr16	89989400	90004200	3_enhancer_6662_lociStitched	TAD_1284	chr16:87480000-90200000	Tiam1	chr16:89787356-90144014	TAD_1284	chr16:87480000-90200000	yes
chr15	89105200	89129000	10_enhancer_6033_lociStitched	TAD_1220	chr15:88600000-89240000	Sbf1	chr15:89118667-89145742	TAD_1220	chr15:88600000-89240000	yes
chr11	60845600	60859000	22_enhancer_2927_lociStitched	TAD_910	chr11:60520000-61680000	Kcnj12	chr11:60836066-60884633	TAD_910	chr11:60520000-61680000	yes
chr9	108000000	108016200	12_enhancer_18713_lociStitched	TAD_797	chr9:107480000-108480000	Apeh	chr9:107987748-107996811	TAD_797	chr9:107480000-108480000	yes
chr2	160730600	160741400	20_enhancer_9644_lociStitched	TAD_216	chr2:158600000-160800000	Emilin3	chr2:160732173-160738064	TAD_216	chr2:158600000-160800000	yes
chr9	108040800	108082200	25_enhancer_18743_lociStitched	TAD_797	chr9:107480000-108480000	Bsn	chr9:107998354-108092715	TAD_797	chr9:107480000-108480000	yes
chr7	71710800	71733600	3_enhancer_16771_lociStitched	TAD_596	chr7:69720000-71920000	Apba2	chr7:71646592-71898756	TAD_596	chr7:69720000-71920000	yes
chr6	127919800	127950800	27_enhancer_15070_lociStitched	TAD_560	chr6:127480000-128160000	Tspan11	chr6:127837607-127903049	TAD_560	chr6:127480000-128160000	yes
chr5	113914800	113951000	19_enhancer_13268_lociStitched	TAD_458	chr5:113720000-114440000	Wscd2	chr5:113919772-113919960	TAD_458	chr5:113720000-114440000	yes
chr7	146276200	146292200	39_enhancer_16097_lociStitched	TAD_646	chr7:146240000-148600000	Dpysl4	chr7:146271900-146288603	TAD_646	chr7:146240000-148600000	yes
chr8	86945600	87054200	96_enhancer_18111_lociStitched	TAD_693	chr8:86120000-87120000	Cacna1a	chr8:86912339-87164145	TAD_693	chr8:86120000-87120000	yes
chr2	71813200	71879000	34_enhancer_10639_lociStitched	No_overlap_enh	No_overlap_enh	Rapgef4	chr2:71819272-72095531	TAD_165	chr2:72040000-73280000	No_overlap_enh
chr2	152853000	152879400	23_enhancer_9455_lociStitched	TAD_211	chr2:151120000-154160000	Xkr7	chr2:152857588-152881511	TAD_211	chr2:151120000-154160000	yes
chr7	31073200	31082200	3_enhancer_16366_lociStitched	TAD_582	chr7:27920000-32440000	Clip3	chr7:31076691-31093386	TAD_582	chr7:27920000-32440000	yes
chr11	98184800	98194600	3_enhancer_3482_lociStitched	TAD_933	chr11:97600000-98520000	Neurod2	chr11:98186729-98190962	TAD_933	chr11:97600000-98520000	yes
chr7	53762800	53775400	10_enhancer_16576_lociStitched	TAD_587	chr7:51480000-54440000	Kcnc1	chr7:53651867-53693745	TAD_587	chr7:51480000-54440000	yes
chr8	112684000	112700000	8_enhancer_17114_lociStitched	TAD_710	chr8:112240000-114360000	Calb2	chr8:112661402-112692110	TAD_710	chr8:112240000-114360000	yes
chr13	43793400	43829000	36_enhancer_4384_lociStitched	TAD_1037	chr13:43240000-45080000	Cd83	chr13:43880476-43898499	TAD_1037	chr13:43240000-45080000	yes
chr2	180865000	180880200	19_enhancer_9948_lociStitched	TAD_225	chr2:177560000-181748087	Kcnq2	chr2:180810284-180869996	TAD_225	chr2:177560000-181748087	yes
chr1	134406000	134433400	30_enhancer_84_lociStitched	No_overlap_enh	No_overlap_enh	Tmem81	chr1:134402807-134405214	No_overlap_gene	No_overlap_gene	No_overlap_both
chr9	36657400	36687200	15_enhancer_19318_lociStitched	TAD_744	chr9:36560000-37760000	Fez1	chr9:36629524-36686509	TAD_744	chr9:36560000-37760000	yes
chr2	155459000	155471800	14_enhancer_9515_lociStitched	TAD_212	chr2:154200000-155640000	Myh7b	chr2:155436948-155460043	TAD_212	chr2:154200000-155640000	yes
chr18	13928200	13982400	39_enhancer_7729_lociStitched	TAD_1356	chr18:13160000-14920000	Zfp521	chr18:13845522-14131242	TAD_1356	chr18:13160000-14920000	yes
chr1	134458000	134474000	22_enhancer_113_lociStitched	TAD_70	chr1:134440000-135520000	Cntn2	chr1:134406002-134439517	No_overlap_gene	No_overlap_gene	No_overlap_gene
chr1	136168800	136177200	9_enhancer_175_lociStitched	TAD_71	chr1:135600000-137680000	Myog	chr1:136186581-136189124	TAD_71	chr1:135600000-137680000	yes
chr10	4791200	4801000	5_enhancer_1519_lociStitched	TAD_808	chr10:3000000-5040000	Syne1	chr10:4795849-5326338	TAD_808	chr10:3000000-5040000	yes
chr6	53995400	54029600	8_enhancer_15349_lociStitched	TAD_516	chr6:53720000-55160000	Chn2	chr6:53989548-54251804	TAD_516	chr6:53720000-55160000	yes
chr4	138997000	139032600	15_enhancer_12191_lociStitched	TAD_385	chr4:138960000-140640000	Ubr4	chr4:138908524-139045503	TAD_385	chr4:138960000-140640000	yes
chr11	67473600	67485000	20_enhancer_3022_lociStitched	TAD_915	chr11:66920000-67600000	Rcvrn	chr11:67508828-67516835	TAD_915	chr11:66920000-67600000	yes
chr8	60013600	60062600	41_enhancer_17936_lociStitched	TAD_675	chr8:59040000-60280000	Hmgb2	chr8:59990640-59994796	TAD_675	chr8:59040000-60280000	yes
chr1	22618800	22662200	17_enhancer_718_lociStitched	TAD_12	chr1:22360000-23320000	Rims1	chr1:22276332-22911673	TAD_12	chr1:22360000-23320000	yes
chr14	64735800	64744000	14_enhancer_5299_lociStitched	TAD_1121	chr14:64480000-66760000	Prss52	chr14:64723123-64732592	TAD_1121	chr14:64480000-66760000	yes
chr9	29354400	29402200	39_enhancer_19099_lociStitched	TAD_736	chr9:29480000-30240000	Ntm	chr9:28802335-29770726	TAD_735	chr9:28080000-29480000	no
chr8	124261800	124308400	30_enhancer_17407_lociStitched	No_overlap_enh	No_overlap_enh	Jph3	chr8:124253523-124318176	No_overlap_gene	No_overlap_gene	No_overlap_both
chr2	121147400	121155600	15_enhancer_9152_lociStitched	TAD_190	chr2:119120000-121280000	Ppip5k1	chr2:121136297-121181132	TAD_190	chr2:119120000-121280000	yes
chr16	17641000	17656000	23_enhancer_6210_lociStitched	TAD_1239	chr16:16880000-18880000	Ccdc74a	chr16:17646563-17650831	TAD_1239	chr16:16880000-18880000	yes
chr12	88373400	88394200	13_enhancer_4026_lociStitched	TAD_998	chr12:84920000-88800000	Tmem63c	chr12:88362290-88430993	TAD_998	chr12:84920000-88800000	yes
chr14	64771000	64796200	14_enhancer_5309_lociStitched	TAD_1121	chr14:64480000-66760000	Prss52	chr14:64723123-64732592	TAD_1121	chr14:64480000-66760000	yes
chr6	113789800	113844200	32_enhancer_14758_lociStitched	TAD_550	chr6:113360000-114040000	Atp2b2	chr6:113695663-113992607	TAD_550	chr6:113360000-114040000	yes
chr12	88299400	88306600	18_enhancer_4012_lociStitched	TAD_998	chr12:84920000-88800000	2310044G17Rik	chr12:88288364-88306312	TAD_998	chr12:84920000-88800000	yes
chr17	66580600	66617200	15_enhancer_7362_lociStitched	TAD_1327	chr17:66480000-66840000	Ddx11	chr17:66472860-66501507	TAD_1327	chr17:66480000-66840000	yes
chr11	55069600	55094800	26_enhancer_2769_lociStitched	TAD_907	chr11:53240000-55280000	Slc36a1	chr11:55017852-55049832	TAD_907	chr11:53240000-55280000	yes
chr6	28924000	28934800	19_enhancer_15192_lociStitched	TAD_502	chr6:28440000-29120000	Lep	chr6:29010220-29023877	TAD_502	chr6:28440000-29120000	yes
chr11	6788600	6803400	30_enhancer_3053_lociStitched	TAD_886	chr11:6520000-9120000	Adcy1	chr11:6963492-7078509	TAD_886	chr11:6520000-9120000	yes
chr15	99427600	99434000	3_enhancer_6153_lociStitched	TAD_1228	chr15:98400000-99800000	Aqp6	chr15:99431831-99435908	TAD_1228	chr15:98400000-99800000	yes
chr7	53370000	53399800	13_enhancer_16477_lociStitched	TAD_587	chr7:51480000-54440000	Kcnj11	chr7:53352533-53355607	TAD_587	chr7:51480000-54440000	yes
chr9	29095400	29127400	10_enhancer_19042_lociStitched	TAD_736	chr9:29480000-30240000	Ntm	chr9:28802335-29770726	TAD_735	chr9:28080000-29480000	no
chr7	149141600	149187200	49_enhancer_16193_lociStitched	TAD_647	chr7:148680000-151000000	Brsk2	chr7:149135656-149190152	TAD_647	chr7:148680000-151000000	yes
chr6	28751000	28769000	6_enhancer_15176_lociStitched	TAD_502	chr6:28440000-29120000	Lrrc4	chr6:28611831-28781747	TAD_502	chr6:28440000-29120000	yes
chr1	194203600	194226200	35_enhancer_670_lociStitched	TAD_118	chr1:193960000-195000000	Kcnh1	chr1:194014666-194334041	TAD_118	chr1:193960000-195000000	yes
chr17	45654200	45667200	14_enhancer_7211_lociStitched	TAD_1315	chr17:45640000-46600000	Tcte1	chr17:45660383-45679628	TAD_1315	chr17:45640000-46600000	yes
chr11	106144200	106153200	11_enhancer_2170_lociStitched	No_overlap_enh	No_overlap_enh	Tcam1	chr11:106137986-106150059	No_overlap_gene	No_overlap_gene	No_overlap_both
chr1	75361800	75392000	16_enhancer_1047_lociStitched	TAD_42	chr1:74640000-78480000	Speg	chr1:75371872-75428895	TAD_42	chr1:74640000-78480000	yes
chr11	103985800	104052800	64_enhancer_2129_lociStitched	TAD_936	chr11:103000000-104160000	Crhr1	chr11:103994169-104036837	TAD_936	chr11:103000000-104160000	yes
chr11	3651600	3672200	21_enhancer_2635_lociStitched	TAD_884	chr11:3120000-4800000	Osbp2	chr11:3603734-3763906	TAD_884	chr11:3120000-4800000	yes
chr9	62386800	62399600	4_enhancer_19681_lociStitched	TAD_766	chr9:62120000-63960000	Coro2b	chr9:62267299-62384851	TAD_766	chr9:62120000-63960000	yes
chr2	177895000	177931000	22_enhancer_9836_lociStitched	TAD_225	chr2:177560000-181748087	Phactr3	chr2:177853680-178073197	TAD_225	chr2:177560000-181748087	yes
chr9	64329200	64354000	23_enhancer_19712_lociStitched	TAD_767	chr9:64120000-64880000	Megf11	chr9:64233433-64557012	TAD_767	chr9:64120000-64880000	yes
chr12	99688200	99720400	39_enhancer_4107_lociStitched	TAD_1002	chr12:99480000-99880000	Kcnk10	chr12:99672204-99816150	TAD_1002	chr12:99480000-99880000	yes
chr19	10939800	10952400	12_enhancer_8556_lociStitched	TAD_1409	chr19:10680000-11040000	Tmem132a	chr19:10932312-10944430	TAD_1409	chr19:10680000-11040000	yes
chr1	179519000	179541000	25_enhancer_504_lociStitched	TAD_106	chr1:178840000-179720000	1700016C15Rik	chr1:179659945-179683455	TAD_106	chr1:178840000-179720000	yes
chr15	77909000	77930800	18_enhancer_5779_lociStitched	TAD_1211	chr15:76360000-78720000	Cacng2	chr15:77822178-77950458	TAD_1211	chr15:76360000-78720000	yes
chr14	64298000	64334600	29_enhancer_5167_lociStitched	TAD_1120	chr14:61920000-64440000	Xkr6	chr14:64225340-64439646	TAD_1120	chr14:61920000-64440000	yes
chr9	55190400	55252400	79_enhancer_19568_lociStitched	TAD_759	chr9:54560000-55880000	AI118078	chr9:55174720-55286152	TAD_759	chr9:54560000-55880000	yes
chr7	51873400	51887600	11_enhancer_16458_lociStitched	TAD_587	chr7:51480000-54440000	Kcnc3	chr7:51846034-51860124	TAD_587	chr7:51480000-54440000	yes
chr7	147078000	147104800	11_enhancer_16126_lociStitched	TAD_646	chr7:146240000-148600000	Kndc1	chr7:147080595-147127436	TAD_646	chr7:146240000-148600000	yes
chr18	61986200	62003000	8_enhancer_8264_lociStitched	TAD_1384	chr18:60960000-63160000	Afap1l1	chr18:61889915-61946356	TAD_1384	chr18:60960000-63160000	yes
chr8	12883600	12896000	34_enhancer_17635_lociStitched	No_overlap_enh	No_overlap_enh	Mcf2l	chr8:12873806-13020905	No_overlap_gene	No_overlap_gene	No_overlap_both
chr19	23032800	23048400	12_enhancer_8647_lociStitched	TAD_1418	chr19:22400000-22960000	Klf9	chr19:23215716-23241401	TAD_1419	chr19:22960000-23320000	no
chr8	89048600	89083000	32_enhancer_18290_lociStitched	TAD_695	chr8:87600000-89440000	Abcc12	chr8:89006159-89104585	TAD_695	chr8:87600000-89440000	yes
chr12	101493400	101505600	6_enhancer_3506_lociStitched	TAD_1004	chr12:101360000-102320000	Calm1	chr12:101437645-101448016	TAD_1004	chr12:101360000-102320000	yes
chr6	91332800	91358200	28_enhancer_15713_lociStitched	TAD_535	chr6:90680000-91400000	Wnt7a	chr6:91313975-91361357	TAD_535	chr6:90680000-91400000	yes
chr4	104103200	104141600	62_enhancer_11753_lociStitched	TAD_364	chr4:102880000-104600000	Dab1	chr4:103291964-104417449	TAD_364	chr4:102880000-104600000	yes
chr2	177863200	177880000	24_enhancer_9810_lociStitched	TAD_225	chr2:177560000-181748087	Phactr3	chr2:177853680-178073197	TAD_225	chr2:177560000-181748087	yes
chr2	52048600	52077600	9_enhancer_10544_lociStitched	TAD_148	chr2:50160000-52440000	Neb	chr2:51992167-52194318	TAD_148	chr2:50160000-52440000	yes
chr10	76252400	76282400	15_enhancer_1747_lociStitched	TAD_848	chr10:74640000-77640000	Col6a1	chr10:76171537-76188913	TAD_848	chr10:74640000-77640000	yes
chr11	102593200	102617200	11_enhancer_2056_lociStitched	TAD_935	chr11:100280000-102960000	Adam11	chr11:102622753-102641576	TAD_935	chr11:100280000-102960000	yes
chr12	86168200	86183600	18_enhancer_3975_lociStitched	TAD_998	chr12:84920000-88800000	D030025P21Rik	chr12:86216719-86219082	TAD_998	chr12:84920000-88800000	yes
chr6	54056800	54122000	24_enhancer_15374_lociStitched	TAD_516	chr6:53720000-55160000	Chn2	chr6:53989548-54251804	TAD_516	chr6:53720000-55160000	yes
chr7	152490000	152524400	27_enhancer_16276_lociStitched	TAD_648	chr7:151000000-152524553	Mrgprd	chr7:152500740-152509964	TAD_648	chr7:151000000-152524553	yes
chr8	87074800	87122800	37_enhancer_18205_lociStitched	TAD_693	chr8:86120000-87120000	Ier2	chr8:87185230-87186751	TAD_694	chr8:87160000-87560000	no
chr9	103424800	103495200	76_enhancer_18588_lociStitched	TAD_792	chr9:103240000-103920000	Tmem108	chr9:103385266-103664167	TAD_792	chr9:103240000-103920000	yes
chr16	6415000	6440000	39_enhancer_6564_lociStitched	TAD_1234	chr16:6520000-8680000	Rbfox1	chr16:6809315-7412572	TAD_1234	chr16:6520000-8680000	yes
chr13	54839600	54864800	5_enhancer_4557_lociStitched	TAD_1046	chr13:54760000-55720000	Gprin1	chr13:54838032-54851235	TAD_1046	chr13:54760000-55720000	yes
chr6	90740800	90765600	32_enhancer_15633_lociStitched	TAD_535	chr6:90680000-91400000	Iqsec1	chr6:90609592-90760117	TAD_535	chr6:90680000-91400000	yes
chr17	8738800	8763000	38_enhancer_7557_lociStitched	TAD_1294	chr17:8360000-9160000	T	chr17:8627288-8635361	TAD_1294	chr17:8360000-9160000	yes
chr2	132564000	132579600	22_enhancer_9222_lociStitched	TAD_197	chr2:130840000-132760000	Chgb	chr2:132607014-132620815	TAD_197	chr2:130840000-132760000	yes
chr7	82407000	82445600	48_enhancer_16855_lociStitched	TAD_606	chr7:81520000-82280000	Sv2b	chr7:82259783-82454148	TAD_607	chr7:82280000-83040000	no
chr2	35599000	35612400	35_enhancer_10450_lociStitched	TAD_139	chr2:35360000-36120000	Dab2ip	chr2:35413786-35586514	TAD_139	chr2:35360000-36120000	yes
chr5	114170600	114179200	10_enhancer_13360_lociStitched	TAD_458	chr5:113720000-114440000	1700069L16Rik	chr5:114142431-114174781	TAD_458	chr5:113720000-114440000	yes
chr9	21861400	21872400	25_enhancer_18903_lociStitched	No_overlap_enh	No_overlap_enh	Zfp653	chr9:21859904-21875789	No_overlap_gene	No_overlap_gene	No_overlap_both
chr2	135660800	135670200	22_enhancer_9280_lociStitched	TAD_200	chr2:135200000-135800000	Plcb4	chr2:135484747-135840329	TAD_201	chr2:135800000-137760000	no
chr9	29004400	29078400	66_enhancer_19029_lociStitched	TAD_736	chr9:29480000-30240000	Ntm	chr9:28802335-29770726	TAD_735	chr9:28080000-29480000	no
chr8	24093600	24157600	85_enhancer_17743_lociStitched	TAD_657	chr8:22040000-26320000	Ank1	chr8:24085316-24260969	TAD_657	chr8:22040000-26320000	yes
chr1	136223000	136236200	13_enhancer_193_lociStitched	TAD_71	chr1:135600000-137680000	Ppfia4	chr1:136193360-136229505	TAD_71	chr1:135600000-137680000	yes
chr7	16727600	16747800	12_enhancer_16292_lociStitched	TAD_578	chr7:16320000-17720000	Slc8a2	chr7:16715509-16745858	TAD_578	chr7:16320000-17720000	yes
chr1	33988600	34006000	7_enhancer_791_lociStitched	No_overlap_enh	No_overlap_enh	Bend6	chr1:33908897-33964661	No_overlap_gene	No_overlap_gene	No_overlap_both
chr2	25330800	25345200	29_enhancer_10076_lociStitched	TAD_132	chr2:24800000-26480000	Lcn12	chr2:25346365-25349431	TAD_132	chr2:24800000-26480000	yes
chr2	155608800	155642400	57_enhancer_9557_lociStitched	TAD_212	chr2:154200000-155640000	Mmp24	chr2:155601078-155644102	TAD_212	chr2:154200000-155640000	yes
chr2	32054600	32073200	17_enhancer_10293_lociStitched	TAD_136	chr2:30840000-32400000	Pomt1	chr2:32092110-32110525	TAD_136	chr2:30840000-32400000	yes
chr9	60470600	60476600	16_enhancer_19629_lociStitched	TAD_764	chr9:59520000-61760000	Lrrc49	chr9:60416666-60535965	TAD_764	chr9:59520000-61760000	yes
chr3	8548400	8565600	25_enhancer_11551_lociStitched	TAD_227	chr3:7320000-8480000	Stmn2	chr3:8509527-8561604	TAD_228	chr3:8520000-8920000	no
chr2	180548000	180561200	23_enhancer_9909_lociStitched	TAD_225	chr2:177560000-181748087	Bhlhe23	chr2:180509086-180511605	TAD_225	chr2:177560000-181748087	yes
chr5	110980400	111011600	14_enhancer_13213_lociStitched	TAD_455	chr5:110720000-111720000	Galnt9	chr5:110973364-111050401	TAD_455	chr5:110720000-111720000	yes
chr17	27561400	27635600	164_enhancer_6973_lociStitched	TAD_1304	chr17:27160000-29680000	Grm4	chr17:27559332-27650286	TAD_1304	chr17:27160000-29680000	yes
chr5	37287800	37308400	27_enhancer_14393_lociStitched	TAD_412	chr5:36320000-37560000	Ppp2r2c	chr5:37259752-37346317	TAD_412	chr5:36320000-37560000	yes
chr14	65008200	65032400	9_enhancer_5327_lociStitched	TAD_1121	chr14:64480000-66760000	Msra	chr14:64741466-65074740	TAD_1121	chr14:64480000-66760000	yes
chr8	90005000	90059800	36_enhancer_18396_lociStitched	TAD_696	chr8:89440000-90680000	Cbln1	chr8:89992768-89994967	TAD_696	chr8:89440000-90680000	yes
chr7	85645800	85696400	40_enhancer_16972_lociStitched	TAD_608	chr7:83040000-85920000	Ntrk3	chr7:85337248-85723294	TAD_608	chr7:83040000-85920000	yes
chr15	82099600	82109200	10_enhancer_5872_lociStitched	TAD_1214	chr15:82080000-82960000	Sept3	chr15:82105365-82124872	TAD_1214	chr15:82080000-82960000	yes
chr1	178846000	178870200	6_enhancer_496_lociStitched	TAD_106	chr1:178840000-179720000	Sdccag8	chr1:178744791-178950568	TAD_106	chr1:178840000-179720000	yes
chr4	130158400	130165600	13_enhancer_12017_lociStitched	No_overlap_enh	No_overlap_enh	Nkain1	chr4:130125705-130169623	No_overlap_gene	No_overlap_gene	No_overlap_both
chr9	45399600	45415200	5_enhancer_19439_lociStitched	TAD_751	chr9:44200000-45760000	Dscaml1	chr9:45235288-45561343	TAD_751	chr9:44200000-45760000	yes
chr2	32666400	32686200	19_enhancer_10345_lociStitched	No_overlap_enh	No_overlap_enh	Stxbp1	chr2:32643122-32702759	No_overlap_gene	No_overlap_gene	No_overlap_both
chr5	28489000	28501200	7_enhancer_14215_lociStitched	TAD_408	chr5:28040000-30440000	En2	chr5:28492236-28500152	TAD_408	chr5:28040000-30440000	yes
chr3	52946200	52977800	28_enhancer_11384_lociStitched	TAD_254	chr3:52840000-53320000	Lhfp	chr3:52845450-53065601	TAD_254	chr3:52840000-53320000	yes
chr19	4472200	4495400	20_enhancer_8799_lociStitched	TAD_1404	chr19:3080000-6360000	Syt12	chr19:4445908-4477447	TAD_1404	chr19:3080000-6360000	yes
chr2	168493200	168511800	25_enhancer_9786_lociStitched	No_overlap_enh	No_overlap_enh	Atp9a	chr2:168459938-168567909	TAD_221	chr2:168040000-168480000	No_overlap_enh
chr11	119359000	119381000	13_enhancer_2461_lociStitched	TAD_947	chr11:119160000-119880000	Endov	chr11:119352933-119372779	TAD_947	chr11:119160000-119880000	yes
chr12	32575600	32597000	11_enhancer_3700_lociStitched	TAD_965	chr12:32160000-32640000	Hbp1	chr12:32611119-32635400	TAD_965	chr12:32160000-32640000	yes
chr8	89732800	89762200	43_enhancer_18307_lociStitched	TAD_696	chr8:89440000-90680000	Cbln1	chr8:89992768-89994967	TAD_696	chr8:89440000-90680000	yes
chr14	70956200	70967800	32_enhancer_5381_lociStitched	No_overlap_enh	No_overlap_enh	Hr	chr14:70952019-70973355	No_overlap_gene	No_overlap_gene	No_overlap_both
chr4	8732000	8767600	16_enhancer_12986_lociStitched	TAD_323	chr4:8360000-9520000	Chd7	chr4:8617553-8794806	TAD_323	chr4:8360000-9520000	yes
chr2	136498800	136530000	15_enhancer_9319_lociStitched	TAD_201	chr2:135800000-137760000	Snap25	chr2:136539189-136608164	TAD_201	chr2:135800000-137760000	yes
chr11	101861000	101898200	30_enhancer_2019_lociStitched	TAD_935	chr11:100280000-102960000	Mpp3	chr11:101860966-101889775	TAD_935	chr11:100280000-102960000	yes
chr11	6851200	6869600	28_enhancer_3071_lociStitched	TAD_886	chr11:6520000-9120000	Adcy1	chr11:6963492-7078509	TAD_886	chr11:6520000-9120000	yes
chr4	155114600	155122800	20_enhancer_12529_lociStitched	TAD_392	chr4:151880000-155630120	Tmem240	chr4:155108912-155114673	TAD_392	chr4:151880000-155630120	yes
chr2	167259800	167298800	41_enhancer_9733_lociStitched	TAD_220	chr2:166880000-167800000	Slc9a8	chr2:167247212-167302500	TAD_220	chr2:166880000-167800000	yes
chr17	31261200	31270000	14_enhancer_7122_lociStitched	TAD_1305	chr17:29720000-31640000	Tff3	chr17:31262251-31266591	TAD_1305	chr17:29720000-31640000	yes
chr11	68552800	68600800	27_enhancer_3088_lociStitched	TAD_916	chr11:67760000-68680000	Myh10	chr11:68505061-68630134	TAD_916	chr11:67760000-68680000	yes
chr1	133190000	133224600	25_enhancer_60_lociStitched	TAD_69	chr1:133160000-133760000	Ikbke	chr1:133150920-133176183	TAD_69	chr1:133160000-133760000	yes
chr10	61756800	61772800	9_enhancer_1611_lociStitched	TAD_841	chr10:61280000-62840000	Hk1	chr10:61731603-61842656	TAD_841	chr10:61280000-62840000	yes
chr4	154466000	154472000	15_enhancer_12405_lociStitched	TAD_392	chr4:151880000-155630120	Morn1	chr4:154460686-154519614	TAD_392	chr4:151880000-155630120	yes
chr19	6511400	6545200	24_enhancer_8967_lociStitched	TAD_1405	chr19:6480000-7560000	Slc22a12	chr19:6535845-6543019	TAD_1405	chr19:6480000-7560000	yes
chr6	128007800	128033800	24_enhancer_15093_lociStitched	TAD_560	chr6:127480000-128160000	Tspan9	chr6:127911414-128093612	TAD_560	chr6:127480000-128160000	yes
chr8	113405200	113417400	34_enhancer_17172_lociStitched	TAD_710	chr8:112240000-114360000	Fuk	chr8:113406363-113426359	TAD_710	chr8:112240000-114360000	yes
chr2	52030400	52035600	9_enhancer_10534_lociStitched	TAD_148	chr2:50160000-52440000	Rif1	chr2:51928357-51977903	TAD_148	chr2:50160000-52440000	yes
chr18	36307600	36339400	26_enhancer_8139_lociStitched	TAD_1368	chr18:34760000-36760000	Nrg2	chr18:36177333-36357034	TAD_1368	chr18:34760000-36760000	yes
chr4	84948200	84988400	31_enhancer_12938_lociStitched	TAD_356	chr4:83280000-86240000	Sh3gl2	chr4:84851030-85285099	TAD_356	chr4:83280000-86240000	yes
chr14	64715200	64721000	7_enhancer_5287_lociStitched	TAD_1121	chr14:64480000-66760000	Prss52	chr14:64723123-64732592	TAD_1121	chr14:64480000-66760000	yes
chr8	72903800	72960400	62_enhancer_18054_lociStitched	TAD_687	chr8:72080000-75000000	Crtc1	chr8:72906254-72963478	TAD_687	chr8:72080000-75000000	yes
chr4	120524200	120542400	20_enhancer_11867_lociStitched	TAD_371	chr4:119000000-120880000	Rims3	chr4:120527421-120569184	TAD_371	chr4:119000000-120880000	yes
chr5	102310800	102327400	10_enhancer_13111_lociStitched	TAD_449	chr5:101200000-102240000	Cds1	chr5:102194149-102252877	TAD_449	chr5:101200000-102240000	yes
chr7	71653200	71667600	19_enhancer_16751_lociStitched	TAD_596	chr7:69720000-71920000	Apba2	chr7:71646592-71898756	TAD_596	chr7:69720000-71920000	yes
chr18	25655600	25675400	33_enhancer_7840_lociStitched	TAD_1364	chr18:25360000-28240000	Celf4	chr18:25636133-25912484	TAD_1364	chr18:25360000-28240000	yes
chr5	53533400	53571800	33_enhancer_14529_lociStitched	No_overlap_enh	No_overlap_enh	Sel1l3	chr5:53498323-53604691	No_overlap_gene	No_overlap_gene	No_overlap_both
chr7	116173400	116192600	25_enhancer_15827_lociStitched	TAD_625	chr7:116080000-116600000	Tub	chr7:116154339-116177974	TAD_625	chr7:116080000-116600000	yes
chr9	107966400	107974000	24_enhancer_18690_lociStitched	TAD_797	chr9:107480000-108480000	Rnf123	chr9:107953865-107985677	TAD_797	chr9:107480000-108480000	yes
chr5	21622800	21660600	22_enhancer_14002_lociStitched	TAD_404	chr5:21240000-22040000	Reln	chr5:21390272-21850523	TAD_404	chr5:21240000-22040000	yes
chr11	114341600	114365200	22_enhancer_2199_lociStitched	TAD_945	chr11:113680000-114920000	Rpl38	chr11:114529838-114533645	TAD_945	chr11:113680000-114920000	yes
chr13	54360000	54413000	43_enhancer_4526_lociStitched	TAD_1045	chr13:52720000-54640000	Cplx2	chr13:54472713-54485278	TAD_1045	chr13:52720000-54640000	yes
chr6	113890200	113910400	13_enhancer_14784_lociStitched	TAD_550	chr6:113360000-114040000	Atp2b2	chr6:113695663-113992607	TAD_550	chr6:113360000-114040000	yes
chr5	28566400	28581200	33_enhancer_14254_lociStitched	TAD_408	chr5:28040000-30440000	Cnpy1	chr5:28527359-28572332	TAD_408	chr5:28040000-30440000	yes
chr4	137492200	137501200	9_enhancer_12171_lociStitched	No_overlap_enh	No_overlap_enh	Eif4g3	chr4:137548937-137764423	No_overlap_gene	No_overlap_gene	No_overlap_both
chr11	55152200	55172800	27_enhancer_2811_lociStitched	TAD_907	chr11:53240000-55280000	Fat2	chr11:55064111-55150066	TAD_907	chr11:53240000-55280000	yes
chr15	89357200	89383000	27_enhancer_6062_lociStitched	TAD_1221	chr15:89360000-91600000	Acr	chr15:89398757-89405015	TAD_1221	chr15:89360000-91600000	yes
chr11	32489400	32529000	40_enhancer_2550_lociStitched	No_overlap_enh	No_overlap_enh	Fbxw11	chr11:32542724-32646816	TAD_898	chr11:32640000-35600000	No_overlap_enh
chr15	88927600	88941000	36_enhancer_6004_lociStitched	TAD_1220	chr15:88600000-89240000	1300018J18Rik	chr15:88919514-88930770	TAD_1220	chr15:88600000-89240000	yes
chr7	53789600	53829600	32_enhancer_16604_lociStitched	TAD_587	chr7:51480000-54440000	Sergef	chr7:53698538-53895177	TAD_587	chr7:51480000-54440000	yes
chr5	130853600	130881400	22_enhancer_13722_lociStitched	TAD_471	chr5:130720000-131320000	A330070K13Rik	chr5:130854648-130860501	TAD_471	chr5:130720000-131320000	yes
chr9	40177200	40192800	13_enhancer_19339_lociStitched	TAD_746	chr9:40000000-41800000	Gramd1b	chr9:40100818-40338968	TAD_746	chr9:40000000-41800000	yes
chrX	70758200	70783600	11_enhancer_20088_lociStitched	No_overlap_enh	No_overlap_enh	Atp2b3	chrX:70748425-70816344	No_overlap_gene	No_overlap_gene	No_overlap_both
chr16	9899000	9911800	28_enhancer_6771_lociStitched	TAD_1235	chr16:8880000-10520000	Grin2a	chr16:9577803-9995014	TAD_1235	chr16:8880000-10520000	yes
chr18	13864200	13899600	17_enhancer_7709_lociStitched	TAD_1356	chr18:13160000-14920000	Zfp521	chr18:13845522-14131242	TAD_1356	chr18:13160000-14920000	yes
chr11	94876800	94898000	20_enhancer_3457_lociStitched	TAD_931	chr11:93760000-96840000	Pdk2	chr11:94887572-94902668	TAD_931	chr11:93760000-96840000	yes
chr19	47262000	47287600	21_enhancer_8815_lociStitched	No_overlap_enh	No_overlap_enh	Neurl1a	chr19:47253310-47333930	No_overlap_gene	No_overlap_gene	No_overlap_both
chr17	81366800	81391400	7_enhancer_7500_lociStitched	TAD_1337	chr17:81000000-81440000	Tmem178	chr17:81343972-81401156	TAD_1337	chr17:81000000-81440000	yes
chr5	114126200	114140800	26_enhancer_13347_lociStitched	TAD_458	chr5:113720000-114440000	Cmklr1	chr5:114062363-114100435	TAD_458	chr5:113720000-114440000	yes
chr11	115111400	115131200	9_enhancer_2280_lociStitched	No_overlap_enh	No_overlap_enh	Grin2c	chr11:115110483-115128557	No_overlap_gene	No_overlap_gene	No_overlap_both
chr6	42267800	42292600	7_enhancer_15274_lociStitched	TAD_510	chr6:40440000-43280000	Fam131b	chr6:42265311-42274642	TAD_510	chr6:40440000-43280000	yes
chr11	6946600	6960800	25_enhancer_3137_lociStitched	TAD_886	chr11:6520000-9120000	Adcy1	chr11:6963492-7078509	TAD_886	chr11:6520000-9120000	yes
chr7	53676200	53715400	58_enhancer_16549_lociStitched	TAD_587	chr7:51480000-54440000	Kcnc1	chr7:53651867-53693745	TAD_587	chr7:51480000-54440000	yes
chr6	118655400	118687200	24_enhancer_14843_lociStitched	TAD_554	chr6:118440000-119400000	Ankrd26	chr6:118452582-118512274	TAD_554	chr6:118440000-119400000	yes
chr1	180666200	180681600	25_enhancer_542_lociStitched	TAD_107	chr1:179800000-181440000	Kif26b	chr1:180459256-180862986	TAD_107	chr1:179800000-181440000	yes
chr17	48722600	48740400	14_enhancer_7249_lociStitched	TAD_1317	chr17:47840000-50040000	Unc5cl	chr17:48594226-48679039	TAD_1317	chr17:47840000-50040000	yes
chr8	24172000	24194400	31_enhancer_17778_lociStitched	TAD_657	chr8:22040000-26320000	Nkx6-3	chr8:24263743-24269420	TAD_657	chr8:22040000-26320000	yes
chr2	122171400	122189200	13_enhancer_9162_lociStitched	TAD_192	chr2:122120000-122480000	Shf	chr2:122174628-122194898	TAD_192	chr2:122120000-122480000	yes
chr8	125378200	125414000	15_enhancer_17434_lociStitched	TAD_718	chr8:124480000-125800000	Cdh15	chr8:125371866-125391297	TAD_718	chr8:124480000-125800000	yes
chr4	130743800	130764800	21_enhancer_12057_lociStitched	TAD_377	chr4:130240000-131760000	Matn1	chr4:130500300-130511390	TAD_377	chr4:130240000-131760000	yes
chr7	148674000	148709800	42_enhancer_16158_lociStitched	TAD_647	chr7:148680000-151000000	Tspan4	chr7:148661139-148679326	No_overlap_gene	No_overlap_gene	No_overlap_gene
chr1	136592800	136634600	53_enhancer_264_lociStitched	TAD_71	chr1:135600000-137680000	Syt2	chr1:136605877-136649726	TAD_71	chr1:135600000-137680000	yes
chr10	83067400	83091800	33_enhancer_1895_lociStitched	TAD_851	chr10:81440000-84040000	Appl2	chr10:83062778-83111483	TAD_851	chr10:81440000-84040000	yes
chr3	156581800	156593600	23_enhancer_11275_lociStitched	TAD_319	chr3:153600000-157200000	4930566N20Rik	chr3:156870626-156871824	TAD_319	chr3:153600000-157200000	yes
chr9	31138400	31156800	11_enhancer_19162_lociStitched	TAD_738	chr9:30920000-31160000	Nfrkb	chr9:31193777-31228918	TAD_739	chr9:31200000-32080000	no
chr9	64468800	64502000	29_enhancer_19769_lociStitched	TAD_767	chr9:64120000-64880000	Rab11a	chr9:64563106-64585565	TAD_767	chr9:64120000-64880000	yes
chr1	90244000	90264400	20_enhancer_1166_lociStitched	TAD_51	chr1:89920000-91560000	Spp2	chr1:90303536-90323013	TAD_51	chr1:89920000-91560000	yes
chr19	47300200	47313800	14_enhancer_8848_lociStitched	No_overlap_enh	No_overlap_enh	Neurl1a	chr19:47253310-47333930	No_overlap_gene	No_overlap_gene	No_overlap_both
chr1	73762400	73772600	22_enhancer_1024_lociStitched	TAD_41	chr1:72280000-74520000	Tns1	chr1:73956805-74171021	TAD_41	chr1:72280000-74520000	yes
chr8	128533000	128561400	49_enhancer_17512_lociStitched	TAD_721	chr8:128400000-128960000	Kcnk1	chr8:128519002-128554583	TAD_721	chr8:128400000-128960000	yes
chr8	126921000	126943600	13_enhancer_17457_lociStitched	TAD_719	chr8:126040000-127080000	Pgbd5	chr8:126892949-126963558	TAD_719	chr8:126040000-127080000	yes
chr5	117011800	117027600	22_enhancer_13440_lociStitched	TAD_460	chr5:116080000-117840000	Srrm4	chr5:116889281-117041826	TAD_460	chr5:116080000-117840000	yes
chr4	85009000	85048800	16_enhancer_12958_lociStitched	TAD_356	chr4:83280000-86240000	Sh3gl2	chr4:84851030-85285099	TAD_356	chr4:83280000-86240000	yes
chr5	27692400	27709400	24_enhancer_14181_lociStitched	TAD_407	chr5:26320000-28000000	Speer4b	chr5:27822179-27827978	TAD_407	chr5:26320000-28000000	yes
chr18	61461800	61476000	25_enhancer_8241_lociStitched	TAD_1384	chr18:60960000-63160000	Pde6a	chr18:61380136-61449578	TAD_1384	chr18:60960000-63160000	yes
chr15	72489600	72509200	27_enhancer_5699_lociStitched	TAD_1207	chr15:71760000-73040000	Kcnk9	chr15:72342549-72376709	TAD_1207	chr15:71760000-73040000	yes
chr2	90683200	90691800	2_enhancer_10763_lociStitched	TAD_174	chr2:90280000-91400000	Mtch2	chr2:90687312-90706967	TAD_174	chr2:90280000-91400000	yes
chr17	56524200	56553200	25_enhancer_7304_lociStitched	TAD_1323	chr17:56160000-56880000	Kdm4b	chr17:56465485-56542293	TAD_1323	chr17:56160000-56880000	yes
chr11	5880200	5895000	27_enhancer_2843_lociStitched	TAD_885	chr11:4960000-6320000	Ykt6	chr11:5855696-5867783	TAD_885	chr11:4960000-6320000	yes
chr2	52329000	52336400	11_enhancer_10560_lociStitched	TAD_148	chr2:50160000-52440000	Arl5a	chr2:52253471-52280421	TAD_148	chr2:50160000-52440000	yes
chr4	120559600	120569600	31_enhancer_11901_lociStitched	TAD_371	chr4:119000000-120880000	Exo5	chr4:120593806-120597610	TAD_371	chr4:119000000-120880000	yes
chr2	172240800	172244000	4_enhancer_5059_lociStitched	No_overlap_enh	No_overlap_enh	Cass4	chr2:172219294-172259257	No_overlap_gene	No_overlap_gene	No_overlap_both
chr18	65464600	65492200	34_enhancer_4531_lociStitched	TAD_1387	chr18:64680000-65440000	Alpk2	chr18:65425183-65553542	TAD_1388	chr18:65440000-66120000	no
chr14	103228600	103237800	6_enhancer_2772_lociStitched	TAD_1142	chr14:102080000-103440000	Irg1	chr14:103446194-103455790	No_overlap_gene	No_overlap_gene	No_overlap_gene
chr14	73250400	73286000	14_enhancer_2972_lociStitched	TAD_1126	chr14:71040000-72920000	Fndc3a	chr14:72937753-73109810	TAD_1127	chr14:72960000-73720000	no
chr17	50294200	50303000	6_enhancer_4091_lociStitched	TAD_1318	chr17:50080000-50400000	Rftn1	chr17:50131582-50329999	TAD_1318	chr17:50080000-50400000	yes
chr9	51128800	51141800	10_enhancer_8204_lociStitched	TAD_756	chr9:50480000-51760000	1810046K07Rik	chr9:51097791-51137022	TAD_756	chr9:50480000-51760000	yes
chr16	49933000	49963600	21_enhancer_3785_lociStitched	TAD_1264	chr16:48960000-50760000	Cd47	chr16:49913306-49915121	TAD_1264	chr16:48960000-50760000	yes
chr10	44149800	44163200	27_enhancer_935_lociStitched	TAD_834	chr10:43280000-45640000	Prdm1	chr10:44156983-44248307	TAD_834	chr10:43280000-45640000	yes
chr1	59475400	59492200	8_enhancer_532_lociStitched	TAD_33	chr1:58440000-59720000	Fzd7	chr1:59538991-59543791	TAD_33	chr1:58440000-59720000	yes
chr17	27298600	27319600	7_enhancer_4023_lociStitched	TAD_1304	chr17:27160000-29680000	Ip6k3	chr17:27280914-27304709	TAD_1304	chr17:27160000-29680000	yes
chr13	52618800	52624400	9_enhancer_2640_lociStitched	TAD_1044	chr13:51760000-52720000	Diras2	chr13:52599744-52626205	TAD_1044	chr13:51760000-52720000	yes
chr14	64026600	64041600	9_enhancer_2913_lociStitched	TAD_1120	chr14:61920000-64440000	Blk	chr14:63991674-64036024	TAD_1120	chr14:61920000-64440000	yes
chr8	81666600	81681200	11_enhancer_7880_lociStitched	TAD_690	chr8:80080000-82160000	1700011L22Rik	chr8:81734329-81772482	TAD_690	chr8:80080000-82160000	yes
chr10	8673200	8677600	7_enhancer_1100_lociStitched	TAD_811	chr10:7280000-9480000	Sash1	chr10:8442017-8605868	TAD_811	chr10:7280000-9480000	yes
chr13	41992600	42000600	12_enhancer_2557_lociStitched	TAD_1036	chr13:40920000-43200000	Adtrp	chr13:41858516-41942857	TAD_1036	chr13:40920000-43200000	yes
chr4	44679400	44682400	5_enhancer_6205_lociStitched	TAD_338	chr4:42840000-46200000	Pax5	chr4:44544017-44724318	TAD_338	chr4:42840000-46200000	yes
chr17	50223000	50235400	5_enhancer_4086_lociStitched	TAD_1318	chr17:50080000-50400000	Rftn1	chr17:50131582-50329999	TAD_1318	chr17:50080000-50400000	yes
chr10	94311200	94329400	16_enhancer_1163_lociStitched	TAD_860	chr10:94440000-95000000	Plxnc1	chr10:94253617-94407212	TAD_859	chr10:93040000-94440000	no
chr3	84463800	84493800	22_enhancer_5779_lociStitched	TAD_276	chr3:83720000-86040000	Tmem154	chr3:84470114-84508497	TAD_276	chr3:83720000-86040000	yes
chr16	25482800	25505200	17_enhancer_3532_lociStitched	TAD_1245	chr16:25360000-25960000	Trp63	chr16:25683849-25892188	TAD_1245	chr16:25360000-25960000	yes
chr11	11846200	11852000	11_enhancer_1394_lociStitched	TAD_888	chr11:11320000-12440000	Ddc	chr11:11714104-11798047	TAD_888	chr11:11320000-12440000	yes
chr6	70677400	70696800	15_enhancer_7183_lociStitched	TAD_522	chr6:67840000-70720000	Rpia	chr6:70715714-70742226	TAD_522	chr6:67840000-70720000	yes
chr2	102530800	102592200	39_enhancer_4857_lociStitched	TAD_179	chr2:101480000-103880000	Slc1a2	chr2:102498816-102630941	TAD_179	chr2:101480000-103880000	yes
chr2	84793400	84806200	6_enhancer_5352_lociStitched	No_overlap_enh	No_overlap_enh	Prg2	chr2:84820618-84823789	No_overlap_gene	No_overlap_gene	No_overlap_both
chr8	96964800	96983800	6_enhancer_7944_lociStitched	TAD_701	chr8:96800000-97800000	Nlrc5	chr8:96996663-97051172	TAD_701	chr8:96800000-97800000	yes
chr11	16880800	16898400	10_enhancer_1428_lociStitched	No_overlap_enh	No_overlap_enh	Plek	chr11:16871209-16952384	No_overlap_gene	No_overlap_gene	No_overlap_both
chr12	74055600	74059600	9_enhancer_2192_lociStitched	TAD_990	chr12:73920000-74680000	Six6	chr12:74040711-74047081	TAD_990	chr12:73920000-74680000	yes
chr18	80810600	80818400	3_enhancer_4587_lociStitched	TAD_1399	chr18:80440000-82800000	Nfatc1	chr18:80802944-80909810	TAD_1399	chr18:80440000-82800000	yes
chr1	80733800	80746800	15_enhancer_673_lociStitched	TAD_45	chr1:80760000-81320000	Dock10	chr1:80497648-80755128	TAD_44	chr1:79760000-80520000	no
chr13	38593800	38598200	5_enhancer_2525_lociStitched	TAD_1034	chr13:37520000-38720000	Txndc5	chr13:38591948-38620693	TAD_1034	chr13:37520000-38720000	yes
chr1	132883800	132914200	40_enhancer_128_lociStitched	No_overlap_enh	No_overlap_enh	Il10	chr1:132916422-132921551	No_overlap_gene	No_overlap_gene	No_overlap_both
chr16	93940800	93943400	5_enhancer_3929_lociStitched	TAD_1287	chr16:93880000-96280000	Chaf1b	chr16:93884146-93906360	TAD_1287	chr16:93880000-96280000	yes
chr10	92804800	92823200	24_enhancer_1131_lociStitched	TAD_858	chr10:92480000-93040000	Elk3	chr10:92710159-92773880	TAD_858	chr10:92480000-93040000	yes
chr12	87043000	87051000	7_enhancer_2267_lociStitched	TAD_998	chr12:84920000-88800000	Batf	chr12:87027619-87050037	TAD_998	chr12:84920000-88800000	yes
chr12	17437000	17441600	14_enhancer_2054_lociStitched	TAD_957	chr12:15520000-19160000	Nol10	chr12:17355285-17437381	TAD_957	chr12:15520000-19160000	yes
chr14	33973400	34004800	20_enhancer_2853_lociStitched	TAD_1102	chr14:33320000-34160000	Wdfy4	chr14:33772733-33998694	TAD_1102	chr14:33320000-34160000	yes
chr18	25097400	25115400	9_enhancer_4383_lociStitched	TAD_1363	chr18:24800000-25160000	Tpgs2	chr18:25294539-25327378	No_overlap_gene	No_overlap_gene	No_overlap_gene
chr8	71152400	71161800	12_enhancer_7829_lociStitched	TAD_685	chr8:70480000-71760000	Csgalnact1	chr8:70880680-71259045	TAD_685	chr8:70480000-71760000	yes
chr2	78895800	78902800	11_enhancer_5324_lociStitched	TAD_169	chr2:78800000-80160000	Ube2e3	chr2:78708281-78761450	TAD_168	chr2:77840000-78720000	no
chr16	93921800	93927600	7_enhancer_3925_lociStitched	TAD_1287	chr16:93880000-96280000	Chaf1b	chr16:93884146-93906360	TAD_1287	chr16:93880000-96280000	yes
chr1	60961000	60971200	9_enhancer_543_lociStitched	TAD_34	chr1:60360000-61040000	Ctla4	chr1:60943844-60972676	TAD_34	chr1:60360000-61040000	yes
chr5	96938000	96946200	9_enhancer_6789_lociStitched	TAD_446	chr5:95880000-98640000	Fras1	chr5:96802974-97213747	TAD_446	chr5:95880000-98640000	yes
chr11	23678200	23683800	7_enhancer_1468_lociStitched	No_overlap_enh	No_overlap_enh	Rel	chr11:23641514-23670970	No_overlap_gene	No_overlap_gene	No_overlap_both
chr4	134703800	134718200	12_enhancer_6004_lociStitched	TAD_381	chr4:134480000-134920000	Runx3	chr4:134676567-134733905	TAD_381	chr4:134480000-134920000	yes
chr4	44578600	44590400	18_enhancer_6173_lociStitched	TAD_338	chr4:42840000-46200000	Pax5	chr4:44544017-44724318	TAD_338	chr4:42840000-46200000	yes
chr3	122832800	122836600	5_enhancer_5413_lociStitched	TAD_301	chr3:121960000-123080000	Myoz2	chr3:122709124-122737908	TAD_301	chr3:121960000-123080000	yes
chr19	21569800	21584600	7_enhancer_4669_lociStitched	TAD_1417	chr19:20880000-22400000	Gda	chr19:21465797-21547935	TAD_1417	chr19:20880000-22400000	yes
chr16	4496000	4505000	6_enhancer_3745_lociStitched	TAD_1233	chr16:3480000-6520000	Srl	chr16:4480216-4541816	TAD_1233	chr16:3480000-6520000	yes
chr2	160450600	160455600	7_enhancer_5034_lociStitched	TAD_216	chr2:158600000-160800000	Gm14221	chr2:160394115-160445707	TAD_216	chr2:158600000-160800000	yes
chr12	114462400	114504800	40_enhancer_1987_lociStitched	TAD_1010	chr12:114440000-117240000	Ighe	chr12:114509484-114511358	TAD_1010	chr12:114440000-117240000	yes
chr17	26920600	26934800	10_enhancer_4017_lociStitched	No_overlap_enh	No_overlap_enh	Bnip1	chr17:26918024-26929510	No_overlap_gene	No_overlap_gene	No_overlap_both
chr13	30771200	30782600	17_enhancer_2439_lociStitched	TAD_1029	chr13:30640000-31800000	Dusp22	chr13:30751868-30803100	TAD_1029	chr13:30640000-31800000	yes
chr9	52131200	52158600	20_enhancer_8232_lociStitched	TAD_757	chr9:51800000-53480000	Zc3h12c	chr9:51920090-51976216	TAD_757	chr9:51800000-53480000	yes
chr1	146017600	146034800	9_enhancer_229_lociStitched	TAD_76	chr1:145640000-151640000	Rgs13	chr1:145985797-146024502	TAD_76	chr1:145640000-151640000	yes
chr6	126387800	126390600	9_enhancer_6931_lociStitched	TAD_558	chr6:124760000-126760000	Kcna5	chr6:126482571-126485573	TAD_558	chr6:124760000-126760000	yes
chr5	141422600	141438200	4_enhancer_6546_lociStitched	TAD_479	chr5:141240000-142960000	Card11	chr5:141348953-141476550	TAD_479	chr5:141240000-142960000	yes
chr10	12695400	12701800	11_enhancer_786_lociStitched	TAD_814	chr10:11000000-13200000	Stx11	chr10:12659787-12684065	TAD_814	chr10:11000000-13200000	yes
chr6	108498000	108508800	5_enhancer_6843_lociStitched	TAD_547	chr6:108040000-108760000	Bhlhe40	chr6:108610623-108616919	TAD_547	chr6:108040000-108760000	yes
chr11	4388000	4407200	12_enhancer_1524_lociStitched	TAD_884	chr11:3120000-4800000	Hormad2	chr11:4245817-4341108	TAD_884	chr11:3120000-4800000	yes
chr9	57824600	57843200	6_enhancer_8268_lociStitched	TAD_762	chr9:57880000-58120000	Cyp11a1	chr9:57862820-57874827	TAD_761	chr9:56760000-57880000	no
chr10	83550000	83553400	2_enhancer_1066_lociStitched	TAD_851	chr10:81440000-84040000	Nuak1	chr10:83833650-83903342	TAD_851	chr10:81440000-84040000	yes
chr4	89023800	89073600	31_enhancer_6370_lociStitched	TAD_358	chr4:88480000-89200000	Cdkn2b	chr4:88952198-88956941	TAD_358	chr4:88480000-89200000	yes
chr6	22215400	22221200	6_enhancer_7046_lociStitched	TAD_498	chr6:22080000-23040000	Wnt16	chr6:22238227-22248522	TAD_498	chr6:22080000-23040000	yes
chr13	45821800	45832000	9_enhancer_2595_lociStitched	TAD_1039	chr13:45640000-46360000	Gmpr	chr13:45602813-45641751	TAD_1039	chr13:45640000-46360000	yes
chr6	53584600	53593800	13_enhancer_7130_lociStitched	TAD_515	chr6:53000000-53720000	Creb5	chr6:53523378-53646001	TAD_515	chr6:53000000-53720000	yes
chr15	78152800	78165400	7_enhancer_3316_lociStitched	TAD_1211	chr15:76360000-78720000	Csf2rb	chr15:78156420-78184277	TAD_1211	chr15:76360000-78720000	yes
chr16	19178800	19202800	12_enhancer_3484_lociStitched	TAD_1240	chr16:18960000-20080000	Iglc2	chr16:19198494-19200444	TAD_1240	chr16:18960000-20080000	yes
chr4	153452400	153512200	32_enhancer_6079_lociStitched	TAD_392	chr4:151880000-155630120	Trp73	chr4:153430358-153514317	TAD_392	chr4:151880000-155630120	yes
chr18	30510200	30518200	8_enhancer_4398_lociStitched	TAD_1366	chr18:30440000-31960000	Pik3c3	chr18:30432401-30507780	TAD_1366	chr18:30440000-31960000	yes
chr3	133322200	133348600	21_enhancer_5496_lociStitched	TAD_309	chr3:132400000-134880000	Tet2	chr3:133126643-133207354	TAD_309	chr3:132400000-134880000	yes
chr18	80838400	80860200	11_enhancer_4594_lociStitched	TAD_1399	chr18:80440000-82800000	Nfatc1	chr18:80802944-80909810	TAD_1399	chr18:80440000-82800000	yes
chr13	59722200	59727200	5_enhancer_2660_lociStitched	TAD_1048	chr13:58240000-59880000	Naa35	chr13:59686620-59736159	TAD_1048	chr13:58240000-59880000	yes
chr10	43464800	43470000	7_enhancer_889_lociStitched	TAD_834	chr10:43280000-45640000	Qrsl1	chr10:43593994-43621551	TAD_834	chr10:43280000-45640000	yes
chr11	100457800	100461600	7_enhancer_1217_lociStitched	TAD_935	chr11:100280000-102960000	Dnajc7	chr11:100444132-100481482	TAD_935	chr11:100280000-102960000	yes
chr4	63586000	63609000	34_enhancer_6310_lociStitched	TAD_347	chr4:61440000-64160000	Tnfsf8	chr4:63492342-63522381	TAD_347	chr4:61440000-64160000	yes
chr11	54019400	54041200	13_enhancer_1655_lociStitched	TAD_907	chr11:53240000-55280000	Csf2	chr11:54060773-54063169	TAD_907	chr11:53240000-55280000	yes
chr11	98398400	98409400	5_enhancer_1937_lociStitched	TAD_933	chr11:97600000-98520000	Ikzf3	chr11:98326216-98407345	TAD_933	chr11:97600000-98520000	yes
chr19	41037000	41062200	17_enhancer_4747_lociStitched	TAD_1432	chr19:40680000-41960000	Blnk	chr19:41003417-41069025	TAD_1432	chr19:40680000-41960000	yes
chr1	74393200	74406800	15_enhancer_611_lociStitched	TAD_41	chr1:72280000-74520000	Gm216	chr1:74408682-74415895	TAD_41	chr1:72280000-74520000	yes
chr16	38372200	38408800	23_enhancer_3633_lociStitched	TAD_1256	chr16:37080000-38520000	Popdc2	chr16:38362295-38378302	TAD_1256	chr16:37080000-38520000	yes
chr7	129462600	129472600	16_enhancer_7382_lociStitched	TAD_633	chr7:129200000-130120000	Prkcb	chr7:129432265-129777916	TAD_633	chr7:129200000-130120000	yes
chr2	29536400	29552800	5_enhancer_5105_lociStitched	TAD_134	chr2:28560000-29600000	Rapgef1	chr2:29475240-29596498	TAD_134	chr2:28560000-29600000	yes
chr1	138056000	138058200	5_enhancer_199_lociStitched	TAD_72	chr1:137880000-140000000	Kif21b	chr1:138027966-138074575	TAD_72	chr1:137880000-140000000	yes
chr2	44194000	44210400	14_enhancer_5159_lociStitched	TAD_143	chr2:43520000-44960000	Gtdc1	chr2:44419932-44783177	TAD_143	chr2:43520000-44960000	yes
chr10	43536400	43550200	7_enhancer_896_lociStitched	TAD_834	chr10:43280000-45640000	Qrsl1	chr10:43593994-43621551	TAD_834	chr10:43280000-45640000	yes
chr10	85931200	85956600	23_enhancer_1078_lociStitched	TAD_854	chr10:85400000-86000000	Syn3	chr10:85517870-85961641	TAD_854	chr10:85400000-86000000	yes
chr11	53434800	53485600	22_enhancer_1630_lociStitched	TAD_907	chr11:53240000-55280000	Il13	chr11:53444826-53448204	TAD_907	chr11:53240000-55280000	yes
chr10	18702400	18726400	19_enhancer_835_lociStitched	TAD_817	chr10:17960000-19840000	Tnfaip3	chr10:18720716-18735463	TAD_817	chr10:17960000-19840000	yes
chr5	30272400	30300400	17_enhancer_6614_lociStitched	TAD_408	chr5:28040000-30440000	Il6	chr5:30339701-30346508	TAD_408	chr5:28040000-30440000	yes
chr2	6477000	6487000	6_enhancer_5254_lociStitched	TAD_122	chr2:5920000-8600000	Usp6nl	chr2:6243713-6367436	TAD_122	chr2:5920000-8600000	yes
chr10	53721400	53747800	20_enhancer_956_lociStitched	TAD_837	chr10:53520000-55760000	Man1a	chr10:53624594-53795602	TAD_837	chr10:53520000-55760000	yes
chr16	58697000	58705400	4_enhancer_3857_lociStitched	No_overlap_enh	No_overlap_enh	Gpr15	chr16:58717548-58718837	No_overlap_gene	No_overlap_gene	No_overlap_both
chr16	95497000	95502200	8_enhancer_3961_lociStitched	TAD_1287	chr16:93880000-96280000	Kcnj15	chr16:95479165-95521867	TAD_1287	chr16:93880000-96280000	yes
chr2	6503400	6521200	11_enhancer_5262_lociStitched	TAD_122	chr2:5920000-8600000	Usp6nl	chr2:6243713-6367436	TAD_122	chr2:5920000-8600000	yes
chr15	61972200	61986000	17_enhancer_3133_lociStitched	TAD_1200	chr15:60960000-63720000	Myc	chr15:61816946-61821929	TAD_1200	chr15:60960000-63720000	yes
chr15	80564600	80576600	4_enhancer_3329_lociStitched	TAD_1213	chr15:80000000-81840000	Tnrc6b	chr15:80590016-80771516	TAD_1213	chr15:80000000-81840000	yes
chr11	51632600	51661800	18_enhancer_1597_lociStitched	TAD_906	chr11:51560000-53160000	Phf15	chr11:51626957-51671155	TAD_906	chr11:51560000-53160000	yes
chr11	19231800	19246600	11_enhancer_1445_lociStitched	TAD_891	chr11:17120000-19720000	Meis1	chr11:18780433-18918961	TAD_891	chr11:17120000-19720000	yes
chr11	108062600	108074600	6_enhancer_1279_lociStitched	TAD_941	chr11:107440000-108280000	Prkca	chr11:107794701-108205242	TAD_941	chr11:107440000-108280000	yes
chr14	73202600	73222800	13_enhancer_2955_lociStitched	TAD_1126	chr14:71040000-72920000	Fndc3a	chr14:72937753-73109810	TAD_1127	chr14:72960000-73720000	no
chr6	98988000	99011600	14_enhancer_7270_lociStitched	TAD_540	chr6:97080000-99600000	Foxp1	chr6:98875332-99472715	TAD_540	chr6:97080000-99600000	yes
chr1	52186800	52201400	12_enhancer_496_lociStitched	TAD_28	chr1:52200000-54520000	Stat1	chr1:52176282-52218704	TAD_28	chr1:52200000-54520000	yes
chr8	112985600	113001600	12_enhancer_7688_lociStitched	TAD_710	chr8:112240000-114360000	Vac14	chr8:113142503-113244296	TAD_710	chr8:112240000-114360000	yes
chr6	145828800	145839600	18_enhancer_6993_lociStitched	TAD_571	chr6:145160000-146520000	Bhlhe41	chr6:145806763-145814078	TAD_571	chr6:145160000-146520000	yes
chr4	63401800	63435000	29_enhancer_6246_lociStitched	TAD_347	chr4:61440000-64160000	Tnfsf15	chr4:63385637-63406147	TAD_347	chr4:61440000-64160000	yes
chr6	120035200	120057800	12_enhancer_6899_lociStitched	TAD_555	chr6:119400000-120760000	Ninj2	chr6:120043368-120150357	TAD_555	chr6:119400000-120760000	yes
chr18	61239200	61245400	13_enhancer_4484_lociStitched	TAD_1384	chr18:60960000-63160000	Csf1r	chr18:61265226-61291803	TAD_1384	chr18:60960000-63160000	yes
chr11	11599200	11613600	13_enhancer_1346_lociStitched	TAD_888	chr11:11320000-12440000	Ikzf1	chr11:11585006-11672929	TAD_888	chr11:11320000-12440000	yes
chr1	122427600	122437000	18_enhancer_54_lociStitched	TAD_63	chr1:122040000-123400000	Marco	chr1:122371115-122401661	TAD_63	chr1:122040000-123400000	yes
chr7	25343600	25356600	13_enhancer_7498_lociStitched	TAD_580	chr7:24080000-26520000	Xrcc1	chr7:25332169-25358457	TAD_580	chr7:24080000-26520000	yes
chr11	96851200	96859800	4_enhancer_1920_lociStitched	No_overlap_enh	No_overlap_enh	Sp6	chr11:96874708-96886048	No_overlap_gene	No_overlap_gene	No_overlap_both
chr17	86277000	86308000	42_enhancer_4312_lociStitched	TAD_1341	chr17:85080000-86520000	Six2	chr17:86083608-86087614	TAD_1341	chr17:85080000-86520000	yes
chr16	43650800	43668200	29_enhancer_3707_lociStitched	TAD_1260	chr16:42800000-44160000	Tigit	chr16:43648974-43664297	TAD_1260	chr16:42800000-44160000	yes
chr11	4038200	4040400	7_enhancer_1513_lociStitched	TAD_884	chr11:3120000-4800000	Rnf215	chr11:4035205-4041175	TAD_884	chr11:3120000-4800000	yes
chr17	57421600	57446800	10_enhancer_4167_lociStitched	TAD_1324	chr17:56920000-59080000	Vav1	chr17:57418523-57468659	TAD_1324	chr17:56920000-59080000	yes
chr11	106166000	106172600	4_enhancer_1253_lociStitched	No_overlap_enh	No_overlap_enh	Gh	chr11:106161585-106163179	No_overlap_gene	No_overlap_gene	No_overlap_both
chr6	36996000	37007400	9_enhancer_7085_lociStitched	TAD_506	chr6:35160000-37000000	1700111E14Rik	chr6:36887048-36935777	TAD_506	chr6:35160000-37000000	yes
chr8	97263400	97275400	4_enhancer_7957_lociStitched	TAD_701	chr8:96800000-97800000	Ccl22	chr8:97269490-97275599	TAD_701	chr8:96800000-97800000	yes
chr8	10719200	10724400	4_enhancer_7668_lociStitched	TAD_652	chr8:9960000-11440000	3930402G23Rik	chr8:10924427-10928457	TAD_652	chr8:9960000-11440000	yes
chr4	119712000	119735400	18_enhancer_5921_lociStitched	TAD_371	chr4:119000000-120880000	Edn2	chr4:119833811-119839965	TAD_371	chr4:119000000-120880000	yes
chr1	74835600	74846600	7_enhancer_629_lociStitched	TAD_42	chr1:74640000-78480000	Wnt10a	chr1:74838090-74850753	TAD_42	chr1:74640000-78480000	yes
chr17	75889400	75930600	25_enhancer_4246_lociStitched	TAD_1335	chr17:76000000-79000000	Fam98a	chr17:75936426-75951286	TAD_1334	chr17:75120000-75960000	no
chr4	89193400	89199200	6_enhancer_6387_lociStitched	TAD_358	chr4:88480000-89200000	Dmrta1	chr4:89346127-89361463	TAD_359	chr4:89360000-94240000	no
chr7	148467000	148468600	2_enhancer_7471_lociStitched	TAD_646	chr7:146240000-148600000	Sct	chr7:148464230-148465032	TAD_646	chr7:146240000-148600000	yes
chr12	93037200	93046600	17_enhancer_2291_lociStitched	TAD_1000	chr12:90720000-93080000	Ston2	chr12:92876982-93026827	TAD_1000	chr12:90720000-93080000	yes
chr6	120515400	120522400	2_enhancer_6906_lociStitched	TAD_555	chr6:119400000-120760000	Cecr5	chr6:120459512-120481337	TAD_555	chr6:119400000-120760000	yes
chr11	11669000	11703000	9_enhancer_1385_lociStitched	TAD_888	chr11:11320000-12440000	Fignl1	chr11:11687434-11708965	TAD_888	chr11:11320000-12440000	yes
chr16	36921600	36939200	10_enhancer_3607_lociStitched	No_overlap_enh	No_overlap_enh	Hcls1	chr16:36935069-36963298	No_overlap_gene	No_overlap_gene	No_overlap_both
chr19	55365400	55387600	15_enhancer_4789_lociStitched	No_overlap_enh	No_overlap_enh	Zdhhc6	chr19:55364080-55390522	No_overlap_gene	No_overlap_gene	No_overlap_both
chr1	80398400	80415800	7_enhancer_653_lociStitched	TAD_44	chr1:79760000-80520000	Cul3	chr1:80261498-80337055	TAD_44	chr1:79760000-80520000	yes
chr15	78070400	78080600	4_enhancer_3305_lociStitched	TAD_1211	chr15:76360000-78720000	Ncf4	chr15:78075231-78093010	TAD_1211	chr15:76360000-78720000	yes
chr16	84602400	84627800	9_enhancer_3876_lociStitched	TAD_1282	chr16:84720000-85720000	Mrpl39	chr16:84717821-84735987	TAD_1282	chr16:84720000-85720000	yes
chr13	104880000	104892400	12_enhancer_2331_lociStitched	TAD_1075	chr13:102480000-104920000	Nln	chr13:104813488-104899694	TAD_1075	chr13:102480000-104920000	yes
chr16	19002800	19061800	34_enhancer_3462_lociStitched	TAD_1240	chr16:18960000-20080000	Gm10088	chr16:19028325-19028747	TAD_1240	chr16:18960000-20080000	yes
chr3	126452000	126458600	3_enhancer_5425_lociStitched	TAD_303	chr3:124360000-126640000	Camk2d	chr3:126299220-126547972	TAD_303	chr3:124360000-126640000	yes
chr7	146871400	146898800	20_enhancer_7448_lociStitched	TAD_646	chr7:146240000-148600000	9330101J02Rik	chr7:146824677-146869716	TAD_646	chr7:146240000-148600000	yes
chr8	72668600	72673600	9_enhancer_7837_lociStitched	TAD_687	chr8:72080000-75000000	Mef2b	chr8:72676677-72691387	TAD_687	chr8:72080000-75000000	yes
chr11	87492400	87505600	4_enhancer_1880_lociStitched	TAD_928	chr11:87000000-88800000	Rnf43	chr11:87476224-87549041	TAD_928	chr11:87000000-88800000	yes
chr11	60926200	60952000	13_enhancer_1680_lociStitched	TAD_910	chr11:60520000-61680000	Tnfrsf13b	chr11:60940257-60962874	TAD_910	chr11:60520000-61680000	yes
chr11	108016400	108032600	9_enhancer_1270_lociStitched	TAD_941	chr11:107440000-108280000	Prkca	chr11:107794701-108205242	TAD_941	chr11:107440000-108280000	yes
chr2	102819400	102823200	9_enhancer_4880_lociStitched	TAD_179	chr2:101480000-103880000	Cd44	chr2:102651298-102741822	TAD_179	chr2:101480000-103880000	yes
chr11	98328200	98340000	8_enhancer_1932_lociStitched	TAD_933	chr11:97600000-98520000	Grb7	chr11:98307708-98316687	TAD_933	chr11:97600000-98520000	yes
chr13	36539000	36542000	4_enhancer_2514_lociStitched	TAD_1033	chr13:36080000-37480000	Nrn1	chr13:36817494-36826346	TAD_1033	chr13:36080000-37480000	yes
chr10	60629200	60632200	4_enhancer_978_lociStitched	TAD_840	chr10:59760000-61160000	Tbata	chr10:60634702-60651589	TAD_840	chr10:59760000-61160000	yes
chr16	33601400	33608600	4_enhancer_3590_lociStitched	TAD_1252	chr16:32000000-34120000	Heg1	chr16:33684552-33771662	TAD_1252	chr16:32000000-34120000	yes
chr7	129530000	129553200	9_enhancer_7395_lociStitched	TAD_633	chr7:129200000-130120000	Prkcb	chr7:129432265-129777916	TAD_633	chr7:129200000-130120000	yes
chr4	102524200	102533400	5_enhancer_5846_lociStitched	TAD_363	chr4:101880000-102640000	Sgip1	chr4:102413902-102646233	TAD_363	chr4:101880000-102640000	yes
chr13	51482400	51494400	8_enhancer_2628_lociStitched	TAD_1043	chr13:51000000-51720000	S1pr3	chr13:51503987-51518166	TAD_1043	chr13:51000000-51720000	yes
chr13	91906600	91910800	7_enhancer_2723_lociStitched	TAD_1065	chr13:91080000-91880000	Acot12	chr13:91881117-91925753	No_overlap_gene	No_overlap_gene	No_overlap_gene
chr12	32867200	32882000	14_enhancer_2098_lociStitched	TAD_966	chr12:32640000-32960000	Pik3cg	chr12:32858338-32893524	TAD_966	chr12:32640000-32960000	yes
chr2	30891600	30897000	11_enhancer_5117_lociStitched	TAD_136	chr2:30840000-32400000	Usp20	chr2:30837799-30879106	TAD_136	chr2:30840000-32400000	yes
chr13	41545600	41549800	8_enhancer_2537_lociStitched	TAD_1036	chr13:40920000-43200000	Nedd9	chr13:41405285-41582689	TAD_1036	chr13:40920000-43200000	yes
chr8	97087800	97096200	7_enhancer_7952_lociStitched	TAD_701	chr8:96800000-97800000	Fam192a	chr8:97098843-97125626	TAD_701	chr8:96800000-97800000	yes
chr8	64030200	64042600	4_enhancer_7807_lociStitched	TAD_678	chr8:63480000-64000000	Cbr4	chr8:63966531-63982279	TAD_678	chr8:63480000-64000000	yes
chr16	23300000	23313200	11_enhancer_3520_lociStitched	TAD_1244	chr16:22880000-25360000	BC106179	chr16:23220729-23225441	TAD_1244	chr16:22880000-25360000	yes
chr10	20740400	20751000	7_enhancer_855_lociStitched	TAD_818	chr10:20000000-20720000	Ahi1	chr10:20672391-20800234	TAD_818	chr10:20000000-20720000	yes
chr15	75455400	75458200	3_enhancer_3286_lociStitched	TAD_1210	chr15:74560000-75760000	Zfp41	chr15:75447109-75455730	TAD_1210	chr15:74560000-75760000	yes
chr1	163839600	163854200	8_enhancer_342_lociStitched	No_overlap_enh	No_overlap_enh	Suco	chr1:163746242-163806792	No_overlap_gene	No_overlap_gene	No_overlap_both
chr4	154799400	154804200	12_enhancer_6110_lociStitched	TAD_392	chr4:151880000-155630120	2010015L04Rik	chr4:154783299-154822053	TAD_392	chr4:151880000-155630120	yes
chr6	128681800	128686200	6_enhancer_6956_lociStitched	No_overlap_enh	No_overlap_enh	Klrb1	chr6:128656526-128673064	No_overlap_gene	No_overlap_gene	No_overlap_both
chr17	88501800	88514600	4_enhancer_4343_lociStitched	TAD_1345	chr17:88400000-88960000	Fbxo11	chr17:88390199-88464631	TAD_1344	chr17:87680000-88400000	no
chr1	156668400	156703000	33_enhancer_274_lociStitched	TAD_84	chr1:156040000-156600000	Cacna1e	chr1:156239649-156573049	TAD_84	chr1:156040000-156600000	yes
chr11	61475400	61519200	19_enhancer_1717_lociStitched	TAD_910	chr11:60520000-61680000	Fam83g	chr11:61497593-61523453	TAD_910	chr11:60520000-61680000	yes
chr11	44444200	44450400	6_enhancer_1548_lociStitched	TAD_903	chr11:44360000-46040000	Ebf1	chr11:44430819-44821593	TAD_903	chr11:44360000-46040000	yes
chr9	54390800	54395000	11_enhancer_8251_lociStitched	No_overlap_enh	No_overlap_enh	Sh2d7	chr9:54381953-54392827	No_overlap_gene	No_overlap_gene	No_overlap_both
chr5	117917200	117937000	15_enhancer_6482_lociStitched	TAD_461	chr5:117960000-118440000	Ksr2	chr5:117864009-118213336	TAD_461	chr5:117960000-118440000	yes
chr15	62064600	62105800	51_enhancer_3197_lociStitched	TAD_1200	chr15:60960000-63720000	Myc	chr15:61816946-61821929	TAD_1200	chr15:60960000-63720000	yes
chr13	30804000	30839200	25_enhancer_2461_lociStitched	TAD_1029	chr13:30640000-31800000	Irf4	chr13:30841095-30858796	TAD_1029	chr13:30640000-31800000	yes
chr2	131828600	131839000	9_enhancer_4962_lociStitched	TAD_197	chr2:130840000-132760000	Rassf2	chr2:131815151-131855994	TAD_197	chr2:130840000-132760000	yes
chr1	130405400	130429600	18_enhancer_92_lociStitched	TAD_68	chr1:130160000-132400000	Cxcr4	chr1:130484776-130488870	TAD_68	chr1:130160000-132400000	yes
chr16	43451600	43499200	30_enhancer_3685_lociStitched	TAD_1260	chr16:42800000-44160000	Zbtb20	chr16:43620990-43624068	TAD_1260	chr16:42800000-44160000	yes
chr8	13371400	13383200	11_enhancer_7759_lociStitched	TAD_654	chr8:13320000-14920000	Atp4b	chr8:13386209-13396778	TAD_654	chr8:13320000-14920000	yes
chr13	75859400	75881800	9_enhancer_2696_lociStitched	TAD_1058	chr13:74480000-76240000	Ell2	chr13:75844932-75909804	TAD_1058	chr13:74480000-76240000	yes
chr13	30690600	30698800	11_enhancer_2428_lociStitched	TAD_1029	chr13:30640000-31800000	Dusp22	chr13:30751868-30803100	TAD_1029	chr13:30640000-31800000	yes
chr1	72240600	72253800	7_enhancer_573_lociStitched	TAD_40	chr1:69240000-72280000	Mreg	chr1:72205807-72258881	TAD_40	chr1:69240000-72280000	yes
chr11	114962400	114968600	10_enhancer_1324_lociStitched	No_overlap_enh	No_overlap_enh	Cd300lf	chr11:114977528-114995306	No_overlap_gene	No_overlap_gene	No_overlap_both
chr4	63503200	63531400	28_enhancer_6265_lociStitched	TAD_347	chr4:61440000-64160000	Tnfsf8	chr4:63492342-63522381	TAD_347	chr4:61440000-64160000	yes
chr11	44421600	44429400	7_enhancer_1543_lociStitched	TAD_903	chr11:44360000-46040000	Ebf1	chr11:44430819-44821593	TAD_903	chr11:44360000-46040000	yes
chr7	91740600	91760200	25_enhancer_7651_lociStitched	TAD_610	chr7:88960000-91960000	Fah	chr7:91733669-91755232	TAD_610	chr7:88960000-91960000	yes
chr15	62007200	62028600	23_enhancer_3147_lociStitched	TAD_1200	chr15:60960000-63720000	Myc	chr15:61816946-61821929	TAD_1200	chr15:60960000-63720000	yes
chr12	78403600	78415600	4_enhancer_2215_lociStitched	TAD_993	chr12:77960000-80240000	Fut8	chr12:78340052-78577325	TAD_993	chr12:77960000-80240000	yes
chr3	58498600	58503600	4_enhancer_5736_lociStitched	No_overlap_enh	No_overlap_enh	Siah2	chr3:58478860-58496322	No_overlap_gene	No_overlap_gene	No_overlap_both
chr11	99033600	99051200	10_enhancer_1947_lociStitched	TAD_934	chr11:98760000-100200000	Ccr7	chr11:99005510-99016391	TAD_934	chr11:98760000-100200000	yes
chr13	43612200	43625200	5_enhancer_4230_lociStitched	TAD_1037	chr13:43240000-45080000	Mcur1	chr13:43633774-43655560	TAD_1037	chr13:43240000-45080000	yes
chr3	144087000	144103400	14_enhancer_10070_lociStitched	TAD_314	chr3:142400000-144320000	Hs2st1	chr3:144094067-144233145	TAD_314	chr3:142400000-144320000	yes
chr9	120304600	120330800	27_enhancer_16210_lociStitched	TAD_806	chr9:119920000-121640000	Eif1b	chr9:120401724-120404445	TAD_806	chr9:119920000-121640000	yes
chr4	42933600	42958800	16_enhancer_11278_lociStitched	TAD_338	chr4:42840000-46200000	N28178	chr4:42929532-42957624	TAD_338	chr4:42840000-46200000	yes
chr3	84777200	84791400	13_enhancer_10493_lociStitched	TAD_276	chr3:83720000-86040000	Fbxw7	chr3:84619190-84783120	TAD_276	chr3:83720000-86040000	yes
chr8	67127600	67140800	10_enhancer_15597_lociStitched	TAD_680	chr8:66480000-67040000	Cpe	chr8:67071355-67171837	TAD_681	chr8:67080000-67480000	no
chr11	49749800	49760400	9_enhancer_2552_lociStitched	No_overlap_enh	No_overlap_enh	Rasgef1c	chr11:49715337-49794496	No_overlap_gene	No_overlap_gene	No_overlap_both
chr15	74156400	74160600	4_enhancer_6153_lociStitched	TAD_1209	chr15:73520000-74400000	Bai1	chr15:74346626-74419873	TAD_1209	chr15:73520000-74400000	yes
chr7	86654400	86663600	9_enhancer_14872_lociStitched	TAD_609	chr7:86280000-88960000	Polg	chr7:86593677-86611248	TAD_609	chr7:86280000-88960000	yes
chr15	74425400	74429400	10_enhancer_6179_lociStitched	No_overlap_enh	No_overlap_enh	Mroh4	chr15:74436457-74466748	No_overlap_gene	No_overlap_gene	No_overlap_both
chr1	89371600	89418000	15_enhancer_1184_lociStitched	TAD_50	chr1:89280000-89920000	3110079O15Rik	chr1:89366839-89372034	TAD_50	chr1:89280000-89920000	yes
chr15	30629400	30649000	11_enhancer_5786_lociStitched	TAD_1174	chr15:30000000-31400000	Dap	chr15:31154140-31204093	TAD_1174	chr15:30000000-31400000	yes
chr12	30440000	30463400	11_enhancer_3378_lociStitched	TAD_963	chr12:29240000-30600000	Pxdn	chr12:30622901-30702523	No_overlap_gene	No_overlap_gene	No_overlap_gene
chr17	70964200	70985200	13_enhancer_7560_lociStitched	TAD_1330	chr17:69720000-71800000	Dlgap1	chr17:70318413-71170753	TAD_1330	chr17:69720000-71800000	yes
chr10	40437200	40453000	8_enhancer_1621_lociStitched	TAD_831	chr10:39640000-41040000	Mettl24	chr10:40403087-40530889	TAD_831	chr10:39640000-41040000	yes
chr18	38244400	38253800	3_enhancer_7845_lociStitched	TAD_1370	chr18:38120000-40400000	Arap3	chr18:38132278-38157228	TAD_1370	chr18:38120000-40400000	yes
chr18	13066800	13077000	15_enhancer_7715_lociStitched	TAD_1355	chr18:12360000-13080000	Osbpl1a	chr18:12913823-13100350	TAD_1355	chr18:12360000-13080000	yes
chr5	36169000	36179800	5_enhancer_12438_lociStitched	TAD_412	chr5:36320000-37560000	Afap1	chr5:36235968-36346572	TAD_412	chr5:36320000-37560000	yes
chr15	74398200	74409000	7_enhancer_6165_lociStitched	TAD_1209	chr15:73520000-74400000	Bai1	chr15:74346626-74419873	TAD_1209	chr15:73520000-74400000	yes
chr15	68632600	68642400	8_enhancer_6090_lociStitched	TAD_1205	chr15:68240000-71240000	Khdrbs3	chr15:68758850-68923942	TAD_1205	chr15:68240000-71240000	yes
chr1	172286000	172314000	15_enhancer_472_lociStitched	TAD_100	chr1:172160000-172800000	1700015E13Rik	chr1:172238934-172242256	TAD_100	chr1:172160000-172800000	yes
chr5	126108000	126157000	22_enhancer_11943_lociStitched	TAD_467	chr5:125960000-128040000	Tmem132b	chr5:126259004-126268438	TAD_467	chr5:125960000-128040000	yes
chr6	135943600	135962800	13_enhancer_13202_lociStitched	TAD_565	chr6:134920000-136760000	Grin2b	chr6:135679844-136123529	TAD_565	chr6:134920000-136760000	yes
chr2	151423200	151443800	10_enhancer_8927_lociStitched	TAD_211	chr2:151120000-154160000	Snph	chr2:151416285-151458329	TAD_211	chr2:151120000-154160000	yes
chr10	90368600	90423400	40_enhancer_2041_lociStitched	TAD_856	chr10:88240000-90520000	Apaf1	chr10:90452056-90545515	TAD_856	chr10:88240000-90520000	yes
chr18	85322600	85325800	13_enhancer_8157_lociStitched	TAD_1401	chr18:84840000-86720000	Timm21	chr18:85116685-85120916	TAD_1401	chr18:84840000-86720000	yes
chr16	31895800	31909000	6_enhancer_6623_lociStitched	TAD_1251	chr16:31440000-31960000	Mfi2	chr16:31878896-31899106	TAD_1251	chr16:31440000-31960000	yes
chr9	36777400	36807600	17_enhancer_16586_lociStitched	TAD_744	chr9:36560000-37760000	Pknox2	chr9:36697550-36954899	TAD_744	chr9:36560000-37760000	yes
chr15	100655200	100663200	4_enhancer_5653_lociStitched	TAD_1230	chr15:100600000-101000000	Slc4a8	chr15:100592178-100654399	TAD_1230	chr15:100600000-101000000	yes
chr2	104155800	104178800	29_enhancer_8565_lociStitched	TAD_180	chr2:103880000-104520000	D430041D05Rik	chr2:103983230-104250491	TAD_180	chr2:103880000-104520000	yes
chr15	68267000	68277400	15_enhancer_6057_lociStitched	TAD_1204	chr15:66440000-68200000	Zfat	chr15:67915328-68090418	TAD_1204	chr15:66440000-68200000	yes
chr6	85987800	86055000	40_enhancer_13725_lociStitched	TAD_531	chr6:83760000-86960000	Add2	chr6:86028078-86069549	TAD_531	chr6:83760000-86960000	yes
chr4	138233400	138249200	11_enhancer_11027_lociStitched	TAD_383	chr4:137840000-138440000	Pla2g2c	chr4:138280707-138302047	TAD_383	chr4:137840000-138440000	yes
chr3	84937000	84964400	18_enhancer_10525_lociStitched	TAD_276	chr3:83720000-86040000	Fbxw7	chr3:84619190-84783120	TAD_276	chr3:83720000-86040000	yes
chr16	18167000	18175000	2_enhancer_6553_lociStitched	TAD_1239	chr16:16880000-18880000	Rtn4r	chr16:18127735-18152501	TAD_1239	chr16:16880000-18880000	yes
chr8	108815000	108838000	7_enhancer_15078_lociStitched	TAD_707	chr8:107840000-109560000	Smpd3	chr8:108779159-108789819	TAD_707	chr8:107840000-109560000	yes
chr2	117134200	117145200	9_enhancer_8631_lociStitched	TAD_188	chr2:116720000-117280000	Rasgrp1	chr2:117105729-117168737	TAD_188	chr2:116720000-117280000	yes
chr7	71924000	71926400	10_enhancer_14709_lociStitched	TAD_596	chr7:69720000-71920000	Ndnl2	chr7:72011938-72017883	TAD_597	chr7:71920000-72840000	no
chr2	92445400	92451400	4_enhancer_9801_lociStitched	TAD_176	chr2:92280000-94200000	Chst1	chr2:92439864-92455407	TAD_176	chr2:92280000-94200000	yes
chr11	103514800	103524400	3_enhancer_2146_lociStitched	TAD_936	chr11:103000000-104160000	Rprml	chr11:103510823-103511894	TAD_936	chr11:103000000-104160000	yes
chr13	59503000	59518600	13_enhancer_4470_lociStitched	TAD_1048	chr13:58240000-59880000	Agtpbp1	chr13:59550896-59686588	TAD_1048	chr13:58240000-59880000	yes
chr2	129387200	129395800	15_enhancer_8722_lociStitched	TAD_196	chr2:127080000-130160000	Sirpa	chr2:129418571-129457964	TAD_196	chr2:127080000-130160000	yes
chr2	135929600	135941200	5_enhancer_8802_lociStitched	TAD_201	chr2:135800000-137760000	Lamp5	chr2:135883662-135895653	TAD_201	chr2:135800000-137760000	yes
chr3	126859400	126873000	5_enhancer_9977_lociStitched	TAD_304	chr3:126680000-127160000	Ank2	chr3:126624525-127111949	TAD_303	chr3:124360000-126640000	no
chr12	5122200	5136400	7_enhancer_3491_lociStitched	TAD_950	chr12:5000000-8320000	Atad2b	chr12:4924210-5050853	TAD_950	chr12:5000000-8320000	yes
chr2	121019200	121028600	8_enhancer_8652_lociStitched	TAD_190	chr2:119120000-121280000	Tubgcp4	chr2:120996390-121024506	TAD_190	chr2:119120000-121280000	yes
chr4	104328400	104336200	13_enhancer_10743_lociStitched	TAD_364	chr4:102880000-104600000	C8b	chr4:104438922-104477153	TAD_364	chr4:102880000-104600000	yes
chr7	16692400	16702000	5_enhancer_14419_lociStitched	TAD_578	chr7:16320000-17720000	Kptn	chr7:16705244-16712865	TAD_578	chr7:16320000-17720000	yes
chr9	75093200	75096400	9_enhancer_17052_lociStitched	TAD_776	chr9:74880000-78080000	Myo5c	chr9:75079821-75153258	TAD_776	chr9:74880000-78080000	yes
chr7	54354000	54372000	22_enhancer_14519_lociStitched	TAD_587	chr7:51480000-54440000	Ptpn5	chr7:54333168-54389054	TAD_587	chr7:51480000-54440000	yes
chr13	60780200	60792800	7_enhancer_4487_lociStitched	TAD_1049	chr13:59920000-60920000	Dapk1	chr13:60703308-60864546	TAD_1049	chr13:59920000-60920000	yes
chr12	101619800	101632400	3_enhancer_2944_lociStitched	TAD_1004	chr12:101360000-102320000	Ttc7b	chr12:101538981-101759032	TAD_1004	chr12:101360000-102320000	yes
chr1	54117000	54164400	19_enhancer_993_lociStitched	TAD_28	chr1:52200000-54520000	Hecw2	chr1:53863726-54252012	TAD_28	chr1:52200000-54520000	yes
chr14	24400000	24423800	20_enhancer_5054_lociStitched	TAD_1095	chr14:22680000-24280000	Kcnma1	chr14:24117983-24622526	TAD_1095	chr14:22680000-24280000	yes
chr16	34159200	34184200	19_enhancer_6655_lociStitched	TAD_1252	chr16:32000000-34120000	Umps	chr16:33954868-33967124	TAD_1252	chr16:32000000-34120000	yes
chr12	88381000	88387400	6_enhancer_3799_lociStitched	TAD_998	chr12:84920000-88800000	Tmem63c	chr12:88362290-88430993	TAD_998	chr12:84920000-88800000	yes
chr12	118492400	118506200	6_enhancer_3151_lociStitched	TAD_1011	chr12:117240000-118600000	Rapgef5	chr12:118754952-118995451	TAD_1012	chr12:118600000-119000000	no
chr1	47021400	47027000	10_enhancer_957_lociStitched	TAD_26	chr1:46120000-51680000	Slc39a10	chr1:46864389-46910891	TAD_26	chr1:46120000-51680000	yes
chr13	93758400	93783600	9_enhancer_4678_lociStitched	TAD_1067	chr13:93200000-94520000	Cmya5	chr13:93810668-93914679	TAD_1067	chr13:93200000-94520000	yes
chr13	98323600	98332600	3_enhancer_4777_lociStitched	TAD_1071	chr13:97920000-99040000	Rps18-ps3		No_overlap_gene	No_overlap_gene	No_overlap_gene
chr6	113982200	113995400	17_enhancer_12931_lociStitched	TAD_551	chr6:114040000-115760000	Slc6a11	chr6:114081235-114199880	TAD_551	chr6:114040000-115760000	yes
chr3	85456000	85482200	26_enhancer_10605_lociStitched	TAD_276	chr3:83720000-86040000	Fam160a1	chr3:85463983-85550188	TAD_276	chr3:83720000-86040000	yes
chr5	23031000	23042000	10_enhancer_12321_lociStitched	TAD_406	chr5:22920000-25360000	Srpk2	chr5:23009174-23182266	TAD_406	chr5:22920000-25360000	yes
chr14	106024800	106032600	10_enhancer_4890_lociStitched	TAD_1145	chr14:105600000-106840000	Gm10076	chr14:106081045-106081421	TAD_1145	chr14:105600000-106840000	yes
chr2	180854200	180878200	6_enhancer_9189_lociStitched	TAD_225	chr2:177560000-181748087	Kcnq2	chr2:180810284-180869996	TAD_225	chr2:177560000-181748087	yes
chr17	50781000	50792000	9_enhancer_7399_lociStitched	TAD_1319	chr17:50400000-50960000	Plcl2	chr17:50648872-50827818	TAD_1319	chr17:50400000-50960000	yes
chr4	138274400	138279000	10_enhancer_11038_lociStitched	TAD_383	chr4:137840000-138440000	Pla2g2c	chr4:138280707-138302047	TAD_383	chr4:137840000-138440000	yes
chr14	24703600	24748600	20_enhancer_5167_lociStitched	TAD_1095	chr14:22680000-24280000	Kcnma1	chr14:24117983-24622526	TAD_1095	chr14:22680000-24280000	yes
chr14	64791000	64799800	5_enhancer_5402_lociStitched	TAD_1121	chr14:64480000-66760000	Prss52	chr14:64723123-64732592	TAD_1121	chr14:64480000-66760000	yes
chr16	96849200	96858200	9_enhancer_7095_lociStitched	TAD_1288	chr16:96360000-96880000	Pcp4	chr16:96689213-96747400	TAD_1288	chr16:96360000-96880000	yes
chr10	90119800	90188200	40_enhancer_2011_lociStitched	TAD_856	chr10:88240000-90520000	Apaf1	chr10:90452056-90545515	TAD_856	chr10:88240000-90520000	yes
chr9	114928400	114934800	9_enhancer_16147_lociStitched	TAD_802	chr9:114520000-117920000	Gm9846	chr9:114891515-114891858	TAD_802	chr9:114520000-117920000	yes
chr16	31873600	31882400	3_enhancer_6619_lociStitched	TAD_1251	chr16:31440000-31960000	Mfi2	chr16:31878896-31899106	TAD_1251	chr16:31440000-31960000	yes
chr7	129718200	129729000	13_enhancer_14211_lociStitched	TAD_633	chr7:129200000-130120000	Cacng3	chr7:129815258-129912905	TAD_633	chr7:129200000-130120000	yes
chr2	136609800	136634800	14_enhancer_8819_lociStitched	TAD_201	chr2:135800000-137760000	Snap25	chr2:136539189-136608164	TAD_201	chr2:135800000-137760000	yes
chr12	8462800	8475200	16_enhancer_3778_lociStitched	TAD_951	chr12:8320000-8560000	Rhob	chr12:8504569-8506791	TAD_951	chr12:8320000-8560000	yes
chr17	71003800	71024200	9_enhancer_7573_lociStitched	TAD_1330	chr17:69720000-71800000	Tgif1	chr17:71193545-71202886	TAD_1330	chr17:69720000-71800000	yes
chr4	129666200	129673400	4_enhancer_10934_lociStitched	TAD_376	chr4:129280000-129920000	Bai2	chr4:129662114-129699877	TAD_376	chr4:129280000-129920000	yes
chr11	119368800	119381400	6_enhancer_2257_lociStitched	TAD_947	chr11:119160000-119880000	Endov	chr11:119352933-119372779	TAD_947	chr11:119160000-119880000	yes
chr3	126706600	126744000	10_enhancer_9956_lociStitched	TAD_304	chr3:126680000-127160000	Ank2	chr3:126624525-127111949	TAD_303	chr3:124360000-126640000	no
chr5	33319600	33344200	12_enhancer_12394_lociStitched	TAD_409	chr5:30480000-33960000	Ywhah	chr5:33361465-33370615	TAD_409	chr5:30480000-33960000	yes
chr5	103523200	103535200	14_enhancer_11664_lociStitched	TAD_451	chr5:103400000-104880000	Mapk10	chr5:103336967-103640353	TAD_451	chr5:103400000-104880000	yes
chr2	117207800	117214400	3_enhancer_8638_lociStitched	TAD_188	chr2:116720000-117280000	Rasgrp1	chr2:117105729-117168737	TAD_188	chr2:116720000-117280000	yes
chr11	76244600	76257600	6_enhancer_2787_lociStitched	TAD_921	chr11:74480000-77800000	Timm22	chr11:76220454-76229794	TAD_921	chr11:74480000-77800000	yes
chr12	71503200	71510400	4_enhancer_3646_lociStitched	TAD_987	chr12:70280000-72080000	Tmx1	chr12:71554082-71569027	TAD_987	chr12:70280000-72080000	yes
chr3	85324800	85335400	8_enhancer_10588_lociStitched	TAD_276	chr3:83720000-86040000	Pet112		No_overlap_gene	No_overlap_gene	No_overlap_gene
chr1	194261200	194288400	10_enhancer_718_lociStitched	TAD_118	chr1:193960000-195000000	Kcnh1	chr1:194014666-194334041	TAD_118	chr1:193960000-195000000	yes
chr9	106191800	106202200	13_enhancer_15925_lociStitched	TAD_795	chr9:106160000-106360000	Poc1a	chr9:106183392-106252852	TAD_795	chr9:106160000-106360000	yes
chr1	89604200	89607200	13_enhancer_1206_lociStitched	TAD_50	chr1:89280000-89920000	Atg16l1	chr1:89652445-89689003	TAD_50	chr1:89280000-89920000	yes
chr17	25752000	25790000	19_enhancer_7283_lociStitched	TAD_1302	chr17:23880000-26000000	Lmf1	chr17:25716119-25799771	TAD_1302	chr17:23880000-26000000	yes
chr8	96374200	96459600	44_enhancer_15819_lociStitched	TAD_700	chr8:96080000-96520000	Gnao1	chr8:96333866-96493288	TAD_700	chr8:96080000-96520000	yes
chr1	160475200	160483400	12_enhancer_286_lociStitched	TAD_89	chr1:159480000-160600000	Astn1	chr1:160292471-160621917	TAD_89	chr1:159480000-160600000	yes
chr16	9653400	9670600	11_enhancer_7081_lociStitched	TAD_1235	chr16:8880000-10520000	Grin2a	chr16:9577803-9995014	TAD_1235	chr16:8880000-10520000	yes
chr9	48576000	48589400	8_enhancer_16731_lociStitched	TAD_754	chr9:48440000-48800000	Zbtb16	chr9:48462416-48644050	TAD_754	chr9:48440000-48800000	yes
chr8	126894400	126919000	6_enhancer_15135_lociStitched	TAD_719	chr8:126040000-127080000	Pgbd5	chr8:126892949-126963558	TAD_719	chr8:126040000-127080000	yes
chr5	129347200	129353600	2_enhancer_12070_lociStitched	TAD_468	chr5:128120000-129520000	Piwil1	chr5:129242121-129261349	TAD_468	chr5:128120000-129520000	yes
chr1	74895200	74906800	5_enhancer_1112_lociStitched	TAD_42	chr1:74640000-78480000	Cdk5r2	chr1:74901508-74904005	TAD_42	chr1:74640000-78480000	yes
chr11	59143600	59152800	12_enhancer_2643_lociStitched	TAD_909	chr11:59040000-60240000	Wnt9a	chr11:59120430-59147054	TAD_909	chr11:59040000-60240000	yes
chr10	69083400	69109000	10_enhancer_1795_lociStitched	TAD_845	chr10:68840000-69320000	Ank3	chr10:68996970-69490184	TAD_846	chr10:69480000-70720000	no
chr8	25324600	25339200	7_enhancer_15462_lociStitched	TAD_657	chr8:22040000-26320000	A730045E13Rik	chr8:25284376-25296040	TAD_657	chr8:22040000-26320000	yes
chr7	112708000	112727400	17_enhancer_14018_lociStitched	TAD_623	chr7:109600000-113000000	Apbb1	chr7:112707000-112722916	TAD_623	chr7:109600000-113000000	yes
chr2	180557600	180561600	2_enhancer_9169_lociStitched	TAD_225	chr2:177560000-181748087	Bhlhe23	chr2:180509086-180511605	TAD_225	chr2:177560000-181748087	yes
chr6	92333000	92378600	30_enhancer_13841_lociStitched	TAD_536	chr6:91440000-92720000	Trh	chr6:92192055-92194644	TAD_536	chr6:91440000-92720000	yes
chr3	55145600	55179200	14_enhancer_10340_lociStitched	No_overlap_enh	No_overlap_enh	Dclk1	chr3:55046448-55342986	TAD_257	chr3:55320000-57440000	No_overlap_enh
chr10	110745800	110756000	6_enhancer_1437_lociStitched	TAD_872	chr10:110720000-111440000	Bbs10	chr10:110735735-110738792	TAD_872	chr10:110720000-111440000	yes
chr17	81326800	81357800	13_enhancer_7613_lociStitched	TAD_1337	chr17:81000000-81440000	Tmem178	chr17:81343972-81401156	TAD_1337	chr17:81000000-81440000	yes
chr13	105750600	105777200	15_enhancer_3925_lociStitched	TAD_1076	chr13:104960000-107760000	Rgs7bp	chr13:105737233-105845010	TAD_1076	chr13:104960000-107760000	yes
chr10	110819400	110832200	4_enhancer_1439_lociStitched	TAD_872	chr10:110720000-111440000	Bbs10	chr10:110735735-110738792	TAD_872	chr10:110720000-111440000	yes
chr12	117837600	117862000	9_enhancer_3093_lociStitched	TAD_1011	chr12:117240000-118600000	Ptprn2	chr12:117724193-118516640	TAD_1011	chr12:117240000-118600000	yes
chr10	69305800	69330600	11_enhancer_1825_lociStitched	TAD_846	chr10:69480000-70720000	Ccdc6	chr10:69559869-69655948	TAD_846	chr10:69480000-70720000	yes
chr15	72357600	72363200	6_enhancer_6137_lociStitched	TAD_1207	chr15:71760000-73040000	Kcnk9	chr15:72342549-72376709	TAD_1207	chr15:71760000-73040000	yes
chr2	73439600	73454000	17_enhancer_9680_lociStitched	TAD_166	chr2:73360000-76520000	Chrna1	chr2:73401272-73418395	TAD_166	chr2:73360000-76520000	yes
chr8	108791400	108797600	9_enhancer_15069_lociStitched	TAD_707	chr8:107840000-109560000	Smpd3	chr8:108779159-108789819	TAD_707	chr8:107840000-109560000	yes
chr4	86734800	86761800	14_enhancer_11567_lociStitched	TAD_357	chr4:86520000-88400000	Slc24a2	chr4:86629028-86876381	TAD_357	chr4:86520000-88400000	yes
chr9	47557000	47569600	5_enhancer_16713_lociStitched	TAD_753	chr9:46080000-48440000	Cadm1	chr9:47338256-47665720	TAD_753	chr9:46080000-48440000	yes
chr7	82398400	82448800	24_enhancer_14813_lociStitched	TAD_606	chr7:81520000-82280000	Sv2b	chr7:82259783-82454148	TAD_607	chr7:82280000-83040000	no
chr10	74468200	74476600	8_enhancer_1874_lociStitched	No_overlap_enh	No_overlap_enh	Rtdr1	chr10:74420222-74495331	No_overlap_gene	No_overlap_gene	No_overlap_both
chr18	82721800	82727000	2_enhancer_8130_lociStitched	TAD_1399	chr18:80440000-82800000	Mbp	chr18:82644538-82755029	TAD_1399	chr18:80440000-82800000	yes
chr5	129642600	129645600	9_enhancer_12096_lociStitched	TAD_469	chr5:129520000-130240000	Gpr133	chr5:129602625-129710474	TAD_469	chr5:129520000-130240000	yes
chr14	24569800	24579600	13_enhancer_5098_lociStitched	TAD_1095	chr14:22680000-24280000	Kcnma1	chr14:24117983-24622526	TAD_1095	chr14:22680000-24280000	yes
chr7	16730000	16735800	6_enhancer_14426_lociStitched	TAD_578	chr7:16320000-17720000	Slc8a2	chr7:16715509-16745858	TAD_578	chr7:16320000-17720000	yes
chr14	104074800	104093600	10_enhancer_4866_lociStitched	TAD_1144	chr14:104120000-105560000	Slain1	chr14:104049445-104104124	No_overlap_gene	No_overlap_gene	No_overlap_gene
chr1	159397400	159414400	10_enhancer_235_lociStitched	TAD_88	chr1:159040000-159480000	BC026585	chr1:159388711-159419191	TAD_88	chr1:159040000-159480000	yes
chr6	36719200	36757200	20_enhancer_13479_lociStitched	TAD_506	chr6:35160000-37000000	Ptn	chr6:36665663-36761361	TAD_506	chr6:35160000-37000000	yes
chr13	42816800	42883800	43_enhancer_4182_lociStitched	TAD_1036	chr13:40920000-43200000	Phactr1	chr13:42775992-43233895	TAD_1036	chr13:40920000-43200000	yes
chr2	31958800	31968800	5_enhancer_9310_lociStitched	TAD_136	chr2:30840000-32400000	Ppapdc3	chr2:31951048-31966340	TAD_136	chr2:30840000-32400000	yes
chr2	92530200	92551000	17_enhancer_9821_lociStitched	TAD_176	chr2:92280000-94200000	Chst1	chr2:92439864-92455407	TAD_176	chr2:92280000-94200000	yes
chr7	129845800	129872800	15_enhancer_14225_lociStitched	TAD_633	chr7:129200000-130120000	Cacng3	chr7:129815258-129912905	TAD_633	chr7:129200000-130120000	yes
chr2	130482600	130484400	7_enhancer_8740_lociStitched	No_overlap_enh	No_overlap_enh	Ddrgk1	chr2:130479696-130490395	No_overlap_gene	No_overlap_gene	No_overlap_both
chr1	172330800	172342400	24_enhancer_490_lociStitched	TAD_100	chr1:172160000-172800000	1700015E13Rik	chr1:172238934-172242256	TAD_100	chr1:172160000-172800000	yes
chr1	167002000	167010800	6_enhancer_377_lociStitched	TAD_96	chr1:166200000-167160000	Tbx19	chr1:167067986-167090904	TAD_96	chr1:166200000-167160000	yes
chr3	36415400	36424000	5_enhancer_10281_lociStitched	No_overlap_enh	No_overlap_enh	Exosc9	chr3:36451528-36464651	TAD_246	chr3:36440000-38120000	No_overlap_enh
chr4	152798000	152835600	31_enhancer_11180_lociStitched	TAD_392	chr4:151880000-155630120	Ajap1	chr4:152747330-152856939	TAD_392	chr4:151880000-155630120	yes
chr14	66955800	66981600	25_enhancer_5511_lociStitched	TAD_1122	chr14:66920000-67560000	Stmn4	chr14:66963133-66980517	TAD_1122	chr14:66920000-67560000	yes
chr2	177892200	177905000	7_enhancer_9114_lociStitched	TAD_225	chr2:177560000-181748087	Phactr3	chr2:177853680-178073197	TAD_225	chr2:177560000-181748087	yes
chr16	34397600	34417000	15_enhancer_6716_lociStitched	TAD_1253	chr16:34200000-34840000	Kalrn	chr16:33974344-34573618	TAD_1252	chr16:32000000-34120000	no
chr9	36746000	36757200	2_enhancer_16582_lociStitched	TAD_744	chr9:36560000-37760000	Fez1	chr9:36629524-36686509	TAD_744	chr9:36560000-37760000	yes
chr5	105887800	105898600	10_enhancer_11700_lociStitched	TAD_453	chr5:105800000-106320000	Lrrc8b	chr5:105844794-105915208	TAD_453	chr5:105800000-106320000	yes
chr3	55072000	55089600	7_enhancer_10327_lociStitched	No_overlap_enh	No_overlap_enh	Dclk1	chr3:55046448-55342986	TAD_257	chr3:55320000-57440000	No_overlap_enh
chr14	64864400	64900000	15_enhancer_5412_lociStitched	TAD_1121	chr14:64480000-66760000	Prss52	chr14:64723123-64732592	TAD_1121	chr14:64480000-66760000	yes
chr13	58954600	58983600	11_enhancer_4409_lociStitched	TAD_1048	chr13:58240000-59880000	Ntrk2	chr13:58907957-59235331	TAD_1048	chr13:58240000-59880000	yes
chr16	34224600	34288200	45_enhancer_6668_lociStitched	TAD_1253	chr16:34200000-34840000	Kalrn	chr16:33974344-34573618	TAD_1252	chr16:32000000-34120000	no
chr11	57084400	57091000	17_enhancer_2611_lociStitched	TAD_908	chr11:55280000-58640000	Fam114a2	chr11:57296492-57332146	TAD_908	chr11:55280000-58640000	yes
chr9	49454200	49470400	8_enhancer_16773_lociStitched	TAD_755	chr9:48800000-50400000	Ncam1	chr9:49310257-49607027	TAD_755	chr9:48800000-50400000	yes
chr4	102082600	102099600	4_enhancer_10693_lociStitched	TAD_363	chr4:101880000-102640000	Pde4b	chr4:101760148-102279864	TAD_363	chr4:101880000-102640000	yes
chr9	36707400	36730600	10_enhancer_16580_lociStitched	TAD_744	chr9:36560000-37760000	Fez1	chr9:36629524-36686509	TAD_744	chr9:36560000-37760000	yes
chr13	78345000	78351800	2_enhancer_4596_lociStitched	TAD_1060	chr13:76880000-80920000	Nr2f1	chr13:78328234-78339018	TAD_1060	chr13:76880000-80920000	yes
chr11	103058400	103061600	4_enhancer_2141_lociStitched	TAD_936	chr11:103000000-104160000	1700023F06Rik	chr11:103060260-103069872	TAD_936	chr11:103000000-104160000	yes
chr9	56493000	56572600	88_enhancer_16875_lociStitched	TAD_760	chr9:56000000-56680000	Lingo1	chr9:56466282-56533060	TAD_760	chr9:56000000-56680000	yes
chr13	93826000	93829400	10_enhancer_4685_lociStitched	TAD_1067	chr13:93200000-94520000	Cmya5	chr13:93810668-93914679	TAD_1067	chr13:93200000-94520000	yes
chr4	101233000	101262000	20_enhancer_10661_lociStitched	TAD_362	chr4:98920000-101680000	Dnajc6	chr4:101169253-101315404	TAD_362	chr4:98920000-101680000	yes
chr14	13268800	13292400	12_enhancer_4958_lociStitched	TAD_1086	chr14:12360000-13360000	Fezf2	chr14:13174406-13178379	TAD_1086	chr14:12360000-13360000	yes
chr11	100614600	100616800	4_enhancer_2130_lociStitched	TAD_935	chr11:100280000-102960000	Kcnh4	chr11:100601690-100621256	TAD_935	chr11:100280000-102960000	yes
chr2	156753200	156798000	25_enhancer_8967_lociStitched	TAD_213	chr2:156680000-156960000	Ndrg3	chr2:156753081-156817792	TAD_213	chr2:156680000-156960000	yes
chr12	29394000	29400000	5_enhancer_3283_lociStitched	TAD_963	chr12:29240000-30600000	Adi1	chr12:29360096-29367040	TAD_963	chr12:29240000-30600000	yes
chr7	151502000	151512800	15_enhancer_14399_lociStitched	TAD_648	chr7:151000000-152524553	Cttn	chr7:151621638-151656914	TAD_648	chr7:151000000-152524553	yes
chr2	7033600	7045000	9_enhancer_9605_lociStitched	TAD_122	chr2:5920000-8600000	Gm10115	chr2:6871499-6872726	TAD_122	chr2:5920000-8600000	yes
chr13	83852600	83858800	7_enhancer_4632_lociStitched	TAD_1062	chr13:83840000-85440000	Mef2c	chr13:83643033-83806684	TAD_1061	chr13:81000000-83840000	no
chr6	90820800	90840200	9_enhancer_13795_lociStitched	TAD_535	chr6:90680000-91400000	Iqsec1	chr6:90609592-90760117	TAD_535	chr6:90680000-91400000	yes
chr6	92539400	92567800	17_enhancer_13868_lociStitched	TAD_536	chr6:91440000-92720000	Prickle2	chr6:92320886-92656139	TAD_536	chr6:91440000-92720000	yes
chr18	25904800	25916400	2_enhancer_7794_lociStitched	TAD_1364	chr18:25360000-28240000	Celf4	chr18:25636133-25912484	TAD_1364	chr18:25360000-28240000	yes
chr15	53717000	53730600	20_enhancer_5960_lociStitched	TAD_1192	chr15:52320000-54880000	Gm7489	chr15:53716461-53718152	TAD_1192	chr15:52320000-54880000	yes
chr10	18364600	18380600	8_enhancer_1538_lociStitched	TAD_817	chr10:17960000-19840000	D10Bwg1379e	chr10:18307817-18463564	TAD_817	chr10:17960000-19840000	yes
chr12	29544000	29561000	8_enhancer_3290_lociStitched	TAD_963	chr12:29240000-30600000	Tssc1	chr12:29436693-29552356	TAD_963	chr12:29240000-30600000	yes
chr2	128915200	128919000	11_enhancer_8715_lociStitched	TAD_196	chr2:127080000-130160000	Polr1b	chr2:128926731-128952330	TAD_196	chr2:127080000-130160000	yes
chr2	177925400	177954600	20_enhancer_9134_lociStitched	TAD_225	chr2:177560000-181748087	Phactr3	chr2:177853680-178073197	TAD_225	chr2:177560000-181748087	yes
chr16	44267800	44278000	5_enhancer_6823_lociStitched	TAD_1261	chr16:44200000-45160000	Sidt1	chr16:44240293-44333309	TAD_1261	chr16:44200000-45160000	yes
chr13	84892000	84901800	8_enhancer_4643_lociStitched	TAD_1062	chr13:83840000-85440000	Ccnh	chr13:85329013-85363074	TAD_1062	chr13:83840000-85440000	yes
chr14	34333600	34363200	18_enhancer_5301_lociStitched	TAD_1103	chr14:34440000-35400000	Ptpn20	chr14:34402456-34453940	TAD_1103	chr14:34440000-35400000	yes
chr18	61093000	61098000	9_enhancer_8003_lociStitched	TAD_1384	chr18:60960000-63160000	Camk2a	chr18:61085272-61147806	TAD_1384	chr18:60960000-63160000	yes
chr8	17462800	17488000	18_enhancer_15416_lociStitched	TAD_656	chr8:16840000-19800000	Csmd1	chr8:15892537-17535586	TAD_656	chr8:16840000-19800000	yes
chr12	30232200	30254400	20_enhancer_3322_lociStitched	TAD_963	chr12:29240000-30600000	Myt1l	chr12:30213249-30608074	TAD_963	chr12:29240000-30600000	yes
chr5	54625600	54633400	11_enhancer_12589_lociStitched	TAD_423	chr5:54280000-54520000	Stim2	chr5:54389656-54512296	TAD_423	chr5:54280000-54520000	yes
chr12	30489200	30508800	6_enhancer_3389_lociStitched	TAD_963	chr12:29240000-30600000	Pxdn	chr12:30622901-30702523	No_overlap_gene	No_overlap_gene	No_overlap_gene
chr1	89575000	89582000	9_enhancer_1201_lociStitched	TAD_50	chr1:89280000-89920000	Inpp5d	chr1:89516887-89617082	TAD_50	chr1:89280000-89920000	yes
chr6	90754600	90763200	2_enhancer_13782_lociStitched	TAD_535	chr6:90680000-91400000	Iqsec1	chr6:90609592-90760117	TAD_535	chr6:90680000-91400000	yes
chr6	135771400	135822800	50_enhancer_13106_lociStitched	TAD_565	chr6:134920000-136760000	Grin2b	chr6:135679844-136123529	TAD_565	chr6:134920000-136760000	yes
chr7	71869600	71889400	14_enhancer_14701_lociStitched	TAD_596	chr7:69720000-71920000	Ndnl2	chr7:72011938-72017883	TAD_597	chr7:71920000-72840000	no
chr6	83489800	83495800	8_enhancer_13667_lociStitched	TAD_530	chr6:83040000-83520000	Actg2	chr6:83462899-83486259	TAD_530	chr6:83040000-83520000	yes
chr13	42899200	42919200	15_enhancer_4197_lociStitched	TAD_1036	chr13:40920000-43200000	Phactr1	chr13:42775992-43233895	TAD_1036	chr13:40920000-43200000	yes
chr4	151826200	151836200	8_enhancer_11148_lociStitched	No_overlap_enh	No_overlap_enh	Kcnab2	chr4:151764851-151851980	No_overlap_gene	No_overlap_gene	No_overlap_both
chr3	85171400	85195800	11_enhancer_10574_lociStitched	TAD_276	chr3:83720000-86040000	Pet112		No_overlap_gene	No_overlap_gene	No_overlap_gene
chr9	122492000	122528400	26_enhancer_16247_lociStitched	TAD_807	chr9:121760000-124076172	Tcaim	chr9:122714664-122745450	TAD_807	chr9:121760000-124076172	yes
chr4	86663400	86710000	27_enhancer_11551_lociStitched	TAD_357	chr4:86520000-88400000	Acer2	chr4:86576595-86580724	TAD_357	chr4:86520000-88400000	yes
chr1	56949400	56959000	8_enhancer_1031_lociStitched	TAD_31	chr1:55920000-57440000	Satb2	chr1:56850830-57035494	TAD_31	chr1:55920000-57440000	yes
chr7	85542600	85560400	4_enhancer_14848_lociStitched	TAD_608	chr7:83040000-85920000	Ntrk3	chr7:85337248-85723294	TAD_608	chr7:83040000-85920000	yes
chr5	52779800	52785600	12_enhancer_12556_lociStitched	TAD_421	chr5:50760000-53240000	Ccdc149	chr5:52765892-52766785	TAD_421	chr5:50760000-53240000	yes
chr6	18374600	18399000	8_enhancer_13328_lociStitched	TAD_496	chr6:18040000-18840000	Cttnbp2	chr6:18316478-18465338	TAD_496	chr6:18040000-18840000	yes
chr9	113172000	113177600	12_enhancer_16072_lociStitched	TAD_800	chr9:111160000-113600000	Pdcd6ip	chr9:113560862-113617377	TAD_800	chr9:111160000-113600000	yes
chr6	117958200	117967000	5_enhancer_12988_lociStitched	TAD_553	chr6:116160000-118360000	Rasgef1a	chr6:117961392-118041564	TAD_553	chr6:116160000-118360000	yes
chr1	194406200	194412800	7_enhancer_731_lociStitched	TAD_118	chr1:193960000-195000000	Hhat	chr1:194336710-194597413	TAD_118	chr1:193960000-195000000	yes
chr14	65146800	65156600	19_enhancer_5466_lociStitched	TAD_1121	chr14:64480000-66760000	Msra	chr14:64741466-65074740	TAD_1121	chr14:64480000-66760000	yes
chr16	95091200	95107000	9_enhancer_7041_lociStitched	TAD_1287	chr16:93880000-96280000	Kcnj6	chr16:94970873-95219303	TAD_1287	chr16:93880000-96280000	yes
chr12	30554600	30570800	8_enhancer_3394_lociStitched	TAD_963	chr12:29240000-30600000	Pxdn	chr12:30622901-30702523	No_overlap_gene	No_overlap_gene	No_overlap_gene
chr14	64955800	64979000	10_enhancer_5430_lociStitched	TAD_1121	chr14:64480000-66760000	Msra	chr14:64741466-65074740	TAD_1121	chr14:64480000-66760000	yes
chr2	102510200	102544400	21_enhancer_8500_lociStitched	TAD_179	chr2:101480000-103880000	Slc1a2	chr2:102498816-102630941	TAD_179	chr2:101480000-103880000	yes
chr10	40469600	40483400	13_enhancer_1634_lociStitched	TAD_831	chr10:39640000-41040000	Mettl24	chr10:40403087-40530889	TAD_831	chr10:39640000-41040000	yes
chr3	32947000	32970200	14_enhancer_10251_lociStitched	TAD_243	chr3:32640000-33720000	Pex5l	chr3:32848553-33042169	TAD_243	chr3:32640000-33720000	yes
chr16	34491800	34521400	7_enhancer_6731_lociStitched	TAD_1253	chr16:34200000-34840000	Kalrn	chr16:33974344-34573618	TAD_1252	chr16:32000000-34120000	no
chr9	113081000	113096000	7_enhancer_16054_lociStitched	TAD_800	chr9:111160000-113600000	Pdcd6ip	chr9:113560862-113617377	TAD_800	chr9:111160000-113600000	yes
chr1	129830000	129857400	31_enhancer_52_lociStitched	TAD_67	chr1:129680000-130160000	Rab3gap1	chr1:129765350-129840445	TAD_67	chr1:129680000-130160000	yes
chr1	134607200	134629600	8_enhancer_115_lociStitched	TAD_70	chr1:134440000-135520000	Nfasc	chr1:134461268-134638374	TAD_70	chr1:134440000-135520000	yes
chr16	9616800	9629000	10_enhancer_7071_lociStitched	TAD_1235	chr16:8880000-10520000	Grin2a	chr16:9577803-9995014	TAD_1235	chr16:8880000-10520000	yes
chr6	92584200	92599400	7_enhancer_13890_lociStitched	TAD_536	chr6:91440000-92720000	Prickle2	chr6:92320886-92656139	TAD_536	chr6:91440000-92720000	yes
chr12	118443000	118475400	18_enhancer_3143_lociStitched	TAD_1011	chr12:117240000-118600000	Rapgef5	chr12:118754952-118995451	TAD_1012	chr12:118600000-119000000	no
chr3	88008400	88023800	6_enhancer_10629_lociStitched	TAD_278	chr3:87720000-89040000	Rhbg	chr3:88046796-88091132	TAD_278	chr3:87720000-89040000	yes
chr3	97647400	97665600	5_enhancer_10649_lociStitched	TAD_283	chr3:96600000-97720000	Pde4dip	chr3:97493747-97692630	TAD_283	chr3:96600000-97720000	yes
chr11	118693600	118729400	14_enhancer_2235_lociStitched	TAD_946	chr11:115160000-118840000	Rbfox3	chr11:118351074-118772911	TAD_946	chr11:115160000-118840000	yes
chr2	92511800	92516200	11_enhancer_9810_lociStitched	TAD_176	chr2:92280000-94200000	Chst1	chr2:92439864-92455407	TAD_176	chr2:92280000-94200000	yes
chr2	102465000	102491200	7_enhancer_8485_lociStitched	TAD_179	chr2:101480000-103880000	Slc1a2	chr2:102498816-102630941	TAD_179	chr2:101480000-103880000	yes
chr9	24995000	25016400	8_enhancer_16349_lociStitched	TAD_733	chr9:24920000-26840000	Herpud2	chr9:24912574-24956280	TAD_733	chr9:24920000-26840000	yes
chr9	113415800	113433400	18_enhancer_16120_lociStitched	TAD_800	chr9:111160000-113600000	Pdcd6ip	chr9:113560862-113617377	TAD_800	chr9:111160000-113600000	yes
chr4	138064400	138118800	27_enhancer_11010_lociStitched	TAD_383	chr4:137840000-138440000	Camk2n1	chr4:138010229-138016038	TAD_383	chr4:137840000-138440000	yes
chr3	84817200	84824200	8_enhancer_10508_lociStitched	TAD_276	chr3:83720000-86040000	Fbxw7	chr3:84619190-84783120	TAD_276	chr3:83720000-86040000	yes
chr5	20065600	20085000	10_enhancer_12301_lociStitched	TAD_403	chr5:18000000-21160000	Magi2	chr5:20208095-20211867	TAD_403	chr5:18000000-21160000	yes
chr13	36584000	36599000	18_enhancer_4080_lociStitched	TAD_1033	chr13:36080000-37480000	Nrn1	chr13:36817494-36826346	TAD_1033	chr13:36080000-37480000	yes
chr1	171788800	171831600	25_enhancer_436_lociStitched	TAD_99	chr1:169320000-172080000	1700084C01Rik	chr1:171858779-171864784	TAD_99	chr1:169320000-172080000	yes
chr5	9570200	9579800	9_enhancer_12723_lociStitched	TAD_397	chr5:9440000-10800000	Grm3	chr5:9485236-9725352	TAD_397	chr5:9440000-10800000	yes
chr2	180800400	180806800	9_enhancer_9182_lociStitched	TAD_225	chr2:177560000-181748087	Chrna4	chr2:180753085-180778251	TAD_225	chr2:177560000-181748087	yes
chr16	37609800	37619200	2_enhancer_6761_lociStitched	TAD_1256	chr16:37080000-38520000	Hgd	chr16:37580239-37632106	TAD_1256	chr16:37080000-38520000	yes
chr2	143503800	143537800	14_enhancer_8883_lociStitched	TAD_204	chr2:142920000-143640000	Pcsk2	chr2:143371892-143642021	TAD_205	chr2:143640000-144320000	no
chr7	72529200	72534800	3_enhancer_14760_lociStitched	TAD_597	chr7:71920000-72840000	Tjp1	chr7:72441051-72516125	TAD_597	chr7:71920000-72840000	yes
chr16	38911000	38924800	10_enhancer_6776_lociStitched	TAD_1257	chr16:38840000-41280000	Igsf11	chr16:38901584-39027272	TAD_1257	chr16:38840000-41280000	yes
chr4	119551800	119577400	8_enhancer_10824_lociStitched	TAD_371	chr4:119000000-120880000	Hivep3	chr4:119487167-119545940	TAD_371	chr4:119000000-120880000	yes
chr1	194140600	194171400	20_enhancer_698_lociStitched	TAD_118	chr1:193960000-195000000	Kcnh1	chr1:194014666-194334041	TAD_118	chr1:193960000-195000000	yes
chr11	93420200	93448400	6_enhancer_2875_lociStitched	TAD_930	chr11:90560000-93760000	Utp18	chr11:93720557-93747080	TAD_930	chr11:90560000-93760000	yes
chr11	97470000	97472400	4_enhancer_2907_lociStitched	TAD_932	chr11:97160000-97520000	E130012A19Rik	chr11:97488707-97491030	TAD_932	chr11:97160000-97520000	yes
chr4	109885600	109901000	11_enhancer_10767_lociStitched	TAD_368	chr4:109120000-111600000	Elavl4	chr4:109876327-110024514	TAD_368	chr4:109120000-111600000	yes
chr1	194090400	194109600	18_enhancer_669_lociStitched	TAD_118	chr1:193960000-195000000	Kcnh1	chr1:194014666-194334041	TAD_118	chr1:193960000-195000000	yes
chr3	55225000	55257400	14_enhancer_10353_lociStitched	No_overlap_enh	No_overlap_enh	Dclk1	chr3:55046448-55342986	TAD_257	chr3:55320000-57440000	No_overlap_enh
chr1	39140800	39156000	9_enhancer_915_lociStitched	TAD_20	chr1:39000000-39640000	Npas2	chr1:39250576-39420079	TAD_20	chr1:39000000-39640000	yes
chr9	113209800	113215600	13_enhancer_16089_lociStitched	TAD_800	chr9:111160000-113600000	Pdcd6ip	chr9:113560862-113617377	TAD_800	chr9:111160000-113600000	yes
chr4	103546200	103570200	7_enhancer_10712_lociStitched	TAD_364	chr4:102880000-104600000	Gm10304	chr4:104000857-104003162	TAD_364	chr4:102880000-104600000	yes
chr6	92612600	92625000	4_enhancer_13892_lociStitched	TAD_536	chr6:91440000-92720000	Prickle2	chr6:92320886-92656139	TAD_536	chr6:91440000-92720000	yes
chr5	103583200	103607000	12_enhancer_11688_lociStitched	TAD_451	chr5:103400000-104880000	Mapk10	chr5:103336967-103640353	TAD_451	chr5:103400000-104880000	yes
chr10	40534200	40563200	12_enhancer_1646_lociStitched	TAD_831	chr10:39640000-41040000	Cdc40	chr10:40551432-40602949	TAD_831	chr10:39640000-41040000	yes
chr13	98396600	98405000	27_enhancer_4796_lociStitched	TAD_1071	chr13:97920000-99040000	Rps18-ps3		No_overlap_gene	No_overlap_gene	No_overlap_gene
chr12	71342800	71410800	50_enhancer_3607_lociStitched	TAD_987	chr12:70280000-72080000	Pygl	chr12:71291798-71332475	TAD_987	chr12:70280000-72080000	yes
chr13	95850600	95854400	7_enhancer_4707_lociStitched	TAD_1069	chr13:95760000-96120000	Wdr41	chr13:95746299-95793269	TAD_1069	chr13:95760000-96120000	yes
chr12	45473200	45484400	5_enhancer_3463_lociStitched	TAD_975	chr12:45360000-45680000	Nrcam	chr12:45429872-45702951	TAD_975	chr12:45360000-45680000	yes
chr5	129311000	129323400	20_enhancer_12059_lociStitched	TAD_468	chr5:128120000-129520000	Piwil1	chr5:129242121-129261349	TAD_468	chr5:128120000-129520000	yes
chr18	4603800	4619800	16_enhancer_7942_lociStitched	TAD_1349	chr18:3000000-4680000	9430020K01Rik	chr18:4634927-4682866	TAD_1349	chr18:3000000-4680000	yes
chr11	24050200	24059800	5_enhancer_2319_lociStitched	TAD_894	chr11:23840000-27000000	Bcl11a	chr11:23978056-24074123	TAD_894	chr11:23840000-27000000	yes
chr15	74354000	74364800	5_enhancer_6160_lociStitched	TAD_1209	chr15:73520000-74400000	Bai1	chr15:74346626-74419873	TAD_1209	chr15:73520000-74400000	yes
chr5	37266600	37270400	3_enhancer_12456_lociStitched	TAD_412	chr5:36320000-37560000	Ppp2r2c	chr5:37259752-37346317	TAD_412	chr5:36320000-37560000	yes
chr1	168221200	168246400	11_enhancer_395_lociStitched	TAD_97	chr1:167360000-168320000	5330438I03Rik	chr1:168236872-168239716	TAD_97	chr1:167360000-168320000	yes
chr4	46806600	46855600	35_enhancer_11313_lociStitched	TAD_339	chr4:46600000-47080000	Tbc1d2	chr4:46617262-46663081	TAD_339	chr4:46600000-47080000	yes
chr9	20482000	20517200	22_enhancer_16316_lociStitched	TAD_731	chr9:20200000-21840000	Olfm2	chr9:20472144-20532673	TAD_731	chr9:20200000-21840000	yes
chr5	116404600	116422400	12_enhancer_11822_lociStitched	TAD_460	chr5:116080000-117840000	Prkab1	chr5:116463595-116474517	TAD_460	chr5:116080000-117840000	yes
chr8	71654000	71660400	4_enhancer_15657_lociStitched	TAD_685	chr8:70480000-71760000	Lzts1	chr8:71659345-71664908	TAD_685	chr8:70480000-71760000	yes
chr12	30350600	30393600	16_enhancer_3362_lociStitched	TAD_963	chr12:29240000-30600000	Myt1l	chr12:30213249-30608074	TAD_963	chr12:29240000-30600000	yes
chr3	32983800	32998200	5_enhancer_10260_lociStitched	TAD_243	chr3:32640000-33720000	Pex5l	chr3:32848553-33042169	TAD_243	chr3:32640000-33720000	yes
chr10	80456400	80468800	3_enhancer_1910_lociStitched	TAD_850	chr10:79120000-81040000	Gng7	chr10:80411369-80477690	TAD_850	chr10:79120000-81040000	yes
chr5	36122800	36153400	17_enhancer_12419_lociStitched	No_overlap_enh	No_overlap_enh	Ablim2	chr5:36100529-36227622	No_overlap_gene	No_overlap_gene	No_overlap_both
chr7	103825600	103833400	8_enhancer_13955_lociStitched	TAD_618	chr7:100240000-104120000	Nars2	chr7:104100015-104213271	TAD_618	chr7:100240000-104120000	yes
chr10	13913200	13917600	8_enhancer_1512_lociStitched	TAD_815	chr10:13240000-14440000	Hivep2	chr10:13686185-13871182	TAD_815	chr10:13240000-14440000	yes
chr16	6524200	6533200	8_enhancer_6900_lociStitched	TAD_1234	chr16:6520000-8680000	Rbfox1	chr16:6809315-7412572	TAD_1234	chr16:6520000-8680000	yes
chr10	80932200	80938200	4_enhancer_1918_lociStitched	TAD_850	chr10:79120000-81040000	Celf5	chr10:80921972-80945454	TAD_850	chr10:79120000-81040000	yes
chr6	108250000	108262600	5_enhancer_12814_lociStitched	TAD_547	chr6:108040000-108760000	Itpr1	chr6:108163112-108501103	TAD_547	chr6:108040000-108760000	yes
chr12	75207400	75213600	10_enhancer_3686_lociStitched	TAD_991	chr12:74800000-75400000	Syt16	chr12:75098748-75368903	TAD_991	chr12:74800000-75400000	yes
chr19	28955800	28978200	17_enhancer_8263_lociStitched	TAD_1423	chr19:26760000-29640000	Slc1a1	chr19:28909539-28988450	TAD_1423	chr19:26760000-29640000	yes
chr13	83785600	83806600	11_enhancer_4621_lociStitched	TAD_1062	chr13:83840000-85440000	Mef2c	chr13:83643033-83806684	TAD_1061	chr13:81000000-83840000	no
chr8	98212600	98224000	9_enhancer_15866_lociStitched	TAD_702	chr8:97800000-98400000	Ndrg4	chr8:98200880-98239019	TAD_702	chr8:97800000-98400000	yes
chr6	135840800	135869200	35_enhancer_13163_lociStitched	TAD_565	chr6:134920000-136760000	Grin2b	chr6:135679844-136123529	TAD_565	chr6:134920000-136760000	yes
chr9	36872000	36885400	6_enhancer_16606_lociStitched	TAD_744	chr9:36560000-37760000	Pknox2	chr9:36697550-36954899	TAD_744	chr9:36560000-37760000	yes
chr11	83219400	83231200	9_enhancer_2841_lociStitched	No_overlap_enh	No_overlap_enh	Rasl10b	chr11:83222639-83234541	No_overlap_gene	No_overlap_gene	No_overlap_both
chr9	120252800	120281400	14_enhancer_16176_lociStitched	TAD_806	chr9:119920000-121640000	Myrip	chr9:120213054-120383959	TAD_806	chr9:119920000-121640000	yes
chr14	24787000	24802400	11_enhancer_5171_lociStitched	TAD_1095	chr14:22680000-24280000	Kcnma1	chr14:24117983-24622526	TAD_1095	chr14:22680000-24280000	yes
chr16	9756000	9781800	14_enhancer_7143_lociStitched	TAD_1235	chr16:8880000-10520000	Grin2a	chr16:9577803-9995014	TAD_1235	chr16:8880000-10520000	yes
chr14	30679000	30706200	13_enhancer_5276_lociStitched	TAD_1099	chr14:28400000-30800000	Selk	chr14:30781494-30788260	TAD_1099	chr14:28400000-30800000	yes
chr6	126532600	126546000	6_enhancer_13012_lociStitched	TAD_558	chr6:124760000-126760000	Kcna5	chr6:126482571-126485573	TAD_558	chr6:124760000-126760000	yes
chr9	108072800	108089800	12_enhancer_15964_lociStitched	TAD_797	chr9:107480000-108480000	Bsn	chr9:107998354-108092715	TAD_797	chr9:107480000-108480000	yes
chr2	6824600	6834600	6_enhancer_9552_lociStitched	TAD_122	chr2:5920000-8600000	Celf2	chr2:6460751-7002348	TAD_122	chr2:5920000-8600000	yes
chr10	90298200	90332600	14_enhancer_2027_lociStitched	TAD_856	chr10:88240000-90520000	Apaf1	chr10:90452056-90545515	TAD_856	chr10:88240000-90520000	yes
chr1	178853000	178862200	5_enhancer_556_lociStitched	TAD_106	chr1:178840000-179720000	Sdccag8	chr1:178744791-178950568	TAD_106	chr1:178840000-179720000	yes
chr9	75059800	75074800	8_enhancer_17046_lociStitched	TAD_776	chr9:74880000-78080000	Myo5c	chr9:75079821-75153258	TAD_776	chr9:74880000-78080000	yes
chr4	46877600	46894200	18_enhancer_11353_lociStitched	TAD_339	chr4:46600000-47080000	Gabbr2	chr4:46675190-47004745	TAD_339	chr4:46600000-47080000	yes
chr10	67357000	67381600	30_enhancer_1757_lociStitched	TAD_843	chr10:66280000-67240000	Zfp365	chr10:67348851-67375410	No_overlap_gene	No_overlap_gene	No_overlap_gene
chr5	126172400	126187600	24_enhancer_11969_lociStitched	TAD_467	chr5:125960000-128040000	Tmem132b	chr5:126259004-126268438	TAD_467	chr5:125960000-128040000	yes
chr15	38719600	38752400	21_enhancer_5876_lociStitched	TAD_1180	chr15:38600000-39080000	Baalc	chr15:38764688-38782810	TAD_1180	chr15:38600000-39080000	yes
chr8	25017800	25038200	15_enhancer_15444_lociStitched	TAD_657	chr8:22040000-26320000	Zmat4	chr8:24746491-25267057	TAD_657	chr8:22040000-26320000	yes
chr12	5329200	5371000	14_enhancer_3527_lociStitched	TAD_950	chr12:5000000-8320000	Klhl29	chr12:5084278-5382488	TAD_950	chr12:5000000-8320000	yes
chr6	83448800	83459600	4_enhancer_13659_lociStitched	TAD_530	chr6:83040000-83520000	Dguok	chr6:83430211-83456963	TAD_530	chr6:83040000-83520000	yes
chr9	49425600	49441200	26_enhancer_16753_lociStitched	TAD_755	chr9:48800000-50400000	Ncam1	chr9:49310257-49607027	TAD_755	chr9:48800000-50400000	yes
chr17	70900800	70951000	41_enhancer_7548_lociStitched	TAD_1330	chr17:69720000-71800000	Dlgap1	chr17:70318413-71170753	TAD_1330	chr17:69720000-71800000	yes
chr13	59159400	59221000	38_enhancer_4445_lociStitched	TAD_1048	chr13:58240000-59880000	Ntrk2	chr13:58907957-59235331	TAD_1048	chr13:58240000-59880000	yes
chr3	85112600	85119600	15_enhancer_10553_lociStitched	TAD_276	chr3:83720000-86040000	Pet112		No_overlap_gene	No_overlap_gene	No_overlap_gene
chr13	59245400	59248400	3_enhancer_4452_lociStitched	TAD_1048	chr13:58240000-59880000	Ntrk2	chr13:58907957-59235331	TAD_1048	chr13:58240000-59880000	yes
chr3	136491200	136506400	9_enhancer_10004_lociStitched	TAD_310	chr3:134920000-138080000	Ppp3ca	chr3:136333088-136600691	TAD_310	chr3:134920000-138080000	yes
chr6	113862600	113892400	12_enhancer_12901_lociStitched	TAD_550	chr6:113360000-114040000	Atp2b2	chr6:113695663-113992607	TAD_550	chr6:113360000-114040000	yes
chr14	22453800	22461600	8_enhancer_5032_lociStitched	TAD_1094	chr14:21120000-22680000	Dupd1	chr14:22495804-22533798	TAD_1094	chr14:21120000-22680000	yes
chr11	118617000	118635800	6_enhancer_2225_lociStitched	TAD_946	chr11:115160000-118840000	Rbfox3	chr11:118351074-118772911	TAD_946	chr11:115160000-118840000	yes
chr16	7207800	7229400	12_enhancer_6950_lociStitched	TAD_1234	chr16:6520000-8680000	Rbfox1	chr16:6809315-7412572	TAD_1234	chr16:6520000-8680000	yes
chr1	171672800	171680800	4_enhancer_414_lociStitched	TAD_99	chr1:169320000-172080000	Rgs4	chr1:171671608-171677773	TAD_99	chr1:169320000-172080000	yes
chr6	55754400	55765200	15_enhancer_13589_lociStitched	TAD_517	chr6:55160000-56720000	Ccdc129	chr6:55786889-55928729	TAD_517	chr6:55160000-56720000	yes
chr6	85225200	85227800	6_enhancer_13683_lociStitched	TAD_531	chr6:83760000-86960000	Sfxn5	chr6:85163045-85283416	TAD_531	chr6:83760000-86960000	yes
chr2	7065600	7111200	19_enhancer_9632_lociStitched	TAD_122	chr2:5920000-8600000	Gm10115	chr2:6871499-6872726	TAD_122	chr2:5920000-8600000	yes
chr8	67100800	67115000	4_enhancer_15588_lociStitched	TAD_680	chr8:66480000-67040000	Cpe	chr8:67071355-67171837	TAD_681	chr8:67080000-67480000	no
chr7	71706600	71744000	21_enhancer_14668_lociStitched	TAD_596	chr7:69720000-71920000	Apba2	chr7:71646592-71898756	TAD_596	chr7:69720000-71920000	yes
chr14	65006200	65033600	11_enhancer_5439_lociStitched	TAD_1121	chr14:64480000-66760000	Msra	chr14:64741466-65074740	TAD_1121	chr14:64480000-66760000	yes
chr14	24602200	24612800	19_enhancer_5120_lociStitched	TAD_1095	chr14:22680000-24280000	Kcnma1	chr14:24117983-24622526	TAD_1095	chr14:22680000-24280000	yes
chr2	28147200	28168600	14_enhancer_9284_lociStitched	TAD_133	chr2:27360000-28400000	Olfm1	chr2:28048512-28086256	TAD_133	chr2:27360000-28400000	yes
chr16	84962800	84970800	10_enhancer_6985_lociStitched	TAD_1282	chr16:84720000-85720000	Atp5j	chr16:84828111-84835870	TAD_1282	chr16:84720000-85720000	yes
chr13	59301800	59314400	10_enhancer_4454_lociStitched	TAD_1048	chr13:58240000-59880000	Agtpbp1	chr13:59550896-59686588	TAD_1048	chr13:58240000-59880000	yes
chr12	101721400	101733200	17_enhancer_2964_lociStitched	TAD_1004	chr12:101360000-102320000	Ttc7b	chr12:101538981-101759032	TAD_1004	chr12:101360000-102320000	yes
chr7	71772600	71780400	11_enhancer_14683_lociStitched	TAD_596	chr7:69720000-71920000	Apba2	chr7:71646592-71898756	TAD_596	chr7:69720000-71920000	yes
chr5	130074400	130096600	8_enhancer_12117_lociStitched	TAD_469	chr5:129520000-130240000	Mmp17	chr5:130090089-130114086	TAD_469	chr5:129520000-130240000	yes
chr7	124799000	124816400	13_enhancer_14150_lociStitched	TAD_630	chr7:123560000-125680000	Xylt1	chr7:124524493-124811265	TAD_630	chr7:123560000-125680000	yes
chr5	108788000	108799600	7_enhancer_11748_lociStitched	TAD_454	chr5:106360000-110560000	Gm10419	chr5:108798877-108807258	TAD_454	chr5:106360000-110560000	yes
chr1	37720400	37747600	21_enhancer_891_lociStitched	TAD_18	chr1:36560000-37960000	2010300C02Rik	chr1:37668522-37776930	TAD_18	chr1:36560000-37960000	yes
chr17	70811800	70841000	17_enhancer_7500_lociStitched	TAD_1330	chr17:69720000-71800000	Dlgap1	chr17:70318413-71170753	TAD_1330	chr17:69720000-71800000	yes
chr1	42730200	42745400	4_enhancer_938_lociStitched	TAD_23	chr1:40880000-43160000	Pou3f3	chr1:42753991-42757052	TAD_23	chr1:40880000-43160000	yes
chr5	126230600	126249000	29_enhancer_11984_lociStitched	TAD_467	chr5:125960000-128040000	Gm4868	chr5:126328322-126329110	TAD_467	chr5:125960000-128040000	yes
chr8	14099400	14124000	7_enhancer_15194_lociStitched	TAD_654	chr8:13320000-14920000	Dlgap2	chr8:14095865-14847684	TAD_654	chr8:13320000-14920000	yes
chr15	83613200	83679800	56_enhancer_6262_lociStitched	TAD_1216	chr15:83440000-83920000	Mpped1	chr15:83609897-83688924	TAD_1216	chr15:83440000-83920000	yes
chr16	16929400	16942200	3_enhancer_6530_lociStitched	TAD_1239	chr16:16880000-18880000	Ppm1f	chr16:16896562-16927457	TAD_1239	chr16:16880000-18880000	yes
chr12	83170200	83182400	17_enhancer_3738_lociStitched	TAD_996	chr12:83160000-83560000	Pcnx	chr12:82961017-83101911	No_overlap_gene	No_overlap_gene	No_overlap_gene
chr2	28070200	28096400	12_enhancer_9273_lociStitched	TAD_133	chr2:27360000-28400000	Olfm1	chr2:28048512-28086256	TAD_133	chr2:27360000-28400000	yes
chr7	149139000	149159600	10_enhancer_14369_lociStitched	TAD_647	chr7:148680000-151000000	Brsk2	chr7:149135656-149190152	TAD_647	chr7:148680000-151000000	yes
chr5	53546800	53562200	12_enhancer_12575_lociStitched	No_overlap_enh	No_overlap_enh	Sel1l3	chr5:53498323-53604691	No_overlap_gene	No_overlap_gene	No_overlap_both
chr11	118744600	118753400	7_enhancer_2250_lociStitched	TAD_946	chr11:115160000-118840000	Rbfox3	chr11:118351074-118772911	TAD_946	chr11:115160000-118840000	yes
chr6	113791000	113805000	10_enhancer_12891_lociStitched	TAD_550	chr6:113360000-114040000	Atp2b2	chr6:113695663-113992607	TAD_550	chr6:113360000-114040000	yes
chr18	77453800	77464600	2_enhancer_8078_lociStitched	TAD_1397	chr18:77480000-78000000	Gm7276	chr18:77423745-77424996	No_overlap_gene	No_overlap_gene	No_overlap_gene
chr7	146346000	146370800	20_enhancer_14325_lociStitched	TAD_646	chr7:146240000-148600000	Stk32c	chr7:146289537-146399206	TAD_646	chr7:146240000-148600000	yes
chr9	111998400	112031600	12_enhancer_16016_lociStitched	TAD_800	chr9:111160000-113600000	Arpp21	chr9:111967595-112138442	TAD_800	chr9:111160000-113600000	yes
chr10	108001400	108134200	61_enhancer_1348_lociStitched	TAD_870	chr10:107880000-109200000	Pawr	chr10:107769245-107851447	No_overlap_gene	No_overlap_gene	No_overlap_gene
chr11	97398800	97407000	3_enhancer_2903_lociStitched	TAD_932	chr11:97160000-97520000	Srcin1	chr11:97370654-97436540	TAD_932	chr11:97160000-97520000	yes
chr7	98560800	98601400	18_enhancer_14969_lociStitched	TAD_614	chr7:97600000-98600000	Dlg2	chr7:97650473-99595513	TAD_616	chr7:99240000-99760000	no
chr11	5961000	5987200	5_enhancer_2660_lociStitched	TAD_885	chr11:4960000-6320000	Camk2b	chr11:5869647-5966365	TAD_885	chr11:4960000-6320000	yes
chr11	61243800	61255800	15_enhancer_2670_lociStitched	TAD_910	chr11:60520000-61680000	Rnf112	chr11:61261944-61267633	TAD_910	chr11:60520000-61680000	yes
chr9	113249600	113255800	9_enhancer_16101_lociStitched	TAD_800	chr9:111160000-113600000	Pdcd6ip	chr9:113560862-113617377	TAD_800	chr9:111160000-113600000	yes
chr15	66081000	66104800	22_enhancer_6040_lociStitched	TAD_1203	chr15:65720000-66400000	Kcnq3	chr15:65826733-66117786	TAD_1203	chr15:65720000-66400000	yes
chr1	138847400	138854400	3_enhancer_131_lociStitched	TAD_72	chr1:137880000-140000000	Nr5a2	chr1:138740161-138857004	TAD_72	chr1:137880000-140000000	yes
chr8	85679600	85685400	5_enhancer_6115_lociStitched	TAD_692	chr8:83280000-86080000	Tbc1d9	chr8:85689251-85796838	TAD_692	chr8:83280000-86080000	yes
chr6	29971600	29979000	4_enhancer_5034_lociStitched	TAD_503	chr6:29280000-31040000	Nrf1	chr6:29997988-30103458	TAD_503	chr6:29280000-31040000	yes
chr10	84968000	84978600	8_enhancer_774_lociStitched	TAD_853	chr10:84640000-85120000	Btbd11	chr10:84849559-85123037	TAD_853	chr10:84640000-85120000	yes
chr4	147453800	147464400	3_enhancer_4334_lociStitched	TAD_390	chr4:147240000-150360000	Agtrap	chr4:147451170-147462140	TAD_390	chr4:147240000-150360000	yes
chr8	23934000	23935200	2_enhancer_5890_lociStitched	TAD_657	chr8:22040000-26320000	1700041G16Rik	chr8:23918747-23919204	TAD_657	chr8:22040000-26320000	yes
chr9	62667800	62683400	10_enhancer_6469_lociStitched	TAD_766	chr9:62120000-63960000	Cln6	chr9:62686592-62699813	TAD_766	chr9:62120000-63960000	yes
chr17	84144400	84153600	2_enhancer_2914_lociStitched	TAD_1339	chr17:83680000-84240000	Mta3	chr17:84105503-84220856	TAD_1339	chr17:83680000-84240000	yes
chr7	86535000	86541400	2_enhancer_5696_lociStitched	TAD_609	chr7:86280000-88960000	Fanci	chr7:86536815-86595151	TAD_609	chr7:86280000-88960000	yes
chr5	92528800	92543800	8_enhancer_4898_lociStitched	TAD_444	chr5:91360000-92720000	G3bp2	chr5:92481172-92512761	TAD_444	chr5:91360000-92720000	yes
chr13	44797400	44804400	3_enhancer_1669_lociStitched	TAD_1037	chr13:43240000-45080000	Jarid2	chr13:44824843-45017012	TAD_1037	chr13:43240000-45080000	yes
chr19	25553000	25566600	9_enhancer_3210_lociStitched	TAD_1422	chr19:25040000-26680000	Dmrt1	chr19:25580108-25678819	TAD_1422	chr19:25040000-26680000	yes
chr8	91469600	91476400	4_enhancer_6160_lociStitched	TAD_697	chr8:90680000-92320000	Sall1	chr8:91551147-91568061	TAD_697	chr8:90680000-92320000	yes
chr11	107370400	107405400	11_enhancer_914_lociStitched	TAD_941	chr11:107440000-108280000	Helz	chr11:107409244-107555140	TAD_941	chr11:107440000-108280000	yes
chr4	133565800	133571800	7_enhancer_4252_lociStitched	No_overlap_enh	No_overlap_enh	Lin28a	chr4:133559245-133574756	No_overlap_gene	No_overlap_gene	No_overlap_both
chr15	61914800	61927000	10_enhancer_2217_lociStitched	TAD_1200	chr15:60960000-63720000	Myc	chr15:61816946-61821929	TAD_1200	chr15:60960000-63720000	yes
chr4	153004600	153008600	7_enhancer_4363_lociStitched	TAD_392	chr4:151880000-155630120	Ajap1	chr4:152747330-152856939	TAD_392	chr4:151880000-155630120	yes
chr2	170007000	170023000	4_enhancer_3579_lociStitched	TAD_222	chr2:168720000-170200000	Zfp217	chr2:169934143-169973603	TAD_222	chr2:168720000-170200000	yes
chr11	101629200	101640400	12_enhancer_852_lociStitched	TAD_935	chr11:100280000-102960000	Etv4	chr11:101631056-101646685	TAD_935	chr11:100280000-102960000	yes
chr17	85558800	85564600	4_enhancer_2923_lociStitched	TAD_1341	chr17:85080000-86520000	Camkmt	chr17:85490039-85857920	TAD_1341	chr17:85080000-86520000	yes
chr9	110851400	110859000	5_enhancer_6286_lociStitched	TAD_799	chr9:110280000-111160000	Lrrc2	chr9:110854049-110886570	TAD_799	chr9:110280000-111160000	yes
chr14	56450000	56470000	18_enhancer_1975_lociStitched	No_overlap_enh	No_overlap_enh	Nynrin	chr14:56472873-56493572	No_overlap_gene	No_overlap_gene	No_overlap_both
chr12	27766200	27769600	3_enhancer_1380_lociStitched	TAD_962	chr12:27160000-29240000	Sox11	chr12:28025562-28027574	TAD_962	chr12:27160000-29240000	yes
chr14	71032000	71039800	3_enhancer_2014_lociStitched	TAD_1126	chr14:71040000-72920000	Fgf17	chr14:71036012-71042075	TAD_1126	chr14:71040000-72920000	yes
chr14	99702800	99720200	4_enhancer_2066_lociStitched	TAD_1141	chr14:99480000-101880000	Klf5	chr14:99697910-99712624	TAD_1141	chr14:99480000-101880000	yes
chr5	136413400	136425000	8_enhancer_4710_lociStitched	No_overlap_enh	No_overlap_enh	Ywhag	chr5:136384279-136410486	No_overlap_gene	No_overlap_gene	No_overlap_both
chr1	137081800	137091000	3_enhancer_118_lociStitched	TAD_71	chr1:135600000-137680000	Gpr37l1	chr1:137056811-137064258	TAD_71	chr1:135600000-137680000	yes
chr8	3573000	3578200	4_enhancer_5979_lociStitched	TAD_649	chr8:3080000-4680000	C330021F23Rik	chr8:3567990-3584939	TAD_649	chr8:3080000-4680000	yes
chr11	66823000	66828000	4_enhancer_1122_lociStitched	TAD_914	chr11:65600000-66840000	Tmem220	chr11:66838656-66848814	TAD_914	chr11:65600000-66840000	yes
chr3	34637400	34666400	9_enhancer_3936_lociStitched	TAD_244	chr3:33720000-36040000	Sox2	chr3:34548927-34551383	TAD_244	chr3:33720000-36040000	yes
chr10	75501200	75512600	3_enhancer_709_lociStitched	TAD_848	chr10:74640000-77640000	Zfp280b	chr10:75495357-75505979	TAD_848	chr10:74640000-77640000	yes
chr4	82901000	82908400	2_enhancer_4495_lociStitched	TAD_355	chr4:80480000-83240000	Ttc39b	chr4:82866204-82970159	TAD_355	chr4:80480000-83240000	yes
chr16	64868400	64881000	4_enhancer_2500_lociStitched	TAD_1272	chr16:64840000-66040000	Cggbp1	chr16:64851822-64859333	TAD_1272	chr16:64840000-66040000	yes
chr18	85099400	85115000	8_enhancer_3149_lociStitched	TAD_1401	chr18:84840000-86720000	Fbxo15	chr18:85104550-85150768	TAD_1401	chr18:84840000-86720000	yes
chr7	3349600	3360600	5_enhancer_5510_lociStitched	TAD_574	chr7:3040000-4440000	Cacng7	chr7:3333055-3367810	TAD_574	chr7:3040000-4440000	yes
chr1	121197600	121203600	5_enhancer_41_lociStitched	TAD_62	chr1:120200000-121920000	Inhbb	chr1:121312042-121318825	TAD_62	chr1:120200000-121920000	yes
chr4	130201000	130212600	9_enhancer_4221_lociStitched	No_overlap_enh	No_overlap_enh	Pum1	chr4:130219236-130337479	TAD_377	chr4:130240000-131760000	No_overlap_enh
chr14	119142600	119152200	5_enhancer_1838_lociStitched	TAD_1151	chr14:118560000-119200000	Abcc4	chr14:118881914-119105441	TAD_1151	chr14:118560000-119200000	yes
chr5	143142600	143145600	9_enhancer_4762_lociStitched	TAD_480	chr5:143040000-143880000	Slc29a4	chr5:143178055-143198443	TAD_480	chr5:143040000-143880000	yes
chr8	114287800	114292400	4_enhancer_5769_lociStitched	TAD_710	chr8:112240000-114360000	Bcar1	chr8:114234367-114267748	TAD_710	chr8:112240000-114360000	yes
chr18	30280200	30283000	5_enhancer_2991_lociStitched	TAD_1366	chr18:30440000-31960000	Pik3c3	chr18:30432401-30507780	TAD_1366	chr18:30440000-31960000	yes
chr6	28968800	28978600	11_enhancer_5014_lociStitched	TAD_502	chr6:28440000-29120000	Lep	chr6:29010220-29023877	TAD_502	chr6:28440000-29120000	yes
chr13	96282200	96286000	7_enhancer_1779_lociStitched	TAD_1070	chr13:96280000-97880000	F2rl1	chr13:96281687-96295195	TAD_1070	chr13:96280000-97880000	yes
chr13	67898200	67903000	3_enhancer_1747_lociStitched	TAD_1053	chr13:66960000-68000000	Zfp273	chr13:67914753-67927937	TAD_1053	chr13:66960000-68000000	yes
chr17	45584000	45598200	7_enhancer_2762_lociStitched	TAD_1314	chr17:43760000-45600000	Spats1	chr17:45582830-45611887	TAD_1314	chr17:43760000-45600000	yes
chr7	152039400	152054000	8_enhancer_5398_lociStitched	TAD_648	chr7:151000000-152524553	Fgf4	chr7:152047291-152051148	TAD_648	chr7:151000000-152524553	yes
chr1	173025000	173030200	3_enhancer_222_lociStitched	TAD_101	chr1:172800000-174280000	1700009P17Rik	chr1:173044049-173057098	TAD_101	chr1:172800000-174280000	yes
chr7	3191800	3213400	7_enhancer_5507_lociStitched	TAD_574	chr7:3040000-4440000	AU018091	chr7:3154665-3169204	TAD_574	chr7:3040000-4440000	yes
chr15	25259600	25263200	3_enhancer_2130_lociStitched	TAD_1169	chr15:24520000-25920000	Basp1	chr15:25293040-25343519	TAD_1169	chr15:24520000-25920000	yes
chr4	117872200	117904000	9_enhancer_4129_lociStitched	TAD_370	chr4:115680000-118880000	Kdm4a	chr4:117809562-117852648	TAD_370	chr4:115680000-118880000	yes
chr10	60693200	60714000	13_enhancer_626_lociStitched	TAD_840	chr10:59760000-61160000	Adamts14	chr10:60659860-60736186	TAD_840	chr10:59760000-61160000	yes
chr15	74362600	74375400	4_enhancer_2252_lociStitched	TAD_1209	chr15:73520000-74400000	Bai1	chr15:74346626-74419873	TAD_1209	chr15:73520000-74400000	yes
chr17	29110800	29120800	3_enhancer_2657_lociStitched	TAD_1304	chr17:27160000-29680000	Kctd20	chr17:29088895-29106494	TAD_1304	chr17:27160000-29680000	yes
chr1	92417200	92424600	4_enhancer_436_lociStitched	TAD_52	chr1:91560000-93240000	Cops8	chr1:92500000-92509916	TAD_52	chr1:91560000-93240000	yes
chr5	147965600	147972800	6_enhancer_4774_lociStitched	TAD_482	chr5:145960000-148160000	Gsx1	chr5:148000272-148002523	TAD_482	chr5:145960000-148160000	yes
chr12	77990800	78016000	14_enhancer_1515_lociStitched	TAD_993	chr12:77960000-80240000	Max	chr12:78038256-78063235	TAD_993	chr12:77960000-80240000	yes
chr13	12025400	12028400	3_enhancer_1623_lociStitched	TAD_1018	chr13:9840000-11720000	Ryr2	chr13:11645370-12199212	TAD_1019	chr13:11760000-12760000	no
chr8	97705400	97714400	12_enhancer_6241_lociStitched	TAD_701	chr8:96800000-97800000	Kifc3	chr8:97623732-97666440	TAD_701	chr8:96800000-97800000	yes
chr12	40722800	40726600	3_enhancer_1414_lociStitched	TAD_972	chr12:38840000-40920000	Arl4a	chr12:40732034-40764612	TAD_972	chr12:38840000-40920000	yes
chr2	172695800	172699200	4_enhancer_3613_lociStitched	No_overlap_enh	No_overlap_enh	Bmp7	chr2:172693513-172765822	No_overlap_gene	No_overlap_gene	No_overlap_both
chr11	97533000	97543000	14_enhancer_1285_lociStitched	No_overlap_enh	No_overlap_enh	Cisd3	chr11:97547140-97549935	No_overlap_gene	No_overlap_gene	No_overlap_both
chr6	143088600	143092200	2_enhancer_4984_lociStitched	TAD_570	chr6:143000000-145040000	Etnk1	chr6:143115750-143157062	TAD_570	chr6:143000000-145040000	yes
chr10	84994000	85008200	11_enhancer_778_lociStitched	TAD_853	chr10:84640000-85120000	Btbd11	chr10:84849559-85123037	TAD_853	chr10:84640000-85120000	yes
chr14	64120000	64121400	5_enhancer_1992_lociStitched	TAD_1120	chr14:61920000-64440000	Tdh	chr14:64111187-64127603	TAD_1120	chr14:61920000-64440000	yes
chr12	12793200	12833600	11_enhancer_1352_lociStitched	TAD_955	chr12:12400000-13280000	Rpl36-ps3	chr12:12918792-12919175	TAD_955	chr12:12400000-13280000	yes
chr11	9014200	9023000	3_enhancer_1214_lociStitched	TAD_886	chr11:6520000-9120000	Upp1	chr11:9018106-9036173	TAD_886	chr11:6520000-9120000	yes
chr4	127014200	127022600	6_enhancer_4193_lociStitched	TAD_375	chr4:126160000-129160000	Gjb3	chr4:127002479-127008088	TAD_375	chr4:126160000-129160000	yes
chr6	122612200	122614200	5_enhancer_4938_lociStitched	TAD_557	chr6:121200000-124400000	Dppa3	chr6:122576428-122580290	TAD_557	chr6:121200000-124400000	yes
chr11	57355800	57368400	7_enhancer_1051_lociStitched	TAD_908	chr11:55280000-58640000	Mfap3	chr11:57332166-57347317	TAD_908	chr11:55280000-58640000	yes
chr6	82649600	82656000	7_enhancer_5178_lociStitched	TAD_529	chr6:81920000-82920000	Pole4	chr6:82568986-82655359	TAD_529	chr6:81920000-82920000	yes
chr11	95404200	95407200	10_enhancer_1232_lociStitched	TAD_931	chr11:93760000-96840000	Nxph3	chr11:95371159-95375884	TAD_931	chr11:93760000-96840000	yes
chr6	39383200	39400200	8_enhancer_5074_lociStitched	No_overlap_enh	No_overlap_enh	Mkrn1	chr6:39347803-39370461	No_overlap_gene	No_overlap_gene	No_overlap_both
chr11	66732600	66746600	12_enhancer_1109_lociStitched	TAD_914	chr11:65600000-66840000	Pirt	chr11:66725483-66743378	TAD_914	chr11:65600000-66840000	yes
chr13	53271000	53285600	11_enhancer_1700_lociStitched	TAD_1045	chr13:52720000-54640000	Ror2	chr13:53204681-53381493	TAD_1045	chr13:52720000-54640000	yes
chr1	168078600	168085800	7_enhancer_205_lociStitched	TAD_97	chr1:167360000-168320000	Gpa33	chr1:168060369-168096641	TAD_97	chr1:167360000-168320000	yes
chr11	43434600	43449400	3_enhancer_1019_lociStitched	No_overlap_enh	No_overlap_enh	Fabp6	chr11:43409551-43415042	No_overlap_gene	No_overlap_gene	No_overlap_both
chr8	87153800	87169600	5_enhancer_6135_lociStitched	TAD_693	chr8:86120000-87120000	Ier2	chr8:87185230-87186751	TAD_694	chr8:87160000-87560000	no
chr9	9268600	9270200	5_enhancer_6543_lociStitched	TAD_726	chr9:7040000-10920000	Arhgap42	chr9:8994953-9239026	TAD_726	chr9:7040000-10920000	yes
chr6	70912800	70919000	7_enhancer_5145_lociStitched	TAD_523	chr6:70760000-71800000	Foxi3	chr6:70906525-70911060	TAD_523	chr6:70760000-71800000	yes
chr5	128168000	128172000	6_enhancer_4663_lociStitched	TAD_468	chr5:128120000-129520000	Glt1d1	chr5:128112632-128189124	TAD_468	chr5:128120000-129520000	yes
chr6	67060800	67063000	2_enhancer_5136_lociStitched	TAD_521	chr6:64960000-67520000	Gadd45a	chr6:66985090-66987451	TAD_521	chr6:64960000-67520000	yes
chr11	96634000	96646000	3_enhancer_1265_lociStitched	TAD_931	chr11:93760000-96840000	Snx11	chr11:96628869-96638873	TAD_931	chr11:93760000-96840000	yes
chr6	145027600	145043800	7_enhancer_4992_lociStitched	TAD_570	chr6:143000000-145040000	Lrmp	chr6:145064173-145123454	No_overlap_gene	No_overlap_gene	No_overlap_gene
chr7	50600600	50603800	5_enhancer_5581_lociStitched	TAD_586	chr7:50480000-51480000	Siglec5	chr7:50606711-50614901	TAD_586	chr7:50480000-51480000	yes
chr8	87992000	88007200	4_enhancer_6143_lociStitched	TAD_695	chr8:87600000-89440000	Gpt2	chr8:88016475-88051459	TAD_695	chr8:87600000-89440000	yes
chr3	88378000	88390800	5_enhancer_4038_lociStitched	TAD_278	chr3:87720000-89040000	Ssr2	chr3:88383593-88392319	TAD_278	chr3:87720000-89040000	yes
chr16	94001000	94016400	13_enhancer_2577_lociStitched	TAD_1287	chr16:93880000-96280000	Cldn14	chr16:93919276-94009082	TAD_1287	chr16:93880000-96280000	yes
chr10	76600800	76626400	12_enhancer_721_lociStitched	TAD_848	chr10:74640000-77640000	Col18a1	chr10:76514923-76629293	TAD_848	chr10:74640000-77640000	yes
chr18	56903400	56913200	6_enhancer_3072_lociStitched	TAD_1380	chr18:56760000-57520000	Lmnb1	chr18:56867467-56913078	TAD_1380	chr18:56760000-57520000	yes
chr9	55066000	55076000	5_enhancer_6431_lociStitched	TAD_759	chr9:54560000-55880000	Fbxo22	chr9:55056732-55072240	TAD_759	chr9:54560000-55880000	yes
chr14	55666400	55668400	3_enhancer_1945_lociStitched	TAD_1115	chr14:54120000-56280000	Ngdn	chr14:55634291-55642972	TAD_1115	chr14:54120000-56280000	yes
chr4	135133600	135148400	8_enhancer_4276_lociStitched	No_overlap_enh	No_overlap_enh	Grhl3	chr4:135097803-135129545	No_overlap_gene	No_overlap_gene	No_overlap_both
chr12	81717000	81730400	4_enhancer_1534_lociStitched	TAD_994	chr12:80360000-82040000	Slc39a9	chr12:81745202-81784328	TAD_994	chr12:80360000-82040000	yes
chr8	94650000	94659400	6_enhancer_6216_lociStitched	TAD_699	chr8:93680000-96040000	Irx5	chr8:94881695-94885353	TAD_699	chr8:93680000-96040000	yes
chr11	22506000	22514000	2_enhancer_977_lociStitched	TAD_893	chr11:21480000-23240000	Tmem17	chr11:22412091-22419237	TAD_893	chr11:21480000-23240000	yes
chr2	162855200	162874800	13_enhancer_3499_lociStitched	TAD_217	chr2:160880000-163280000	Mybl2	chr2:162880423-162910424	TAD_217	chr2:160880000-163280000	yes
chr15	100088600	100094400	5_enhancer_2086_lociStitched	TAD_1229	chr15:99840000-100560000	Tmprss12	chr15:100111257-100123484	TAD_1229	chr15:99840000-100560000	yes
chr7	54014200	54019600	8_enhancer_5623_lociStitched	TAD_587	chr7:51480000-54440000	Saa2	chr7:54007203-54009684	TAD_587	chr7:51480000-54440000	yes
chr2	172340200	172354800	7_enhancer_3600_lociStitched	No_overlap_enh	No_overlap_enh	Tfap2c	chr2:172375093-172384122	No_overlap_gene	No_overlap_gene	No_overlap_both
chr19	47092000	47098600	4_enhancer_3307_lociStitched	TAD_1437	chr19:46640000-47200000	Nt5c2	chr19:46961321-47089643	TAD_1437	chr19:46640000-47200000	yes
chr16	35964800	35970200	10_enhancer_2458_lociStitched	No_overlap_enh	No_overlap_enh	Kpna1	chr16:35978836-36037217	No_overlap_gene	No_overlap_gene	No_overlap_both
chr8	74046800	74056600	2_enhancer_6068_lociStitched	TAD_687	chr8:72080000-75000000	Bst2	chr8:74058163-74061336	TAD_687	chr8:72080000-75000000	yes
chr14	122814000	122816600	3_enhancer_1856_lociStitched	TAD_1154	chr14:122560000-123720000	Zic5	chr14:122856017-122864899	TAD_1154	chr14:122560000-123720000	yes
chr7	134366200	134370600	3_enhancer_5328_lociStitched	TAD_637	chr7:133320000-134400000	Sept1	chr7:134357961-134362012	TAD_637	chr7:133320000-134400000	yes
chr11	95840600	95848000	6_enhancer_1247_lociStitched	TAD_931	chr11:93760000-96840000	Igf2bp1	chr11:95818477-95867254	TAD_931	chr11:93760000-96840000	yes
chr10	107730000	107735800	2_enhancer_448_lociStitched	TAD_870	chr10:107880000-109200000	Pawr	chr10:107769245-107851447	No_overlap_gene	No_overlap_gene	No_overlap_gene
chr19	42194000	42208800	7_enhancer_3267_lociStitched	No_overlap_enh	No_overlap_enh	Avpi1	chr19:42197763-42203549	No_overlap_gene	No_overlap_gene	No_overlap_both
chr5	53939400	53945200	5_enhancer_4841_lociStitched	TAD_422	chr5:53680000-54080000	Rbpj	chr5:53947018-54048684	TAD_422	chr5:53680000-54080000	yes
chr9	78209000	78222000	11_enhancer_6521_lociStitched	No_overlap_enh	No_overlap_enh	Dppa5a	chr9:78214859-78215984	No_overlap_gene	No_overlap_gene	No_overlap_both
chr14	99732800	99758400	15_enhancer_2079_lociStitched	TAD_1141	chr14:99480000-101880000	Klf5	chr14:99697910-99712624	TAD_1141	chr14:99480000-101880000	yes
chr17	7716000	7726800	10_enhancer_2887_lociStitched	TAD_1293	chr17:7320000-8160000	Gm9992	chr17:7568061-7589654	TAD_1293	chr17:7320000-8160000	yes
chr4	124810200	124813800	5_enhancer_4173_lociStitched	TAD_374	chr4:124600000-125720000	Zc3h12a	chr4:124795667-124805084	TAD_374	chr4:124600000-125720000	yes
chr1	154924400	154937800	6_enhancer_158_lociStitched	TAD_82	chr1:154680000-155320000	Lamc2	chr1:154969886-155033577	TAD_82	chr1:154680000-155320000	yes
chr2	20563200	20573600	3_enhancer_3674_lociStitched	TAD_128	chr2:19320000-20760000	Etl4	chr2:19831407-20732340	TAD_128	chr2:19320000-20760000	yes
chr11	63082200	63086200	5_enhancer_1091_lociStitched	TAD_912	chr11:62520000-64800000	Pmp22	chr11:62942484-62973049	TAD_912	chr11:62520000-64800000	yes
chr10	44107200	44114800	4_enhancer_577_lociStitched	TAD_834	chr10:43280000-45640000	Prdm1	chr10:44156983-44248307	TAD_834	chr10:43280000-45640000	yes
chr5	137409600	137413400	6_enhancer_4731_lociStitched	No_overlap_enh	No_overlap_enh	Fis1	chr5:137429145-137442104	No_overlap_gene	No_overlap_gene	No_overlap_both
chr7	6710600	6725200	12_enhancer_5662_lociStitched	TAD_575	chr7:4480000-7280000	Peg3	chr7:6656603-6683132	TAD_575	chr7:4480000-7280000	yes
chr17	37154200	37170600	5_enhancer_2735_lociStitched	TAD_1310	chr17:36400000-39560000	Mog	chr17:37147691-37160343	TAD_1310	chr17:36400000-39560000	yes
chr10	69753800	69767400	6_enhancer_684_lociStitched	TAD_846	chr10:69480000-70720000	Slc16a9	chr10:69707848-69748716	TAD_846	chr10:69480000-70720000	yes
chr5	77684800	77689000	6_enhancer_4877_lociStitched	TAD_436	chr5:74680000-77720000	Rest	chr5:77694516-77715457	TAD_436	chr5:74680000-77720000	yes
chr8	18894400	18906600	5_enhancer_5878_lociStitched	TAD_656	chr8:16840000-19800000	Xkr5	chr8:18932729-18950975	TAD_656	chr8:16840000-19800000	yes
chr10	62307800	62316200	4_enhancer_660_lociStitched	TAD_841	chr10:61280000-62840000	Tet1	chr10:62267318-62361866	TAD_841	chr10:61280000-62840000	yes
chr5	53856200	53865400	3_enhancer_4839_lociStitched	TAD_422	chr5:53680000-54080000	Rbpj	chr5:53947018-54048684	TAD_422	chr5:53680000-54080000	yes
chr10	5972200	5976600	7_enhancer_613_lociStitched	TAD_810	chr10:5920000-7280000	Zbtb2	chr10:5958433-5979467	TAD_810	chr10:5920000-7280000	yes
chr1	13074000	13097600	15_enhancer_75_lociStitched	TAD_4	chr1:13160000-13600000	Prdm14	chr1:13103538-13117244	No_overlap_gene	No_overlap_gene	No_overlap_gene
chr17	28265800	28269600	11_enhancer_2641_lociStitched	TAD_1304	chr17:27160000-29680000	Scube3	chr17:28279261-28311797	TAD_1304	chr17:27160000-29680000	yes
chr10	5852800	5857200	3_enhancer_602_lociStitched	TAD_809	chr10:5280000-5880000	Ccdc170	chr10:5785429-5836669	TAD_809	chr10:5280000-5880000	yes
chr4	83168800	83179800	3_enhancer_4504_lociStitched	TAD_356	chr4:83280000-86240000	Ccdc171	chr4:83171448-83510574	TAD_356	chr4:83280000-86240000	yes
chr16	48303200	48305200	4_enhancer_2479_lociStitched	TAD_1263	chr16:46080000-48920000	Dppa2	chr16:48310590-48319836	TAD_1263	chr16:46080000-48920000	yes
chr17	46915400	46943800	8_enhancer_2787_lociStitched	No_overlap_enh	No_overlap_enh	Rpl7l1	chr17:46910856-46919605	No_overlap_gene	No_overlap_gene	No_overlap_both
chr7	35504800	35528600	10_enhancer_5538_lociStitched	TAD_583	chr7:33960000-36080000	Kctd15	chr7:35424033-35440528	TAD_583	chr7:33960000-36080000	yes
chr12	74184600	74205400	9_enhancer_1501_lociStitched	TAD_990	chr12:73920000-74680000	Six4	chr12:74200596-74215024	TAD_990	chr12:73920000-74680000	yes
chr7	108980400	108989600	3_enhancer_5261_lociStitched	TAD_622	chr7:108040000-109600000	Inppl1	chr7:108971147-108986740	TAD_622	chr7:108040000-109600000	yes
chr18	82786200	82791200	3_enhancer_3130_lociStitched	TAD_1400	chr18:82880000-84800000	Zfp236	chr18:82762989-82862126	TAD_1399	chr18:80440000-82800000	no
chr10	114632400	114649400	10_enhancer_455_lociStitched	TAD_874	chr10:112440000-114640000	Tph2	chr10:114515697-114622078	TAD_874	chr10:112440000-114640000	yes
chr8	24664200	24679000	6_enhancer_5903_lociStitched	TAD_657	chr8:22040000-26320000	Zmat4	chr8:24746491-25267057	TAD_657	chr8:22040000-26320000	yes
chr2	162893600	162907600	7_enhancer_3516_lociStitched	TAD_217	chr2:160880000-163280000	Gtsf1l	chr2:162912767-162913590	TAD_217	chr2:160880000-163280000	yes
chr5	66604200	66609200	5_enhancer_4864_lociStitched	TAD_428	chr5:65360000-67080000	Nsun7	chr5:66651151-66689255	TAD_428	chr5:65360000-67080000	yes
chr17	28723600	28732400	3_enhancer_2651_lociStitched	TAD_1304	chr17:27160000-29680000	Lhfpl5	chr17:28712663-28720538	TAD_1304	chr17:27160000-29680000	yes
chr14	35163800	35174800	4_enhancer_1903_lociStitched	TAD_1103	chr14:34440000-35400000	Fam25c	chr14:35165067-35168619	TAD_1103	chr14:34440000-35400000	yes
chr8	80621400	80638600	7_enhancer_6086_lociStitched	TAD_690	chr8:80080000-82160000	Ttc29	chr8:80737196-80918225	TAD_690	chr8:80080000-82160000	yes
chr8	28342400	28346600	6_enhancer_5949_lociStitched	No_overlap_enh	No_overlap_enh	Adrb3	chr8:28336248-28340060	No_overlap_gene	No_overlap_gene	No_overlap_both
chr14	79508800	79510800	3_enhancer_2043_lociStitched	TAD_1132	chr14:79000000-79880000	Zfp957	chr14:79612160-79647176	TAD_1132	chr14:79000000-79880000	yes
chr3	88083200	88087200	9_enhancer_4026_lociStitched	TAD_278	chr3:87720000-89040000	Tsacc	chr3:88086681-88100760	TAD_278	chr3:87720000-89040000	yes
chr4	84306000	84312600	4_enhancer_4516_lociStitched	TAD_356	chr4:83280000-86240000	Bnc2	chr4:83918446-84321179	TAD_356	chr4:83280000-86240000	yes
chr11	62312800	62337000	6_enhancer_1088_lociStitched	TAD_911	chr11:61760000-62400000	Cenpv	chr11:62338448-62352763	TAD_911	chr11:61760000-62400000	yes
chr1	121293200	121304400	5_enhancer_52_lociStitched	TAD_62	chr1:120200000-121920000	Inhbb	chr1:121312042-121318825	TAD_62	chr1:120200000-121920000	yes
chr3	135194400	135207800	6_enhancer_3885_lociStitched	TAD_310	chr3:134920000-138080000	Manba	chr3:135148575-135234368	TAD_310	chr3:134920000-138080000	yes
chr4	55218800	55222800	4_enhancer_4458_lociStitched	TAD_344	chr4:53720000-55320000	Rad23b	chr4:55362915-55405109	No_overlap_gene	No_overlap_gene	No_overlap_gene
chr17	45741000	45752800	3_enhancer_2773_lociStitched	TAD_1315	chr17:45640000-46600000	Gm7325	chr17:45737916-45739051	TAD_1315	chr17:45640000-46600000	yes
chr1	138588000	138597400	2_enhancer_129_lociStitched	TAD_72	chr1:137880000-140000000	Zfp281	chr1:138521478-138526630	TAD_72	chr1:137880000-140000000	yes
chr16	48609400	48615000	5_enhancer_2491_lociStitched	TAD_1263	chr16:46080000-48920000	Trat1	chr16:48732023-48772251	TAD_1263	chr16:46080000-48920000	yes
chr18	47654800	47657000	2_enhancer_3058_lociStitched	TAD_1376	chr18:47120000-49920000	Sema6a	chr18:47395252-47528524	TAD_1376	chr18:47120000-49920000	yes
chr6	93539400	93555400	8_enhancer_5219_lociStitched	TAD_537	chr6:92720000-94440000	Adamts9	chr6:92722693-92893486	TAD_537	chr6:92720000-94440000	yes
chr1	37042000	37047800	5_enhancer_304_lociStitched	TAD_18	chr1:36560000-37960000	Vwa3b	chr1:37210689-37244450	TAD_18	chr1:36560000-37960000	yes
chr19	23153000	23173200	5_enhancer_3189_lociStitched	TAD_1418	chr19:22400000-22960000	Klf9	chr19:23215716-23241401	TAD_1419	chr19:22960000-23320000	no
chr8	96693200	96700000	5_enhancer_6227_lociStitched	No_overlap_enh	No_overlap_enh	Mt2	chr8:96696518-96697467	No_overlap_gene	No_overlap_gene	No_overlap_both
chr5	118888400	118902800	13_enhancer_4619_lociStitched	TAD_463	chr5:119200000-120920000	Med13l	chr5:119010728-119215444	TAD_463	chr5:119200000-120920000	yes
chr7	52804000	52812800	3_enhancer_5610_lociStitched	TAD_587	chr7:51480000-54440000	Hsd17b14	chr7:52810263-52823122	TAD_587	chr7:51480000-54440000	yes
chr4	55059200	55065400	12_enhancer_4447_lociStitched	TAD_344	chr4:53720000-55320000	Zfp462	chr4:54957920-55096435	TAD_344	chr4:53720000-55320000	yes
chr4	139960800	139963400	2_enhancer_4301_lociStitched	TAD_385	chr4:138960000-140640000	Gm9867	chr4:139876571-139879217	TAD_385	chr4:138960000-140640000	yes
chr11	68838000	68841400	7_enhancer_1128_lociStitched	TAD_917	chr11:68840000-69720000	Ctc1	chr11:68829412-68849975	TAD_917	chr11:68840000-69720000	yes
chr4	124017200	124037600	15_enhancer_4150_lociStitched	TAD_373	chr4:122480000-124440000	3100002H09Rik	chr4:124287174-124288046	TAD_373	chr4:122480000-124440000	yes
chr8	27171200	27188400	12_enhancer_5923_lociStitched	TAD_659	chr8:26840000-27280000	Hook3	chr8:27131893-27229696	TAD_659	chr8:26840000-27280000	yes
chr4	98507600	98515600	2_enhancer_4524_lociStitched	TAD_361	chr4:95720000-98880000	I0C0044D17Rik	chr4:98485166-98490531	TAD_361	chr4:95720000-98880000	yes
chr4	55474800	55489600	8_enhancer_4460_lociStitched	TAD_345	chr4:55480000-56840000	Klf4	chr4:55540013-55545347	TAD_345	chr4:55480000-56840000	yes
chr4	149896400	149907400	2_enhancer_4353_lociStitched	TAD_390	chr4:147240000-150360000	Slc45a1	chr4:150002681-150026283	TAD_390	chr4:147240000-150360000	yes
chr5	64820800	64823800	3_enhancer_4856_lociStitched	TAD_427	chr5:64280000-65280000	Tbc1d1	chr5:64550690-64742725	TAD_427	chr5:64280000-65280000	yes
chr15	39611600	39622800	8_enhancer_2176_lociStitched	TAD_1181	chr15:39160000-39680000	Dcstamp	chr15:39577478-39592480	TAD_1181	chr15:39160000-39680000	yes
chr7	26453600	26455400	3_enhancer_5444_lociStitched	TAD_580	chr7:24080000-26520000	Tmem91	chr7:26454158-26460185	TAD_580	chr7:24080000-26520000	yes
chr9	53646400	53656400	4_enhancer_6425_lociStitched	TAD_758	chr9:53480000-54200000	Slc35f2	chr9:53619342-53665968	TAD_758	chr9:53480000-54200000	yes
chr2	172309600	172326800	9_enhancer_3588_lociStitched	No_overlap_enh	No_overlap_enh	Fam209	chr2:172298053-172299816	No_overlap_gene	No_overlap_gene	No_overlap_both
chr8	81059800	81072000	13_enhancer_6102_lociStitched	TAD_690	chr8:80080000-82160000	Slc10a7	chr8:81033234-81257904	TAD_690	chr8:80080000-82160000	yes
chr11	69524800	69535000	4_enhancer_1139_lociStitched	TAD_917	chr11:68840000-69720000	BC096441	chr11:69496079-69509600	TAD_917	chr11:68840000-69720000	yes
chr17	88086600	88097600	5_enhancer_2945_lociStitched	TAD_1344	chr17:87680000-88400000	Msh2	chr17:88071670-88123053	TAD_1344	chr17:87680000-88400000	yes
chr12	111706800	111712200	2_enhancer_1329_lociStitched	TAD_1008	chr12:110040000-112120000	Ppp2r5c	chr12:111685518-111821271	TAD_1008	chr12:110040000-112120000	yes
chr6	100325800	100337400	8_enhancer_4911_lociStitched	TAD_541	chr6:99600000-100600000	Rybp	chr6:100178560-100237435	TAD_541	chr6:99600000-100600000	yes
chr11	88792000	88803200	2_enhancer_1201_lociStitched	TAD_928	chr11:87000000-88800000	Scpep1	chr11:88785334-88816779	TAD_928	chr11:87000000-88800000	yes
chr17	35625000	35640800	10_enhancer_2703_lociStitched	TAD_1309	chr17:34760000-36040000	Pou5f1	chr17:35642982-35647721	TAD_1309	chr17:34760000-36040000	yes
chr12	73830400	73844000	4_enhancer_1488_lociStitched	TAD_990	chr12:73920000-74680000	Ppm1a	chr12:73862198-73895927	No_overlap_gene	No_overlap_gene	No_overlap_gene
chr17	47838800	47849400	10_enhancer_2806_lociStitched	TAD_1317	chr17:47840000-50040000	Frs3	chr17:47825979-47841235	TAD_1317	chr17:47840000-50040000	yes
chr13	98262600	98269800	3_enhancer_1801_lociStitched	TAD_1071	chr13:97920000-99040000	Enc1	chr13:98011060-98022994	TAD_1071	chr13:97920000-99040000	yes
chr5	117232400	117241600	4_enhancer_4612_lociStitched	TAD_460	chr5:116080000-117840000	4930569F06Rik	chr5:117271463-117271895	TAD_460	chr5:116080000-117840000	yes
chr4	124501200	124511200	8_enhancer_4164_lociStitched	No_overlap_enh	No_overlap_enh	1110065P20Rik	chr4:124526729-124527974	No_overlap_gene	No_overlap_gene	No_overlap_both
chr10	76659400	76662200	9_enhancer_730_lociStitched	TAD_848	chr10:74640000-77640000	Col18a1	chr10:76514923-76629293	TAD_848	chr10:74640000-77640000	yes
chr13	44764000	44777000	6_enhancer_1663_lociStitched	TAD_1037	chr13:43240000-45080000	Jarid2	chr13:44824843-45017012	TAD_1037	chr13:43240000-45080000	yes
chr8	91512600	91546400	28_enhancer_6178_lociStitched	TAD_697	chr8:90680000-92320000	Sall1	chr8:91551147-91568061	TAD_697	chr8:90680000-92320000	yes
chr11	33442400	33461000	5_enhancer_1006_lociStitched	TAD_898	chr11:32640000-35600000	Gabrp	chr11:33450781-33478959	TAD_898	chr11:32640000-35600000	yes
chr7	50856600	50865600	3_enhancer_5584_lociStitched	TAD_586	chr7:50480000-51480000	Zfp819	chr7:50862539-50873655	TAD_586	chr7:50480000-51480000	yes
chr4	127041000	127044200	4_enhancer_4202_lociStitched	TAD_375	chr4:126160000-129160000	Gjb5	chr4:127032053-127035425	TAD_375	chr4:126160000-129160000	yes
chr15	88514000	88521800	5_enhancer_2323_lociStitched	TAD_1219	chr15:86040000-88520000	Brd1	chr15:88517730-88564663	TAD_1219	chr15:86040000-88520000	yes
chr14	28482600	28488800	5_enhancer_1889_lociStitched	TAD_1099	chr14:28400000-30800000	Erc2	chr14:28435614-29291721	TAD_1099	chr14:28400000-30800000	yes
chr7	114695400	114699000	5_enhancer_5274_lociStitched	TAD_624	chr7:113360000-116000000	Olfml1	chr7:114710960-114734608	TAD_624	chr7:113360000-116000000	yes
chr17	28215000	28225200	2_enhancer_2632_lociStitched	TAD_1304	chr17:27160000-29680000	Tcp11	chr17:28203692-28217584	TAD_1304	chr17:27160000-29680000	yes
chr2	168774800	168784600	6_enhancer_3567_lociStitched	TAD_222	chr2:168720000-170200000	Zfp64	chr2:168718831-168781087	TAD_222	chr2:168720000-170200000	yes
chr2	128088200	128092800	3_enhancer_3399_lociStitched	TAD_196	chr2:127080000-130160000	Bcl2l11	chr2:127951774-127988283	TAD_196	chr2:127080000-130160000	yes
chr8	12479000	12506200	10_enhancer_5813_lociStitched	TAD_653	chr8:11720000-12760000	Spaca7	chr8:12573049-12600738	TAD_653	chr8:11720000-12760000	yes
chr8	24271200	24276200	10_enhancer_5895_lociStitched	TAD_657	chr8:22040000-26320000	Nkx6-3	chr8:24263743-24269420	TAD_657	chr8:22040000-26320000	yes
chr18	65721400	65735400	5_enhancer_3083_lociStitched	TAD_1388	chr18:65440000-66120000	Zfp532	chr18:65739884-65849088	TAD_1388	chr18:65440000-66120000	yes
chr17	37205800	37215000	7_enhancer_2737_lociStitched	TAD_1310	chr17:36400000-39560000	Olfr90	chr17:37222136-37223181	TAD_1310	chr17:36400000-39560000	yes
chr15	25659000	25672400	4_enhancer_2133_lociStitched	TAD_1169	chr15:24520000-25920000	Fam134b	chr15:25773019-25903442	TAD_1169	chr15:24520000-25920000	yes
chr11	100126000	100142400	7_enhancer_837_lociStitched	TAD_934	chr11:98760000-100200000	Krt42	chr11:100124196-100131185	TAD_934	chr11:98760000-100200000	yes
chr8	35073400	35086000	3_enhancer_5967_lociStitched	TAD_664	chr8:34880000-35880000	Rbpms	chr8:34893116-35040313	TAD_664	chr8:34880000-35880000	yes
chr17	66816200	66820200	3_enhancer_2856_lociStitched	TAD_1327	chr17:66480000-66840000	Soga2		No_overlap_gene	No_overlap_gene	No_overlap_gene
chr15	102043000	102047200	17_enhancer_2107_lociStitched	TAD_1231	chr15:101040000-102520000	Zfp740	chr15:102034079-102046037	TAD_1231	chr15:101040000-102520000	yes
chr14	106257400	106264200	4_enhancer_1820_lociStitched	TAD_1145	chr14:105600000-106840000	Spry2	chr14:106291166-106296036	TAD_1145	chr14:105600000-106840000	yes
chr11	104169200	104183200	7_enhancer_879_lociStitched	TAD_936	chr11:103000000-104160000	Mapt	chr11:104092704-104193404	TAD_936	chr11:103000000-104160000	yes
chr1	90695000	90706800	13_enhancer_424_lociStitched	TAD_51	chr1:89920000-91560000	Arl4c	chr1:90569700-90598796	TAD_51	chr1:89920000-91560000	yes
chr3	86992800	86998800	12_enhancer_4024_lociStitched	TAD_277	chr3:86040000-87560000	Kirrel	chr3:86882515-86978669	TAD_277	chr3:86040000-87560000	yes
chr3	32648200	32664400	7_enhancer_3928_lociStitched	TAD_243	chr3:32640000-33720000	Mrpl47	chr3:32624319-32636069	No_overlap_gene	No_overlap_gene	No_overlap_gene
chr12	87835800	87853000	12_enhancer_1562_lociStitched	TAD_998	chr12:84920000-88800000	Esrrb	chr12:87702067-87862578	TAD_998	chr12:84920000-88800000	yes
chr19	14738800	14753000	8_enhancer_3174_lociStitched	TAD_1412	chr19:13960000-16080000	Tle4	chr19:14522562-14672473	TAD_1412	chr19:13960000-16080000	yes
chr19	10293800	10308400	12_enhancer_3161_lociStitched	TAD_1408	chr19:9960000-10600000	Myrf	chr19:10282760-10315238	TAD_1408	chr19:9960000-10600000	yes
chr15	37167800	37177200	5_enhancer_2161_lociStitched	TAD_1179	chr15:36640000-38600000	Grhl2	chr15:37162791-37293324	TAD_1179	chr15:36640000-38600000	yes
chr11	95874400	95881000	2_enhancer_1251_lociStitched	TAD_931	chr11:93760000-96840000	Gip	chr11:95885859-95892145	TAD_931	chr11:93760000-96840000	yes
chr4	10957600	10978000	9_enhancer_4101_lociStitched	No_overlap_enh	No_overlap_enh	Plekhf2	chr4:10915809-10935074	No_overlap_gene	No_overlap_gene	No_overlap_both
chr9	114427800	114462200	23_enhancer_6313_lociStitched	No_overlap_enh	No_overlap_enh	Trim71	chr9:114420393-114473487	No_overlap_gene	No_overlap_gene	No_overlap_both
chr12	12793600	12804000	4_enhancer_5509_lociStitched	TAD_955	chr12:12400000-13280000	Rpl36-ps3	chr12:12918792-12919175	TAD_955	chr12:12400000-13280000	yes
chr15	98664400	98695200	21_enhancer_8760_lociStitched	TAD_1228	chr15:98400000-99800000	Prkag1	chr15:98643229-98661939	TAD_1228	chr15:98400000-99800000	yes
chr8	81065600	81082600	13_enhancer_24831_lociStitched	TAD_690	chr8:80080000-82160000	Slc10a7	chr8:81033234-81257904	TAD_690	chr8:80080000-82160000	yes
chr11	69513600	69525400	11_enhancer_4369_lociStitched	TAD_917	chr11:68840000-69720000	BC096441	chr11:69496079-69509600	TAD_917	chr11:68840000-69720000	yes
chr4	83868200	83875800	13_enhancer_18055_lociStitched	TAD_356	chr4:83280000-86240000	Bnc2	chr4:83918446-84321179	TAD_356	chr4:83280000-86240000	yes
chr11	96569000	96576400	6_enhancer_4967_lociStitched	TAD_931	chr11:93760000-96840000	Snx11	chr11:96628869-96638873	TAD_931	chr11:93760000-96840000	yes
chr7	152324400	152335400	12_enhancer_22309_lociStitched	TAD_648	chr7:151000000-152524553	Tpcn2	chr7:152439828-152469916	TAD_648	chr7:151000000-152524553	yes
chr8	80661200	80680800	16_enhancer_24812_lociStitched	TAD_690	chr8:80080000-82160000	Ttc29	chr8:80737196-80918225	TAD_690	chr8:80080000-82160000	yes
chr9	118769000	118781400	9_enhancer_25531_lociStitched	TAD_804	chr9:118480000-118800000	Ctdspl	chr9:118835571-118953116	No_overlap_gene	No_overlap_gene	No_overlap_gene
chr10	80331200	80367800	14_enhancer_2482_lociStitched	TAD_850	chr10:79120000-81040000	Tmprss9	chr10:80342465-80362186	TAD_850	chr10:79120000-81040000	yes
chr11	102152600	102169400	5_enhancer_2844_lociStitched	TAD_935	chr11:100280000-102960000	Atxn7l3	chr11:102150614-102157945	TAD_935	chr11:100280000-102960000	yes
chr9	108475400	108485400	6_enhancer_25333_lociStitched	TAD_797	chr9:107480000-108480000	Wdr6	chr9:108474644-108481070	TAD_797	chr9:107480000-108480000	yes
chr17	35789200	35823800	15_enhancer_10672_lociStitched	TAD_1309	chr17:34760000-36040000	Vars2	chr17:35792579-35804537	TAD_1309	chr17:34760000-36040000	yes
chr5	92529600	92543400	6_enhancer_20660_lociStitched	TAD_444	chr5:91360000-92720000	G3bp2	chr5:92481172-92512761	TAD_444	chr5:91360000-92720000	yes
chr7	13597200	13617400	11_enhancer_22000_lociStitched	TAD_577	chr7:12120000-15560000	Trim28	chr7:13609501-13616384	TAD_577	chr7:12120000-15560000	yes
chr15	76251600	76298200	39_enhancer_7964_lociStitched	No_overlap_enh	No_overlap_enh	Scx	chr15:76287868-76289898	No_overlap_gene	No_overlap_gene	No_overlap_both
chr10	61340800	61368600	22_enhancer_1896_lociStitched	TAD_841	chr10:61280000-62840000	Col13a1	chr10:61300984-61441856	TAD_841	chr10:61280000-62840000	yes
chr6	120237000	120257200	8_enhancer_20826_lociStitched	TAD_555	chr6:119400000-120760000	B4galnt3	chr6:120153091-120244577	TAD_555	chr6:119400000-120760000	yes
chr11	66821400	66836400	5_enhancer_4287_lociStitched	TAD_914	chr11:65600000-66840000	Tmem220	chr11:66838656-66848814	TAD_914	chr11:65600000-66840000	yes
chr7	38257600	38262600	8_enhancer_23029_lociStitched	TAD_584	chr7:36400000-39320000	Zfp536	chr7:38103693-38558660	TAD_584	chr7:36400000-39320000	yes
chr19	6671600	6683200	10_enhancer_12604_lociStitched	TAD_1405	chr19:6480000-7560000	Slc22a12	chr19:6535845-6543019	TAD_1405	chr19:6480000-7560000	yes
chr2	156501600	156537400	22_enhancer_13212_lociStitched	No_overlap_enh	No_overlap_enh	Dlgap4	chr2:156439441-156590099	No_overlap_gene	No_overlap_gene	No_overlap_both
chr11	59324000	59330000	6_enhancer_4071_lociStitched	TAD_909	chr11:59040000-60240000	Zkscan17	chr11:59299022-59340253	TAD_909	chr11:59040000-60240000	yes
chr1	12796600	12805600	13_enhancer_136_lociStitched	TAD_3	chr1:10200000-12840000	Sulf1	chr1:12708626-12850452	TAD_3	chr1:10200000-12840000	yes
chr11	82712000	82743200	15_enhancer_4650_lociStitched	TAD_924	chr11:82040000-83080000	Unc45b	chr11:82724052-82756905	TAD_924	chr11:82040000-83080000	yes
chr3	144073200	144085400	9_enhancer_15103_lociStitched	TAD_314	chr3:142400000-144320000	Hs2st1	chr3:144094067-144233145	TAD_314	chr3:142400000-144320000	yes
chr19	38382400	38407800	19_enhancer_12110_lociStitched	TAD_1429	chr19:37600000-38960000	Lgi1	chr19:38339272-38383429	TAD_1429	chr19:37600000-38960000	yes
chr2	168913600	168933600	16_enhancer_13647_lociStitched	TAD_222	chr2:168720000-170200000	Zfp64	chr2:168718831-168781087	TAD_222	chr2:168720000-170200000	yes
chr17	27134400	27147000	11_enhancer_9901_lociStitched	No_overlap_enh	No_overlap_enh	Bak1	chr17:27156755-27165954	TAD_1304	chr17:27160000-29680000	No_overlap_enh
chr11	60735400	60737200	4_enhancer_4146_lociStitched	TAD_910	chr11:60520000-61680000	Gm16515	chr11:60715748-60728252	TAD_910	chr11:60520000-61680000	yes
chr4	84306400	84310200	7_enhancer_18066_lociStitched	TAD_356	chr4:83280000-86240000	Bnc2	chr4:83918446-84321179	TAD_356	chr4:83280000-86240000	yes
chr2	29583800	29600800	13_enhancer_14274_lociStitched	TAD_134	chr2:28560000-29600000	Gm13547	chr2:29614832-29624518	No_overlap_gene	No_overlap_gene	No_overlap_gene
chr5	140643200	140672800	10_enhancer_19792_lociStitched	TAD_478	chr5:140240000-141200000	Mad1l1	chr5:140484643-140797506	TAD_478	chr5:140240000-141200000	yes
chr14	27895800	27921400	22_enhancer_6753_lociStitched	TAD_1098	chr14:27080000-28280000	Il17rd	chr14:27852187-27920472	TAD_1098	chr14:27080000-28280000	yes
chr7	38883200	38896200	6_enhancer_23049_lociStitched	TAD_584	chr7:36400000-39320000	Ccne1	chr7:38883003-38892553	TAD_584	chr7:36400000-39320000	yes
chr9	114940800	114946600	9_enhancer_25483_lociStitched	TAD_802	chr9:114520000-117920000	Osbpl10	chr9:114976397-115141341	TAD_802	chr9:114520000-117920000	yes
chr2	151973600	151986600	8_enhancer_13024_lociStitched	TAD_211	chr2:151120000-154160000	Tcf15	chr2:151969297-151974833	TAD_211	chr2:151120000-154160000	yes
chr19	10336000	10345800	7_enhancer_11913_lociStitched	TAD_1408	chr19:9960000-10600000	Myrf	chr19:10282760-10315238	TAD_1408	chr19:9960000-10600000	yes
chr4	125243200	125288000	30_enhancer_16092_lociStitched	TAD_374	chr4:124600000-125720000	Grik3	chr4:125167944-125391417	TAD_374	chr4:124600000-125720000	yes
chr15	82932600	82962000	9_enhancer_8340_lociStitched	TAD_1214	chr15:82080000-82960000	Rrp7a	chr15:82943863-82953231	TAD_1214	chr15:82080000-82960000	yes
chr8	119761800	119767400	6_enhancer_23983_lociStitched	TAD_714	chr8:119520000-120000000	Cmip	chr8:119873069-119985405	TAD_714	chr8:119520000-120000000	yes
chr3	135190800	135207000	6_enhancer_15088_lociStitched	TAD_310	chr3:134920000-138080000	Manba	chr3:135148575-135234368	TAD_310	chr3:134920000-138080000	yes
chr13	55296200	55308800	3_enhancer_6233_lociStitched	TAD_1046	chr13:54760000-55720000	Nsd1	chr13:55311143-55419686	TAD_1046	chr13:54760000-55720000	yes
chr2	154160200	154166400	7_enhancer_13107_lociStitched	TAD_211	chr2:151120000-154160000	Bpifb9b	chr2:154132963-154146382	TAD_211	chr2:151120000-154160000	yes
chr16	90430400	90441800	18_enhancer_9485_lociStitched	TAD_1285	chr16:90280000-90760000	Hunk	chr16:90386642-90499798	TAD_1285	chr16:90280000-90760000	yes
chr9	75201600	75246600	15_enhancer_26403_lociStitched	TAD_776	chr9:74880000-78080000	Bcl2l10	chr9:75195565-75199439	TAD_776	chr9:74880000-78080000	yes
chr10	70293800	70309200	13_enhancer_2074_lociStitched	TAD_846	chr10:69480000-70720000	4930533K18Rik	chr10:70331417-70397072	TAD_846	chr10:69480000-70720000	yes
chr2	29942200	29967200	11_enhancer_14329_lociStitched	No_overlap_enh	No_overlap_enh	Zdhhc12	chr2:29946464-29949168	No_overlap_gene	No_overlap_gene	No_overlap_both
chr6	135663000	135665800	5_enhancer_21006_lociStitched	TAD_565	chr6:134920000-136760000	Emp1	chr6:135312949-135333191	TAD_565	chr6:134920000-136760000	yes
chr14	58138200	58151400	4_enhancer_7114_lociStitched	TAD_1116	chr14:56520000-59760000	Il17d	chr14:58143666-58162002	TAD_1116	chr14:56520000-59760000	yes
chr17	10622400	10632000	7_enhancer_9632_lociStitched	TAD_1295	chr17:9160000-13200000	Qk	chr17:10512810-10513094	TAD_1295	chr17:9160000-13200000	yes
chr17	30937400	30981400	34_enhancer_10336_lociStitched	TAD_1305	chr17:29720000-31640000	Glp1r	chr17:31038785-31073455	TAD_1305	chr17:29720000-31640000	yes
chr19	6412000	6421200	4_enhancer_12589_lociStitched	TAD_1405	chr19:6480000-7560000	Nrxn2	chr19:6418731-6544169	TAD_1405	chr19:6480000-7560000	yes
chr5	122411400	122469200	16_enhancer_19073_lociStitched	TAD_465	chr5:122000000-125000000	Cux2	chr5:122308562-122308977	TAD_465	chr5:122000000-125000000	yes
chr4	124500800	124534600	6_enhancer_16006_lociStitched	No_overlap_enh	No_overlap_enh	1110065P20Rik	chr4:124526729-124527974	No_overlap_gene	No_overlap_gene	No_overlap_both
chr17	28183000	28287800	40_enhancer_10073_lociStitched	TAD_1304	chr17:27160000-29680000	Tcp11	chr17:28203692-28217584	TAD_1304	chr17:27160000-29680000	yes
chr5	13981400	13984200	3_enhancer_19699_lociStitched	TAD_398	chr5:11120000-15040000	Sema3e	chr5:14025276-14256689	TAD_398	chr5:11120000-15040000	yes
chr11	88691400	88708000	20_enhancer_4792_lociStitched	TAD_928	chr11:87000000-88800000	Akap1	chr11:88692106-88725900	TAD_928	chr11:87000000-88800000	yes
chr1	63178600	63184600	2_enhancer_903_lociStitched	TAD_35	chr1:61040000-63160000	Ino80d	chr1:63004992-63161241	TAD_35	chr1:61040000-63160000	yes
chr4	124811000	124816200	7_enhancer_16033_lociStitched	TAD_374	chr4:124600000-125720000	Zc3h12a	chr4:124795667-124805084	TAD_374	chr4:124600000-125720000	yes
chr16	9131200	9150600	9_enhancer_9515_lociStitched	TAD_1235	chr16:8880000-10520000	1810013L24Rik	chr16:8830193-8859009	No_overlap_gene	No_overlap_gene	No_overlap_gene
chr1	133780600	133788000	2_enhancer_213_lociStitched	No_overlap_enh	No_overlap_enh	Rab7l1	chr1:133763801-133769464	No_overlap_gene	No_overlap_gene	No_overlap_both
chr4	44960000	44980800	12_enhancer_17842_lociStitched	TAD_338	chr4:42840000-46200000	Grhpr	chr4:44994267-45003606	TAD_338	chr4:42840000-46200000	yes
chr5	137397800	137427000	10_enhancer_19604_lociStitched	No_overlap_enh	No_overlap_enh	Fis1	chr5:137429145-137442104	No_overlap_gene	No_overlap_gene	No_overlap_both
chr13	98045200	98054000	9_enhancer_6446_lociStitched	TAD_1071	chr13:97920000-99040000	Enc1	chr13:98011060-98022994	TAD_1071	chr13:97920000-99040000	yes
chr9	114485000	114496400	4_enhancer_25458_lociStitched	No_overlap_enh	No_overlap_enh	Trim71	chr9:114420393-114473487	No_overlap_gene	No_overlap_gene	No_overlap_both
chr7	26449000	26456400	7_enhancer_22587_lociStitched	TAD_580	chr7:24080000-26520000	Tmem91	chr7:26454158-26460185	TAD_580	chr7:24080000-26520000	yes
chr6	39382000	39419400	17_enhancer_21306_lociStitched	No_overlap_enh	No_overlap_enh	Mkrn1	chr6:39347803-39370461	No_overlap_gene	No_overlap_gene	No_overlap_both
chr2	25076200	25086000	3_enhancer_14116_lociStitched	TAD_132	chr2:24800000-26480000	Tubb4b	chr2:25077680-25080222	TAD_132	chr2:24800000-26480000	yes
chr11	119121200	119154800	19_enhancer_3412_lociStitched	No_overlap_enh	No_overlap_enh	Gaa	chr11:119129201-119146768	No_overlap_gene	No_overlap_gene	No_overlap_both
chr4	135163400	135175600	6_enhancer_16545_lociStitched	No_overlap_enh	No_overlap_enh	Grhl3	chr4:135097803-135129545	No_overlap_gene	No_overlap_gene	No_overlap_both
chr15	79278000	79298200	14_enhancer_8146_lociStitched	TAD_1212	chr15:78760000-79920000	Csnk1e	chr15:79248282-79274349	TAD_1212	chr15:78760000-79920000	yes
chr17	48562200	48574800	4_enhancer_10981_lociStitched	TAD_1317	chr17:47840000-50040000	Apobec2	chr17:48558556-48572053	TAD_1317	chr17:47840000-50040000	yes
chr4	124290400	124319400	13_enhancer_15992_lociStitched	TAD_373	chr4:122480000-124440000	3100002H09Rik	chr4:124287174-124288046	TAD_373	chr4:122480000-124440000	yes
chr5	39049600	39065800	21_enhancer_20496_lociStitched	TAD_414	chr5:38640000-41400000	Zfp518b	chr5:39059719-39075989	TAD_414	chr5:38640000-41400000	yes
chr17	31232400	31256200	10_enhancer_10440_lociStitched	TAD_1305	chr17:29720000-31640000	Tff3	chr17:31262251-31266591	TAD_1305	chr17:29720000-31640000	yes
chr11	57782600	57791600	3_enhancer_4002_lociStitched	TAD_908	chr11:55280000-58640000	Larp1	chr11:57822566-57875533	TAD_908	chr11:55280000-58640000	yes
chr2	174080400	174100400	22_enhancer_13839_lociStitched	TAD_224	chr2:172880000-177360000	Gnas	chr2:174109821-174172245	TAD_224	chr2:172880000-177360000	yes
chr5	114850600	114887000	33_enhancer_18466_lociStitched	TAD_459	chr5:114640000-116040000	Mmab	chr5:114881043-114894068	TAD_459	chr5:114640000-116040000	yes
chr16	17243000	17283200	20_enhancer_8961_lociStitched	TAD_1239	chr16:16880000-18880000	Tmem191c	chr16:17276393-17283322	TAD_1239	chr16:16880000-18880000	yes
chr13	55437000	55453000	14_enhancer_6240_lociStitched	TAD_1046	chr13:54760000-55720000	Mxd3	chr13:55426529-55431119	TAD_1046	chr13:54760000-55720000	yes
chr4	83080600	83086200	8_enhancer_18039_lociStitched	TAD_355	chr4:80480000-83240000	Snapc3	chr4:83063628-83113580	TAD_355	chr4:80480000-83240000	yes
chr17	26246200	26255200	3_enhancer_9878_lociStitched	TAD_1303	chr17:26240000-26800000	Tmem8	chr17:26250261-26260199	TAD_1303	chr17:26240000-26800000	yes
chr19	41524200	41537600	8_enhancer_12140_lociStitched	TAD_1432	chr19:40680000-41960000	Lcor	chr19:41557127-41636736	TAD_1432	chr19:40680000-41960000	yes
chr16	48297600	48320800	11_enhancer_9344_lociStitched	TAD_1263	chr16:46080000-48920000	Dppa2	chr16:48310590-48319836	TAD_1263	chr16:46080000-48920000	yes
chr8	128213200	128225600	6_enhancer_24338_lociStitched	TAD_720	chr8:127400000-128400000	Map10	chr8:128193717-128197265	TAD_720	chr8:127400000-128400000	yes
chr3	88365800	88377800	10_enhancer_15394_lociStitched	TAD_278	chr3:87720000-89040000	Ssr2	chr3:88383593-88392319	TAD_278	chr3:87720000-89040000	yes
chr7	31247000	31267400	15_enhancer_22871_lociStitched	TAD_582	chr7:27920000-32440000	Nphs1	chr7:31243334-31272242	TAD_582	chr7:27920000-32440000	yes
chr6	97050800	97054000	6_enhancer_21651_lociStitched	TAD_539	chr6:94960000-97080000	Fam19a4	chr6:96781203-97010405	TAD_539	chr6:94960000-97080000	yes
chr8	12479800	12511000	13_enhancer_24236_lociStitched	TAD_653	chr8:11720000-12760000	Spaca7	chr8:12573049-12600738	TAD_653	chr8:11720000-12760000	yes
chr8	28346600	28354400	14_enhancer_24496_lociStitched	No_overlap_enh	No_overlap_enh	Adrb3	chr8:28336248-28340060	No_overlap_gene	No_overlap_gene	No_overlap_both
chr5	143882000	143886400	4_enhancer_19956_lociStitched	TAD_480	chr5:143040000-143880000	Rnf216	chr5:143752572-143874673	TAD_480	chr5:143040000-143880000	yes
chr7	52803400	52808400	6_enhancer_23328_lociStitched	TAD_587	chr7:51480000-54440000	Hsd17b14	chr7:52810263-52823122	TAD_587	chr7:51480000-54440000	yes
chr7	25788200	25810000	18_enhancer_22521_lociStitched	TAD_580	chr7:24080000-26520000	Atp1a3	chr7:25763186-25790976	TAD_580	chr7:24080000-26520000	yes
chr2	172341200	172343800	7_enhancer_13738_lociStitched	No_overlap_enh	No_overlap_enh	Tfap2c	chr2:172375093-172384122	No_overlap_gene	No_overlap_gene	No_overlap_both
chr2	17889800	17912000	20_enhancer_13874_lociStitched	TAD_127	chr2:17320000-19320000	H2afb1	chr2:17918049-17918573	TAD_127	chr2:17320000-19320000	yes
chr7	20206200	20229000	5_enhancer_22429_lociStitched	TAD_579	chr7:17720000-20680000	Relb	chr7:20191566-20214787	TAD_579	chr7:17720000-20680000	yes
chr14	35373400	35416800	13_enhancer_6909_lociStitched	TAD_1103	chr14:34440000-35400000	Ldb3	chr14:35339885-35401867	TAD_1103	chr14:34440000-35400000	yes
chr2	172370400	172425400	24_enhancer_13766_lociStitched	No_overlap_enh	No_overlap_enh	Tfap2c	chr2:172375093-172384122	No_overlap_gene	No_overlap_gene	No_overlap_both
chr6	113345800	113363600	7_enhancer_20740_lociStitched	TAD_550	chr6:113360000-114040000	Ttll3	chr6:113339254-113364577	TAD_550	chr6:113360000-114040000	yes
chr5	117849800	117859800	4_enhancer_18773_lociStitched	TAD_461	chr5:117960000-118440000	Ksr2	chr5:117864009-118213336	TAD_461	chr5:117960000-118440000	yes
chr2	168595200	168605400	6_enhancer_13634_lociStitched	No_overlap_enh	No_overlap_enh	Sall4	chr2:168573832-168593443	No_overlap_gene	No_overlap_gene	No_overlap_both
chr17	35044600	35055600	9_enhancer_10596_lociStitched	TAD_1309	chr17:34760000-36040000	Slc44a4	chr17:35051411-35067381	TAD_1309	chr17:34760000-36040000	yes
chr1	121290400	121301800	9_enhancer_87_lociStitched	TAD_62	chr1:120200000-121920000	Inhbb	chr1:121312042-121318825	TAD_62	chr1:120200000-121920000	yes
chr9	56380400	56385800	3_enhancer_26105_lociStitched	TAD_760	chr9:56000000-56680000	Hmg20a	chr9:56266451-56344691	TAD_760	chr9:56000000-56680000	yes
chr2	28928400	28932600	4_enhancer_14242_lociStitched	TAD_134	chr2:28560000-29600000	Ttf1	chr2:28915782-28943176	TAD_134	chr2:28560000-29600000	yes
chr10	84990800	85009600	11_enhancer_2684_lociStitched	TAD_853	chr10:84640000-85120000	Btbd11	chr10:84849559-85123037	TAD_853	chr10:84640000-85120000	yes
chr18	75405000	75412000	7_enhancer_11718_lociStitched	TAD_1394	chr18:75200000-75760000	Smad7	chr18:75527183-75555589	TAD_1394	chr18:75200000-75760000	yes
chr11	117917000	117958000	22_enhancer_3349_lociStitched	TAD_946	chr11:115160000-118840000	Dnahc17	chr11:117883037-117990533	TAD_946	chr11:115160000-118840000	yes
chr8	90493000	90502000	7_enhancer_25055_lociStitched	TAD_696	chr8:89440000-90680000	Zfp423	chr8:90185709-90483494	TAD_696	chr8:89440000-90680000	yes
chr1	136427800	136438400	3_enhancer_327_lociStitched	TAD_71	chr1:135600000-137680000	4931440L10Rik	chr1:136437518-136446259	TAD_71	chr1:135600000-137680000	yes
chr15	37170200	37188400	7_enhancer_7587_lociStitched	TAD_1179	chr15:36640000-38600000	Grhl2	chr15:37162791-37293324	TAD_1179	chr15:36640000-38600000	yes
chr10	119529600	119552600	9_enhancer_1361_lociStitched	TAD_876	chr10:117160000-119600000	Helb	chr10:119520664-119550043	TAD_876	chr10:117160000-119600000	yes
chr2	163332600	163343400	7_enhancer_13370_lociStitched	TAD_218	chr2:163280000-164560000	R3hdml	chr2:163318054-163328348	TAD_218	chr2:163280000-164560000	yes
chr9	78207000	78220600	9_enhancer_26422_lociStitched	No_overlap_enh	No_overlap_enh	Dppa5a	chr9:78214859-78215984	No_overlap_gene	No_overlap_gene	No_overlap_both
chr11	79944800	79947400	5_enhancer_4616_lociStitched	TAD_922	chr11:78240000-80000000	Tefm	chr11:79950179-79955655	TAD_922	chr11:78240000-80000000	yes
chr4	117039400	117052200	9_enhancer_15767_lociStitched	TAD_370	chr4:115680000-118880000	Tmem53	chr4:116924556-116941187	TAD_370	chr4:115680000-118880000	yes
chr5	113749600	113767600	9_enhancer_18348_lociStitched	TAD_458	chr5:113720000-114440000	Sgsm1	chr5:113672240-113739806	TAD_458	chr5:113720000-114440000	yes
chr4	140875000	140948000	37_enhancer_16968_lociStitched	TAD_386	chr4:140680000-141160000	Fam131c	chr4:140924135-140940090	TAD_386	chr4:140680000-141160000	yes
chr10	80535200	80546400	20_enhancer_2508_lociStitched	TAD_850	chr10:79120000-81040000	Thop1	chr10:80532780-80545304	TAD_850	chr10:79120000-81040000	yes
chr2	31446600	31476400	32_enhancer_14520_lociStitched	TAD_136	chr2:30840000-32400000	Fubp3	chr2:31428171-31473046	TAD_136	chr2:30840000-32400000	yes
chr8	91497200	91542200	20_enhancer_25101_lociStitched	TAD_697	chr8:90680000-92320000	Sall1	chr8:91551147-91568061	TAD_697	chr8:90680000-92320000	yes
chr10	69820600	69842600	19_enhancer_2068_lociStitched	TAD_846	chr10:69480000-70720000	Fam13c	chr10:69903416-70021479	TAD_846	chr10:69480000-70720000	yes
chr11	95817600	95838400	25_enhancer_4921_lociStitched	TAD_931	chr11:93760000-96840000	Igf2bp1	chr11:95818477-95867254	TAD_931	chr11:93760000-96840000	yes
chr16	20708400	20723800	13_enhancer_9056_lociStitched	TAD_1241	chr16:20440000-21440000	Clcn2	chr16:20703037-20717819	TAD_1241	chr16:20440000-21440000	yes
chr7	97682800	97689600	5_enhancer_23682_lociStitched	TAD_614	chr7:97600000-98600000	Tmem126b	chr7:97616704-97624511	TAD_614	chr7:97600000-98600000	yes
chr7	25697200	25733000	15_enhancer_22497_lociStitched	TAD_580	chr7:24080000-26520000	Arhgef1	chr7:25687931-25711611	TAD_580	chr7:24080000-26520000	yes
chr6	140551400	140556800	6_enhancer_21036_lociStitched	TAD_568	chr6:139520000-140560000	Aebp2	chr6:140570970-140626993	TAD_569	chr6:140600000-142720000	no
chr2	165890000	165911200	15_enhancer_13483_lociStitched	TAD_219	chr2:164680000-166880000	Sulf2	chr2:165898589-165981163	TAD_219	chr2:164680000-166880000	yes
chr4	137266600	137277800	5_enhancer_16671_lociStitched	TAD_382	chr4:135600000-137200000	Rap1gap	chr4:137220641-137285782	No_overlap_gene	No_overlap_gene	No_overlap_gene
chr4	135793600	135827600	16_enhancer_16563_lociStitched	TAD_382	chr4:135600000-137200000	Tcea3	chr4:135803644-135830813	TAD_382	chr4:135600000-137200000	yes
chr15	73504600	73508600	5_enhancer_7770_lociStitched	No_overlap_enh	No_overlap_enh	Gpr20	chr15:73525034-73537935	TAD_1209	chr15:73520000-74400000	No_overlap_enh
chr7	31218800	31227000	3_enhancer_22857_lociStitched	TAD_582	chr7:27920000-32440000	Aplp1	chr7:31220001-31230580	TAD_582	chr7:27920000-32440000	yes
chr12	111184800	111191000	2_enhancer_5305_lociStitched	TAD_1008	chr12:110040000-112120000	Dio3	chr12:111517278-111519307	TAD_1008	chr12:110040000-112120000	yes
chr15	36979200	37013200	23_enhancer_7561_lociStitched	TAD_1179	chr15:36640000-38600000	Zfp706	chr15:36926786-36937157	TAD_1179	chr15:36640000-38600000	yes
chr11	66733200	66747200	6_enhancer_4277_lociStitched	TAD_914	chr11:65600000-66840000	Pirt	chr11:66725483-66743378	TAD_914	chr11:65600000-66840000	yes
chr5	120034600	120039800	4_enhancer_18866_lociStitched	TAD_463	chr5:119200000-120920000	Tbx3	chr5:120120678-120134733	TAD_463	chr5:119200000-120920000	yes
chr1	95084800	95120400	38_enhancer_1244_lociStitched	TAD_53	chr1:93400000-95720000	E030010N08Rik	chr1:95112476-95127649	TAD_53	chr1:93400000-95720000	yes
chr7	133636600	133649800	6_enhancer_21915_lociStitched	TAD_637	chr7:133320000-134400000	Atxn2l	chr7:133635224-133646816	TAD_637	chr7:133320000-134400000	yes
chr15	7062400	7069800	3_enhancer_7725_lociStitched	TAD_1158	chr15:6720000-8040000	Lifr	chr15:7079559-7147489	TAD_1158	chr15:6720000-8040000	yes
chr6	122611600	122616400	4_enhancer_20863_lociStitched	TAD_557	chr6:121200000-124400000	Dppa3	chr6:122576428-122580290	TAD_557	chr6:121200000-124400000	yes
chr17	56836200	56864200	7_enhancer_11086_lociStitched	TAD_1323	chr17:56160000-56880000	Vmac	chr17:56853355-56857122	TAD_1323	chr17:56160000-56880000	yes
chr7	134884400	134893000	3_enhancer_21973_lociStitched	TAD_638	chr7:134400000-135040000	Fbxl19	chr7:134890289-134912441	TAD_638	chr7:134400000-135040000	yes
chr5	116026000	116070400	50_enhancer_18635_lociStitched	TAD_459	chr5:114640000-116040000	Gcn1l1	chr5:116015263-116072665	TAD_459	chr5:114640000-116040000	yes
chr11	107286400	107295400	6_enhancer_2958_lociStitched	TAD_940	chr11:107000000-107360000	Pitpnc1	chr11:107069206-107332034	TAD_940	chr11:107000000-107360000	yes
chr14	27943200	27961200	15_enhancer_6764_lociStitched	TAD_1098	chr14:27080000-28280000	Arhgef3	chr14:28051225-28217090	TAD_1098	chr14:27080000-28280000	yes
chr11	50061200	50072200	7_enhancer_3860_lociStitched	TAD_905	chr11:49800000-51400000	Ltc4s	chr11:50049971-50052118	TAD_905	chr11:49800000-51400000	yes
chr17	86534800	86549800	8_enhancer_11327_lociStitched	TAD_1341	chr17:85080000-86520000	Srbd1	chr17:86384005-86544515	TAD_1341	chr17:85080000-86520000	yes
chr2	32068600	32086400	19_enhancer_14554_lociStitched	TAD_136	chr2:30840000-32400000	Pomt1	chr2:32092110-32110525	TAD_136	chr2:30840000-32400000	yes
chr7	28294800	28318000	23_enhancer_22643_lociStitched	TAD_582	chr7:27920000-32440000	Hipk4	chr7:28308280-28316194	TAD_582	chr7:27920000-32440000	yes
chr7	4847600	4858800	9_enhancer_23120_lociStitched	TAD_575	chr7:4480000-7280000	Zfp628	chr7:4866819-4873605	TAD_575	chr7:4480000-7280000	yes
chr4	147968800	147980600	5_enhancer_17142_lociStitched	TAD_390	chr4:147240000-150360000	Masp2	chr4:147976663-147989608	TAD_390	chr4:147240000-150360000	yes
chr10	80771600	80787400	12_enhancer_2570_lociStitched	TAD_850	chr10:79120000-81040000	Cactin	chr10:80783847-80788996	TAD_850	chr10:79120000-81040000	yes
chr15	58769400	58802400	14_enhancer_7668_lociStitched	TAD_1197	chr15:58760000-59160000	Ndufb9	chr15:58765365-58771044	TAD_1197	chr15:58760000-59160000	yes
chr4	150517000	150546800	22_enhancer_17350_lociStitched	TAD_391	chr4:150480000-151440000	Gm13090	chr4:150463679-150465558	No_overlap_gene	No_overlap_gene	No_overlap_gene
chr5	147964400	147971600	6_enhancer_20075_lociStitched	TAD_482	chr5:145960000-148160000	Gsx1	chr5:148000272-148002523	TAD_482	chr5:145960000-148160000	yes
chr17	71218800	71264800	19_enhancer_11211_lociStitched	TAD_1330	chr17:69720000-71800000	Gm16519	chr17:71278359-71278886	TAD_1330	chr17:69720000-71800000	yes
chr7	3346000	3354000	7_enhancer_22930_lociStitched	TAD_574	chr7:3040000-4440000	Cacng7	chr7:3333055-3367810	TAD_574	chr7:3040000-4440000	yes
chr2	156270400	156274800	6_enhancer_13176_lociStitched	No_overlap_enh	No_overlap_enh	Epb4.1l1	chr2:156246645-156368950	No_overlap_gene	No_overlap_gene	No_overlap_both
chr2	157286000	157296000	13_enhancer_13254_lociStitched	TAD_214	chr2:156960000-157400000	Src	chr2:157244180-157297598	TAD_214	chr2:156960000-157400000	yes
chr9	65437800	65450200	6_enhancer_26281_lociStitched	TAD_768	chr9:65200000-65880000	Pif1	chr9:65434967-65443774	TAD_768	chr9:65200000-65880000	yes
chr14	52684800	52691600	7_enhancer_7012_lociStitched	TAD_1113	chr14:50480000-53400000	Olfr221	chr14:52654757-52655818	TAD_1113	chr14:50480000-53400000	yes
chr2	119593200	119615600	11_enhancer_12806_lociStitched	TAD_190	chr2:119120000-121280000	Rpap1	chr2:119589040-119613273	TAD_190	chr2:119120000-121280000	yes
chr7	52698800	52711000	5_enhancer_23319_lociStitched	TAD_587	chr7:51480000-54440000	Ftl1	chr7:52713314-52715254	TAD_587	chr7:51480000-54440000	yes
chr8	72752200	72784400	12_enhancer_24660_lociStitched	TAD_687	chr8:72080000-75000000	Armc6	chr8:72744071-72758365	TAD_687	chr8:72080000-75000000	yes
chr10	60667600	60718800	27_enhancer_1822_lociStitched	TAD_840	chr10:59760000-61160000	Adamts14	chr10:60659860-60736186	TAD_840	chr10:59760000-61160000	yes
chr1	12732600	12752400	13_enhancer_122_lociStitched	TAD_3	chr1:10200000-12840000	Sulf1	chr1:12708626-12850452	TAD_3	chr1:10200000-12840000	yes
chr4	137995000	138002200	11_enhancer_16716_lociStitched	TAD_383	chr4:137840000-138440000	Mul1	chr4:137990586-137998180	TAD_383	chr4:137840000-138440000	yes
chr14	99720200	99736800	25_enhancer_7338_lociStitched	TAD_1141	chr14:99480000-101880000	Klf5	chr14:99697910-99712624	TAD_1141	chr14:99480000-101880000	yes
chr2	38406000	38416800	10_enhancer_14692_lociStitched	TAD_141	chr2:37200000-39080000	Nek6	chr2:38367163-38443561	TAD_141	chr2:37200000-39080000	yes
chr10	6199600	6204600	10_enhancer_1984_lociStitched	TAD_810	chr10:5920000-7280000	Akap12	chr10:5987073-6080212	TAD_810	chr10:5920000-7280000	yes
chr14	21029600	21041000	3_enhancer_6659_lociStitched	TAD_1093	chr14:20440000-21120000	Kcnk5	chr14:20959280-21001004	TAD_1093	chr14:20440000-21120000	yes
chr16	13714800	13753200	21_enhancer_8909_lociStitched	TAD_1237	chr16:13120000-13800000	Pla2g10	chr16:13715150-13731076	TAD_1237	chr16:13120000-13800000	yes
chr8	11505800	11547800	28_enhancer_23896_lociStitched	No_overlap_enh	No_overlap_enh	Cars2	chr8:11514021-11550771	No_overlap_gene	No_overlap_gene	No_overlap_both
chr11	116750000	116776400	21_enhancer_3228_lociStitched	TAD_946	chr11:115160000-118840000	Mgat5b	chr11:116780177-116848262	TAD_946	chr11:115160000-118840000	yes
chr4	106309200	106338800	11_enhancer_15614_lociStitched	TAD_366	chr4:106240000-107360000	Pars2	chr4:106323674-106327887	TAD_366	chr4:106240000-107360000	yes
chr18	60981000	60996800	6_enhancer_11596_lociStitched	TAD_1384	chr18:60960000-63160000	Tcof1	chr18:60973409-61008625	TAD_1384	chr18:60960000-63160000	yes
chr5	53892800	53898400	9_enhancer_20536_lociStitched	TAD_422	chr5:53680000-54080000	Rbpj	chr5:53947018-54048684	TAD_422	chr5:53680000-54080000	yes
chr2	38522800	38553000	15_enhancer_14709_lociStitched	TAD_141	chr2:37200000-39080000	Nr5a1	chr2:38548176-38570062	TAD_141	chr2:37200000-39080000	yes
chr2	153466200	153487400	11_enhancer_13093_lociStitched	TAD_211	chr2:151120000-154160000	Dnmt3b	chr2:153475186-153513466	TAD_211	chr2:151120000-154160000	yes
chr18	38724200	38742600	6_enhancer_11521_lociStitched	TAD_1370	chr18:38120000-40400000	Spry4	chr18:38745922-38760922	TAD_1370	chr18:38120000-40400000	yes
chr2	172696200	172716200	10_enhancer_13798_lociStitched	No_overlap_enh	No_overlap_enh	Bmp7	chr2:172693513-172765822	No_overlap_gene	No_overlap_gene	No_overlap_both
chr11	114431600	114450600	5_enhancer_3026_lociStitched	TAD_945	chr11:113680000-114920000	Rpl38	chr11:114529838-114533645	TAD_945	chr11:113680000-114920000	yes
chr11	116185400	116209400	16_enhancer_3151_lociStitched	TAD_946	chr11:115160000-118840000	Foxj1	chr11:116192018-116196713	TAD_946	chr11:115160000-118840000	yes
chr8	91585200	91608200	19_enhancer_25116_lociStitched	TAD_697	chr8:90680000-92320000	Sall1	chr8:91551147-91568061	TAD_697	chr8:90680000-92320000	yes
chr15	59433400	59441000	17_enhancer_7681_lociStitched	TAD_1198	chr15:59240000-59680000	Trib1	chr15:59479905-59488105	TAD_1198	chr15:59240000-59680000	yes
chr2	150770600	150781200	19_enhancer_12978_lociStitched	TAD_210	chr2:148760000-151080000	Gins1	chr2:150731136-150757016	TAD_210	chr2:148760000-151080000	yes
chr6	64963400	64970000	10_enhancer_21405_lociStitched	TAD_521	chr6:64960000-67520000	Smarcad1	chr6:64992661-65066044	TAD_521	chr6:64960000-67520000	yes
chr10	60779200	60817400	20_enhancer_1846_lociStitched	TAD_840	chr10:59760000-61160000	Prf1	chr10:60760584-60767011	TAD_840	chr10:59760000-61160000	yes
chr8	37602600	37622800	5_enhancer_24553_lociStitched	TAD_666	chr8:36560000-38160000	6430573F11Rik	chr8:37520602-37577374	TAD_666	chr8:36560000-38160000	yes
chr3	34627000	34669000	17_enhancer_15232_lociStitched	TAD_244	chr3:33720000-36040000	Sox2	chr3:34548927-34551383	TAD_244	chr3:33720000-36040000	yes
chr2	154243800	154256800	4_enhancer_13115_lociStitched	TAD_212	chr2:154200000-155640000	Cbfa2t2	chr2:154262217-154365092	TAD_212	chr2:154200000-155640000	yes
chr4	125162600	125188000	10_enhancer_16075_lociStitched	TAD_374	chr4:124600000-125720000	Grik3	chr4:125167944-125391417	TAD_374	chr4:124600000-125720000	yes
chr4	155030400	155045400	14_enhancer_17679_lociStitched	TAD_392	chr4:151880000-155630120	Mib2	chr4:155028786-155043307	TAD_392	chr4:151880000-155630120	yes
chr1	13062200	13086600	22_enhancer_184_lociStitched	TAD_4	chr1:13160000-13600000	Prdm14	chr1:13103538-13117244	No_overlap_gene	No_overlap_gene	No_overlap_gene
chr5	122317600	122362600	17_enhancer_19063_lociStitched	TAD_465	chr5:122000000-125000000	Fam109a	chr5:122299037-122304608	TAD_465	chr5:122000000-125000000	yes
chr9	120028600	120044800	8_enhancer_25625_lociStitched	TAD_806	chr9:119920000-121640000	Rpsa	chr9:120036884-120041487	TAD_806	chr9:119920000-121640000	yes
chr11	95976400	96006800	10_enhancer_4958_lociStitched	TAD_931	chr11:93760000-96840000	Ttll6	chr11:95995100-96026765	TAD_931	chr11:93760000-96840000	yes
chr7	20289200	20304200	10_enhancer_22439_lociStitched	TAD_579	chr7:17720000-20680000	Tomm40	chr7:20286662-20300787	TAD_579	chr7:17720000-20680000	yes
chr4	116453400	116456400	4_enhancer_15706_lociStitched	TAD_370	chr4:115680000-118880000	Toe1	chr4:116466915-116480245	TAD_370	chr4:115680000-118880000	yes
chr12	73943000	73956400	6_enhancer_5726_lociStitched	TAD_990	chr12:73920000-74680000	4930447C04Rik	chr12:73982096-74041820	TAD_990	chr12:73920000-74680000	yes
chr2	166395600	166437400	15_enhancer_13536_lociStitched	TAD_219	chr2:164680000-166880000	Prex1	chr2:166391842-166539332	TAD_219	chr2:164680000-166880000	yes
chr1	37039800	37042000	3_enhancer_817_lociStitched	TAD_18	chr1:36560000-37960000	Tmem131	chr1:36849036-36996372	TAD_18	chr1:36560000-37960000	yes
chr14	32916400	32939800	22_enhancer_6832_lociStitched	TAD_1101	chr14:31760000-33040000	Msmb	chr14:32955212-32971556	TAD_1101	chr14:31760000-33040000	yes
chr5	120144800	120172400	16_enhancer_18906_lociStitched	TAD_463	chr5:119200000-120920000	Tbx3	chr5:120120678-120134733	TAD_463	chr5:119200000-120920000	yes
chr11	120666600	120692200	28_enhancer_3560_lociStitched	TAD_948	chr11:119960000-121843856	Fasn	chr11:120667254-120685492	TAD_948	chr11:119960000-121843856	yes
chr8	77503800	77525200	10_enhancer_24787_lociStitched	TAD_688	chr8:75160000-77560000	Hmgxb4	chr8:77517255-77555877	TAD_688	chr8:75160000-77560000	yes
chr16	9071400	9094800	14_enhancer_9496_lociStitched	TAD_1235	chr16:8880000-10520000	1810013L24Rik	chr16:8830193-8859009	No_overlap_gene	No_overlap_gene	No_overlap_gene
chr4	138444000	138451600	21_enhancer_16749_lociStitched	No_overlap_enh	No_overlap_enh	Pla2g2e	chr4:138433857-138438732	TAD_383	chr4:137840000-138440000	No_overlap_enh
chr4	63078000	63090000	8_enhancer_18010_lociStitched	TAD_347	chr4:61440000-64160000	Akna	chr4:63028159-63064479	TAD_347	chr4:61440000-64160000	yes
chr5	114188400	114209000	17_enhancer_18396_lociStitched	TAD_458	chr5:113720000-114440000	Ficd	chr5:114185791-114190609	TAD_458	chr5:113720000-114440000	yes
chr6	100358200	100376800	4_enhancer_20682_lociStitched	TAD_541	chr6:99600000-100600000	Rybp	chr6:100178560-100237435	TAD_541	chr6:99600000-100600000	yes
chr10	44105600	44112600	3_enhancer_1672_lociStitched	TAD_834	chr10:43280000-45640000	Prdm1	chr10:44156983-44248307	TAD_834	chr10:43280000-45640000	yes
chr7	25288000	25304000	9_enhancer_22464_lociStitched	TAD_580	chr7:24080000-26520000	Zfp428	chr7:25292025-25300701	TAD_580	chr7:24080000-26520000	yes
chr6	128394600	128409800	5_enhancer_20972_lociStitched	No_overlap_enh	No_overlap_enh	Fkbp4	chr6:128379753-128388695	No_overlap_gene	No_overlap_gene	No_overlap_both
chr11	96632800	96645400	2_enhancer_4974_lociStitched	TAD_931	chr11:93760000-96840000	Snx11	chr11:96628869-96638873	TAD_931	chr11:93760000-96840000	yes
chr1	120538000	120558800	11_enhancer_14_lociStitched	TAD_62	chr1:120200000-121920000	Tfcp2l1	chr1:120524522-120581744	TAD_62	chr1:120200000-121920000	yes
chr5	121168800	121186000	10_enhancer_18983_lociStitched	No_overlap_enh	No_overlap_enh	Dtx1	chr5:121130211-121161936	No_overlap_gene	No_overlap_gene	No_overlap_both
chr11	33425400	33441600	16_enhancer_3710_lociStitched	TAD_898	chr11:32640000-35600000	Ranbp17	chr11:33111794-33413746	TAD_898	chr11:32640000-35600000	yes
chr7	4633200	4658000	11_enhancer_23091_lociStitched	TAD_575	chr7:4480000-7280000	Brsk1	chr7:4642206-4667599	TAD_575	chr7:4480000-7280000	yes
chr18	76780600	76797000	6_enhancer_11745_lociStitched	TAD_1396	chr18:76520000-77280000	Skor2	chr18:77095144-77139081	TAD_1396	chr18:76520000-77280000	yes
chr18	33996600	34016200	6_enhancer_11432_lociStitched	TAD_1367	chr18:32040000-34480000	Epb4.1l4a	chr18:33955981-34166860	TAD_1367	chr18:32040000-34480000	yes
chr2	29677200	29699400	11_enhancer_14287_lociStitched	No_overlap_enh	No_overlap_enh	Urm1	chr2:29675595-29700522	No_overlap_gene	No_overlap_gene	No_overlap_both
chr10	126968400	127020800	31_enhancer_1459_lociStitched	TAD_882	chr10:126480000-128120000	Nxph4	chr10:126962529-126971615	TAD_882	chr10:126480000-128120000	yes
chr11	12358200	12371000	5_enhancer_3585_lociStitched	TAD_888	chr11:11320000-12440000	Cobl	chr11:12136611-12364963	TAD_888	chr11:11320000-12440000	yes
chr12	87826400	87837200	10_enhancer_5885_lociStitched	TAD_998	chr12:84920000-88800000	Esrrb	chr12:87702067-87862578	TAD_998	chr12:84920000-88800000	yes
chr15	9381600	9385200	4_enhancer_8679_lociStitched	TAD_1160	chr15:9120000-10320000	Capsl	chr15:9365783-9395790	TAD_1160	chr15:9120000-10320000	yes
chr7	86601600	86619600	16_enhancer_23540_lociStitched	TAD_609	chr7:86280000-88960000	Polg	chr7:86593677-86611248	TAD_609	chr7:86280000-88960000	yes
chr4	137091400	137125000	15_enhancer_16643_lociStitched	TAD_382	chr4:135600000-137200000	Ldlrad2	chr4:137126791-137130558	TAD_382	chr4:135600000-137200000	yes
chr1	120926400	120953400	8_enhancer_53_lociStitched	TAD_62	chr1:120200000-121920000	Gli2	chr1:120730709-120950196	TAD_62	chr1:120200000-121920000	yes
chr11	95476400	95491600	6_enhancer_4904_lociStitched	TAD_931	chr11:93760000-96840000	Ngfr	chr11:95430132-95449049	TAD_931	chr11:93760000-96840000	yes
chr11	63764400	63778000	5_enhancer_4229_lociStitched	TAD_912	chr11:62520000-64800000	Hs3st3b1	chr11:63699294-63735792	TAD_912	chr11:62520000-64800000	yes
chr12	81716400	81729600	6_enhancer_5801_lociStitched	TAD_994	chr12:80360000-82040000	Slc39a9	chr12:81745202-81784328	TAD_994	chr12:80360000-82040000	yes
chr17	46924000	46942200	9_enhancer_10881_lociStitched	No_overlap_enh	No_overlap_enh	Rpl7l1	chr17:46910856-46919605	No_overlap_gene	No_overlap_gene	No_overlap_both
chr9	118964800	118989600	13_enhancer_25550_lociStitched	No_overlap_enh	No_overlap_enh	Vill	chr9:118961896-118980643	No_overlap_gene	No_overlap_gene	No_overlap_both
chr14	46054800	46067600	5_enhancer_6936_lociStitched	TAD_1109	chr14:45120000-47400000	Gnpnat1	chr14:45996009-46008477	TAD_1109	chr14:45120000-47400000	yes
chr6	39339800	39357400	9_enhancer_21297_lociStitched	No_overlap_enh	No_overlap_enh	Rab19	chr6:39331174-39340379	No_overlap_gene	No_overlap_gene	No_overlap_both
chr10	76650600	76657800	11_enhancer_2212_lociStitched	TAD_848	chr10:74640000-77640000	Col18a1	chr10:76514923-76629293	TAD_848	chr10:74640000-77640000	yes
chr7	26112400	26149400	23_enhancer_22576_lociStitched	TAD_580	chr7:24080000-26520000	Cnfn	chr7:26152635-26154743	TAD_580	chr7:24080000-26520000	yes
chr5	30127200	30138000	7_enhancer_20316_lociStitched	TAD_408	chr5:28040000-30440000	Dnajb6	chr5:30062228-30113018	TAD_408	chr5:28040000-30440000	yes
chr11	95394200	95408200	7_enhancer_4895_lociStitched	TAD_931	chr11:93760000-96840000	Nxph3	chr11:95371159-95375884	TAD_931	chr11:93760000-96840000	yes
chr5	54049000	54064600	21_enhancer_20565_lociStitched	TAD_422	chr5:53680000-54080000	Cckar	chr5:54089015-54098943	No_overlap_gene	No_overlap_gene	No_overlap_gene
chr4	151744600	151769800	30_enhancer_17480_lociStitched	No_overlap_enh	No_overlap_enh	Chd5	chr4:151712760-151764303	No_overlap_gene	No_overlap_gene	No_overlap_both
chr11	115823800	115852400	15_enhancer_3094_lociStitched	TAD_946	chr11:115160000-118840000	Itgb4	chr11:115836023-115869726	TAD_946	chr11:115160000-118840000	yes
chr15	97804400	97830200	13_enhancer_8726_lociStitched	TAD_1227	chr15:96280000-98360000	Col2a1	chr15:97806033-97835155	TAD_1227	chr15:96280000-98360000	yes
chr11	6668600	6679800	8_enhancer_4272_lociStitched	TAD_886	chr11:6520000-9120000	Ramp3	chr11:6558524-6577478	TAD_886	chr11:6520000-9120000	yes
chr2	179909800	179946800	42_enhancer_13952_lociStitched	TAD_225	chr2:177560000-181748087	Adrm1	chr2:179906190-179910991	TAD_225	chr2:177560000-181748087	yes
chr18	36411200	36415600	6_enhancer_11495_lociStitched	TAD_1368	chr18:34760000-36760000	Pura	chr18:36440751-36461175	TAD_1368	chr18:34760000-36760000	yes
chr4	151695800	151708800	8_enhancer_17454_lociStitched	No_overlap_enh	No_overlap_enh	Rpl22	chr4:151699851-151708180	No_overlap_gene	No_overlap_gene	No_overlap_both
chr10	59009800	59022400	4_enhancer_1712_lociStitched	TAD_839	chr10:57760000-59360000	Gm10322	chr10:59078811-59079146	TAD_839	chr10:57760000-59360000	yes
chr10	80935000	80954000	11_enhancer_2593_lociStitched	TAD_850	chr10:79120000-81040000	Celf5	chr10:80921972-80945454	TAD_850	chr10:79120000-81040000	yes
chr6	30131400	30149400	10_enhancer_21180_lociStitched	TAD_503	chr6:29280000-31040000	Ube2h	chr6:30161289-30254539	TAD_503	chr6:29280000-31040000	yes
chr19	43569000	43582000	8_enhancer_12212_lociStitched	TAD_1434	chr19:43600000-45000000	Got1	chr19:43574242-43599095	No_overlap_gene	No_overlap_gene	No_overlap_gene
chr9	45153800	45200200	34_enhancer_25991_lociStitched	TAD_751	chr9:44200000-45760000	Fxyd6	chr9:45178268-45204241	TAD_751	chr9:44200000-45760000	yes
chr17	84135000	84153000	16_enhancer_11302_lociStitched	TAD_1339	chr17:83680000-84240000	Mta3	chr17:84105503-84220856	TAD_1339	chr17:83680000-84240000	yes
chr15	100076000	100108000	14_enhancer_7363_lociStitched	TAD_1229	chr15:99840000-100560000	Tmprss12	chr15:100111257-100123484	TAD_1229	chr15:99840000-100560000	yes
chr11	6406600	6430200	4_enhancer_4235_lociStitched	No_overlap_enh	No_overlap_enh	Myo1g	chr11:6406551-6420968	No_overlap_gene	No_overlap_gene	No_overlap_both
chr1	84852400	84867000	11_enhancer_1044_lociStitched	TAD_48	chr1:83720000-85200000	Fbxo36	chr1:84836416-84897062	TAD_48	chr1:83720000-85200000	yes
chr16	22065000	22082200	6_enhancer_9095_lociStitched	No_overlap_enh	No_overlap_enh	Senp2	chr16:22009557-22049342	No_overlap_gene	No_overlap_gene	No_overlap_both
chr19	46900400	46925600	4_enhancer_12353_lociStitched	TAD_1437	chr19:46640000-47200000	Cnnm2	chr19:46836086-46953285	TAD_1437	chr19:46640000-47200000	yes
chr5	131965000	131971000	8_enhancer_19409_lociStitched	TAD_472	chr5:131360000-131920000	Wbscr17	chr5:131347952-131783948	TAD_472	chr5:131360000-131920000	yes
chr8	121994800	122033000	19_enhancer_24018_lociStitched	No_overlap_enh	No_overlap_enh	Slc38a8	chr8:122003502-122025598	No_overlap_gene	No_overlap_gene	No_overlap_both
chr19	45362200	45371600	2_enhancer_12287_lociStitched	TAD_1435	chr19:45120000-45840000	Lbx1	chr19:45307178-45310301	TAD_1435	chr19:45120000-45840000	yes
chr17	24708200	24757400	24_enhancer_9748_lociStitched	TAD_1302	chr17:23880000-26000000	Tsc2	chr17:24732882-24769574	TAD_1302	chr17:23880000-26000000	yes
chr5	128165000	128189000	26_enhancer_19281_lociStitched	TAD_468	chr5:128120000-129520000	Glt1d1	chr5:128112632-128189124	TAD_468	chr5:128120000-129520000	yes
chr9	72626200	72637200	2_enhancer_26358_lociStitched	TAD_774	chr9:72560000-73960000	Prtg	chr9:72655081-72765098	TAD_774	chr9:72560000-73960000	yes
chr10	68786800	68808200	8_enhancer_2030_lociStitched	TAD_844	chr10:67640000-68800000	Cdk1	chr10:68799383-68815686	TAD_844	chr10:67640000-68800000	yes
chr2	31330000	31369800	12_enhancer_14469_lociStitched	TAD_136	chr2:30840000-32400000	Ass1	chr2:31325727-31376192	TAD_136	chr2:30840000-32400000	yes
chr10	95346200	95355200	9_enhancer_2736_lociStitched	TAD_861	chr10:95000000-95440000	Eea1	chr10:95403297-95508152	TAD_861	chr10:95000000-95440000	yes
chr4	125208400	125222000	9_enhancer_16084_lociStitched	TAD_374	chr4:124600000-125720000	Grik3	chr4:125167944-125391417	TAD_374	chr4:124600000-125720000	yes
chr4	55003400	55006800	6_enhancer_17939_lociStitched	TAD_344	chr4:53720000-55320000	Zfp462	chr4:54957920-55096435	TAD_344	chr4:53720000-55320000	yes
chr8	12851200	12890400	14_enhancer_24360_lociStitched	No_overlap_enh	No_overlap_enh	Mcf2l	chr8:12873806-13020905	No_overlap_gene	No_overlap_gene	No_overlap_both
chr16	8632800	8658800	6_enhancer_9422_lociStitched	TAD_1234	chr16:6520000-8680000	Tmem186	chr16:8633977-8637805	TAD_1234	chr16:6520000-8680000	yes
chr4	135087200	135116800	26_enhancer_16528_lociStitched	No_overlap_enh	No_overlap_enh	Grhl3	chr4:135097803-135129545	No_overlap_gene	No_overlap_gene	No_overlap_both
chr5	66362400	66372600	3_enhancer_20596_lociStitched	TAD_428	chr5:65360000-67080000	Chrna9	chr5:66326160-66368565	TAD_428	chr5:65360000-67080000	yes
chr7	27958000	27970800	5_enhancer_22615_lociStitched	TAD_582	chr7:27920000-32440000	Rab4b	chr7:27953443-27963915	TAD_582	chr7:27920000-32440000	yes
chr14	71032800	71047600	8_enhancer_7255_lociStitched	TAD_1126	chr14:71040000-72920000	Fgf17	chr14:71036012-71042075	TAD_1126	chr14:71040000-72920000	yes
chr2	119289000	119293000	5_enhancer_12785_lociStitched	TAD_190	chr2:119120000-121280000	Ino80	chr2:119198778-119303423	TAD_190	chr2:119120000-121280000	yes
chr3	89584800	89610000	17_enhancer_15451_lociStitched	TAD_279	chr3:89240000-90200000	Ube2q1	chr3:89577531-89587919	TAD_279	chr3:89240000-90200000	yes
chr16	22413800	22426800	6_enhancer_9111_lociStitched	TAD_1243	chr16:22280000-22840000	Etv5	chr16:22381382-22439792	TAD_1243	chr16:22280000-22840000	yes
chr17	56987800	57010600	17_enhancer_11110_lociStitched	TAD_1324	chr17:56920000-59080000	Acsbg2	chr17:56982526-57013870	TAD_1324	chr17:56920000-59080000	yes
chr6	135628600	135635600	10_enhancer_20999_lociStitched	TAD_565	chr6:134920000-136760000	Emp1	chr6:135312949-135333191	TAD_565	chr6:134920000-136760000	yes
chr2	173111000	173121400	8_enhancer_13821_lociStitched	TAD_224	chr2:172880000-177360000	Pmepa1	chr2:173049959-173102034	TAD_224	chr2:172880000-177360000	yes
chr5	143512600	143538600	11_enhancer_19926_lociStitched	TAD_480	chr5:143040000-143880000	Tnrc18	chr5:143512088-143579341	TAD_480	chr5:143040000-143880000	yes
chr4	55147400	55150800	5_enhancer_17950_lociStitched	TAD_344	chr4:53720000-55320000	Zfp462	chr4:54957920-55096435	TAD_344	chr4:53720000-55320000	yes
chr15	73586000	73619600	13_enhancer_7785_lociStitched	TAD_1209	chr15:73520000-74400000	Ptp4a3	chr15:73553575-73589196	TAD_1209	chr15:73520000-74400000	yes
chr6	88421400	88437800	9_enhancer_21525_lociStitched	TAD_532	chr6:87000000-88440000	Ruvbl1	chr6:88415403-88447566	TAD_532	chr6:87000000-88440000	yes
chr11	88780400	88801000	18_enhancer_4817_lociStitched	TAD_928	chr11:87000000-88800000	Scpep1	chr11:88785334-88816779	TAD_928	chr11:87000000-88800000	yes
chr16	21979800	21989000	9_enhancer_9088_lociStitched	No_overlap_enh	No_overlap_enh	Liph	chr16:21953899-21995615	No_overlap_gene	No_overlap_gene	No_overlap_both
chr19	42208800	42218000	9_enhancer_12167_lociStitched	No_overlap_enh	No_overlap_enh	Marveld1	chr19:42221890-42226185	No_overlap_gene	No_overlap_gene	No_overlap_both
chr1	63490400	63503200	8_enhancer_914_lociStitched	TAD_36	chr1:63200000-65240000	Adam23	chr1:63492465-63643089	TAD_36	chr1:63200000-65240000	yes
chr11	4626600	4673200	19_enhancer_3820_lociStitched	TAD_884	chr11:3120000-4800000	Cabp7	chr11:4636895-4646781	TAD_884	chr11:3120000-4800000	yes
chr15	76453200	76476600	11_enhancer_7992_lociStitched	TAD_1211	chr15:76360000-78720000	Tonsl	chr15:76456432-76470388	TAD_1211	chr15:76360000-78720000	yes
chr19	10289200	10322800	31_enhancer_11882_lociStitched	TAD_1408	chr19:9960000-10600000	Myrf	chr19:10282760-10315238	TAD_1408	chr19:9960000-10600000	yes
chr17	85558000	85563000	4_enhancer_11314_lociStitched	TAD_1341	chr17:85080000-86520000	Camkmt	chr17:85490039-85857920	TAD_1341	chr17:85080000-86520000	yes
chr9	9267400	9270800	6_enhancer_26463_lociStitched	TAD_726	chr9:7040000-10920000	Arhgap42	chr9:8994953-9239026	TAD_726	chr9:7040000-10920000	yes
chr2	20574400	20595800	12_enhancer_14084_lociStitched	TAD_128	chr2:19320000-20760000	Etl4	chr2:19831407-20732340	TAD_128	chr2:19320000-20760000	yes
chr11	107388600	107400000	5_enhancer_2968_lociStitched	TAD_941	chr11:107440000-108280000	Helz	chr11:107409244-107555140	TAD_941	chr11:107440000-108280000	yes
chr5	34959200	34983200	7_enhancer_20400_lociStitched	TAD_410	chr5:34320000-35000000	Mfsd10	chr5:34976291-34979861	TAD_410	chr5:34320000-35000000	yes
chr15	81347000	81363200	9_enhancer_8262_lociStitched	TAD_1213	chr15:80000000-81840000	Gm5218	chr15:81329514-81329978	TAD_1213	chr15:80000000-81840000	yes
chr12	21426000	21451800	14_enhancer_5540_lociStitched	TAD_960	chr12:20800000-21880000	Ywhaq	chr12:21395932-21423498	TAD_960	chr12:20800000-21880000	yes
chr8	113252200	113283600	19_enhancer_23850_lociStitched	TAD_710	chr8:112240000-114360000	Mtss1l	chr8:113245376-113265300	TAD_710	chr8:112240000-114360000	yes
chr16	8533800	8547400	6_enhancer_9408_lociStitched	TAD_1234	chr16:6520000-8680000	Abat	chr16:8513522-8621661	TAD_1234	chr16:6520000-8680000	yes
chr9	114418000	114449600	8_enhancer_25453_lociStitched	No_overlap_enh	No_overlap_enh	Ccr4	chr9:114399434-114405662	No_overlap_gene	No_overlap_gene	No_overlap_both
chr4	139301600	139346200	14_enhancer_16824_lociStitched	TAD_385	chr4:138960000-140640000	Pax7	chr4:139292977-139389445	TAD_385	chr4:138960000-140640000	yes
chr9	110852000	110866600	4_enhancer_25412_lociStitched	TAD_799	chr9:110280000-111160000	Lrrc2	chr9:110854049-110886570	TAD_799	chr9:110280000-111160000	yes
chr8	125003200	125034400	20_enhancer_24227_lociStitched	TAD_718	chr8:124480000-125800000	Ctu2	chr8:125000043-125008038	TAD_718	chr8:124480000-125800000	yes
chr7	19771000	19795200	12_enhancer_22371_lociStitched	TAD_579	chr7:17720000-20680000	Gpr4	chr7:19797887-19809525	TAD_579	chr7:17720000-20680000	yes
chr2	179247400	179279000	18_enhancer_13909_lociStitched	TAD_225	chr2:177560000-181748087	Cdh4	chr2:179177136-179634078	TAD_225	chr2:177560000-181748087	yes
chr8	44407600	44417800	12_enhancer_24573_lociStitched	TAD_669	chr8:42520000-46360000	Zfp42	chr8:44380422-44392363	TAD_669	chr8:42520000-46360000	yes
chr7	114379000	114385400	7_enhancer_21752_lociStitched	TAD_624	chr7:113360000-116000000	Rbmxl2	chr7:114352959-114354430	TAD_624	chr7:113360000-116000000	yes
chr11	116446800	116466000	14_enhancer_3187_lociStitched	TAD_946	chr11:115160000-118840000	Aanat	chr11:116447746-116458994	TAD_946	chr11:115160000-118840000	yes
chr9	65005400	65033400	13_enhancer_26262_lociStitched	No_overlap_enh	No_overlap_enh	Igdcc3	chr9:64988961-65033664	No_overlap_gene	No_overlap_gene	No_overlap_both
chr15	51843600	51851800	4_enhancer_7645_lociStitched	TAD_1191	chr15:49600000-52320000	Aard	chr15:51871653-51877267	TAD_1191	chr15:49600000-52320000	yes
chr17	30759000	30808800	18_enhancer_10276_lociStitched	TAD_1305	chr17:29720000-31640000	Dnahc8	chr17:30761299-31012209	TAD_1305	chr17:29720000-31640000	yes
chr16	32290800	32308200	15_enhancer_9197_lociStitched	TAD_1252	chr16:32000000-34120000	Rnf168	chr16:32277545-32301520	TAD_1252	chr16:32000000-34120000	yes
chr16	93994800	94015400	3_enhancer_9614_lociStitched	TAD_1287	chr16:93880000-96280000	Cldn14	chr16:93919276-94009082	TAD_1287	chr16:93880000-96280000	yes
chr8	49262800	49301600	15_enhancer_24621_lociStitched	TAD_672	chr8:48840000-51240000	Dctd	chr8:49184446-49238587	TAD_672	chr8:48840000-51240000	yes
chr6	31846600	31854800	14_enhancer_21203_lociStitched	TAD_505	chr6:31440000-34880000	1700012A03Rik	chr6:32000246-32008921	TAD_505	chr6:31440000-34880000	yes
chr12	111705000	111711800	6_enhancer_5315_lociStitched	TAD_1008	chr12:110040000-112120000	Ppp2r5c	chr12:111685518-111821271	TAD_1008	chr12:110040000-112120000	yes
chr8	119439800	119460400	9_enhancer_23948_lociStitched	TAD_713	chr8:116960000-119440000	Cenpn	chr8:119445640-119465403	No_overlap_gene	No_overlap_gene	No_overlap_gene
chr4	15169800	15177800	14_enhancer_17468_lociStitched	TAD_327	chr4:14840000-15880000	Tmem64	chr4:15192978-15213900	TAD_327	chr4:14840000-15880000	yes
chr7	4771200	4783200	10_enhancer_23109_lociStitched	TAD_575	chr7:4480000-7280000	Ube2s	chr7:4759616-4763942	TAD_575	chr7:4480000-7280000	yes
chr10	6397200	6406800	3_enhancer_2009_lociStitched	TAD_810	chr10:5920000-7280000	Mthfd1l	chr10:6179460-6373423	TAD_810	chr10:5920000-7280000	yes
chr8	91469200	91479200	10_enhancer_25080_lociStitched	TAD_697	chr8:90680000-92320000	Sall1	chr8:91551147-91568061	TAD_697	chr8:90680000-92320000	yes
chr10	107717200	107729200	10_enhancer_1308_lociStitched	TAD_870	chr10:107880000-109200000	Pawr	chr10:107769245-107851447	No_overlap_gene	No_overlap_gene	No_overlap_gene
chr8	123151200	123184000	17_enhancer_24106_lociStitched	TAD_716	chr8:122640000-123160000	1190005I06Rik	chr8:123132502-123158392	TAD_716	chr8:122640000-123160000	yes
chr9	21310800	21319800	10_enhancer_25770_lociStitched	TAD_731	chr9:20200000-21840000	Tmed1	chr9:21311824-21314631	TAD_731	chr9:20200000-21840000	yes
chr17	30997800	31068400	61_enhancer_10369_lociStitched	TAD_1305	chr17:29720000-31640000	Glp1r	chr17:31038785-31073455	TAD_1305	chr17:29720000-31640000	yes
chr4	98509200	98514800	13_enhancer_18109_lociStitched	TAD_361	chr4:95720000-98880000	I0C0044D17Rik	chr4:98485166-98490531	TAD_361	chr4:95720000-98880000	yes
chr5	120060800	120065800	17_enhancer_18873_lociStitched	TAD_463	chr5:119200000-120920000	Tbx3	chr5:120120678-120134733	TAD_463	chr5:119200000-120920000	yes
chr7	152028200	152088600	33_enhancer_22286_lociStitched	TAD_648	chr7:151000000-152524553	Fgf4	chr7:152047291-152051148	TAD_648	chr7:151000000-152524553	yes
chr14	27424000	27426000	6_enhancer_6716_lociStitched	TAD_1098	chr14:27080000-28280000	Dennd6a	chr14:27399035-27453808	TAD_1098	chr14:27080000-28280000	yes
chr7	103352800	103354400	3_enhancer_21661_lociStitched	TAD_618	chr7:100240000-104120000	Tenm4	chr7:103359146-104059602	TAD_618	chr7:100240000-104120000	yes
chr17	27159600	27183000	11_enhancer_9921_lociStitched	TAD_1304	chr17:27160000-29680000	Ggnbp1	chr17:27110162-27173323	TAD_1304	chr17:27160000-29680000	yes
chr19	14730600	14753600	13_enhancer_11965_lociStitched	TAD_1412	chr19:13960000-16080000	Tle4	chr19:14522562-14672473	TAD_1412	chr19:13960000-16080000	yes
chr5	115237400	115254000	9_enhancer_18547_lociStitched	TAD_459	chr5:114640000-116040000	1500011B03Rik	chr5:115262802-115263954	TAD_459	chr5:114640000-116040000	yes
chr13	44770600	44820000	30_enhancer_6097_lociStitched	TAD_1037	chr13:43240000-45080000	Jarid2	chr13:44824843-45017012	TAD_1037	chr13:43240000-45080000	yes
chr5	33825000	33869000	18_enhancer_20370_lociStitched	TAD_409	chr5:30480000-33960000	Nkx1-1	chr5:33773383-33776625	TAD_409	chr5:30480000-33960000	yes
chr8	23535600	23541800	5_enhancer_24445_lociStitched	TAD_657	chr8:22040000-26320000	Mrps31	chr8:23521812-23540137	TAD_657	chr8:22040000-26320000	yes
chr1	90114800	90147000	18_enhancer_1125_lociStitched	TAD_51	chr1:89920000-91560000	Mroh2a	chr1:90123594-90158864	TAD_51	chr1:89920000-91560000	yes
chr16	8774400	8787600	4_enhancer_9442_lociStitched	No_overlap_enh	No_overlap_enh	Usp7	chr16:8688815-8792401	No_overlap_gene	No_overlap_gene	No_overlap_both
chr3	121273000	121284800	2_enhancer_15026_lociStitched	TAD_299	chr3:120920000-121480000	Slc44a3	chr3:121162447-121235262	TAD_299	chr3:120920000-121480000	yes
[truncated: 74,728 more rows]

## Sheet: TAD-cortex-numbers
		Total stitched enhancers with a gene association	Percentage
Enhancer-gene pair in same TAD	67474	76725	87.9427
Enhancer-gene pair not in same TAD	2527	76725	3.29358
Gene overlaps no TAD	1925	76725	2.50896
Enhancer overlaps no TAD	590	76725	0.76898
Both gene and enhancer overlaps no TAD	4209	76725	5.48583
	76725

## Sheet: TAD-mESCs
Comparison with TAD-mESCs
TAD comparison with enhancer segment						TAD comparison with enhancer-associated gene				Result
chr	start	end	enhancer_id	tad_id	tad_coordinates	gene_name	gene_coordinates	tad_id	tad_coordinates	overlap_same_tad
chr8	85801800	85812400	13_enhancer_6244_lociStitched	TAD_1045	chr8:83560000-86160000	Ucp1	chr8:85814247-85822355	TAD_1045	chr8:83560000-86160000	yes
chr16	13456200	13512000	27_enhancer_2437_lociStitched	TAD_1811	chr16:13080000-13680000	Parn	chr16:13538057-13668263	TAD_1811	chr16:13080000-13680000	yes
chr11	73088400	73105400	14_enhancer_1052_lociStitched	TAD_1371	chr11:72040000-74400000	Trpv3	chr11:73080890-73113865	TAD_1371	chr11:72040000-74400000	yes
chr8	120955200	120969400	11_enhancer_5992_lociStitched	TAD_1075	chr8:120120000-121920000	Cdh13	chr8:120807633-121848821	TAD_1075	chr8:120120000-121920000	yes
chr18	38187400	38189800	10_enhancer_2883_lociStitched	TAD_1995	chr18:38120000-39280000	Arap3	chr18:38132278-38157228	TAD_1995	chr18:38120000-39280000	yes
chr6	85230000	85239200	4_enhancer_5368_lociStitched	TAD_767	chr6:83720000-85400000	Sfxn5	chr6:85163045-85283416	TAD_767	chr6:83720000-85400000	yes
chr5	139217600	139224000	15_enhancer_4622_lociStitched	TAD_687	chr5:139320000-140240000	Fam20c	chr5:139230468-139286031	No_overlap_gene	No_overlap_gene	No_overlap_gene
chr9	107867200	107871400	9_enhancer_6316_lociStitched	TAD_1183	chr9:107480000-108360000	Uba7	chr9:107877836-107886391	TAD_1183	chr9:107480000-108360000	yes
chr5	151013600	151034400	13_enhancer_4668_lociStitched	TAD_699	chr5:150480000-151240000	Fry	chr5:150921242-151300327	TAD_699	chr5:150480000-151240000	yes
chr11	76505000	76526000	29_enhancer_1092_lociStitched	TAD_1374	chr11:76240000-78000000	Tusc5	chr11:76493310-76512166	TAD_1374	chr11:76240000-78000000	yes
chr11	68674400	68683800	4_enhancer_1037_lociStitched	TAD_1367	chr11:67760000-68680000	Ndel1	chr11:68634936-68685360	TAD_1367	chr11:67760000-68680000	yes
chr7	106827000	106839600	9_enhancer_5473_lociStitched	TAD_930	chr7:106600000-107160000	Slco2b1	chr7:106806314-106859850	TAD_930	chr7:106600000-107160000	yes
chr4	43737800	43751200	4_enhancer_4345_lociStitched	TAD_480	chr4:43560000-45000000	Hrct1	chr4:43740070-43741511	TAD_480	chr4:43560000-45000000	yes
chr6	115186000	115197200	4_enhancer_5011_lociStitched	TAD_798	chr6:114560000-115760000	Timp4	chr6:115195634-115201867	TAD_798	chr6:114560000-115760000	yes
chr12	104718800	104724600	13_enhancer_1194_lociStitched	No_overlap_enh	No_overlap_enh	Ifi27l2b	chr12:104680379-104695433	No_overlap_gene	No_overlap_gene	No_overlap_both
chr6	115418800	115441000	15_enhancer_5053_lociStitched	TAD_798	chr6:114560000-115760000	Pparg	chr6:115311239-115440419	TAD_798	chr6:114560000-115760000	yes
chr9	55093800	55109600	10_enhancer_6495_lociStitched	TAD_1134	chr9:54560000-55160000	Nrg4	chr9:55068029-55174651	TAD_1134	chr9:54560000-55160000	yes
chr1	193275600	193279800	2_enhancer_284_lociStitched	TAD_176	chr1:192720000-193960000	Ppp2r5a	chr1:193175860-193220920	TAD_176	chr1:192720000-193960000	yes
chr17	78754600	78766400	5_enhancer_2807_lociStitched	TAD_1950	chr17:75960000-79000000	Fez2	chr17:78768552-78817471	TAD_1950	chr17:75960000-79000000	yes
chr13	56531200	56537800	2_enhancer_1696_lociStitched	TAD_1560	chr13:55840000-58080000	Slc25a48	chr13:56539716-56575600	TAD_1560	chr13:55840000-58080000	yes
chr6	17269600	17285600	8_enhancer_5177_lociStitched	TAD_710	chr6:16960000-17800000	Cav1	chr6:17256335-17291452	TAD_710	chr6:16960000-17800000	yes
chr19	56813800	56817800	8_enhancer_3217_lociStitched	TAD_2083	chr19:56400000-57720000	Adrb1	chr19:56796862-56799352	TAD_2083	chr19:56400000-57720000	yes
chr1	135827600	135834000	7_enhancer_76_lociStitched	TAD_107	chr1:135520000-136040000	Prelp	chr1:135806881-135817991	TAD_107	chr1:135520000-136040000	yes
chr19	38152800	38164800	3_enhancer_3165_lociStitched	TAD_2068	chr19:37640000-39160000	Ffar4	chr19:38171568-38188753	TAD_2068	chr19:37640000-39160000	yes
chr11	54861600	54876400	12_enhancer_987_lociStitched	TAD_1353	chr11:53720000-54840000	Anxa6	chr11:54792610-54846947	TAD_1353	chr11:53720000-54840000	yes
chr13	34872200	34888200	5_enhancer_1604_lociStitched	TAD_1538	chr13:34040000-36040000	Fam50b	chr13:34826719-34839482	TAD_1538	chr13:34040000-36040000	yes
chr13	94680000	94683000	3_enhancer_1755_lociStitched	TAD_1590	chr13:94560000-96120000	Arsb	chr13:94541634-94712971	TAD_1590	chr13:94560000-96120000	yes
chr8	120916400	120931600	6_enhancer_5979_lociStitched	TAD_1075	chr8:120120000-121920000	Cdh13	chr8:120807633-121848821	TAD_1075	chr8:120120000-121920000	yes
chr6	93484200	93490800	5_enhancer_5426_lociStitched	TAD_779	chr6:92680000-94440000	Adamts9	chr6:92722693-92893486	TAD_779	chr6:92680000-94440000	yes
chr8	130935000	130953800	14_enhancer_6056_lociStitched	TAD_1083	chr8:129480000-131738871	Nrp1	chr8:130882973-131029362	TAD_1083	chr8:129480000-131738871	yes
chr3	116724800	116741200	10_enhancer_3939_lociStitched	TAD_413	chr3:116600000-117200000	1700061I17Rik	chr3:116763440-116780683	TAD_413	chr3:116600000-117200000	yes
chr2	174371600	174374200	5_enhancer_3556_lociStitched	TAD_326	chr2:172920000-175040000	Slmo2	chr2:174290568-174298582	TAD_326	chr2:172920000-175040000	yes
chr4	57586000	57606600	12_enhancer_4402_lociStitched	TAD_490	chr4:56840000-57960000	Palm2	chr4:57447119-57724888	TAD_490	chr4:56840000-57960000	yes
chr18	62012600	62024600	14_enhancer_3023_lociStitched	TAD_2010	chr18:61920000-63160000	Ablim3	chr18:61959049-62071506	TAD_2010	chr18:61920000-63160000	yes
chr3	116646200	116664200	26_enhancer_3912_lociStitched	TAD_413	chr3:116600000-117200000	4930455H04Rik	chr3:116671185-116687324	TAD_413	chr3:116600000-117200000	yes
chr3	121591800	121615600	10_enhancer_3954_lociStitched	TAD_416	chr3:121520000-121880000	Arhgap29	chr3:121656147-121719595	TAD_416	chr3:121520000-121880000	yes
chr11	108846600	108859800	12_enhancer_816_lociStitched	TAD_1405	chr11:108280000-109720000	Axin2	chr11:108781663-108812097	TAD_1405	chr11:108280000-109720000	yes
chr1	182101600	182104600	7_enhancer_215_lociStitched	TAD_164	chr1:181440000-182160000	Adck3	chr1:182095369-182129733	TAD_164	chr1:181440000-182160000	yes
chr15	99144000	99155400	5_enhancer_2415_lociStitched	TAD_1799	chr15:98360000-100560000	Prpf40b	chr15:99125518-99147449	TAD_1799	chr15:98360000-100560000	yes
chr3	52330800	52335800	4_enhancer_4074_lociStitched	TAD_365	chr3:52040000-52800000	Foxo1	chr3:52072259-52154031	TAD_365	chr3:52040000-52800000	yes
chr7	141366200	141386000	21_enhancer_5624_lociStitched	TAD_975	chr7:140960000-142120000	Adam12	chr7:141074882-141423829	TAD_975	chr7:140960000-142120000	yes
chr7	127071600	127073200	5_enhancer_5554_lociStitched	TAD_956	chr7:126800000-127240000	Lyrm1	chr7:127039375-127060270	TAD_956	chr7:126800000-127240000	yes
chr17	44338200	44354000	7_enhancer_2709_lociStitched	TAD_1926	chr17:43800000-45560000	Clic5	chr17:44325521-44417117	TAD_1926	chr17:43800000-45560000	yes
chr6	52035400	52054400	8_enhancer_5248_lociStitched	TAD_739	chr6:51120000-52200000	Hoxa1	chr6:52105366-52108316	TAD_739	chr6:51120000-52200000	yes
chr8	130225000	130226600	3_enhancer_6047_lociStitched	TAD_1083	chr8:129480000-131738871	Pard3	chr8:129587793-130136186	TAD_1083	chr8:129480000-131738871	yes
chr9	55267400	55274400	9_enhancer_6519_lociStitched	TAD_1135	chr9:55240000-55800000	Etfa	chr9:55302315-55360050	TAD_1135	chr9:55240000-55800000	yes
chr12	21486400	21489400	5_enhancer_1265_lociStitched	TAD_1429	chr12:21040000-21640000	Ywhaq	chr12:21395932-21423498	TAD_1429	chr12:21040000-21640000	yes
chr2	30232000	30243000	14_enhancer_3617_lociStitched	TAD_207	chr2:29920000-30280000	Dolpp1	chr2:30247774-30256049	TAD_207	chr2:29920000-30280000	yes
chr1	185720800	185730200	7_enhancer_228_lociStitched	TAD_169	chr1:185320000-186640000	1700056E22Rik	chr1:185856911-185857453	TAD_169	chr1:185320000-186640000	yes
chr10	74795200	74808200	5_enhancer_661_lociStitched	TAD_1255	chr10:74640000-74960000	Adora2a	chr10:74779688-74797533	TAD_1255	chr10:74640000-74960000	yes
chr14	12954000	12970400	11_enhancer_1856_lociStitched	TAD_1615	chr14:12360000-13360000	3830406C13Rik	chr14:13116723-13135745	TAD_1615	chr14:12360000-13360000	yes
chr11	44459800	44481400	7_enhancer_910_lociStitched	TAD_1345	chr11:44320000-45720000	Ebf1	chr11:44430819-44821593	TAD_1345	chr11:44320000-45720000	yes
chr10	38696800	38715400	4_enhancer_582_lociStitched	TAD_1228	chr10:36720000-38840000	Lama4	chr10:38685321-38829994	TAD_1228	chr10:36720000-38840000	yes
chr5	148450800	148473800	8_enhancer_4652_lociStitched	TAD_696	chr5:148160000-148760000	Flt1	chr5:148373180-148537587	TAD_696	chr5:148160000-148760000	yes
chr11	35537800	35551800	9_enhancer_893_lociStitched	TAD_1340	chr11:34640000-35840000	Pank3	chr11:35582986-35604787	TAD_1340	chr11:34640000-35840000	yes
chr13	45360200	45373200	7_enhancer_1652_lociStitched	TAD_1546	chr13:45120000-45600000	Mylip	chr13:45485111-45507388	TAD_1546	chr13:45120000-45600000	yes
chr7	106333800	106354200	15_enhancer_5463_lociStitched	TAD_929	chr7:105600000-106600000	Dgat2	chr7:106302173-106331223	TAD_929	chr7:105600000-106600000	yes
chr6	115459600	115462200	7_enhancer_5069_lociStitched	TAD_798	chr6:114560000-115760000	Tsen2	chr6:115494682-115528368	TAD_798	chr6:114560000-115760000	yes
chr5	34636400	34646800	5_enhancer_4777_lociStitched	TAD_600	chr5:34000000-35880000	Zfyve28	chr5:34537523-34631098	TAD_600	chr5:34000000-35880000	yes
chr12	30633600	30643800	3_enhancer_1290_lociStitched	TAD_1432	chr12:29240000-30600000	Pxdn	chr12:30622901-30702523	No_overlap_gene	No_overlap_gene	No_overlap_gene
chr5	76341400	76365200	15_enhancer_4904_lociStitched	TAD_635	chr5:76240000-77720000	Kdr	chr5:76328852-76374483	TAD_635	chr5:76240000-77720000	yes
chr7	144488800	144497000	3_enhancer_5696_lociStitched	TAD_977	chr7:142920000-144600000	Ebf3	chr7:144385356-144506128	TAD_977	chr7:142920000-144600000	yes
chr11	30179000	30194000	4_enhancer_862_lociStitched	TAD_1335	chr11:29120000-30560000	Sptbn1	chr11:29999394-30119772	TAD_1335	chr11:29120000-30560000	yes
chr5	30454200	30464200	6_enhancer_4735_lociStitched	TAD_598	chr5:29880000-31360000	Hadha	chr5:30444841-30481702	TAD_598	chr5:29880000-31360000	yes
chr2	93094000	93121600	6_enhancer_3784_lociStitched	TAD_263	chr2:92720000-94280000	Tspan18	chr2:93151420-93174663	TAD_263	chr2:92720000-94280000	yes
chr12	81024400	81035600	2_enhancer_1442_lociStitched	TAD_1478	chr12:80280000-81240000	Zfp36l1	chr12:81208747-81214000	TAD_1478	chr12:80280000-81240000	yes
chr12	15704000	15708000	7_enhancer_1236_lociStitched	TAD_1424	chr12:15520000-17360000	Trib2	chr12:15798533-15823683	TAD_1424	chr12:15520000-17360000	yes
chr5	45147600	45159800	6_enhancer_4823_lociStitched	TAD_608	chr5:44680000-45840000	Ldb2	chr5:44863372-45190946	TAD_608	chr5:44680000-45840000	yes
chr18	57775800	57778600	8_enhancer_2986_lociStitched	TAD_2006	chr18:57600000-58120000	1700011I03Rik	chr18:57693434-57890719	TAD_2006	chr18:57600000-58120000	yes
chr2	135554600	135565600	5_enhancer_3407_lociStitched	TAD_295	chr2:135160000-135960000	Plcb4	chr2:135484747-135840329	TAD_295	chr2:135160000-135960000	yes
chr6	91531000	91552600	8_enhancer_5390_lociStitched	TAD_777	chr6:91440000-92120000	Lsm3	chr6:91466029-91472614	TAD_777	chr6:91440000-92120000	yes
chr17	43508000	43520800	3_enhancer_2684_lociStitched	TAD_1925	chr17:43120000-43760000	Gpr116	chr17:43526415-43596506	TAD_1925	chr17:43120000-43760000	yes
chr13	98943800	98965800	22_enhancer_1774_lociStitched	TAD_1592	chr13:97880000-99040000	Arhgef28	chr13:98668549-98976120	TAD_1592	chr13:97880000-99040000	yes
chr7	86870200	86884800	9_enhancer_5854_lociStitched	TAD_903	chr7:86520000-87120000	Plin1	chr7:86866050-86877662	TAD_903	chr7:86520000-87120000	yes
chr12	74578800	74583400	8_enhancer_1413_lociStitched	TAD_1470	chr12:74080000-74680000	Tmem30b	chr12:74644101-74647382	TAD_1470	chr12:74080000-74680000	yes
chr1	195136000	195150200	9_enhancer_303_lociStitched	TAD_178	chr1:195000000-197195432	Lamb3	chr1:195128151-195170072	TAD_178	chr1:195000000-197195432	yes
chr12	113581200	113583200	6_enhancer_1200_lociStitched	TAD_1508	chr12:112120000-114480000	A730018C14Rik	chr12:113652126-113661423	TAD_1508	chr12:112120000-114480000	yes
chr9	65221000	65225800	11_enhancer_6555_lociStitched	TAD_1145	chr9:65040000-65760000	Gm514	chr9:65208867-65228184	TAD_1145	chr9:65040000-65760000	yes
chr8	127340600	127349000	12_enhancer_6017_lociStitched	No_overlap_enh	No_overlap_enh	Trim67	chr8:127316919-127358613	No_overlap_gene	No_overlap_gene	No_overlap_both
chr18	61581600	61600000	7_enhancer_3003_lociStitched	TAD_2009	chr18:60960000-61880000	Ppargc1b	chr18:61457790-61560085	TAD_2009	chr18:60960000-61880000	yes
chr1	168730600	168739400	4_enhancer_194_lociStitched	TAD_148	chr1:168320000-169280000	Fmo9	chr1:168592186-168611976	TAD_148	chr1:168320000-169280000	yes
chr14	31621800	31635600	9_enhancer_1926_lociStitched	TAD_1638	chr14:31360000-31760000	Tmem110	chr14:31638776-31690172	TAD_1638	chr14:31360000-31760000	yes
chr7	144407800	144416400	19_enhancer_5670_lociStitched	TAD_977	chr7:142920000-144600000	Ebf3	chr7:144385356-144506128	TAD_977	chr7:142920000-144600000	yes
chr2	130974200	130977200	9_enhancer_3349_lociStitched	TAD_290	chr2:130880000-131360000	1700037H04Rik	chr2:130972060-130985817	TAD_290	chr2:130880000-131360000	yes
chr6	73223000	73233200	16_enhancer_5326_lociStitched	TAD_760	chr6:73240000-75680000	Suclg1	chr6:73198376-73226905	TAD_759	chr6:72360000-73200000	no
chr2	11438200	11443200	6_enhancer_3294_lociStitched	TAD_187	chr2:11240000-11480000	Pfkfb3	chr2:11393057-11423728	TAD_187	chr2:11240000-11480000	yes
chr3	107028400	107038000	7_enhancer_3877_lociStitched	No_overlap_enh	No_overlap_enh	Cym	chr3:107014211-107024650	No_overlap_gene	No_overlap_gene	No_overlap_both
chr5	123551400	123564200	14_enhancer_4561_lociStitched	No_overlap_enh	No_overlap_enh	Rhof	chr5:123553053-123582701	No_overlap_gene	No_overlap_gene	No_overlap_both
chr11	44666400	44677200	5_enhancer_936_lociStitched	TAD_1345	chr11:44320000-45720000	Ebf1	chr11:44430819-44821593	TAD_1345	chr11:44320000-45720000	yes
chr5	136700200	136716200	8_enhancer_4601_lociStitched	TAD_683	chr5:136360000-137400000	Sh2b2	chr5:136694019-136720773	TAD_683	chr5:136360000-137400000	yes
chr17	46142800	46146800	3_enhancer_2718_lociStitched	TAD_1927	chr17:45600000-46280000	Vegfa	chr17:46153942-46169326	TAD_1927	chr17:45600000-46280000	yes
chr18	38285000	38292600	6_enhancer_2892_lociStitched	TAD_1995	chr18:38120000-39280000	Pcdh1	chr18:38345569-38371707	TAD_1995	chr18:38120000-39280000	yes
chr15	101758600	101773800	11_enhancer_2172_lociStitched	TAD_1801	chr15:101120000-101920000	Krt79	chr15:101759763-101770755	TAD_1801	chr15:101120000-101920000	yes
chr4	40977000	40983600	13_enhancer_4332_lociStitched	TAD_478	chr4:40680000-41720000	Aqp7	chr4:40980107-40995172	TAD_478	chr4:40680000-41720000	yes
chr3	115475200	115487000	10_enhancer_3885_lociStitched	TAD_411	chr3:113280000-115360000	S1pr1	chr3:115413351-115417973	TAD_412	chr3:115360000-116600000	no
chr7	86902600	86905000	5_enhancer_5860_lociStitched	TAD_903	chr7:86520000-87120000	Wdr93	chr7:86888049-86930836	TAD_903	chr7:86520000-87120000	yes
chr18	62038600	62085000	21_enhancer_3044_lociStitched	TAD_2010	chr18:61920000-63160000	Ablim3	chr18:61959049-62071506	TAD_2010	chr18:61920000-63160000	yes
chr10	93946000	93966800	17_enhancer_741_lociStitched	TAD_1273	chr10:93280000-94440000	Tmcc3	chr10:93774694-94053701	TAD_1273	chr10:93280000-94440000	yes
chr8	36274800	36277000	2_enhancer_6119_lociStitched	TAD_1008	chr8:35920000-36560000	Ppp1r3b	chr8:36438795-36451178	TAD_1008	chr8:35920000-36560000	yes
chr2	93152200	93166200	11_enhancer_3795_lociStitched	TAD_263	chr2:92720000-94280000	Tspan18	chr2:93151420-93174663	TAD_263	chr2:92720000-94280000	yes
chr14	67976800	68003800	8_enhancer_2081_lociStitched	TAD_1678	chr14:67640000-68320000	Gm6878	chr14:67923725-67933548	TAD_1678	chr14:67640000-68320000	yes
chr9	77981200	77988400	4_enhancer_6605_lociStitched	TAD_1156	chr9:76080000-78080000	Ick	chr9:77956999-78019914	TAD_1156	chr9:76080000-78080000	yes
chr13	99968800	99992200	8_enhancer_1803_lociStitched	TAD_1594	chr13:99360000-100120000	Zfp366	chr13:99954778-100016992	TAD_1594	chr13:99360000-100120000	yes
chr3	143918000	143928000	2_enhancer_3988_lociStitched	TAD_435	chr3:142440000-144080000	Lmo4	chr3:143851494-143868184	TAD_435	chr3:142440000-144080000	yes
chr13	110429000	110446200	4_enhancer_1518_lociStitched	TAD_1603	chr13:110000000-110560000	Pde4d	chr13:109240142-110743669	TAD_1604	chr13:110560000-112160000	no
chr12	86127800	86156400	23_enhancer_1460_lociStitched	TAD_1484	chr12:85960000-86680000	Isca2	chr12:86114220-86116039	TAD_1484	chr12:85960000-86680000	yes
chr19	57358200	57382200	10_enhancer_3244_lociStitched	TAD_2083	chr19:56400000-57720000	Fam160b1	chr19:57435499-57464084	TAD_2083	chr19:56400000-57720000	yes
chr3	50986000	50995600	10_enhancer_4064_lociStitched	TAD_363	chr3:50120000-51000000	Ccrn4l	chr3:51028369-51055566	TAD_364	chr3:51000000-52040000	no
chr5	114607000	114634600	6_enhancer_4513_lociStitched	No_overlap_enh	No_overlap_enh	Acacb	chr5:114596544-114700770	TAD_665	chr5:114640000-115960000	No_overlap_enh
chr11	62975800	62977800	2_enhancer_1025_lociStitched	TAD_1363	chr11:62520000-64800000	Pmp22	chr11:62942484-62973049	TAD_1363	chr11:62520000-64800000	yes
chr1	51192400	51203400	5_enhancer_350_lociStitched	TAD_37	chr1:51000000-51680000	Sdpr	chr1:51345970-51359803	TAD_37	chr1:51000000-51680000	yes
chr6	115321600	115386200	33_enhancer_5028_lociStitched	TAD_798	chr6:114560000-115760000	Pparg	chr6:115311239-115440419	TAD_798	chr6:114560000-115760000	yes
chr6	114682800	114687600	9_enhancer_4993_lociStitched	TAD_798	chr6:114560000-115760000	Atg7	chr6:114593149-114810431	TAD_798	chr6:114560000-115760000	yes
chr19	40449200	40454800	8_enhancer_3183_lociStitched	TAD_2069	chr19:39160000-40680000	Pdlim1	chr19:40296731-40346106	TAD_2069	chr19:39160000-40680000	yes
chr5	76414000	76426400	9_enhancer_4925_lociStitched	TAD_635	chr5:76240000-77720000	Kdr	chr5:76328852-76374483	TAD_635	chr5:76240000-77720000	yes
chr5	75065000	75083200	7_enhancer_4877_lociStitched	TAD_633	chr5:74720000-75560000	Lnx1	chr5:74988471-75098936	TAD_633	chr5:74720000-75560000	yes
chr7	127101400	127109200	6_enhancer_5561_lociStitched	TAD_956	chr7:126800000-127240000	Lyrm1	chr7:127039375-127060270	TAD_956	chr7:126800000-127240000	yes
chr1	121927000	121935000	4_enhancer_51_lociStitched	TAD_92	chr1:121400000-122480000	Sctr	chr1:121903557-121960105	TAD_92	chr1:121400000-122480000	yes
chr7	151819000	151821800	11_enhancer_5750_lociStitched	TAD_987	chr7:151000000-152524553	Fadd	chr7:151763223-151768368	TAD_987	chr7:151000000-152524553	yes
chr7	96534600	96542600	17_enhancer_5907_lociStitched	TAD_918	chr7:96600000-97080000	Fzd4	chr7:96552876-96558620	TAD_917	chr7:96280000-96600000	no
chr12	32783400	32793800	4_enhancer_1314_lociStitched	TAD_1436	chr12:32640000-32960000	Prkar2b	chr12:32643341-32746161	TAD_1436	chr12:32640000-32960000	yes
chr4	105093800	105101000	6_enhancer_4198_lociStitched	TAD_523	chr4:104680000-106120000	Ppap2b	chr4:104829952-104905369	TAD_523	chr4:104680000-106120000	yes
chr14	67862600	67898800	27_enhancer_2051_lociStitched	TAD_1678	chr14:67640000-68320000	Ebf2	chr14:67852129-68049755	TAD_1678	chr14:67640000-68320000	yes
chr14	23665600	23669400	9_enhancer_1896_lociStitched	TAD_1628	chr14:22680000-24360000	1700112E06Rik	chr14:22838934-23875307	TAD_1628	chr14:22680000-24360000	yes
chr8	86207400	86209400	4_enhancer_6252_lociStitched	TAD_1046	chr8:86160000-87160000	Pkn1	chr8:86193661-86223078	TAD_1046	chr8:86160000-87160000	yes
chr1	186339400	186347400	14_enhancer_257_lociStitched	TAD_169	chr1:185320000-186640000	Hlx	chr1:186551019-186556498	TAD_169	chr1:185320000-186640000	yes
chr4	62860000	62863200	8_enhancer_4424_lociStitched	TAD_494	chr4:62800000-64160000	Col27a1	chr4:62875038-62996025	TAD_494	chr4:62800000-64160000	yes
chr19	40427400	40435000	2_enhancer_3178_lociStitched	TAD_2069	chr19:39160000-40680000	Pdlim1	chr19:40296731-40346106	TAD_2069	chr19:39160000-40680000	yes
chr15	11807600	11825600	7_enhancer_2209_lociStitched	TAD_1730	chr15:11320000-12840000	Npr3	chr15:11769651-11835429	TAD_1730	chr15:11320000-12840000	yes
chr3	57406600	57417800	15_enhancer_4100_lociStitched	TAD_369	chr3:57240000-58280000	Wwtr1	chr3:57259571-57379832	TAD_369	chr3:57240000-58280000	yes
chr8	11294400	11305400	6_enhancer_5945_lociStitched	TAD_992	chr8:10000000-11440000	Col4a2	chr8:11312805-11449287	TAD_993	chr8:11440000-13320000	no
chr8	127460200	127466800	7_enhancer_6035_lociStitched	TAD_1080	chr8:127440000-128440000	Egln1	chr8:127432496-127473154	TAD_1080	chr8:127440000-128440000	yes
chr9	15291000	15294800	3_enhancer_6376_lociStitched	TAD_1096	chr9:15160000-18120000	Smco4	chr9:15309938-15349703	TAD_1096	chr9:15160000-18120000	yes
chr2	71602200	71605400	3_enhancer_3726_lociStitched	TAD_242	chr2:71240000-71800000	Itga6	chr2:71583673-71696473	TAD_242	chr2:71240000-71800000	yes
chr2	174431800	174442200	12_enhancer_3561_lociStitched	TAD_326	chr2:172920000-175040000	Zfp831	chr2:174469035-174536333	TAD_326	chr2:172920000-175040000	yes
chr5	30853400	30859800	7_enhancer_4744_lociStitched	TAD_598	chr5:29880000-31360000	Cib4	chr5:30787956-30848209	TAD_598	chr5:29880000-31360000	yes
chr17	67855200	67868200	5_enhancer_2775_lociStitched	TAD_1943	chr17:66880000-68160000	Lrrc30	chr17:67980305-67982063	TAD_1943	chr17:66880000-68160000	yes
chr4	141225000	141232600	15_enhancer_15335_lociStitched	TAD_561	chr4:140680000-141360000	Plekhm2	chr4:141181649-141220814	TAD_561	chr4:140680000-141360000	yes
chr7	109047600	109050400	4_enhancer_18751_lociStitched	TAD_933	chr7:108040000-109400000	Anapc15	chr7:109044844-109048059	TAD_933	chr7:108040000-109400000	yes
chr2	14106200	14132600	32_enhancer_12289_lociStitched	TAD_190	chr2:13200000-14960000	Tmem236	chr2:14096150-14143620	TAD_190	chr2:13200000-14960000	yes
chr12	99516600	99530600	11_enhancer_5614_lociStitched	TAD_1494	chr12:97160000-99840000	Gpr65	chr12:99506845-99514834	TAD_1494	chr12:97160000-99840000	yes
chr4	59469400	59485800	19_enhancer_15883_lociStitched	TAD_492	chr4:59080000-61200000	Susd1	chr4:59327555-59451505	TAD_492	chr4:59080000-61200000	yes
chr2	113235600	113239400	6_enhancer_11768_lociStitched	TAD_278	chr2:112320000-114000000	Fmn1	chr2:113167893-113556924	TAD_278	chr2:112320000-114000000	yes
chr2	72868000	72881000	3_enhancer_13424_lociStitched	TAD_243	chr2:71880000-73320000	Gm11084	chr2:72809605-72824773	TAD_243	chr2:71880000-73320000	yes
chr14	23609800	23621800	6_enhancer_6798_lociStitched	TAD_1628	chr14:22680000-24360000	1700112E06Rik	chr14:22838934-23875307	TAD_1628	chr14:22680000-24360000	yes
chr11	121581600	121614800	18_enhancer_3574_lociStitched	TAD_1415	chr11:120200000-121843856	Metrnl	chr11:121562858-121577620	TAD_1415	chr11:120200000-121843856	yes
chr1	84556600	84560600	9_enhancer_1673_lociStitched	TAD_63	chr1:83720000-85280000	Dner	chr1:84366416-84692796	TAD_63	chr1:83720000-85280000	yes
chr14	67129200	67162000	18_enhancer_7221_lociStitched	TAD_1677	chr14:66920000-67520000	Adra1a	chr14:67254088-67390005	TAD_1677	chr14:66920000-67520000	yes
chr10	95730200	95743400	15_enhancer_3117_lociStitched	TAD_1275	chr10:95000000-95560000	Eea1	chr10:95403297-95508152	TAD_1275	chr10:95000000-95560000	yes
chr18	36861000	36883200	23_enhancer_10406_lociStitched	TAD_1992	chr18:35760000-36960000	Cd14	chr18:36884728-36886390	TAD_1992	chr18:35760000-36960000	yes
chr17	67055200	67062800	10_enhancer_9931_lociStitched	TAD_1943	chr17:66880000-68160000	Themis3	chr17:66904591-66943962	TAD_1943	chr17:66880000-68160000	yes
chr19	16159400	16161800	10_enhancer_11261_lociStitched	TAD_2047	chr19:16080000-16840000	Gnaq	chr19:16207321-16461953	TAD_2047	chr19:16080000-16840000	yes
chr14	67176200	67192200	16_enhancer_7239_lociStitched	TAD_1677	chr14:66920000-67520000	Adra1a	chr14:67254088-67390005	TAD_1677	chr14:66920000-67520000	yes
chr11	70703400	70712400	15_enhancer_4377_lociStitched	No_overlap_enh	No_overlap_enh	Rabep1	chr11:70658265-70756607	No_overlap_gene	No_overlap_gene	No_overlap_both
chr2	59762600	59771800	17_enhancer_13283_lociStitched	TAD_231	chr2:59320000-60280000	Wdsub1	chr2:59690421-59720648	TAD_231	chr2:59320000-60280000	yes
chr1	64413400	64437400	16_enhancer_1367_lociStitched	TAD_47	chr1:63200000-64640000	Creb1	chr1:64579378-64651121	TAD_47	chr1:63200000-64640000	yes
chr10	111422800	111436800	11_enhancer_1929_lociStitched	TAD_1291	chr10:110560000-111440000	Glipr1	chr10:111422504-111439687	TAD_1291	chr10:110560000-111440000	yes
chr17	33698400	33704600	6_enhancer_9667_lociStitched	TAD_1915	chr17:33120000-34080000	Myo1f	chr17:33692664-33744709	TAD_1915	chr17:33120000-34080000	yes
chr6	106388200	106393400	10_enhancer_17211_lociStitched	TAD_788	chr6:103680000-106600000	Il5ra	chr6:106660378-106695103	No_overlap_gene	No_overlap_gene	No_overlap_gene
chr10	95791000	95798200	4_enhancer_3129_lociStitched	TAD_1276	chr10:95560000-96800000	Btg1	chr10:96079635-96085447	TAD_1276	chr10:95560000-96800000	yes
chr1	169261800	169272600	8_enhancer_645_lociStitched	TAD_148	chr1:168320000-169280000	Aldh9a1	chr1:169280122-169298661	No_overlap_gene	No_overlap_gene	No_overlap_gene
chr8	118079000	118151000	76_enhancer_19998_lociStitched	TAD_1073	chr8:116960000-119440000	Maf	chr8:118206842-118231694	TAD_1073	chr8:116960000-119440000	yes
chr11	69895600	69903200	8_enhancer_4288_lociStitched	TAD_1369	chr11:69840000-70600000	Asgr2	chr11:69906146-69919689	TAD_1369	chr11:69840000-70600000	yes
chr7	117522400	117533200	16_enhancer_18823_lociStitched	TAD_942	chr7:117080000-118240000	Swap70	chr7:117365217-117427017	TAD_942	chr7:117080000-118240000	yes
chr19	41839800	41853000	16_enhancer_11514_lociStitched	TAD_2070	chr19:40800000-41880000	Slit1	chr19:41674747-41818155	TAD_2070	chr19:40800000-41880000	yes
chr10	87268000	87317400	48_enhancer_2978_lociStitched	TAD_1267	chr10:87000000-87840000	Igf1	chr10:87321010-87399792	TAD_1267	chr10:87000000-87840000	yes
chr19	41388600	41411000	7_enhancer_11499_lociStitched	TAD_2070	chr19:40800000-41880000	Pik3ap1	chr19:41346863-41459586	TAD_2070	chr19:40800000-41880000	yes
chr10	23805400	23809600	9_enhancer_2322_lociStitched	TAD_1214	chr10:23520000-24040000	Taar8b	chr10:23811001-23812126	TAD_1214	chr10:23520000-24040000	yes
chr3	84673000	84690800	14_enhancer_14755_lociStitched	TAD_388	chr3:84120000-85960000	Fbxw7	chr3:84619190-84783120	TAD_388	chr3:84120000-85960000	yes
chr6	15704200	15714800	7_enhancer_17792_lociStitched	TAD_709	chr6:14760000-16960000	Mdfic	chr6:15670661-15752169	TAD_709	chr6:14760000-16960000	yes
chr14	75562200	75572600	16_enhancer_7339_lociStitched	TAD_1688	chr14:75440000-76240000	Lcp1	chr14:75530908-75630649	TAD_1688	chr14:75440000-76240000	yes
chr7	125924400	125946400	13_enhancer_18914_lociStitched	TAD_955	chr7:125880000-126800000	9030624J02Rik	chr7:125883740-125986480	TAD_955	chr7:125880000-126800000	yes
chr10	41687600	41697800	10_enhancer_2460_lociStitched	TAD_1232	chr10:41520000-42000000	Armc2	chr10:41634796-41738248	TAD_1232	chr10:41520000-42000000	yes
chr5	53827800	53830600	7_enhancer_16894_lociStitched	TAD_615	chr5:53280000-54080000	Rbpj	chr5:53947018-54048684	TAD_615	chr5:53280000-54080000	yes
chr11	121642800	121669400	18_enhancer_3589_lociStitched	TAD_1415	chr11:120200000-121843856	Ptchd3	chr11:121691532-121705205	TAD_1415	chr11:120200000-121843856	yes
chr2	150648800	150658800	3_enhancer_12477_lociStitched	TAD_306	chr2:149000000-151680000	Pygb	chr2:150612471-150657494	TAD_306	chr2:149000000-151680000	yes
chr11	34639000	34642200	9_enhancer_3861_lociStitched	TAD_1340	chr11:34640000-35840000	Spdl1	chr11:34622686-34647143	TAD_1340	chr11:34640000-35840000	yes
chr16	93026200	93031200	3_enhancer_9321_lociStitched	TAD_1882	chr16:92440000-93680000	Runx1	chr16:92601712-92826311	TAD_1882	chr16:92440000-93680000	yes
chr3	109267600	109284400	17_enhancer_13787_lociStitched	TAD_409	chr3:108760000-110960000	Vav3	chr3:109143571-109488616	TAD_409	chr3:108760000-110960000	yes
chr5	139931800	139954600	26_enhancer_16522_lociStitched	TAD_687	chr5:139320000-140240000	3110082I17Rik	chr5:139835693-139936456	TAD_687	chr5:139320000-140240000	yes
chr18	62202800	62208400	4_enhancer_10763_lociStitched	TAD_2010	chr18:61920000-63160000	Sh3tc2	chr18:62112729-62184019	TAD_2010	chr18:61920000-63160000	yes
chr3	10015800	10027600	27_enhancer_13626_lociStitched	TAD_333	chr3:9720000-10360000	Fabp5	chr3:10012548-10016607	TAD_333	chr3:9720000-10360000	yes
chr11	83460400	83479800	27_enhancer_4601_lociStitched	TAD_1380	chr11:83320000-83560000	Ccl4	chr11:83476086-83478185	TAD_1380	chr11:83320000-83560000	yes
chr6	48960200	48984600	45_enhancer_18058_lociStitched	TAD_736	chr6:47720000-49360000	Gpnmb	chr6:48986517-49020928	TAD_736	chr6:47720000-49360000	yes
chr9	47508200	47560000	77_enhancer_21477_lociStitched	TAD_1127	chr9:46120000-48440000	Cadm1	chr9:47338256-47665720	TAD_1127	chr9:46120000-48440000	yes
chr12	85201400	85204600	6_enhancer_5469_lociStitched	TAD_1483	chr12:84840000-85640000	Numb	chr12:85134984-85262884	TAD_1483	chr12:84840000-85640000	yes
chr19	40700800	40715400	8_enhancer_11480_lociStitched	No_overlap_enh	No_overlap_enh	Entpd1	chr19:40686856-40816092	TAD_2070	chr19:40800000-41880000	No_overlap_enh
chr12	101212400	101264800	42_enhancer_4795_lociStitched	TAD_1495	chr12:99880000-101360000	Kcnk13	chr12:101202709-101300892	TAD_1495	chr12:99880000-101360000	yes
chr2	130311800	130320600	5_enhancer_12132_lociStitched	No_overlap_enh	No_overlap_enh	Ptpra	chr2:130276014-130380036	No_overlap_gene	No_overlap_gene	No_overlap_both
chr11	114826000	114867000	17_enhancer_3459_lociStitched	TAD_1410	chr11:114520000-114880000	Cd300ld	chr11:114843588-114851236	TAD_1410	chr11:114520000-114880000	yes
chr2	103795800	103807800	3_enhancer_11728_lociStitched	TAD_270	chr2:103280000-103880000	Lmo2	chr2:103798143-103822035	TAD_270	chr2:103280000-103880000	yes
chr19	16072800	16089400	16_enhancer_11237_lociStitched	TAD_2047	chr19:16080000-16840000	Cep78	chr19:16030264-16059479	TAD_2046	chr19:14000000-16040000	no
chr9	15842600	15852600	19_enhancer_21123_lociStitched	TAD_1096	chr9:15160000-18120000	Mtnr1b	chr9:15667058-15679000	TAD_1096	chr9:15160000-18120000	yes
chr5	104042600	104044200	4_enhancer_16183_lociStitched	TAD_653	chr5:103760000-104280000	Slc10a6	chr5:104034730-104058422	TAD_653	chr5:103760000-104280000	yes
chr3	61197800	61221200	36_enhancer_14555_lociStitched	TAD_371	chr3:60520000-62280000	B430305J03Rik	chr3:61166172-61169873	TAD_371	chr3:60520000-62280000	yes
chr9	55144400	55159400	16_enhancer_21636_lociStitched	TAD_1134	chr9:54560000-55160000	Nrg4	chr9:55068029-55174651	TAD_1134	chr9:54560000-55160000	yes
chr5	137875200	137885200	19_enhancer_16454_lociStitched	TAD_684	chr5:137600000-138200000	Zan	chr5:137819865-137918292	TAD_684	chr5:137600000-138200000	yes
chr10	98340400	98361600	17_enhancer_3193_lociStitched	TAD_1278	chr10:97160000-98560000	Atp2b1	chr10:98377786-98488777	TAD_1278	chr10:97160000-98560000	yes
chr1	39347200	39379200	22_enhancer_1142_lociStitched	TAD_28	chr1:39040000-39600000	Rpl31	chr1:39424696-39428753	TAD_28	chr1:39040000-39600000	yes
chr11	69987800	70005000	19_enhancer_4305_lociStitched	TAD_1369	chr11:69840000-70600000	Clec10a	chr11:69980125-69984336	TAD_1369	chr11:69840000-70600000	yes
chr3	109041200	109077600	22_enhancer_13752_lociStitched	TAD_409	chr3:108760000-110960000	Vav3	chr3:109143571-109488616	TAD_409	chr3:108760000-110960000	yes
chr9	7567000	7578200	5_enhancer_21870_lociStitched	TAD_1086	chr9:7200000-7600000	Mmp27	chr9:7571396-7581885	TAD_1086	chr9:7200000-7600000	yes
chr2	34581600	34600000	12_enhancer_13011_lociStitched	TAD_212	chr2:33520000-34640000	Gapvd1	chr2:34531704-34625210	TAD_212	chr2:33520000-34640000	yes
chr7	136473600	136483400	14_enhancer_19080_lociStitched	TAD_967	chr7:135880000-136720000	Ppapdc1a	chr7:136400608-136534821	TAD_967	chr7:135880000-136720000	yes
chr6	101494600	101507800	17_enhancer_17194_lociStitched	TAD_785	chr6:100840000-101560000	Pdzrn3	chr6:101099601-101327891	TAD_785	chr6:100840000-101560000	yes
chr10	51170800	51177000	3_enhancer_2542_lociStitched	TAD_1237	chr10:50360000-51200000	Gp49a	chr10:51200438-51206122	No_overlap_gene	No_overlap_gene	No_overlap_gene
chr2	129314400	129339200	11_enhancer_12107_lociStitched	TAD_289	chr2:127600000-130120000	F830045P16Rik	chr2:129284095-129362338	TAD_289	chr2:127600000-130120000	yes
chr6	81892600	81913400	35_enhancer_18407_lociStitched	TAD_764	chr6:81880000-82960000	Mrpl19	chr6:81907845-81915952	TAD_764	chr6:81880000-82960000	yes
chr12	103673600	103685200	5_enhancer_4859_lociStitched	TAD_1498	chr12:103200000-103720000	Lgmn	chr12:103632294-103678023	TAD_1498	chr12:103200000-103720000	yes
chr11	86831600	86845600	20_enhancer_4656_lociStitched	TAD_1384	chr11:86320000-87240000	Ypel2	chr11:86749927-86807209	TAD_1384	chr11:86320000-87240000	yes
chr15	38573000	38589800	25_enhancer_7707_lociStitched	TAD_1746	chr15:38600000-39160000	Atp6v1c1	chr15:38591659-38622198	TAD_1746	chr15:38600000-39160000	yes
chr13	12498800	12503800	13_enhancer_5785_lociStitched	TAD_1520	chr13:11840000-12520000	Heatr1	chr13:12487665-12530944	TAD_1520	chr13:11840000-12520000	yes
chr9	55949600	55962000	2_enhancer_21650_lociStitched	No_overlap_enh	No_overlap_enh	Pstpip1	chr9:55937769-55976695	No_overlap_gene	No_overlap_gene	No_overlap_both
chr18	25124200	25133800	10_enhancer_10278_lociStitched	TAD_1984	chr18:24800000-25200000	Tpgs2	chr18:25294539-25327378	No_overlap_gene	No_overlap_gene	No_overlap_gene
chr8	108669200	108679200	9_enhancer_19837_lociStitched	No_overlap_enh	No_overlap_enh	Pla2g15	chr8:108674299-108688613	No_overlap_gene	No_overlap_gene	No_overlap_both
chr13	49290000	49298000	5_enhancer_6132_lociStitched	TAD_1550	chr13:48600000-49840000	Ninj1	chr13:49282854-49291613	TAD_1550	chr13:48600000-49840000	yes
chr19	25211200	25214600	3_enhancer_11358_lociStitched	TAD_2056	chr19:25000000-25720000	Kank1	chr19:25311465-25508987	TAD_2056	chr19:25000000-25720000	yes
chr10	127065200	127073400	14_enhancer_2144_lociStitched	TAD_1307	chr10:126320000-127480000	Stat6	chr10:127080042-127098013	TAD_1307	chr10:126320000-127480000	yes
chr3	79663400	79669600	26_enhancer_14671_lociStitched	TAD_384	chr3:79640000-81760000	Tmem144	chr3:79617070-79646584	TAD_384	chr3:79640000-81760000	yes
chr8	58776400	58803400	22_enhancer_20536_lociStitched	TAD_1024	chr8:57960000-59000000	Hpgd	chr8:58773349-58799843	TAD_1024	chr8:57960000-59000000	yes
chr9	30964800	30981800	41_enhancer_21253_lociStitched	TAD_1109	chr9:30920000-31200000	St14	chr9:30896987-30939438	TAD_1108	chr9:30240000-30920000	no
chr13	24869600	24890200	22_enhancer_5918_lociStitched	TAD_1532	chr13:23840000-25040000	BC005537	chr13:24893526-24905882	TAD_1532	chr13:23840000-25040000	yes
chr6	53653400	53664000	30_enhancer_18249_lociStitched	TAD_741	chr6:52960000-53720000	Gm16499	chr6:53769969-53770034	TAD_742	chr6:53720000-54320000	no
chr2	84344200	84372200	10_enhancer_13528_lociStitched	TAD_254	chr2:83840000-84720000	Tfpi	chr2:84273012-84316932	TAD_254	chr2:83840000-84720000	yes
chr4	55111000	55131400	19_enhancer_15753_lociStitched	TAD_488	chr4:53720000-55320000	Zfp462	chr4:54957920-55096435	TAD_488	chr4:53720000-55320000	yes
chr4	6283200	6287200	8_enhancer_15953_lociStitched	TAD_449	chr4:4680000-6360000	Sdcbp	chr4:6292797-6335570	TAD_449	chr4:4680000-6360000	yes
chr6	137352800	137362600	10_enhancer_17697_lociStitched	TAD_821	chr6:136960000-137720000	Ptpro	chr6:137200820-137413150	TAD_821	chr6:136960000-137720000	yes
chr6	145962000	145964600	12_enhancer_17745_lociStitched	TAD_827	chr6:144960000-146480000	Sspn	chr6:145880161-145913743	TAD_827	chr6:144960000-146480000	yes
chr18	9485200	9508400	34_enhancer_10968_lociStitched	TAD_1971	chr18:7880000-9960000	Ccny	chr18:9314042-9450148	TAD_1971	chr18:7880000-9960000	yes
chr18	30244000	30249600	17_enhancer_10316_lociStitched	TAD_1988	chr18:30440000-31960000	Pik3c3	chr18:30432401-30507780	TAD_1988	chr18:30440000-31960000	yes
chr6	33772800	33775400	2_enhancer_17905_lociStitched	TAD_723	chr6:31440000-34440000	Lrguk	chr6:33979448-34084034	TAD_723	chr6:31440000-34440000	yes
chr10	66312000	66329000	5_enhancer_2652_lociStitched	TAD_1248	chr10:62880000-66280000	Reep3	chr10:66474256-66559605	TAD_1249	chr10:66280000-66720000	no
chr10	120052200	120069800	26_enhancer_2067_lociStitched	TAD_1300	chr10:119640000-121040000	4921513I03Rik	chr10:120202830-120215942	TAD_1300	chr10:119640000-121040000	yes
chr3	8733800	8748600	10_enhancer_14809_lociStitched	TAD_332	chr3:8600000-9720000	Hey1	chr3:8663362-8667039	TAD_332	chr3:8600000-9720000	yes
chr6	122814200	122821800	11_enhancer_17491_lociStitched	TAD_806	chr6:122600000-124720000	Necap1	chr6:122824492-122838952	TAD_806	chr6:122600000-124720000	yes
chr8	47952600	47956800	5_enhancer_20509_lociStitched	TAD_1020	chr8:48040000-48800000	Enpp6	chr8:48072279-48180249	TAD_1020	chr8:48040000-48800000	yes
chr9	16109800	16118600	10_enhancer_21148_lociStitched	TAD_1096	chr9:15160000-18120000	Fat3	chr9:15714649-16182681	TAD_1096	chr9:15160000-18120000	yes
chr8	27798400	27810400	8_enhancer_20342_lociStitched	TAD_1003	chr8:27280000-28400000	Zfp703	chr8:28087808-28091933	TAD_1003	chr8:27280000-28400000	yes
chrX	163752800	163776400	21_enhancer_22359_lociStitched	No_overlap_enh	No_overlap_enh	Tlr7	chrX:163742861-163768490	No_overlap_gene	No_overlap_gene	No_overlap_both
chr4	102290200	102299000	5_enhancer_14997_lociStitched	TAD_521	chr4:101840000-102880000	Sgip1	chr4:102413902-102646233	TAD_521	chr4:101840000-102880000	yes
chr15	63442400	63449400	18_enhancer_8063_lociStitched	TAD_1767	chr15:60920000-63680000	Gsdmc	chr15:63607526-63640314	TAD_1767	chr15:60920000-63680000	yes
chr1	84345800	84362400	14_enhancer_1631_lociStitched	TAD_63	chr1:83720000-85280000	Pid1	chr1:84032868-84360755	TAD_63	chr1:83720000-85280000	yes
chr8	10161800	10184600	34_enhancer_19780_lociStitched	TAD_992	chr8:10000000-11440000	Myo16	chr8:10272572-10634741	TAD_992	chr8:10000000-11440000	yes
chr16	4837400	4847000	14_enhancer_8979_lociStitched	TAD_1805	chr16:4680000-5240000	4930562C15Rik	chr16:4835416-4867691	TAD_1805	chr16:4680000-5240000	yes
chr6	5042000	5045000	3_enhancer_18155_lociStitched	TAD_701	chr6:3040000-5520000	Pon1	chr6:5118090-5143946	TAD_701	chr6:3040000-5520000	yes
chr13	95065200	95078200	13_enhancer_6495_lociStitched	TAD_1590	chr13:94560000-96120000	Scamp1	chr13:94971265-95055812	TAD_1590	chr13:94560000-96120000	yes
chr10	87137000	87160000	16_enhancer_2930_lociStitched	TAD_1267	chr10:87000000-87840000	Pah	chr10:86984540-87046881	TAD_1267	chr10:87000000-87840000	yes
chr6	97776400	97781800	5_enhancer_18563_lociStitched	TAD_782	chr6:97120000-98000000	Mitf	chr6:97757052-97971352	TAD_782	chr6:97120000-98000000	yes
chrX	103324800	103348000	30_enhancer_22088_lociStitched	TAD_2156	chrX:102280000-103920000	Tlr13	chrX:103338543-103355832	TAD_2156	chrX:102280000-103920000	yes
chr11	70300400	70313000	11_enhancer_4343_lociStitched	TAD_1369	chr11:69840000-70600000	Tm4sf5	chr11:70318746-70324680	TAD_1369	chr11:69840000-70600000	yes
chr1	107674800	107697800	12_enhancer_15_lociStitched	No_overlap_enh	No_overlap_enh	Tnfrsf11a	chr1:107677300-107744558	No_overlap_gene	No_overlap_gene	No_overlap_both
chr10	7779000	7794000	10_enhancer_2769_lociStitched	TAD_1200	chr10:7320000-9480000	Tab2	chr10:7625451-7676028	TAD_1200	chr10:7320000-9480000	yes
chr5	123155200	123165600	2_enhancer_16322_lociStitched	TAD_672	chr5:122560000-123240000	P2rx4	chr5:123157593-123179747	TAD_672	chr5:122560000-123240000	yes
chr3	130574600	130581800	10_enhancer_13940_lociStitched	TAD_423	chr3:130400000-130960000	Rpl34	chr3:130429749-130433316	TAD_423	chr3:130400000-130960000	yes
chr15	50685600	50703800	10_enhancer_7892_lociStitched	TAD_1757	chr15:49520000-52320000	Trps1	chr15:50486307-50721587	TAD_1757	chr15:49520000-52320000	yes
chrX	13170400	13185400	10_enhancer_22187_lociStitched	TAD_2095	chrX:12800000-13240000	Gpr34	chrX:13209215-13217984	TAD_2095	chrX:12800000-13240000	yes
chr15	11645200	11646800	3_enhancer_7534_lociStitched	TAD_1730	chr15:11320000-12840000	Npr3	chr15:11769651-11835429	TAD_1730	chr15:11320000-12840000	yes
chr11	102285400	102288400	3_enhancer_3253_lociStitched	TAD_1396	chr11:101480000-102320000	Grn	chr11:102291629-102298362	TAD_1396	chr11:101480000-102320000	yes
chr8	27076000	27093400	24_enhancer_20324_lociStitched	TAD_1002	chr8:26920000-27280000	Hgsnat	chr8:27054931-27087216	TAD_1002	chr8:26920000-27280000	yes
chr15	58576000	58590800	24_enhancer_7962_lociStitched	TAD_1763	chr15:57920000-58720000	Tmem65	chr15:58613824-58655085	TAD_1763	chr15:57920000-58720000	yes
chr2	148312000	148324800	6_enhancer_12448_lociStitched	TAD_305	chr2:147640000-148520000	Cd93	chr2:148262376-148269299	TAD_305	chr2:147640000-148520000	yes
chr16	44109200	44129000	6_enhancer_8924_lociStitched	TAD_1845	chr16:42160000-44160000	Atp6v1a	chr16:44085515-44139818	TAD_1845	chr16:42160000-44160000	yes
chr18	61246800	61291200	64_enhancer_10726_lociStitched	TAD_2009	chr18:60960000-61880000	Csf1r	chr18:61265226-61291803	TAD_2009	chr18:60960000-61880000	yes
chr9	43107200	43114600	21_enhancer_21392_lociStitched	TAD_1123	chr9:43120000-44240000	Trim29	chr9:43118846-43144208	TAD_1123	chr9:43120000-44240000	yes
chr17	31109600	31115400	12_enhancer_9637_lociStitched	TAD_1912	chr17:29680000-31120000	Umodl1	chr17:31091624-31147653	TAD_1912	chr17:29680000-31120000	yes
chr1	129165400	129176200	11_enhancer_177_lociStitched	TAD_97	chr1:127280000-128880000	Mgat5	chr1:129101563-129380281	TAD_98	chr1:128920000-129360000	no
chr18	20852400	20861000	13_enhancer_10236_lociStitched	TAD_1980	chr18:20760000-21160000	Gm10269	chr18:20841060-20841504	TAD_1980	chr18:20760000-21160000	yes
chr9	74923400	74948800	17_enhancer_21852_lociStitched	TAD_1154	chr9:74840000-75320000	Myo5a	chr9:74918822-75071495	TAD_1154	chr9:74840000-75320000	yes
chr11	68252200	68297000	59_enhancer_4267_lociStitched	TAD_1367	chr11:67760000-68680000	Pik3r5	chr11:68245623-68311351	TAD_1367	chr11:67760000-68680000	yes
chr2	79045800	79055600	18_enhancer_13471_lociStitched	TAD_249	chr2:77840000-79680000	Itga4	chr2:79095583-79173280	TAD_249	chr2:77840000-79680000	yes
chrX	9032400	9050400	14_enhancer_22721_lociStitched	TAD_2090	chrX:8560000-9800000	Cybb	chrX:9012378-9064897	TAD_2090	chrX:8560000-9800000	yes
chr16	92702000	92732000	20_enhancer_9299_lociStitched	TAD_1882	chr16:92440000-93680000	Runx1	chr16:92601712-92826311	TAD_1882	chr16:92440000-93680000	yes
chr17	5576600	5593400	10_enhancer_9844_lociStitched	TAD_1888	chr17:5400000-6440000	Zdhhc14	chr17:5492600-5753891	TAD_1888	chr17:5400000-6440000	yes
chr2	72202400	72222800	15_enhancer_13410_lociStitched	TAD_243	chr2:71880000-73320000	B230120H23Rik	chr2:72123694-72280667	TAD_243	chr2:71880000-73320000	yes
chr19	11394800	11463000	48_enhancer_11125_lociStitched	TAD_2044	chr19:11080000-12080000	Ms4a7	chr19:11395529-11410636	TAD_2044	chr19:11080000-12080000	yes
chr8	71523000	71542400	19_enhancer_20664_lociStitched	TAD_1036	chr8:70480000-71760000	Atp6v1b2	chr8:71612545-71637610	TAD_1036	chr8:70480000-71760000	yes
chr3	79338000	79349600	4_enhancer_14658_lociStitched	TAD_383	chr3:78760000-79640000	Fnip2	chr3:79259893-79371718	TAD_383	chr3:78760000-79640000	yes
chr5	102488400	102501600	3_enhancer_16174_lociStitched	TAD_652	chr5:102520000-103760000	Wdfy3	chr5:102261972-102498940	TAD_651	chr5:101240000-102520000	no
chr1	84422800	84441400	23_enhancer_1651_lociStitched	TAD_63	chr1:83720000-85280000	Pid1	chr1:84032868-84360755	TAD_63	chr1:83720000-85280000	yes
chr1	155632600	155651800	14_enhancer_454_lociStitched	TAD_130	chr1:155320000-156040000	Rnasel	chr1:155596556-155611351	TAD_130	chr1:155320000-156040000	yes
chr18	52842800	52857600	17_enhancer_10595_lociStitched	TAD_2003	chr18:52800000-53840000	Gykl1	chr18:52853333-52855322	TAD_2003	chr18:52800000-53840000	yes
chr1	129902800	129918000	21_enhancer_195_lociStitched	TAD_99	chr1:129400000-130160000	Zranb3	chr1:129850761-129999624	TAD_99	chr1:129400000-130160000	yes
chr5	53775400	53797000	21_enhancer_16873_lociStitched	TAD_615	chr5:53280000-54080000	Smim20	chr5:53658344-53669779	TAD_615	chr5:53280000-54080000	yes
chr1	193020200	193027000	17_enhancer_949_lociStitched	TAD_176	chr1:192720000-193960000	Atf3	chr1:192994175-193007219	TAD_176	chr1:192720000-193960000	yes
chr2	14170200	14194400	18_enhancer_12331_lociStitched	TAD_190	chr2:13200000-14960000	Mrc1	chr2:14151041-14253684	TAD_190	chr2:13200000-14960000	yes
chr6	83425200	83439600	5_enhancer_18425_lociStitched	TAD_766	chr6:83280000-83640000	Dguok	chr6:83430211-83456963	TAD_766	chr6:83280000-83640000	yes
chr11	20945800	20949400	14_enhancer_3660_lociStitched	TAD_1327	chr11:20640000-21400000	Peli1	chr11:20991294-21050326	TAD_1327	chr11:20640000-21400000	yes
chr5	145007400	145010600	4_enhancer_16588_lociStitched	TAD_693	chr5:145000000-145920000	Bri3	chr5:145005306-145207626	TAD_693	chr5:145000000-145920000	yes
chr2	126294800	126304800	6_enhancer_12007_lociStitched	TAD_287	chr2:125080000-126400000	Atp8b4	chr2:126146709-126326410	TAD_287	chr2:125080000-126400000	yes
chr10	110558800	110572200	18_enhancer_1903_lociStitched	TAD_1290	chr10:110160000-110560000	Gm5428	chr10:110562907-110563794	TAD_1291	chr10:110560000-111440000	no
chr15	91007800	91026200	6_enhancer_8382_lociStitched	TAD_1792	chr15:90080000-92080000	Abcd2	chr15:90976315-91022238	TAD_1792	chr15:90080000-92080000	yes
chr3	131530600	131533600	7_enhancer_13951_lociStitched	TAD_424	chr3:130960000-132360000	Dkk2	chr3:131748256-131843257	TAD_424	chr3:130960000-132360000	yes
chr5	118853800	118859400	3_enhancer_16312_lociStitched	TAD_669	chr5:119200000-120920000	Med13l	chr5:119010728-119215444	TAD_669	chr5:119200000-120920000	yes
chr2	70805600	70817600	13_enhancer_13364_lociStitched	TAD_240	chr2:70480000-70960000	Mettl8	chr2:70802618-70893663	TAD_240	chr2:70480000-70960000	yes
chr13	20875600	20893200	24_enhancer_5868_lociStitched	TAD_1529	chr13:20400000-21920000	Aoah	chr13:20885988-21116121	TAD_1529	chr13:20400000-21920000	yes
chr1	193051600	193096800	61_enhancer_991_lociStitched	TAD_176	chr1:192720000-193960000	Atf3	chr1:192994175-193007219	TAD_176	chr1:192720000-193960000	yes
chr3	131778000	131781200	10_enhancer_13976_lociStitched	TAD_424	chr3:130960000-132360000	Dkk2	chr3:131748256-131843257	TAD_424	chr3:130960000-132360000	yes
chr2	150745600	150749600	9_enhancer_12487_lociStitched	TAD_306	chr2:149000000-151680000	Gins1	chr2:150731136-150757016	TAD_306	chr2:149000000-151680000	yes
chr10	116721200	116742800	36_enhancer_1976_lociStitched	TAD_1296	chr10:116680000-117120000	Lyz1	chr10:116724852-116729924	TAD_1296	chr10:116680000-117120000	yes
chr10	119576600	119591600	9_enhancer_2031_lociStitched	TAD_1299	chr10:119080000-119640000	Helb	chr10:119520664-119550043	TAD_1299	chr10:119080000-119640000	yes
chr8	12031400	12033400	10_enhancer_20042_lociStitched	TAD_993	chr8:11440000-13320000	Tex29	chr8:11840520-11855761	TAD_993	chr8:11440000-13320000	yes
chr14	34045800	34059200	17_enhancer_6891_lociStitched	TAD_1642	chr14:33360000-34760000	Arhgap22	chr14:34027212-34183122	TAD_1642	chr14:33360000-34760000	yes
chr14	63719600	63724800	8_enhancer_7167_lociStitched	TAD_1671	chr14:63680000-64160000	Ctsb	chr14:63741302-63764758	TAD_1671	chr14:63680000-64160000	yes
chr6	122519400	122544800	20_enhancer_17436_lociStitched	TAD_805	chr6:121160000-122600000	Apobec1	chr6:122527810-122552462	TAD_805	chr6:121160000-122600000	yes
chr11	76371400	76404600	23_enhancer_4476_lociStitched	TAD_1374	chr11:76240000-78000000	Abr	chr11:76230236-76435816	TAD_1374	chr11:76240000-78000000	yes
chr11	54433400	54449000	13_enhancer_4025_lociStitched	TAD_1353	chr11:53720000-54840000	Rapgef6	chr11:54336349-54512787	TAD_1353	chr11:53720000-54840000	yes
chr8	108911600	108919600	5_enhancer_19854_lociStitched	TAD_1063	chr8:108920000-109080000	Zfp90	chr8:108939239-108949628	TAD_1063	chr8:108920000-109080000	yes
chr9	48218600	48240800	15_enhancer_21546_lociStitched	TAD_1127	chr9:46120000-48440000	Gm5616	chr9:48258501-48258887	TAD_1127	chr9:46120000-48440000	yes
chr3	95283200	95315400	33_enhancer_14929_lociStitched	TAD_397	chr3:94840000-96280000	Ctsk	chr3:95303208-95313284	TAD_397	chr3:94840000-96280000	yes
chr16	14109200	14137600	40_enhancer_8566_lociStitched	TAD_1812	chr16:13840000-14160000	Marf1	chr16:14109258-14159367	TAD_1812	chr16:13840000-14160000	yes
chr2	71498200	71502400	3_enhancer_13380_lociStitched	TAD_242	chr2:71240000-71800000	Gm1631	chr2:71557474-71569023	TAD_242	chr2:71240000-71800000	yes
chr4	116336800	116352400	13_enhancer_15078_lociStitched	No_overlap_enh	No_overlap_enh	Prdx1	chr4:116358149-116373427	TAD_532	chr4:116360000-116840000	No_overlap_enh
chr14	121323600	121326400	8_enhancer_6675_lociStitched	TAD_1716	chr14:120480000-121200000	Ipo5	chr14:121310416-121347264	No_overlap_gene	No_overlap_gene	No_overlap_gene
chr9	20800800	20802800	4_enhancer_21161_lociStitched	TAD_1099	chr9:20680000-21360000	Mrpl4	chr9:20807181-20813279	TAD_1099	chr9:20680000-21360000	yes
chr1	87661600	87676600	15_enhancer_1696_lociStitched	TAD_64	chr1:87520000-88240000	Cab39	chr1:87690016-87748151	TAD_64	chr1:87520000-88240000	yes
chr4	55810000	55831200	26_enhancer_15813_lociStitched	TAD_489	chr4:55360000-56760000	Klf4	chr4:55540013-55545347	TAD_489	chr4:55360000-56760000	yes
chr13	75921600	75929200	8_enhancer_6338_lociStitched	TAD_1577	chr13:74760000-76880000	Glrx	chr13:75977316-75987599	TAD_1577	chr13:74760000-76880000	yes
chr13	94920200	94941000	23_enhancer_6482_lociStitched	TAD_1590	chr13:94560000-96120000	Lhfpl2	chr13:94827751-94965364	TAD_1590	chr13:94560000-96120000	yes
chr11	70600400	70609000	4_enhancer_4366_lociStitched	No_overlap_enh	No_overlap_enh	Scimp	chr11:70604433-70626063	No_overlap_gene	No_overlap_gene	No_overlap_both
chr2	116811000	116826400	12_enhancer_11809_lociStitched	TAD_280	chr2:116000000-116680000	Tmco5	chr2:116704427-116718236	TAD_281	chr2:116680000-117320000	no
chr2	102806200	102814800	7_enhancer_11708_lociStitched	TAD_268	chr2:101480000-102920000	Cd44	chr2:102651298-102741822	TAD_268	chr2:101480000-102920000	yes
chr16	50577200	50589400	13_enhancer_8999_lociStitched	TAD_1850	chr16:49080000-50800000	Ccdc54	chr16:50589972-50591267	TAD_1850	chr16:49080000-50800000	yes
chr11	70340800	70343400	10_enhancer_4352_lociStitched	TAD_1369	chr11:69840000-70600000	Psmb6	chr11:70338869-70341360	TAD_1369	chr11:69840000-70600000	yes
chr4	132155600	132172200	15_enhancer_15247_lociStitched	TAD_550	chr4:131920000-133120000	Eya3	chr4:132194902-132280680	TAD_550	chr4:131920000-133120000	yes
chr13	47322800	47347200	25_enhancer_6095_lociStitched	TAD_1549	chr13:47160000-48600000	Rnf144b	chr13:47218089-47343360	TAD_1549	chr13:47160000-48600000	yes
chr19	9987200	10009200	22_enhancer_11058_lociStitched	TAD_2040	chr19:8800000-9960000	Incenp	chr19:9946787-9974023	TAD_2040	chr19:8800000-9960000	yes
chr2	160033400	160047000	20_enhancer_12638_lociStitched	TAD_315	chr2:158680000-160760000	Gm826	chr2:160137129-160159898	TAD_315	chr2:158680000-160760000	yes
chr15	39788800	39807000	38_enhancer_7773_lociStitched	TAD_1748	chr15:39680000-39960000	Lrp12	chr15:39702149-39775540	TAD_1748	chr15:39680000-39960000	yes
chr2	159873200	159909600	24_enhancer_12594_lociStitched	TAD_315	chr2:158680000-160760000	Gm826	chr2:160137129-160159898	TAD_315	chr2:158680000-160760000	yes
chr1	133575600	133601000	12_enhancer_262_lociStitched	TAD_104	chr1:133160000-133800000	5430435G22Rik	chr1:133585272-133610119	TAD_104	chr1:133160000-133800000	yes
chr7	118297200	118309400	14_enhancer_18839_lociStitched	TAD_943	chr7:118240000-119160000	Eif4g2	chr7:118211499-118226544	TAD_942	chr7:117080000-118240000	no
chr10	41741400	41747600	11_enhancer_2472_lociStitched	TAD_1232	chr10:41520000-42000000	Armc2	chr10:41634796-41738248	TAD_1232	chr10:41520000-42000000	yes
chr10	8644200	8668400	8_enhancer_2917_lociStitched	TAD_1200	chr10:7320000-9480000	Sash1	chr10:8442017-8605868	TAD_1200	chr10:7320000-9480000	yes
chr4	19755200	19827400	71_enhancer_15482_lociStitched	TAD_461	chr4:19480000-19880000	Slc7a13	chr4:19745872-19769365	TAD_461	chr4:19480000-19880000	yes
chr12	73583200	73592400	9_enhancer_5377_lociStitched	TAD_1469	chr12:73200000-74080000	Lrrc9	chr12:73542853-73615321	TAD_1469	chr12:73200000-74080000	yes
chr7	136716800	136720800	12_enhancer_19134_lociStitched	TAD_968	chr7:136720000-137640000	Wdr11	chr7:136735377-136779252	TAD_968	chr7:136720000-137640000	yes
chr10	10168600	10189800	15_enhancer_1876_lociStitched	TAD_1201	chr10:9480000-10040000	Adgb	chr10:10055500-10192112	TAD_1202	chr10:10040000-10880000	no
chr11	114742600	114789800	47_enhancer_3425_lociStitched	TAD_1410	chr11:114520000-114880000	Cd300a	chr11:114751355-114765968	TAD_1410	chr11:114520000-114880000	yes
chr5	73192600	73196200	6_enhancer_17039_lociStitched	TAD_630	chr5:72560000-73280000	Txk	chr5:73087217-73144012	TAD_630	chr5:72560000-73280000	yes
chr2	101988200	102003400	16_enhancer_11680_lociStitched	TAD_268	chr2:101480000-102920000	Ldlrad3	chr2:101790360-102026542	TAD_268	chr2:101480000-102920000	yes
chr4	94877600	94884400	7_enhancer_16106_lociStitched	TAD_512	chr4:94640000-95640000	Jun	chr4:94715725-94718913	TAD_512	chr4:94640000-95640000	yes
chr11	33958000	33968000	5_enhancer_3854_lociStitched	No_overlap_enh	No_overlap_enh	Lcp2	chr11:33946920-33992295	No_overlap_gene	No_overlap_gene	No_overlap_both
chr2	132044400	132051200	12_enhancer_12206_lociStitched	TAD_291	chr2:131360000-132080000	Tmem230	chr2:132065227-132073524	TAD_291	chr2:131360000-132080000	yes
chr16	25009000	25027400	14_enhancer_8772_lociStitched	TAD_1828	chr16:25360000-25960000	Tprg	chr16:25286903-25422430	TAD_1827	chr16:24040000-25360000	no
chr10	20538600	20561200	13_enhancer_2273_lociStitched	TAD_1209	chr10:20040000-20680000	Pde7b	chr10:20117810-20444884	TAD_1209	chr10:20040000-20680000	yes
chr10	121029400	121040600	8_enhancer_2090_lociStitched	TAD_1300	chr10:119640000-121040000	Tbk1	chr10:120983511-121023850	TAD_1300	chr10:119640000-121040000	yes
chr17	71643800	71650800	8_enhancer_9950_lociStitched	TAD_1947	chr17:71360000-73160000	Emilin2	chr17:71601514-71660896	TAD_1947	chr17:71360000-73160000	yes
chr6	115962400	115966800	8_enhancer_17371_lociStitched	TAD_799	chr6:115800000-116560000	Plxnd1	chr6:115904829-115945023	TAD_799	chr6:115800000-116560000	yes
chr1	92915400	92923800	5_enhancer_1761_lociStitched	TAD_73	chr1:92800000-94800000	Lrrfip1	chr1:92895304-93025521	TAD_73	chr1:92800000-94800000	yes
chr1	6446000	6490000	46_enhancer_1429_lociStitched	TAD_4	chr1:6200000-7200000	Fam150a	chr1:6349537-6384812	TAD_4	chr1:6200000-7200000	yes
chr16	92854000	92870800	10_enhancer_9313_lociStitched	TAD_1882	chr16:92440000-93680000	Runx1	chr16:92601712-92826311	TAD_1882	chr16:92440000-93680000	yes
chr10	117151800	117161800	7_enhancer_2009_lociStitched	TAD_1296	chr10:116680000-117120000	Mdm2	chr10:117125944-117147814	No_overlap_gene	No_overlap_gene	No_overlap_gene
chr2	22601400	22608800	12_enhancer_12808_lociStitched	TAD_198	chr2:21840000-22760000	Apbb1ip	chr2:22629614-22731173	TAD_198	chr2:21840000-22760000	yes
chr2	142896200	142919400	25_enhancer_12360_lociStitched	TAD_300	chr2:142920000-144400000	Otor	chr2:142904209-142907449	TAD_299	chr2:140280000-142920000	no
chr1	173086400	173110400	12_enhancer_689_lociStitched	TAD_154	chr1:173040000-173440000	Mpz	chr1:173080842-173091261	TAD_154	chr1:173040000-173440000	yes
chr1	173557800	173568200	15_enhancer_735_lociStitched	TAD_155	chr1:173440000-174320000	Slamf7	chr1:173562534-173579149	TAD_155	chr1:173440000-174320000	yes
chr1	163442000	163458800	13_enhancer_536_lociStitched	TAD_143	chr1:163120000-163920000	Tnfsf18	chr1:163424786-163435421	TAD_143	chr1:163120000-163920000	yes
chr14	77924600	77947800	12_enhancer_7401_lociStitched	TAD_1691	chr14:77440000-78920000	Gm6994	chr14:77879290-77906675	TAD_1691	chr14:77440000-78920000	yes
chr13	108689000	108695600	8_enhancer_5693_lociStitched	TAD_1601	chr13:107760000-108920000	Zswim6	chr13:108514698-108680258	TAD_1601	chr13:107760000-108920000	yes
chr1	146037400	146053800	17_enhancer_336_lociStitched	TAD_121	chr1:145640000-146240000	Rgs13	chr1:145985797-146024502	TAD_121	chr1:145640000-146240000	yes
chr1	192820000	192822800	12_enhancer_920_lociStitched	TAD_176	chr1:192720000-193960000	Vash2	chr1:192771527-192803175	TAD_176	chr1:192720000-193960000	yes
chr1	84271200	84321600	40_enhancer_1621_lociStitched	TAD_63	chr1:83720000-85280000	Pid1	chr1:84032868-84360755	TAD_63	chr1:83720000-85280000	yes
chr13	28707800	28710400	4_enhancer_5943_lociStitched	TAD_1533	chr13:25120000-29960000	Sox4	chr13:29042607-29043011	TAD_1533	chr13:25120000-29960000	yes
chr10	86344800	86353000	7_enhancer_2896_lociStitched	No_overlap_enh	No_overlap_enh	Nt5dc3	chr10:86241750-86301134	No_overlap_gene	No_overlap_gene	No_overlap_both
chr19	12893800	12909800	14_enhancer_11217_lociStitched	TAD_2045	chr19:12080000-13960000	Gm5244	chr19:12921263-12921763	TAD_2045	chr19:12080000-13960000	yes
chr3	20029200	20048000	17_enhancer_14275_lociStitched	TAD_340	chr3:19800000-20440000	Gyg	chr3:20021970-20055216	TAD_340	chr3:19800000-20440000	yes
chr2	45116800	45134600	24_enhancer_13116_lociStitched	TAD_220	chr2:43520000-47320000	Zeb2	chr2:44839154-44972915	TAD_220	chr2:43520000-47320000	yes
chr15	6525800	6553800	13_enhancer_8130_lociStitched	TAD_1722	chr15:5080000-6520000	Fyb	chr15:6529871-6613321	No_overlap_gene	No_overlap_gene	No_overlap_gene
chr4	43473200	43486800	8_enhancer_15650_lociStitched	TAD_479	chr4:42840000-43520000	Cd72	chr4:43459334-43467500	TAD_479	chr4:42840000-43520000	yes
chr7	31782400	31795000	7_enhancer_19382_lociStitched	TAD_856	chr7:31080000-32440000	Fam187b	chr7:31758823-31774739	TAD_856	chr7:31080000-32440000	yes
chr1	82789200	82797000	9_enhancer_1552_lociStitched	TAD_62	chr1:82520000-83720000	Tm4sf20	chr1:82753224-82765036	TAD_62	chr1:82520000-83720000	yes
chr6	56705600	56712400	16_enhancer_18272_lociStitched	TAD_746	chr6:56720000-59160000	Kbtbd2	chr6:56727518-56747807	TAD_746	chr6:56720000-59160000	yes
chr2	22644800	22682400	22_enhancer_12815_lociStitched	TAD_198	chr2:21840000-22760000	Apbb1ip	chr2:22629614-22731173	TAD_198	chr2:21840000-22760000	yes
chr1	125815600	125832800	12_enhancer_144_lociStitched	TAD_95	chr1:124800000-126040000	Dpp10	chr1:125228716-125942136	TAD_95	chr1:124800000-126040000	yes
chr5	99787400	99794800	4_enhancer_17174_lociStitched	TAD_649	chr5:99600000-100360000	Rasgef1b	chr5:99646445-99681946	TAD_649	chr5:99600000-100360000	yes
chr11	71063200	71067600	15_enhancer_4413_lociStitched	TAD_1370	chr11:70840000-71840000	Nlrp1b	chr11:70966604-71044235	TAD_1370	chr11:70840000-71840000	yes
chr17	49148600	49159400	5_enhancer_9780_lociStitched	TAD_1931	chr17:48240000-50040000	Lrfn2	chr17:49071704-49236913	TAD_1931	chr17:48240000-50040000	yes
chr16	22095000	22121800	11_enhancer_8709_lociStitched	TAD_1823	chr16:21480000-22240000	Igf2bp2	chr16:22059082-22163372	TAD_1823	chr16:21480000-22240000	yes
chr6	120732600	120739000	15_enhancer_17416_lociStitched	TAD_803	chr6:120440000-120760000	Slc25a18	chr6:120723786-120744000	TAD_803	chr6:120440000-120760000	yes
chr6	112520800	112529000	17_enhancer_17273_lociStitched	TAD_794	chr6:112440000-113000000	Oxtr	chr6:112423678-112440884	TAD_793	chr6:110840000-112440000	no
chr16	87334000	87336200	8_enhancer_9229_lociStitched	TAD_1876	chr16:85760000-87400000	N6amt1	chr16:87354430-87368987	TAD_1876	chr16:85760000-87400000	yes
chr15	6284200	6298400	26_enhancer_8054_lociStitched	TAD_1722	chr15:5080000-6520000	Dab2	chr15:6249788-6390712	TAD_1722	chr15:5080000-6520000	yes
chr16	16563600	16577600	12_enhancer_8619_lociStitched	TAD_1815	chr16:16320000-17000000	Fgd4	chr16:16417010-16600642	TAD_1815	chr16:16320000-17000000	yes
chr4	128945600	128947400	4_enhancer_15202_lociStitched	TAD_547	chr4:128840000-129200000	Sync	chr4:128964861-128985803	TAD_547	chr4:128840000-129200000	yes
chr12	88601200	88615400	9_enhancer_5527_lociStitched	TAD_1487	chr12:88080000-88760000	Ahsa1	chr12:88607696-88614947	TAD_1487	chr12:88080000-88760000	yes
chr6	122582000	122610400	29_enhancer_17460_lociStitched	TAD_806	chr6:122600000-124720000	Dppa3	chr6:122576428-122580290	TAD_805	chr6:121160000-122600000	no
chr11	32229600	32232400	5_enhancer_3824_lociStitched	TAD_1337	chr11:32080000-33040000	Sh3pxd2b	chr11:32247820-32328173	TAD_1337	chr11:32080000-33040000	yes
chr6	97800800	97818000	10_enhancer_18567_lociStitched	TAD_782	chr6:97120000-98000000	Mitf	chr6:97757052-97971352	TAD_782	chr6:97120000-98000000	yes
chr2	128621400	128634600	17_enhancer_12083_lociStitched	TAD_289	chr2:127600000-130120000	Tmem87b	chr2:128643854-128679997	TAD_289	chr2:127600000-130120000	yes
chr10	99093800	99096800	9_enhancer_3218_lociStitched	TAD_1280	chr10:99080000-99960000	Csl	chr10:99220339-99222292	TAD_1280	chr10:99080000-99960000	yes
chr18	9698600	9745000	35_enhancer_11021_lociStitched	TAD_1971	chr18:7880000-9960000	Gm17430	chr18:9726195-9726668	TAD_1971	chr18:7880000-9960000	yes
chr7	52007400	52011600	19_enhancer_19490_lociStitched	TAD_864	chr7:51960000-52280000	Zfp473	chr7:51986851-52006420	TAD_864	chr7:51960000-52280000	yes
chr3	19917400	19930200	8_enhancer_14262_lociStitched	TAD_340	chr3:19800000-20440000	Hps3	chr3:19916917-19924958	TAD_340	chr3:19800000-20440000	yes
chr9	89145600	89164600	51_enhancer_21952_lociStitched	TAD_1164	chr9:88920000-89600000	Mthfs	chr9:89094217-89135064	TAD_1164	chr9:88920000-89600000	yes
chr1	186358800	186361400	2_enhancer_881_lociStitched	TAD_169	chr1:185320000-186640000	Hlx	chr1:186551019-186556498	TAD_169	chr1:185320000-186640000	yes
chr8	85578400	85591400	12_enhancer_20734_lociStitched	TAD_1045	chr8:83560000-86160000	Tbc1d9	chr8:85689251-85796838	TAD_1045	chr8:83560000-86160000	yes
chr3	81785800	81788800	8_enhancer_14711_lociStitched	TAD_384	chr3:79640000-81760000	Tdo2	chr3:81761012-81780124	No_overlap_gene	No_overlap_gene	No_overlap_gene
chr3	94869200	94880400	4_enhancer_14898_lociStitched	TAD_397	chr3:94840000-96280000	Psmd4	chr3:94836616-94846536	TAD_397	chr3:94840000-96280000	yes
chr7	50794800	50802200	11_enhancer_19463_lociStitched	TAD_863	chr7:50760000-51960000	Cd33	chr7:50782826-50788541	TAD_863	chr7:50760000-51960000	yes
chr2	165771800	165784000	3_enhancer_12693_lociStitched	TAD_320	chr2:165600000-167320000	Ncoa3	chr2:165818136-165898742	TAD_320	chr2:165600000-167320000	yes
chr5	124069000	124079800	25_enhancer_16342_lociStitched	TAD_673	chr5:123680000-125040000	Vps33a	chr5:123978773-124023024	TAD_673	chr5:123680000-125040000	yes
chr7	128660000	128666400	6_enhancer_18965_lociStitched	TAD_958	chr7:128080000-128840000	Hs3st2	chr7:128535373-128645282	TAD_958	chr7:128080000-128840000	yes
chr8	130582400	130608800	20_enhancer_20172_lociStitched	TAD_1083	chr8:129480000-131738871	Nrp1	chr8:130882973-131029362	TAD_1083	chr8:129480000-131738871	yes
chr11	21320600	21333200	12_enhancer_3679_lociStitched	TAD_1327	chr11:20640000-21400000	Ugp2	chr11:21221141-21271204	TAD_1327	chr11:20640000-21400000	yes
chr9	47437000	47461400	21_enhancer_21443_lociStitched	TAD_1127	chr9:46120000-48440000	Cadm1	chr9:47338256-47665720	TAD_1127	chr9:46120000-48440000	yes
chr18	26038800	26043600	18_enhancer_10292_lociStitched	TAD_1986	chr18:25720000-28040000	Celf4	chr18:25636133-25912484	TAD_1986	chr18:25720000-28040000	yes
chr18	89092000	89102600	22_enhancer_10933_lociStitched	TAD_2034	chr18:88920000-90772031	Socs6	chr18:88834616-89096873	TAD_2034	chr18:88920000-90772031	yes
chr14	51438800	51469200	34_enhancer_6995_lociStitched	TAD_1657	chr14:50400000-51440000	Parp2	chr14:51427621-51440975	TAD_1658	chr14:51440000-52480000	no
chr9	66727600	66733200	4_enhancer_21782_lociStitched	TAD_1146	chr9:65960000-67520000	Rab8b	chr9:66691479-66767512	TAD_1146	chr9:65960000-67520000	yes
chr16	92670400	92678200	7_enhancer_9283_lociStitched	TAD_1882	chr16:92440000-93680000	Runx1	chr16:92601712-92826311	TAD_1882	chr16:92440000-93680000	yes
chr2	18815800	18826800	15_enhancer_12757_lociStitched	TAD_194	chr2:17760000-19320000	Pip4k2a	chr2:18763882-18919753	TAD_194	chr2:17760000-19320000	yes
chr6	50632200	50643400	11_enhancer_18166_lociStitched	TAD_738	chr6:50560000-51120000	Npvf	chr6:50600671-50604438	TAD_738	chr6:50560000-51120000	yes
chr9	123965800	123972200	16_enhancer_21058_lociStitched	TAD_1196	chr9:120040000-124076172	Ccr3	chr9:123936703-123946421	TAD_1196	chr9:120040000-124076172	yes
chr7	108094600	108109000	16_enhancer_18706_lociStitched	TAD_933	chr7:108040000-109400000	P2ry6	chr7:108086152-108112905	TAD_933	chr7:108040000-109400000	yes
chr7	26364400	26371200	3_enhancer_3765_lociStitched	TAD_848	chr7:26160000-26480000	Gm7092	chr7:26399640-26400911	TAD_848	chr7:26160000-26480000	yes
chr9	107264400	107274200	9_enhancer_4163_lociStitched	TAD_1182	chr9:106400000-107480000	6430571L13Rik	chr9:107242933-107254753	TAD_1182	chr9:106400000-107480000	yes
chr5	31942600	31952800	9_enhancer_3191_lociStitched	TAD_599	chr5:31480000-34000000	Mrpl33	chr5:31899308-32004345	TAD_599	chr5:31480000-34000000	yes
chr8	18925800	18932200	4_enhancer_4031_lociStitched	TAD_997	chr8:17520000-19600000	Xkr5	chr8:18932729-18950975	TAD_997	chr8:17520000-19600000	yes
chr17	35878000	35881600	7_enhancer_1732_lociStitched	TAD_1917	chr17:35600000-36080000	Ddr1	chr17:35818512-35841566	TAD_1917	chr17:35600000-36080000	yes
chr16	22600400	22631000	7_enhancer_1525_lociStitched	TAD_1824	chr16:22280000-22840000	Dgkg	chr16:22468534-22657294	TAD_1824	chr16:22280000-22840000	yes
chr2	152911400	152918800	3_enhancer_2252_lociStitched	TAD_309	chr2:152720000-154440000	Hck	chr2:152934204-152977177	TAD_309	chr2:152720000-154440000	yes
chr5	138263600	138269800	3_enhancer_3133_lociStitched	TAD_685	chr5:138200000-138640000	Pilra	chr5:138263180-138277506	TAD_685	chr5:138200000-138640000	yes
chr3	68858200	68860200	4_enhancer_2708_lociStitched	No_overlap_enh	No_overlap_enh	Trim59	chr3:68839210-68848677	No_overlap_gene	No_overlap_gene	No_overlap_both
chr15	73316000	73320800	7_enhancer_1418_lociStitched	TAD_1775	chr15:73040000-73520000	Dennd3	chr15:73342990-73402672	TAD_1775	chr15:73040000-73520000	yes
chr1	172613600	172620600	6_enhancer_140_lociStitched	TAD_152	chr1:172080000-172800000	Olfml2b	chr1:172574663-172612920	TAD_152	chr1:172080000-172800000	yes
chr7	152449400	152458600	14_enhancer_3746_lociStitched	TAD_987	chr7:151000000-152524553	Tpcn2	chr7:152439828-152469916	TAD_987	chr7:151000000-152524553	yes
chr13	52707000	52724200	6_enhancer_1116_lociStitched	TAD_1554	chr13:52320000-52720000	Syk	chr13:52678542-52744161	TAD_1554	chr13:52320000-52720000	yes
chr9	64646400	64652400	4_enhancer_4332_lociStitched	TAD_1144	chr9:63760000-65040000	Dennd4a	chr9:64659147-64767474	TAD_1144	chr9:63760000-65040000	yes
chr2	35172800	35180600	4_enhancer_2492_lociStitched	TAD_213	chr2:34680000-35360000	Stom	chr2:35169506-35192529	TAD_213	chr2:34680000-35360000	yes
chr14	47708600	47717200	11_enhancer_1277_lociStitched	TAD_1653	chr14:47440000-47880000	Gch1	chr14:47773570-47809088	TAD_1653	chr14:47440000-47880000	yes
chr5	30671400	30672800	5_enhancer_3180_lociStitched	TAD_598	chr5:29880000-31360000	Drc1	chr5:30607913-30668993	TAD_598	chr5:29880000-31360000	yes
chr19	25202000	25214200	5_enhancer_2020_lociStitched	TAD_2056	chr19:25000000-25720000	Kank1	chr19:25311465-25508987	TAD_2056	chr19:25000000-25720000	yes
chr1	195490600	195494000	4_enhancer_202_lociStitched	TAD_178	chr1:195000000-197195432	Camk1g	chr1:195172540-195196491	TAD_178	chr1:195000000-197195432	yes
chr17	87654800	87656800	8_enhancer_1873_lociStitched	TAD_1961	chr17:86880000-87680000	Mcfd2	chr17:87653998-87665275	TAD_1961	chr17:86880000-87680000	yes
chr9	89595600	89596800	3_enhancer_4380_lociStitched	TAD_1164	chr9:88920000-89600000	Tmed3	chr9:89594041-89599881	TAD_1164	chr9:88920000-89600000	yes
chr2	103972200	103973800	3_enhancer_2155_lociStitched	TAD_271	chr2:103880000-104680000	A930018P22Rik	chr2:103962926-103964906	TAD_271	chr2:103880000-104680000	yes
chr1	186302200	186305400	3_enhancer_176_lociStitched	TAD_169	chr1:185320000-186640000	Hlx	chr1:186551019-186556498	TAD_169	chr1:185320000-186640000	yes
chr8	97562000	97572400	2_enhancer_4141_lociStitched	TAD_1055	chr8:96840000-97800000	Ccdc135	chr8:97579003-97602041	TAD_1055	chr8:96840000-97800000	yes
chr1	130458400	130474200	14_enhancer_41_lociStitched	TAD_100	chr1:130160000-130760000	Cxcr4	chr1:130484776-130488870	TAD_100	chr1:130160000-130760000	yes
chr2	84795600	84806400	3_enhancer_2536_lociStitched	No_overlap_enh	No_overlap_enh	Prg2	chr2:84820618-84823789	No_overlap_gene	No_overlap_gene	No_overlap_both
chr7	52915600	52916200	3_enhancer_3827_lociStitched	TAD_866	chr7:52720000-52960000	Fut2	chr7:52903965-52921764	TAD_866	chr7:52720000-52960000	yes
chr7	124719200	124721400	9_enhancer_3610_lociStitched	TAD_952	chr7:123760000-125240000	Xylt1	chr7:124524493-124811265	TAD_952	chr7:123760000-125240000	yes
chr2	180472000	180475600	5_enhancer_2379_lociStitched	TAD_328	chr2:180000000-181748087	Slc17a9	chr2:180459968-180476985	TAD_328	chr2:180000000-181748087	yes
chr18	83030400	83036200	7_enhancer_1981_lociStitched	TAD_2031	chr18:83160000-84760000	Zfp516	chr18:83080271-83174706	TAD_2031	chr18:83160000-84760000	yes
chr8	97049200	97054400	2_enhancer_4138_lociStitched	TAD_1055	chr8:96840000-97800000	Cpne2	chr8:97056890-97094429	TAD_1055	chr8:96840000-97800000	yes
chr9	41947400	41960000	4_enhancer_4273_lociStitched	TAD_1120	chr9:41040000-41800000	Sorl1	chr9:41772803-41932380	TAD_1121	chr9:41800000-42120000	no
chr7	142835000	142838000	5_enhancer_3666_lociStitched	TAD_977	chr7:142920000-144600000	Mki67	chr7:142881471-142908062	TAD_976	chr7:142120000-142920000	no
chr9	21912200	21916800	3_enhancer_4244_lociStitched	TAD_1100	chr9:21400000-22240000	Elof1	chr9:21917433-21921592	TAD_1100	chr9:21400000-22240000	yes
chr1	92142200	92146400	10_enhancer_326_lociStitched	TAD_71	chr1:91880000-92520000	Cxcr7	chr1:92100555-92113326	TAD_71	chr1:91880000-92520000	yes
chr7	112521200	112538800	11_enhancer_3565_lociStitched	TAD_937	chr7:112280000-113000000	Gm5901	chr7:112523612-112526801	TAD_937	chr7:112280000-113000000	yes
chr2	27921000	27931600	5_enhancer_2431_lociStitched	TAD_203	chr2:27400000-28400000	Fcnb	chr2:27931898-27940405	TAD_203	chr2:27400000-28400000	yes
chr6	121287400	121292600	3_enhancer_3318_lociStitched	TAD_805	chr6:121160000-122600000	Slc6a12	chr6:121293094-121315793	TAD_805	chr6:121160000-122600000	yes
chr19	58189800	58219200	10_enhancer_2114_lociStitched	TAD_2084	chr19:57760000-59280000	Gfra1	chr19:58310094-58530399	TAD_2084	chr19:57760000-59280000	yes
chr12	26005200	26020000	10_enhancer_899_lociStitched	TAD_1430	chr12:24960000-27040000	Id2	chr12:25778666-25780957	TAD_1430	chr12:24960000-27040000	yes
chr1	160176800	160177600	4_enhancer_104_lociStitched	TAD_138	chr1:159440000-160600000	Fam5b	chr1:160175402-160286391	TAD_138	chr1:159440000-160600000	yes
chr1	95713800	95715800	8_enhancer_349_lociStitched	TAD_75	chr1:95720000-98720000	D2hgdh	chr1:95721817-95748925	TAD_75	chr1:95720000-98720000	yes
chr16	8676800	8679400	5_enhancer_1588_lociStitched	TAD_1808	chr16:8400000-8680000	Carhsp1	chr16:8658680-8672246	TAD_1808	chr16:8400000-8680000	yes
chr9	122987200	123014000	12_enhancer_4217_lociStitched	TAD_1196	chr9:120040000-124076172	Zdhhc3	chr9:122975278-123022323	TAD_1196	chr9:120040000-124076172	yes
chr14	103454000	103459600	2_enhancer_1213_lociStitched	TAD_1705	chr14:102080000-103400000	Irg1	chr14:103446194-103455790	TAD_1706	chr14:103400000-103960000	no
chr12	26999400	27002800	4_enhancer_916_lociStitched	TAD_1430	chr12:24960000-27040000	Rnf144a	chr12:26991662-27100121	TAD_1430	chr12:24960000-27040000	yes
chr7	56246600	56248800	4_enhancer_3835_lociStitched	TAD_870	chr7:56000000-56720000	E2f8	chr7:56121799-56136966	TAD_870	chr7:56000000-56720000	yes
chr10	80539800	80541800	5_enhancer_546_lociStitched	TAD_1260	chr10:79200000-81040000	Thop1	chr10:80532780-80545304	TAD_1260	chr10:79200000-81040000	yes
chr17	29809800	29824200	8_enhancer_1694_lociStitched	TAD_1912	chr17:29680000-31120000	Ftsjd2	chr17:29686744-29842924	TAD_1912	chr17:29680000-31120000	yes
chr10	12694000	12696800	3_enhancer_389_lociStitched	TAD_1203	chr10:11080000-12720000	Stx11	chr10:12659787-12684065	TAD_1203	chr10:11080000-12720000	yes
chr1	93881000	93883600	4_enhancer_331_lociStitched	TAD_73	chr1:92800000-94800000	Hdac4	chr1:93829334-94044970	TAD_73	chr1:92800000-94800000	yes
chr16	17637600	17639600	4_enhancer_1510_lociStitched	No_overlap_enh	No_overlap_enh	Ccdc74a	chr16:17646563-17650831	No_overlap_gene	No_overlap_gene	No_overlap_both
chr10	79997800	80010000	2_enhancer_529_lociStitched	TAD_1260	chr10:79200000-81040000	Atp8b3	chr10:79982330-80001869	TAD_1260	chr10:79200000-81040000	yes
chr7	89750200	89752400	9_enhancer_3894_lociStitched	TAD_910	chr7:89520000-91040000	Fam154b	chr7:89781470-89797038	TAD_910	chr7:89520000-91040000	yes
chr7	150742200	150750400	2_enhancer_3733_lociStitched	TAD_986	chr7:150720000-151000000	Nap1l4	chr7:150699484-150734997	TAD_986	chr7:150720000-151000000	yes
chr7	97212400	97230400	9_enhancer_3914_lociStitched	TAD_919	chr7:97080000-97600000	Picalm	chr7:97278723-97357610	TAD_919	chr7:97080000-97600000	yes
chr17	25223600	25225000	7_enhancer_1674_lociStitched	TAD_1905	chr17:24600000-25960000	Tmem204	chr17:25194647-25218126	TAD_1905	chr17:24600000-25960000	yes
chr17	23746400	23748000	5_enhancer_1647_lociStitched	TAD_1903	chr17:22200000-23880000	Zscan10	chr17:23737823-23747986	TAD_1903	chr17:22200000-23880000	yes
chr1	133550200	133570800	10_enhancer_63_lociStitched	TAD_104	chr1:133160000-133800000	5430435G22Rik	chr1:133585272-133610119	TAD_104	chr1:133160000-133800000	yes
chr18	4907800	4911800	5_enhancer_1911_lociStitched	TAD_1969	chr18:4200000-6600000	Svil	chr18:4920538-5119297	TAD_1969	chr18:4200000-6600000	yes
chr5	118498000	118500400	3_enhancer_3048_lociStitched	No_overlap_enh	No_overlap_enh	Gm9754	chr5:118515369-118519719	No_overlap_gene	No_overlap_gene	No_overlap_both
chr16	10927200	10939000	9_enhancer_1497_lociStitched	TAD_1810	chr16:10560000-13080000	Litaf	chr16:10959368-11066250	TAD_1810	chr16:10560000-13080000	yes
chr12	102160200	102162800	8_enhancer_844_lociStitched	TAD_1496	chr12:101360000-102320000	Gpr68	chr12:102114892-102146408	TAD_1496	chr12:101360000-102320000	yes
chr5	120535200	120536000	4_enhancer_3061_lociStitched	TAD_669	chr5:119200000-120920000	Rbm19	chr5:120566519-120648394	TAD_669	chr5:119200000-120920000	yes
chr6	55212800	55215600	9_enhancer_3410_lociStitched	TAD_744	chr6:55160000-55960000	Fam188b	chr6:55153377-55270216	TAD_744	chr6:55160000-55960000	yes
chr2	27944400	27957000	18_enhancer_2447_lociStitched	TAD_203	chr2:27400000-28400000	Fcnb	chr2:27931898-27940405	TAD_203	chr2:27400000-28400000	yes
chr7	118141800	118148600	5_enhancer_3580_lociStitched	TAD_942	chr7:117080000-118240000	Mrvi1	chr7:118011780-118125975	TAD_942	chr7:117080000-118240000	yes
chr13	55992800	55997000	8_enhancer_1148_lociStitched	TAD_1560	chr13:55840000-58080000	Pitx1	chr13:55926415-55937553	TAD_1560	chr13:55840000-58080000	yes
chr2	172890000	172903400	6_enhancer_2352_lociStitched	TAD_326	chr2:172920000-175040000	Ctcfl	chr2:172919110-172945026	TAD_326	chr2:172920000-175040000	yes
chr16	91623800	91636800	10_enhancer_1611_lociStitched	TAD_1880	chr16:90320000-91680000	Dnajc28	chr16:91614502-91619271	TAD_1880	chr16:90320000-91680000	yes
chr12	84241600	84245000	8_enhancer_978_lociStitched	TAD_1482	chr12:83160000-84840000	Rgs6	chr12:83717912-84259755	TAD_1482	chr12:83160000-84840000	yes
chr12	106727000	106729400	6_enhancer_857_lociStitched	TAD_1503	chr12:106280000-107080000	Bdkrb2	chr12:106801382-106831281	TAD_1503	chr12:106280000-107080000	yes
chr2	128262000	128271800	8_enhancer_2213_lociStitched	TAD_289	chr2:127600000-130120000	Gm355	chr2:128416945-128424200	TAD_289	chr2:127600000-130120000	yes
chr11	75900400	75906000	4_enhancer_764_lociStitched	TAD_1373	chr11:75520000-76240000	Fam101b	chr11:75832696-75841284	TAD_1373	chr11:75520000-76240000	yes
chr18	78242600	78249800	6_enhancer_1954_lociStitched	TAD_2027	chr18:78040000-80400000	Siglec15	chr18:78240353-78254134	TAD_2027	chr18:78040000-80400000	yes
chr8	13031800	13041600	3_enhancer_4011_lociStitched	TAD_993	chr8:11440000-13320000	F10	chr8:13037308-13056676	TAD_993	chr8:11440000-13320000	yes
chr4	151330600	151333200	7_enhancer_2889_lociStitched	TAD_571	chr4:150520000-151360000	Dnajc11	chr4:151307800-151356246	TAD_571	chr4:150520000-151360000	yes
chr4	125694800	125696800	3_enhancer_2808_lociStitched	TAD_542	chr4:124800000-125760000	Csf3r	chr4:125701794-125722219	TAD_542	chr4:124800000-125760000	yes
chr17	35072600	35076600	7_enhancer_1728_lociStitched	TAD_1916	chr17:34080000-35560000	Neu1	chr17:35068198-35072898	TAD_1916	chr17:34080000-35560000	yes
chr11	114764400	114770400	3_enhancer_617_lociStitched	TAD_1410	chr11:114520000-114880000	Cd300a	chr11:114751355-114765968	TAD_1410	chr11:114520000-114880000	yes
chr7	59237400	59243000	3_enhancer_3841_lociStitched	TAD_873	chr7:58800000-59240000	Svip	chr7:59252535-59261388	TAD_874	chr7:59240000-62040000	no
chr14	65051600	65054200	5_enhancer_1305_lociStitched	TAD_1674	chr14:64720000-65200000	Msra	chr14:64741466-65074740	TAD_1674	chr14:64720000-65200000	yes
chr13	54281400	54283000	7_enhancer_1122_lociStitched	TAD_1558	chr13:54160000-54560000	Hrh2	chr13:54287498-54317801	TAD_1558	chr13:54160000-54560000	yes
chr5	122554600	122564400	11_enhancer_3082_lociStitched	TAD_671	chr5:121640000-122560000	Myl2	chr5:122550960-122563481	TAD_672	chr5:122560000-123240000	no
chr1	39526400	39545200	9_enhancer_244_lociStitched	TAD_28	chr1:39040000-39600000	Tbc1d8	chr1:39428344-39535592	TAD_28	chr1:39040000-39600000	yes
chr9	109756200	109762400	6_enhancer_4176_lociStitched	TAD_1185	chr9:108880000-110240000	Camp	chr9:109749889-109751970	TAD_1185	chr9:108880000-110240000	yes
chr8	124318800	124326800	11_enhancer_3970_lociStitched	TAD_1077	chr8:123160000-124360000	Klhdc4	chr8:124320213-124353469	TAD_1077	chr8:123160000-124360000	yes
chr4	59456400	59458000	3_enhancer_2974_lociStitched	TAD_492	chr4:59080000-61200000	Susd1	chr4:59327555-59451505	TAD_492	chr4:59080000-61200000	yes
chr10	43307600	43318600	6_enhancer_440_lociStitched	TAD_1234	chr10:43280000-43960000	F930017D23Rik	chr10:43313233-43350722	TAD_1234	chr10:43280000-43960000	yes
chr17	31328400	31332800	5_enhancer_1703_lociStitched	No_overlap_enh	No_overlap_enh	Tmprss3	chr17:31316217-31335920	No_overlap_gene	No_overlap_gene	No_overlap_both
chr17	46143800	46151400	8_enhancer_1757_lociStitched	TAD_1927	chr17:45600000-46280000	Vegfa	chr17:46153942-46169326	TAD_1927	chr17:45600000-46280000	yes
chr9	50611400	50621200	11_enhancer_4296_lociStitched	TAD_1130	chr9:50600000-50840000	Alg9	chr9:50583124-50651647	TAD_1130	chr9:50600000-50840000	yes
chr10	77006200	77020000	5_enhancer_508_lociStitched	TAD_1257	chr10:76600000-77440000	Itgb2	chr10:76992997-77028453	TAD_1257	chr10:76600000-77440000	yes
chr17	25039000	25041000	5_enhancer_1667_lociStitched	TAD_1905	chr17:24600000-25960000	Nme3	chr17:25033445-25034467	TAD_1905	chr17:24600000-25960000	yes
chr10	80322400	80325600	7_enhancer_532_lociStitched	TAD_1260	chr10:79200000-81040000	Sppl2b	chr10:80318019-80331453	TAD_1260	chr10:79200000-81040000	yes
chr1	89602200	89608200	8_enhancer_308_lociStitched	TAD_66	chr1:89040000-90200000	Atg16l1	chr1:89652445-89689003	TAD_66	chr1:89040000-90200000	yes
chr11	116399000	116405000	5_enhancer_626_lociStitched	No_overlap_enh	No_overlap_enh	Sphk1	chr11:116392239-116397988	No_overlap_gene	No_overlap_gene	No_overlap_both
chr9	106158800	106160400	5_enhancer_4156_lociStitched	No_overlap_enh	No_overlap_enh	Alas1	chr9:106135786-106150457	No_overlap_gene	No_overlap_gene	No_overlap_both
chr2	148390800	148399600	4_enhancer_2245_lociStitched	TAD_305	chr2:147640000-148520000	Nxt1	chr2:148498337-148501763	TAD_305	chr2:147640000-148520000	yes
chr1	130356600	130366000	9_enhancer_26_lociStitched	TAD_100	chr1:130160000-130760000	Dars	chr1:130260285-130313993	TAD_100	chr1:130160000-130760000	yes
chr6	70666600	70679600	5_enhancer_3434_lociStitched	TAD_756	chr6:69760000-70760000	Rpia	chr6:70715714-70742226	TAD_756	chr6:69760000-70760000	yes
chr15	66573600	66588400	5_enhancer_1403_lociStitched	TAD_1770	chr15:66480000-66960000	Tg	chr15:66502315-66682283	TAD_1770	chr15:66480000-66960000	yes
chr3	107649200	107657400	6_enhancer_2591_lociStitched	TAD_408	chr3:107400000-108720000	Eps8l3	chr3:107680148-107695817	TAD_408	chr3:107400000-108720000	yes
chr4	140409000	140414800	3_enhancer_2860_lociStitched	TAD_560	chr4:139440000-140640000	Padi1	chr4:140368898-140401693	TAD_560	chr4:139440000-140640000	yes
chr4	118279400	118282000	7_enhancer_2787_lociStitched	TAD_535	chr4:118280000-118920000	Wdr65	chr4:118227156-118293382	TAD_535	chr4:118280000-118920000	yes
chr2	181288200	181289800	3_enhancer_2388_lociStitched	TAD_328	chr2:180000000-181748087	Uckl1	chr2:181303854-181319597	TAD_328	chr2:180000000-181748087	yes
chr17	5316800	5332200	9_enhancer_1811_lociStitched	TAD_1888	chr17:5400000-6440000	Tmem242	chr17:5410863-5440260	TAD_1888	chr17:5400000-6440000	yes
chr15	101315000	101318800	5_enhancer_1358_lociStitched	TAD_1801	chr15:101120000-101920000	5430421N21Rik	chr15:101315562-101321943	TAD_1801	chr15:101120000-101920000	yes
chr5	134689400	134695600	3_enhancer_3105_lociStitched	TAD_681	chr5:134640000-135840000	Ncf1	chr5:134695923-134705495	TAD_681	chr5:134640000-135840000	yes
chr1	39558800	39561000	4_enhancer_255_lociStitched	TAD_28	chr1:39040000-39600000	Tbc1d8	chr1:39428344-39535592	TAD_28	chr1:39040000-39600000	yes
chr11	32154200	32157000	8_enhancer_668_lociStitched	TAD_1337	chr11:32080000-33040000	Nprl3	chr11:32125628-32167707	TAD_1337	chr11:32080000-33040000	yes
chr4	142696200	142702600	6_enhancer_2871_lociStitched	TAD_562	chr4:141440000-142960000	Prdm2	chr4:142697294-142802898	TAD_562	chr4:141440000-142960000	yes
chr11	113403600	113425000	12_enhancer_599_lociStitched	TAD_1408	chr11:111400000-113480000	Slc39a11	chr11:113106167-113511393	TAD_1408	chr11:111400000-113480000	yes
chr2	29035000	29045400	3_enhancer_2456_lociStitched	TAD_205	chr2:28920000-29600000	Setx	chr2:28979701-29037991	TAD_205	chr2:28920000-29600000	yes
chr14	119038400	119042000	2_enhancer_1220_lociStitched	TAD_1714	chr14:118520000-119320000	Abcc4	chr14:118881914-119105441	TAD_1714	chr14:118520000-119320000	yes
chr6	88451800	88453400	2_enhancer_3495_lociStitched	TAD_773	chr6:88480000-88840000	Sec61a1	chr6:88453595-88468899	TAD_772	chr6:88080000-88480000	no
chr4	140322400	140335800	6_enhancer_2859_lociStitched	TAD_560	chr4:139440000-140640000	Padi4	chr4:140301780-140330151	TAD_560	chr4:139440000-140640000	yes
chr8	47602600	47607000	5_enhancer_4066_lociStitched	TAD_1018	chr8:47240000-47640000	Mlf1ip	chr8:47637409-47665361	TAD_1018	chr8:47240000-47640000	yes
chr8	129225800	129228000	3_enhancer_4004_lociStitched	TAD_1082	chr8:129000000-129480000	Irf2bp2	chr8:129112196-129117336	TAD_1082	chr8:129000000-129480000	yes
chr1	179419400	179421800	3_enhancer_149_lociStitched	TAD_161	chr1:178640000-179680000	Zbtb18	chr1:179375951-179380897	TAD_161	chr1:178640000-179680000	yes
chr3	131130000	131141800	8_enhancer_2633_lociStitched	TAD_424	chr3:130960000-132360000	Sgms2	chr3:131021903-131047858	TAD_424	chr3:130960000-132360000	yes
chr2	178235800	178251800	7_enhancer_2363_lociStitched	TAD_327	chr2:176840000-179840000	Cdh26	chr2:178165236-178222071	TAD_327	chr2:176840000-179840000	yes
chr11	83418200	83423200	7_enhancer_794_lociStitched	TAD_1380	chr11:83320000-83560000	Ccl6	chr11:83401384-83406589	TAD_1380	chr11:83320000-83560000	yes
chr6	87690200	87691400	5_enhancer_3485_lociStitched	TAD_770	chr6:87000000-87680000	Efcc1	chr6:87680862-87705905	No_overlap_gene	No_overlap_gene	No_overlap_gene
chr15	63920600	63928200	3_enhancer_1391_lociStitched	TAD_1768	chr15:63680000-64480000	Fam49b	chr15:63760652-63892010	TAD_1768	chr15:63680000-64480000	yes
chr5	35266000	35272200	5_enhancer_3208_lociStitched	TAD_600	chr5:34000000-35880000	Msantd1	chr5:35258563-35266488	TAD_600	chr5:34000000-35880000	yes
chr13	53079600	53085400	3_enhancer_1117_lociStitched	TAD_1555	chr13:52720000-53120000	Nfil3	chr13:53062578-53076442	TAD_1555	chr13:52720000-53120000	yes
chr15	72961000	72962800	3_enhancer_1411_lociStitched	No_overlap_enh	No_overlap_enh	Chrac1	chr15:72920822-72927984	No_overlap_gene	No_overlap_gene	No_overlap_both
chr7	91046200	91047400	5_enhancer_3907_lociStitched	TAD_911	chr7:91040000-91600000	Mesdc2	chr7:91032976-91050042	TAD_911	chr7:91040000-91600000	yes
chr16	8612400	8614400	3_enhancer_1585_lociStitched	TAD_1808	chr16:8400000-8680000	Pmm2	chr16:8637767-8657624	TAD_1808	chr16:8400000-8680000	yes
chr4	137812600	137815400	8_enhancer_2836_lociStitched	TAD_557	chr4:137240000-137840000	Kif17	chr4:137806350-137857882	TAD_557	chr4:137240000-137840000	yes
chr12	82859600	82867000	8_enhancer_966_lociStitched	TAD_1481	chr12:82040000-82880000	Map3k9	chr12:82815937-82882157	TAD_1481	chr12:82040000-82880000	yes
chr9	21712000	21725800	7_enhancer_4242_lociStitched	TAD_1100	chr9:21400000-22240000	Rab3d	chr9:21711935-21722636	TAD_1100	chr9:21400000-22240000	yes
chr2	131650800	131653200	5_enhancer_2227_lociStitched	TAD_291	chr2:131360000-132080000	Erv3	chr2:131679414-131685483	TAD_291	chr2:131360000-132080000	yes
chr9	103521800	103524400	7_enhancer_4147_lociStitched	TAD_1179	chr9:102520000-104160000	Tmem108	chr9:103385266-103664167	TAD_1179	chr9:102520000-104160000	yes
chr17	47387400	47395400	4_enhancer_1768_lociStitched	TAD_1929	chr17:46920000-47880000	Trerf1	chr17:47277891-47496407	TAD_1929	chr17:46920000-47880000	yes
chr13	56035400	56039200	11_enhancer_1161_lociStitched	TAD_1560	chr13:55840000-58080000	Pitx1	chr13:55926415-55937553	TAD_1560	chr13:55840000-58080000	yes
chr7	142996600	143010000	14_enhancer_3680_lociStitched	TAD_977	chr7:142920000-144600000	Mki67	chr7:142881471-142908062	TAD_976	chr7:142120000-142920000	no
chr5	23072200	23073200	3_enhancer_3173_lociStitched	TAD_591	chr5:21280000-23200000	Srpk2	chr5:23009174-23182266	TAD_591	chr5:21280000-23200000	yes
chr7	34995200	35007800	11_enhancer_3780_lociStitched	TAD_858	chr7:34920000-35560000	Gpi1	chr7:34987141-35015308	TAD_858	chr7:34920000-35560000	yes
chr11	76694400	76699000	4_enhancer_771_lociStitched	TAD_1374	chr11:76240000-78000000	Tmigd1	chr11:76715661-76730089	TAD_1374	chr11:76240000-78000000	yes
chr14	118177200	118178800	4_enhancer_1218_lociStitched	TAD_1713	chr14:115840000-118480000	Dct	chr14:118412014-118451468	TAD_1713	chr14:115840000-118480000	yes
chr18	82711400	82713400	6_enhancer_1969_lociStitched	TAD_2029	chr18:82160000-82640000	Mbp	chr18:82644538-82755029	No_overlap_gene	No_overlap_gene	No_overlap_gene
chr4	138896800	138899200	2_enhancer_2851_lociStitched	TAD_559	chr4:138600000-139200000	Mrto4	chr4:138903350-138908491	TAD_559	chr4:138600000-139200000	yes
chr12	78634000	78643200	5_enhancer_953_lociStitched	TAD_1476	chr12:78080000-79080000	Fut8	chr12:78340052-78577325	TAD_1476	chr12:78080000-79080000	yes
chr4	43944200	43954400	7_enhancer_2935_lociStitched	TAD_480	chr4:43560000-45000000	Glipr2	chr4:43970273-43991990	TAD_480	chr4:43560000-45000000	yes
chr11	87603800	87613600	4_enhancer_814_lociStitched	TAD_1385	chr11:87400000-88040000	Mpo	chr11:87607083-87617915	TAD_1385	chr11:87400000-88040000	yes
chr5	137448200	137451600	3_enhancer_3130_lociStitched	No_overlap_enh	No_overlap_enh	Cldn15	chr5:137442486-137451728	No_overlap_gene	No_overlap_gene	No_overlap_both
chr13	73580400	73581600	4_enhancer_1179_lociStitched	TAD_1575	chr13:73480000-74440000	Lpcat1	chr13:73604645-73653870	TAD_1575	chr13:73480000-74440000	yes
chr2	164185000	164210200	16_enhancer_2306_lociStitched	TAD_318	chr2:163320000-164600000	Slpi	chr2:164179806-164214831	TAD_318	chr2:163320000-164600000	yes
chr11	106481000	106484200	2_enhancer_593_lociStitched	TAD_1402	chr11:106360000-106880000	Tex2	chr11:106363461-106474737	TAD_1402	chr11:106360000-106880000	yes
chr8	11506800	11518000	2_enhancer_3935_lociStitched	TAD_993	chr8:11440000-13320000	Carkd	chr8:11497602-11513284	TAD_993	chr8:11440000-13320000	yes
chr4	63034200	63043600	7_enhancer_2986_lociStitched	TAD_494	chr4:62800000-64160000	Orm2	chr4:63023483-63026912	TAD_494	chr4:62800000-64160000	yes
chr10	76762000	76763800	4_enhancer_504_lociStitched	TAD_1257	chr10:76600000-77440000	Pofut2	chr10:76722045-76732331	TAD_1257	chr10:76600000-77440000	yes
chr1	154633400	154635000	5_enhancer_96_lociStitched	TAD_129	chr1:154600000-155320000	Arpc5	chr1:154613672-154622727	TAD_129	chr1:154600000-155320000	yes
chr14	121652800	121657200	2_enhancer_1223_lociStitched	TAD_1718	chr14:121640000-122200000	Stk24	chr14:121685565-121778556	TAD_1718	chr14:121640000-122200000	yes
chr11	119736600	119739400	8_enhancer_640_lociStitched	TAD_1414	chr11:119120000-120200000	Chmp6	chr11:119774755-119780862	TAD_1414	chr11:119120000-120200000	yes
chr1	172849200	172861600	6_enhancer_146_lociStitched	TAD_153	chr1:172800000-173040000	Fcrla	chr1:172847707-172857714	TAD_153	chr1:172800000-173040000	yes
chr8	13357600	13362000	7_enhancer_4023_lociStitched	TAD_994	chr8:13320000-13760000	Tfdp1	chr8:13338751-13378395	TAD_994	chr8:13320000-13760000	yes
chr7	135203000	135210600	2_enhancer_3650_lociStitched	TAD_966	chr7:135160000-135880000	Itgam	chr7:135206154-135271674	TAD_966	chr7:135160000-135880000	yes
[truncated: 76,151 more rows]

## Sheet: TAD-mESCs-numbers
		Total stitched enhancers with a gene association	Percentage
[truncated: 6 more rows]

[truncated: 2 more sheets: EPU, EPU-numbers]
