# Supplementary material for: A holistic view of mouse enhancer architectures reveals analogous pleiotropic effects and correlation with human disease
Source: BMC Genomics. 2020 Nov 2;21:754. doi: 10.1186/s12864-020-07109-5 (PMC7607678; doi:10.1186/s12864-020-07109-5)
Supplement: Supplementary file 5 — Additional file 5. Enhancer usage switch scores of genes within SEC and TEC. [file 12864_2020_7109_MOESM5_ESM.xlsx]

## Sheet: enhancer_usage_switch_scores
gene	enhancer_usage_switch_standard_deviation	group
Ntm	93.3381	SEC
Grm4	83.2907	SEC
C130026L21Rik	74.2462	SEC
St3gal4	71.4178	SEC
Grin2b	63.6396	SEC
Glis3	60.8112	SEC
Foxa2	60.0528	SEC
Mad1l1	56.4712	SEC
Max	55.1543	SEC
Gm7276	54.8574	SEC
Kcna5	53.1938	SEC
Mapk10	53.033	SEC
Cadm1	51.7912	SEC
Runx1	49.5681	SEC
Pid1	48.7904	SEC
Ankrd26	48.0833	SEC
Dlgap1	46.669	SEC
Kalrn	45.9619	SEC
Lemd2	43.8406	SEC
Ppara	43.8406	SEC
Zfhx3	43.1335	SEC
Gfra1	41.7193	SEC
Myc	41.0569	SEC
Hs3st3b1	41.0122	SEC
Rbfox3	40.4269	SEC
Tmem108	39.8372	SEC
Cd247	39.598	SEC
Hnrnpa3	37.4767	SEC
Pdcd6ip	37.4767	SEC
Elovl2	35.3553	SEC
Nr5a2	35.3553	SEC
Phactr1	35.3553	SEC
Rbm19	35.3553	SEC
Slco2a1	33.9411	SEC
Soga2	33.9411	SEC
Adk	33.234	SEC
Lef1	33.234	SEC
Myo3b	33.234	SEC
Dscaml1	33.1512	SEC
Ntrk2	32.5269	SEC
Csmd1	32.5064	TEC
Ntrk3	32.5049	TEC
Cd300a	31.8198	SEC
Col6a1	31.8198	SEC
Nckap5	31.8198	SEC
Celf4	31.6986	SEC
Gm9867	31.1127	SEC
Csf1r	30.7463	SEC
Egfr	30.4056	SEC
Igf1	30.4056	SEC
Onecut1	29.129	TEC
Lrfn4	28.9914	SEC
Brsk2	27.5772	SEC
Sdk2	27.2213	SEC
Reln	27.183	TEC
Grin2a	27.179	TEC
Pax8	26.8887	SEC
Ighe	26.8701	SEC
Tcp11	26.8701	SEC
Pawr	26.7395	SEC
Gm10115	26.6702	TEC
Sox11	26.163	SEC
Plcxd2	25.7358	SEC
A330070K13Rik	25.7358	TEC
Kcnc1	25.4558	SEC
Ntrk3	25.4558	SEC
Ppp1r3b	25.4558	SEC
Thy1	25.4558	SEC
Bai1	24.98	SEC
St14	24.0416	SEC
Kif26b	24.0278	SEC
Tfap2c	24	SEC
Gnao1	23.3345	SEC
Slc22a12	23.3345	SEC
Tbc1d7	23.3345	SEC
Opcml	22.9347	TEC
Speer4b	22.8159	TEC
Ier2	22.6274	SEC
Myo5b	22.6274	SEC
St6galnac3	22.6274	SEC
Trabd2b	22.6274	SEC
Kcnh1	22.053	SEC
3110018I06Rik	22.0503	TEC
Ikzf3	22.0303	SEC
Cdca7	21.9203	SEC
Tbx3	21.9203	SEC
Il1rap	21.9203	TEC
Slc38a4	21.8251	SEC
Fut8	21.7025	SEC
Cmpk2	21.2132	SEC
Fhod3	21.2132	SEC
Psd2	21.2132	SEC
Nedd1	21.0034	TEC
Klf5	21	SEC
Dclk1	20.5061	SEC
Slc9a8	20.5061	SEC
Wnt7a	20.5061	SEC
Kcnt1	20.5061	TEC
Slc2a2	20.2237	SEC
Dpp6	20.1525	TEC
Otud7a	20.1138	TEC
Tcaim	19.799	SEC
Tcof1	19.799	SEC
Klhl3	19.799	TEC
Dlg2	19.3993	TEC
Dynlrb2	19.0919	SEC
Kcnk10	19.0919	SEC
Ldlrad3	19.0919	SEC
Ppargc1a	19.0919	SEC
Rapgef5	19.0919	SEC
Vdr	19.0919	SEC
Gm839	19.0919	TEC
Car10	19.0184	TEC
Cd83	18.7705	SEC
Maf	18.7172	SEC
Gm826	18.5023	SEC
Ablim3	18.3848	SEC
Fgf4	18.3848	SEC
Insc	18.3848	SEC
Myrf	18.3848	SEC
Rtn4r	18.3848	SEC
Hsd17b2	18.0278	SEC
Spock1	17.9931	TEC
Aff3	17.7844	TEC
Ank2	17.6777	SEC
Fbxw7	17.6777	SEC
Fcnb	17.6777	SEC
Wdr5	17.6777	SEC
Wdr20b	17.6777	TEC
Bhlhe23	17.6163	SEC
Wbscr17	17.576	TEC
Rph3a	17.519	TEC
Med13l	17.4738	SEC
Eif3g	17.4356	TEC
Rbfox1	17.4119	TEC
Msra	17.3469	SEC
Add2	17.2143	SEC
Myom2	17.1834	TEC
Ntm	17.1629	TEC
Alpk2	17.0392	SEC
Adra1a	17.0392	SEC
Daf2	17.0392	TEC
Pcdh8	17.0392	TEC
Dlgap1	17.0382	TEC
1300018J18Rik	16.9706	SEC
Ajap1	16.9706	SEC
Chrna9	16.9706	SEC
Gata5	16.9706	SEC
Grhl3	16.9706	SEC
Iqsec1	16.9706	SEC
Ppp2r2c	16.9706	SEC
Sowahb	16.9706	SEC
Sv2b	16.9706	SEC
Tfcp2l1	16.9706	SEC
Syt1	16.9115	TEC
Fam20c	16.8622	SEC
Zdhhc25	16.8311	TEC
Pacrg	16.7474	TEC
Cops7b	16.7432	TEC
Slc39a11	16.6897	TEC
Dkk2	16.5605	TEC
Ephb1	16.5136	TEC
Thrb	16.4882	TEC
1700112E06Rik	16.4621	SEC
Pvrl1	16.341	TEC
Med13l	16.2961	TEC
Kcnmb1	16.2891	TEC
4931429P17Rik	16.2696	TEC
Artn	16.2635	SEC
E030010N08Rik	16.2635	SEC
Kdm4a	16.2635	SEC
Kit	16.2635	SEC
Parp11	16.2635	SEC
Phactr3	16.2635	SEC
Abcb4	16.2635	TEC
Arl8b	16.2635	TEC
Gypa	16.2635	TEC
Fat3	16.1941	TEC
A230072I06Rik	16.0094	TEC
Zmat4	15.9478	SEC
Nphp4	15.8981	TEC
Dcc	15.8403	TEC
Nrp1	15.7346	TEC
Dnahc8	15.6924	TEC
Nmnat2	15.5885	TEC
Bcl11b	15.5563	SEC
C030037F17Rik	15.5563	SEC
Dock9	15.5563	SEC
Lpp	15.5563	SEC
Pard3	15.5563	SEC
Zfp365	15.5563	SEC
Zfp608	15.5563	SEC
Adh6b	15.5563	TEC
Irx4	15.5563	TEC
Sptlc3	15.5563	TEC
Gatsl2	15.3898	TEC
Aox3	15.3731	TEC
Magi2	15.3593	TEC
Dcp1b	15.3406	SEC
Cdh2	15.2356	TEC
Grin2b	15.1427	TEC
Myc	15.0662	TEC
Trib2	15.0444	SEC
Pet112	15.0444	SEC
Slc36a1	15.0111	TEC
Megf11	14.938	TEC
C030037F17Rik	14.9134	TEC
Ptbp2	14.8885	TEC
Kcnma1	14.8846	TEC
Acer2	14.8492	SEC
Cdh3	14.8492	SEC
Dysf	14.8492	SEC
Kcnk12	14.8492	SEC
Map10	14.8492	SEC
Rab11a	14.8492	SEC
Sel1l3	14.8492	SEC
Upp2	14.8492	SEC
Zfp957	14.8492	SEC
Ankrd36	14.8492	TEC
Mapk11	14.8492	TEC
Agxt2	14.7986	TEC
Dmgdh	14.7986	TEC
Pirt	14.7422	SEC
Pid1	14.6116	TEC
Nrxn3	14.6014	TEC
Lin7a	14.5717	TEC
Trmu	14.5499	TEC
Tmem178b	14.5258	TEC
Slc7a11	14.5242	TEC
4921513I03Rik	14.5029	SEC
Prkg2	14.4338	TEC
Apba2	14.3108	TEC
Ikzf2	14.3108	TEC
Klf9	14.1864	TEC
Dppa3	14.1539	SEC
Asb1	14.1421	SEC
Cdkn2b	14.1421	SEC
Glt1d1	14.1421	SEC
Gtsf1l	14.1421	SEC
Kif26a	14.1421	SEC
Kif5c	14.1421	SEC
Olfm1	14.1421	SEC
Il13ra1	14.1421	TEC
Ophn1	14.1421	TEC
Unc13c	14.0801	TEC
Satb1	14.0663	TEC
Prss52	14.0119	SEC
Cbln1	13.9864	TEC
Tox3	13.8634	TEC
Sox11	13.8628	TEC
Glis3	13.8461	TEC
Rab3c	13.6858	TEC
Fezf2	13.6675	TEC
Nrg2	13.6487	TEC
Wbscr17	13.6137	SEC
Auts2	13.6004	TEC
Prdm1	13.5769	SEC
Prr16	13.5769	TEC
Tbc1d9b	13.5739	TEC
Slc35f3	13.5683	TEC
Gata6	13.4907	TEC
Rbfox1	13.4536	SEC
Slc24a2	13.4412	TEC
Ccdc74a	13.435	SEC
Cobl	13.435	SEC
Fasn	13.435	SEC
Gna14	13.435	SEC
Igf2bp1	13.435	SEC
Kcnab2	13.435	SEC
Rplp1	13.435	SEC
Trim71	13.435	SEC
Cbfa2t3	13.435	TEC
Flnc	13.435	TEC
Ppm1k	13.435	TEC
Prrc2a	13.435	TEC
Tnfsf9	13.435	TEC
Lef1	13.4288	TEC
Shroom3	13.4288	SEC
A930011G23Rik	13.4127	TEC
Robo1	13.3517	TEC
Ccdc71l	13.2162	TEC
Dio2	13.1801	TEC
Abcc12	13.1751	SEC
Tet2	13.1453	TEC
Nkx6-3	13.0767	SEC
Srbd1	13	SEC
A1cf	12.9711	TEC
Gm826	12.7391	TEC
Sox2	12.7388	TEC
1700015E13Rik	12.7279	SEC
Camk2n1	12.7279	SEC
Cep164	12.7279	SEC
Kcnk9	12.7279	SEC
Kcnq3	12.7279	SEC
Mvb12b	12.7279	SEC
Myt1l	12.7279	SEC
Piwil1	12.7279	SEC
Rpl11	12.7279	SEC
Rps18-ps3	12.7279	SEC
Cidec	12.7279	TEC
Gm20425	12.7279	TEC
Ugt1a5	12.7279	TEC
Gab2	12.6754	TEC
Klf4	12.659	SEC
Zfp608	12.6212	TEC
Larp1b	12.6095	TEC
Erc2	12.5857	TEC
Ryr2	12.5348	TEC
Myo18b	12.5178	TEC
Pet112	12.4904	TEC
Utp18	12.49	SEC
Hdac4	12.4766	SEC
Rnf182	12.4231	TEC
Irx1	12.402	TEC
Grik3	12.3828	TEC
Mms22l	12.3774	TEC
Supt3	12.3704	TEC
Myt1l	12.3339	TEC
Arl5a	12.3288	TEC
Rasgrp1	12.2882	SEC
Mrpl37	12.2882	TEC
Cmpk2	12.2436	TEC
Car15	12.2304	TEC
Fkbp15	12.1758	TEC
Iqgap2	12.1302	TEC
Slc25a17	12.1285	TEC
Gins2	12.1244	TEC
Dscam	12.1056	TEC
Ube2e3	12.0291	TEC
Abp1	12.0208	SEC
Cdh5	12.0208	SEC
Col5a1	12.0208	SEC
Cys1	12.0208	SEC
Edn3	12.0208	SEC
Fam179a	12.0208	SEC
Gm10309	12.0208	SEC
Plcb4	12.0208	SEC
Rbms3	12.0208	SEC
Rpl38	12.0208	SEC
Sall1	12.0208	SEC
Tmem104	12.0208	SEC
Tspan11	12.0208	SEC
Usp20	12.0208	SEC
Adh4	12.0208	TEC
Foxp2	12.0208	TEC
Gm6484	12.0208	TEC
Stap1	12.0208	TEC
D430041D05Rik	12.0125	TEC
Pou3f3	11.9907	TEC
Gdnf	11.9024	TEC
Gli3	11.9024	TEC
Hao1	11.8462	TEC
Kdm4b	11.8462	TEC
Ptprm	11.8435	TEC
Pld5	11.8427	TEC
Hsd17b3	11.8145	TEC
Gm13090	11.8012	TEC
Mtmr10	11.7771	TEC
Tfap2c	11.7648	TEC
1700110M21Rik	11.7331	TEC
Flrt2	11.7175	TEC
Igfbp1	11.7047	TEC
Kcnk9	11.6845	TEC
Amelx	11.6762	TEC
Zfat	11.6234	TEC
Jarid2	11.6154	SEC
Hhex	11.5902	TEC
Pinx1	11.5888	TEC
3100002H09Rik	11.5715	TEC
Gramd3	11.5635	TEC
Lsamp	11.5542	TEC
Gm10549	11.4717	TEC
Phactr1	11.4642	TEC
Arpp21	11.4285	TEC
Slc9a2	11.4127	TEC
Rusc2	11.3578	TEC
B130024G19Rik	11.3263	TEC
Armc2	11.3137	SEC
B230120H23Rik	11.3137	SEC
Fah	11.3137	SEC
Git2	11.3137	SEC
Gns	11.3137	SEC
Gpa33	11.3137	SEC
Pah	11.3137	SEC
Ptges2	11.3137	SEC
Satb1	11.3137	SEC
Scpep1	11.3137	SEC
Siglec15	11.3137	SEC
Susd1	11.3137	SEC
Zfyve28	11.3137	SEC
Bai2	11.3137	TEC
Cct7	11.3137	TEC
Cpsf1	11.3137	TEC
Ephx1	11.3137	TEC
L3mbtl2	11.3137	TEC
Rnf6	11.3137	TEC
Bdkrb2	11.2694	SEC
Serpina5	11.2694	TEC
Ust	11.2329	TEC
Adgb	11.225	TEC
Iqsec3	11.2101	TEC
Lpl	11.1766	TEC
Xylt1	11.1505	SEC
4930566N20Rik	11.1405	TEC
Suds3	11.1355	TEC
Dcp1b	11.1219	TEC
Inhbb	11.0868	SEC
Wnt7a	11.0868	TEC
Gda	11.0454	SEC
Vrk1	10.9862	TEC
Cldn2	10.9697	TEC
Csf3r	10.9545	TEC
Wdr27	10.9545	TEC
Sox5	10.937	TEC
Adcy2	10.9362	TEC
Ebf1	10.9004	TEC
Enpp2	10.849	TEC
Ikbke	10.8305	TEC
Mreg	10.8078	TEC
Cdh13	10.799	TEC
Mcf2l	10.7858	SEC
Astn2	10.7657	TEC
Scn8a	10.7199	TEC
A430093F15Rik	10.6927	TEC
Gli2	10.6792	TEC
Fam92a	10.6771	TEC
Sphkap	10.6771	TEC
Dlc1	10.6145	TEC
Grem2	10.61	TEC
A930018P22Rik	10.6066	SEC
Ak4	10.6066	SEC
Ambp	10.6066	SEC
Bbox1	10.6066	SEC
Cxcr2	10.6066	SEC
Eif4e3	10.6066	SEC
Exog	10.6066	SEC
Gramd2	10.6066	SEC
Kcnh3	10.6066	SEC
Pdzd8	10.6066	SEC
Smyd3	10.6066	SEC
Stk32c	10.6066	SEC
Thop1	10.6066	SEC
Cyp3a11	10.6066	TEC
Phc1	10.6066	TEC
Pou4f3	10.6066	TEC
Prpf6	10.6066	TEC
Pus1	10.6066	TEC
Rtfdc1	10.6066	TEC
Sec14l2	10.6066	TEC
Stxbp5l	10.6066	TEC
Xrcc3	10.6066	TEC
Zpbp2	10.6066	TEC
9630041A04Rik	10.5972	TEC
Csrp3	10.583	TEC
Gm1123	10.583	TEC
Syt9	10.583	TEC
Atp2b2	10.5451	TEC
Ajap1	10.539	TEC
Mroh5	10.5266	TEC
Astn1	10.4626	TEC
Crp	10.4403	TEC
Grap2	10.4403	TEC
Tcf7l2	10.4083	SEC
Ankrd26	10.4057	TEC
Neo1	10.3923	TEC
Xrra1	10.3923	TEC
Klf4	10.3575	TEC
Ptprn2	10.337	TEC
Tssc1	10.3078	TEC
Pxdc1	10.3053	TEC
Dhx34	10.2908	TEC
Oat	10.2811	TEC
Cacna2d1	10.2632	TEC
Dysf	10.2539	TEC
Tmem201	10.2429	TEC
Rora	10.2407	TEC
Gm11099	10.2307	TEC
Tnr	10.2307	TEC
Csf3	10.2144	TEC
Far2	10.2127	TEC
Utp18	10.2127	TEC
Nell2	10.198	TEC
Gsg1l	10.1813	TEC
Il2	10.1776	TEC
Tns1	10.1723	TEC
Meox2	10.1653	TEC
Pbx1	10.148	TEC
Frmd4b	10.139	TEC
Atp1a1	10.1366	TEC
Cacna1i	10.116	TEC
Chp1	10.116	TEC
1810013L24Rik	10.0818	TEC
Sh3rf3	10.0789	TEC
Pdzrn4	10.0598	TEC
Gadd45g	10.0457	SEC
Sall3	10.0355	TEC
Rftn1	10.0167	SEC
Plk1s1	10.015	TEC
Kazn	10.0089	TEC
Kdr	10	SEC
Fam19a5	10	TEC
Zc3h12a	9.99333	TEC
Mtap	9.98999	TEC
Npas3	9.95992	TEC
Rgmb	9.92352	TEC
1810013L24Rik	9.89949	SEC
Adamts14	9.89949	SEC
Adra1b	9.89949	SEC
Cldn10	9.89949	SEC
Dlg5	9.89949	SEC
Fubp3	9.89949	SEC
Lama4	9.89949	SEC
Mta3	9.89949	SEC
Papss1	9.89949	SEC
Rprml	9.89949	SEC
Sell	9.89949	SEC
Shank2	9.89949	SEC
Slc9a3	9.89949	SEC
Gulo	9.89949	TEC
Pgr	9.89949	TEC
Phyh	9.89949	TEC
Pik3r5	9.89949	TEC
Plcb3	9.89949	TEC
Rangap1	9.89949	TEC
Spred1	9.89949	TEC
Fras1	9.88264	TEC
Tgfbr1	9.88264	TEC
Tnfsf14	9.86577	TEC
Fat4	9.86408	TEC
Xylt1	9.83192	TEC
Trps1	9.82344	TEC
D030025P21Rik	9.81495	TEC
Ostc	9.81495	TEC
Ebf3	9.81326	TEC
Zfp423	9.8101	TEC
Ghsr	9.78604	TEC
Zmiz1	9.77809	TEC
Cebpa	9.77667	TEC
Trpv4	9.76388	TEC
Adamts9	9.74822	TEC
Matn1	9.74057	TEC
Gtsf1l	9.71989	TEC
Kcnq2	9.71253	SEC
Kctd16	9.68848	TEC
Mrm1	9.66954	TEC
Ctbp2	9.65401	TEC
Igsf21	9.65401	TEC
Tssc1	9.64365	SEC
Emc2	9.64365	TEC
Cdyl	9.64272	TEC
Dcdc2c	9.60729	TEC
Ap5z1	9.60469	TEC
Micall2	9.60469	TEC
Pxdn	9.59166	SEC
Shisa9	9.57949	TEC
1700025C18Rik	9.56992	TEC
Ttc32	9.56556	TEC
Sox4	9.53939	SEC
Acat3	9.53939	TEC
Cort	9.53939	TEC
Gm9881	9.53939	TEC
Ifne	9.53939	TEC
Lyzl4	9.53939	TEC
Gpr151	9.53764	TEC
Apaf1	9.53304	TEC
Foxk1	9.51315	TEC
Slc13a1	9.50789	TEC
Gfra1	9.50585	TEC
Olfm4	9.48683	TEC
Gm10655	9.44659	TEC
Chrm4	9.44458	TEC
Nrg3	9.42338	TEC
Smim6	9.41807	TEC
Pde8b	9.35414	TEC
Epas1	9.33274	TEC
Barhl2	9.30438	TEC
Cbs	9.29157	TEC
Ubash3b	9.29157	SEC
Ces2h	9.29157	TEC
Zfp777	9.29157	TEC
Igf1	9.27362	TEC
Dcun1d4	9.25563	TEC
Igfbp2	9.24662	TEC
Sh3gl2	9.24482	TEC
Atxn2	9.2376	TEC
1700112E06Rik	9.23334	TEC
Irx3	9.21264	TEC
Unc5cl	9.21179	TEC
Tns3	9.20386	TEC
Arhgap12	9.20296	TEC
Arhgap21	9.19239	SEC
Baalc	9.19239	SEC
Bsn	9.19239	SEC
Csrp2bp	9.19239	SEC
Frmd4b	9.19239	SEC
Gpr156	9.19239	SEC
Gpt2	9.19239	SEC
Itga4	9.19239	SEC
Kcnj15	9.19239	SEC
Pax5	9.19239	SEC
Pofut2	9.19239	SEC
Ppp1r12b	9.19239	SEC
Rhou	9.19239	SEC
Slc45a1	9.19239	SEC
Stk24	9.19239	SEC
Tead1	9.19239	SEC
Tspan18	9.19239	SEC
Ttc39b	9.19239	SEC
Cacnb3	9.19239	TEC
Cd70	9.19239	TEC
Dnahc11	9.19239	TEC
Dpf1	9.19239	TEC
Dse	9.19239	TEC
Extl2	9.19239	TEC
Pex7	9.19239	TEC
Robo3	9.19239	TEC
Slc7a6os	9.19239	TEC
Spata16	9.19239	TEC
Usp18	9.19239	TEC
Wfikkn1	9.19239	TEC
Gm10430	9.18695	TEC
Gm11011	9.17813	TEC
Fn1	9.15787	TEC
Camk1g	9.15106	TEC
Tbx20	9.14877	TEC
Fut8	9.14435	TEC
Dad1	9.14174	TEC
Nfyb	9.13783	TEC
Pcp4	9.11435	TEC
Trim32	9.10945	TEC
Rapgef5	9.09635	TEC
1700008A04Rik	9.09395	TEC
Shh	9.09395	TEC
Tenm2	9.08164	TEC
En2	9.07377	TEC
Marco	9.07377	TEC
Plxnb1	9.07377	TEC
Negr1	9.03235	TEC
Fam65b	9.01388	TEC
Lemd2	9	TEC
Myo3b	8.99735	TEC
Pik3cd	8.98332	TEC
Elavl1	8.96289	TEC
Ybey	8.96289	TEC
Syne1	8.96052	TEC
2610019F03Rik	8.94427	TEC
Nrsn1	8.93122	TEC
Nr5a2	8.92428	TEC
Tpcn2	8.92095	SEC
Popdc2	8.92095	TEC
Slc45a4	8.92095	TEC
Garem	8.90425	TEC
Cd5l	8.88819	TEC
Nmd3	8.88819	TEC
Slc4a4	8.87747	TEC
Cpne4	8.84873	TEC
Klf6	8.84719	TEC
Dlgap2	8.83176	TEC
Lama2	8.83176	TEC
Tmem97	8.83176	TEC
Bre	8.82906	TEC
Gnaq	8.82097	TEC
Myo6	8.82043	TEC
Nrcam	8.81017	TEC
Inhba	8.79523	TEC
Tfec	8.79204	TEC
Ghr	8.77903	TEC
Nr2f1	8.77306	TEC
Prkab1	8.75785	TEC
Paqr9	8.75595	TEC
B3gat1	8.73499	TEC
Polr3e	8.73212	TEC
Tnks	8.72926	TEC
Gm5449	8.72735	TEC
Cpn1	8.7178	TEC
Csrnp3	8.7178	TEC
Pdgfc	8.7178	TEC
Gabbr2	8.71233	TEC
Engase	8.70441	TEC
Plcb4	8.70249	TEC
Atg16l1	8.69866	TEC
Dusp4	8.69796	TEC
Barx2	8.68907	TEC
Aldh1b1	8.67948	TEC
Cep128	8.67948	TEC
Fam133b	8.67948	TEC
Reps2	8.67756	TEC
Themis	8.67179	TEC
Gria2	8.66025	TEC
Lpp	8.66025	TEC
Pithd1	8.66025	TEC
Xylt2	8.66025	TEC
Tlr5	8.6487	TEC
Zfp521	8.63548	TEC
Cryba4	8.63069	TEC
Ankrd1	8.61974	TEC
Zfhx3	8.5991	TEC
Kcnc3	8.58293	TEC
Rad18	8.55862	TEC
Rasgef1b	8.544	SEC
Gpm6b	8.544	TEC
Mrpl39	8.544	TEC
Sorl1	8.53913	SEC
Spp2	8.53913	TEC
Aste1	8.53229	TEC
Fabp7	8.5049	TEC
Trpm1	8.5049	TEC
Pyroxd2	8.5	TEC
Tbc1d22a	8.48906	TEC
Aacs	8.48528	SEC
Cdh13	8.48528	SEC
Cmya5	8.48528	SEC
Col1a2	8.48528	SEC
Dock10	8.48528	SEC
Emp1	8.48528	SEC
Gm10604	8.48528	SEC
Gpat2	8.48528	SEC
Igsf11	8.48528	SEC
Mef2c	8.48528	SEC
Pip4k2a	8.48528	SEC
Rcvrn	8.48528	SEC
Syn3	8.48528	SEC
Zc3h12c	8.48528	SEC
Zdhhc25	8.48528	SEC
1810046K07Rik	8.48528	TEC
Acaa1b	8.48528	TEC
Acsm1	8.48528	TEC
Alas2	8.48528	TEC
Anp32e	8.48528	TEC
Atg4d	8.48528	TEC
Bdkrb1	8.48528	TEC
Ccdc39	8.48528	TEC
Dsc1	8.48528	TEC
Elmod1	8.48528	TEC
Ercc8	8.48528	TEC
Esx1	8.48528	TEC
Gas6	8.48528	TEC
Kcna10	8.48528	TEC
Lrrc73	8.48528	TEC
Luc7l	8.48528	TEC
Map2k2	8.48528	TEC
Padi4	8.48528	TEC
Rbbp4	8.48528	TEC
Rbm5	8.48528	TEC
Rnf133	8.48528	TEC
Slc16a2	8.48528	TEC
Slc27a5	8.48528	TEC
Srp9	8.48528	TEC
Tln1	8.48528	TEC
Vsnl1	8.48528	TEC
BC052040	8.48314	TEC
Rnf144a	8.47456	TEC
Pdgfra	8.47152	TEC
Soga2	8.45999	TEC
Il12b	8.45577	TEC
Olfm1	8.44027	TEC
Med10	8.43801	TEC
Epha4	8.43648	TEC
Bdkrb2	8.42417	TEC
Pappa	8.40833	TEC
Gm9956	8.40351	TEC
St3gal1	8.40253	TEC
Mocs1	8.39643	TEC
Socs2	8.39643	TEC
Mapk8ip1	8.3865	TEC
Ptch2	8.3865	TEC
Sp4	8.3865	TEC
Ythdf3	8.3865	TEC
Dab2	8.37513	TEC
Wdr11	8.37158	TEC
Mpped2	8.36008	TEC
Lrrc3b	8.35165	TEC
Bcl11b	8.35065	TEC
Maf	8.34984	TEC
E330013P04Rik	8.34666	TEC
Ifnk	8.33667	TEC
Myo16	8.32094	TEC
Epb4.1l4b	8.32094	TEC
1700106J16Rik	8.31414	TEC
Neurl1a	8.28855	TEC
Olig3	8.28855	TEC
Atp13a3	8.28654	TEC
Sall4	8.28654	TEC
Glis1	8.28366	TEC
Bcl2	8.28079	TEC
Serpind1	8.26136	TEC
Wdr72	8.26136	TEC
Ednrb	8.24621	TEC
Elovl6	8.24352	TEC
Phactr3	8.23408	TEC
Pdzrn3	8.22598	SEC
CK137956	8.20772	TEC
Slc44a5	8.18026	TEC
4931429L15Rik	8.17757	TEC
Rpl36-ps3	8.17662	TEC
A630091E08Rik	8.17313	TEC
Tmem182	8.17225	TEC
Angpt1	8.16701	TEC
Kcna6	8.16701	TEC
Zfp385b	8.16679	TEC
Bcor	8.14639	TEC
Meis2	8.14453	SEC
Anapc7	8.14453	TEC
Dsg2	8.14453	TEC
Qrich2	8.14453	TEC
Ttpa	8.14453	TEC
Elfn1	8.13722	TEC
Apba1	8.12294	TEC
Foxq1	8.11788	TEC
Mex3c	8.10967	TEC
St3gal5	8.10643	TEC
Il6st	8.10555	TEC
Ddx20	8.1035	TEC
Il1rl1	8.1035	TEC
Hrh1	8.08769	TEC
Esrrb	8.08497	TEC
Elfn2	8.0829	SEC
Rasgef1a	8.0829	SEC
Camk4	8.0829	TEC
Ctse	8.0829	TEC
Greb1	8.0829	TEC
Lrfn4	8.0829	TEC
Snx16	8.0829	TEC
Ttll12	8.0829	TEC
Chl1	8.07465	TEC
E030025P04Rik	8.07111	TEC
Bcl6	8.05228	TEC
Kcnj2	8.05228	TEC
Ttll7	8.04896	TEC
Ccdc90b	8.03119	TEC
Prickle1	8.02254	TEC
Bnc2	8.02081	SEC
Cnr1	8.01873	TEC
5530401A14Rik	8.01734	TEC
Amfr	8	TEC
Sox9	7.98066	TEC
Fam20c	7.97615	TEC
Cln8	7.96869	TEC
Plxna4	7.96584	TEC
Mctp2	7.96393	TEC
Pebp1	7.95523	TEC
Fshr	7.93725	TEC
Arhgef16	7.91021	TEC
Rnf152	7.90745	TEC
Igsf9b	7.89303	TEC
Diras2	7.88987	SEC
Lcn4	7.88987	TEC
Tmpo	7.88881	TEC
Fgf12	7.8867	TEC
Iyd	7.87401	TEC
Rps24	7.87287	TEC
Npnt	7.85281	TEC
C1qtnf9	7.8475	TEC
Fam20a	7.8475	TEC
Ncoa5	7.84219	TEC
Myo1b	7.84007	TEC
Prex1	7.8344	TEC
Chmp3	7.81025	TEC
Fgf14	7.81025	TEC
Il2rb	7.81025	TEC
Fam84b	7.80812	TEC
Ass1	7.80491	TEC
Gm9930	7.80491	TEC
Cadm1	7.80286	TEC
Gm9869	7.79601	TEC
Zdhhc13	7.78888	TEC
9430020K01Rik	7.77817	SEC
Adck3	7.77817	SEC
Cyp11a1	7.77817	SEC
Far2	7.77817	SEC
Fn1	7.77817	SEC
Frat2	7.77817	SEC
Gas2l3	7.77817	SEC
I0C0044D17Rik	7.77817	SEC
Ikzf1	7.77817	SEC
Ksr2	7.77817	SEC
Pck1	7.77817	SEC
Pcnx	7.77817	SEC
Prdm2	7.77817	SEC
Rnd3	7.77817	SEC
Slc1a2	7.77817	SEC
Slc3a1	7.77817	SEC
Smpd3	7.77817	SEC
2610001J05Rik	7.77817	TEC
Agxt	7.77817	TEC
Cacng4	7.77817	TEC
Dph2	7.77817	TEC
Efna2	7.77817	TEC
Fam187b	7.77817	TEC
Itga2b	7.77817	TEC
Megf10	7.77817	TEC
Mtfp1	7.77817	TEC
Ndn	7.77817	TEC
Ptrhd1	7.77817	TEC
Serpinb11	7.77817	TEC
Slc2a1	7.77817	TEC
Txnl1	7.77817	TEC
Hmgb3	7.76745	TEC
Ccdc60	7.76209	TEC
Foxn2	7.74597	TEC
Bend5	7.74135	TEC
Cited2	7.73814	TEC
Myl10	7.73736	TEC
Pdcd6ip	7.73422	TEC
Senp2	7.72442	TEC
St3gal3	7.71362	TEC
Enc1	7.71068	TEC
Bambi	7.66812	TEC
Slc38a4	7.66812	TEC
Cacna1e	7.66485	TEC
Tbc1d2	7.661	TEC
Egln3	7.65863	TEC
Gm9747	7.63944	TEC
Dclk1	7.63763	TEC
Get4	7.63763	TEC
Dpyd	7.63544	TEC
Efhc1	7.63544	TEC
Iars	7.63217	TEC
Polg	7.63217	TEC
St8sia2	7.62889	TEC
Runx1t1	7.62853	TEC
Bai1	7.6176	TEC
Allc	7.60263	TEC
Nup210	7.60117	TEC
Galc	7.58758	TEC
Tpm1	7.58457	TEC
Ank3	7.58131	TEC
Bmp7	7.58131	TEC
Plxna2	7.57481	TEC
Oc90	7.57188	TEC
Ripk4	7.57188	TEC
Ubiad1	7.57188	TEC
Nova1	7.56968	TEC
Zcchc2	7.55719	TEC
Nrp1	7.54983	SEC
Rnf103	7.54983	TEC
Usp36	7.54983	TEC
2011-03-01	7.54431	TEC
Rhobtb1	7.54037	TEC
Tgm2	7.52994	TEC
Lamp2	7.52773	TEC
Mgmt	7.5112	TEC
Synj2	7.50555	TEC
Gm10711	7.50555	SEC
Cps1	7.50555	TEC
Grm1	7.50555	TEC
Padi6	7.50555	TEC
Rufy1	7.50555	TEC
Zbtb17	7.50333	TEC
Olfml1	7.5	TEC
Grhl2	7.49667	TEC
Pja1	7.47602	TEC
Abhd5	7.47403	TEC
Cdc5l	7.47268	TEC
Alppl2	7.47257	TEC
Dnajb8	7.46287	TEC
Wwox	7.46101	TEC
Stpg2	7.45782	TEC
Ssbp2	7.45782	TEC
Prdm1	7.43424	TEC
Mki67	7.43416	TEC
Gria1	7.43223	TEC
Nars2	7.43089	TEC
Fam5b	7.42967	TEC
Wdfy3	7.4162	TEC
Fam135b	7.41058	TEC
Kit	7.40945	TEC
Ank2	7.4087	TEC
Pik3r1	7.40692	TEC
Tma16	7.4027	TEC
Cnksr3	7.4012	TEC
Uspl1	7.39369	TEC
Hes1	7.38959	TEC
Tmem132e	7.37564	TEC
Dsc3	7.37111	TEC
Arnt2	7.36885	TEC
Tnfaip3	7.36304	TEC
Diap2	7.34847	TEC
E330021D16Rik	7.34847	TEC
Gm10000	7.34847	TEC
Moxd1	7.34847	TEC
Pde11a	7.34847	TEC
Usp13	7.34847	TEC
Meis2	7.34523	TEC
Pard3b	7.33333	TEC
Ppm1h	7.33333	TEC
Sh3tc2	7.32803	TEC
Mfsd1	7.32803	TEC
Mef2a	7.3225	TEC
Rtl1	7.31925	TEC
Kif26b	7.31872	TEC
Plcl2	7.31541	TEC
Arhgap28	7.31437	TEC
Dcstamp	7.31437	TEC
Ppp1r3b	7.31274	TEC
Ccdc34	7.30525	TEC
Hace1	7.29971	TEC
Ccdc162	7.29383	TEC
Dazl	7.29383	TEC
Ahr	7.28386	TEC
Cxcr4	7.28011	TEC
Nars2	7.27438	SEC
Gpr133	7.27136	TEC
Rpl38	7.27056	TEC
Nolc1	7.25948	TEC
Pon1	7.24938	TEC
Slit3	7.24673	TEC
Bcl10	7.23418	SEC
Col23a1	7.23418	TEC
Grip2	7.23418	TEC
Rbms1	7.23418	TEC
Man2a1	7.23418	TEC
Ms4a1	7.23418	TEC
Rnf216	7.23418	TEC
Rnf4	7.23418	TEC
Safb2	7.23418	TEC
Sdc2	7.23418	TEC
Tmem18	7.23418	TEC
Wdr34	7.23418	TEC
Col8a1	7.23187	TEC
Iqch	7.23187	TEC
2700097O09Rik	7.22842	TEC
Slc4a3	7.22244	TEC
Nap1l4	7.2111	TEC
Psapl1	7.2111	TEC
Rnf149	7.2111	TEC
Agpat4	7.2048	TEC
Tmem164	7.20185	TEC
Ptchd2	7.19788	TEC
Aoah	7.19788	TEC
Afap1l2	7.19027	TEC
Lmo7	7.18964	TEC
Slc29a3	7.18215	TEC
Amn	7.17635	TEC
Kcnk1	7.17635	TEC
Trim29	7.16639	TEC
Lmo2	7.1624	TEC
B020018G12Rik	7.13559	TEC
Tm9sf4	7.13559	TEC
Cacng2	7.12741	TEC
Six2	7.12741	TEC
Ubash3b	7.12486	TEC
Psat1	7.11415	TEC
Sulf2	7.10442	TEC
Epha8	7.0946	TEC
Chst1	7.09068	TEC
Bmper	7.08853	TEC
Hook1	7.0799	TEC
4922502B01Rik	7.07107	SEC
6430571L13Rik	7.07107	SEC
Adam12	7.07107	SEC
Asprv1	7.07107	SEC
Cldn14	7.07107	SEC
Col18a1	7.07107	SEC
E2f8	7.07107	SEC
Farp1	7.07107	SEC
Gins1	7.07107	SEC
Gm17430	7.07107	SEC
Gpr116	7.07107	SEC
Lmo4	7.07107	SEC
Mbtps1	7.07107	SEC
Ndel1	7.07107	SEC
Plxnc1	7.07107	SEC
Rasl10b	7.07107	SEC
Relb	7.07107	SEC
Sall3	7.07107	SEC
Slc19a1	7.07107	SEC
Tff3	7.07107	SEC
Tmem64	7.07107	SEC
Tnfrsf13b	7.07107	SEC
Umps	7.07107	SEC
Ywhah	7.07107	SEC
Zfp64	7.07107	SEC
1110059E24Rik	7.07107	TEC
2410137M14Rik	7.07107	TEC
Angptl3	7.07107	TEC
Aplf	7.07107	TEC
Arpc1a	7.07107	TEC
Camk1	7.07107	TEC
Car9	7.07107	TEC
Ccdc83	7.07107	TEC
Cckbr	7.07107	TEC
Cherp	7.07107	TEC
Chrna7	7.07107	TEC
Chrnb2	7.07107	TEC
Cpsf4	7.07107	TEC
Csf2rb	7.07107	TEC
Dcaf6	7.07107	TEC
Dcdc2a	7.07107	TEC
Ddx4	7.07107	TEC
Dhrs7	7.07107	TEC
Fam96b	7.07107	TEC
Fgfbp1	7.07107	TEC
Gm14862	7.07107	TEC
Gm53	7.07107	TEC
Khdc3	7.07107	TEC
Myl2	7.07107	TEC
Nlgn3	7.07107	TEC
Prr22	7.07107	TEC
Rhot1	7.07107	TEC
Rhpn1	7.07107	TEC
Sapcd2	7.07107	TEC
Snrnp25	7.07107	TEC
Spdl1	7.07107	TEC
Tbata	7.07107	TEC
Tha1	7.07107	TEC
Tpmt	7.07107	TEC
Tyk2	7.07107	TEC
Usp32	7.07107	TEC
Usp5	7.07107	TEC
Amph	7.06981	TEC
Arrdc3	7.06602	TEC
Map1b	7.06433	TEC
Slc34a2	7.06163	TEC
Papss2	7.05084	TEC
Plxdc2	7.04982	TEC
Rragc	7.04789	TEC
Myo7a	7.04746	TEC
Neurl1b	7.04746	TEC
Lmo4	7.02539	TEC
Slc25a13	7.02539	TEC
Snx3	7.02377	TEC
Pld6	7.0214	TEC
Bcl2l11	7.00649	TEC
Edaradd	7	TEC
Fmn2	7	TEC
Htr1f	7	TEC
Lrcol1	7	TEC
Lrguk	7	TEC
Atp6ap2	6.99603	TEC
Rab3gap2	6.9857	TEC
Tspan5	6.97854	TEC
Slc6a1	6.97854	TEC
Fscn1	6.96898	TEC
Pax7	6.96419	TEC
Eea1	6.9602	TEC
Dhrs2	6.94982	TEC
Gsap	6.94982	TEC
Pnoc	6.94982	TEC
Chd1l	6.94622	TEC
Efna5	6.94365	TEC
Mtus2	6.94262	TEC
Rybp	6.94	TEC
Trabd2b	6.93542	TEC
Trib2	6.93019	TEC
Ephx3	6.9282	TEC
Fam161a	6.9282	TEC
Nradd	6.9282	TEC
Nsmce2	6.9282	TEC
Pop4	6.9282	TEC
Lrtm1	6.92691	TEC
Chdh	6.92133	TEC
Vav3	6.91857	TEC
Rpl28-ps4	6.91817	TEC
Rps18-ps3	6.91802	TEC
Nr3c2	6.90652	TEC
Psmc1	6.90411	TEC
Gnb5	6.89807	TEC
Grb10	6.89807	TEC
Msr1	6.89807	TEC
Sv2b	6.89807	TEC
Gm9961	6.88873	TEC
Ntrk2	6.88799	TEC
Cyp7b1	6.88234	TEC
Unc13b	6.87992	TEC
Atrnl1	6.87669	TEC
Runx1	6.87588	TEC
Trub1	6.86607	TEC
Kirrel3	6.8516	TEC
Abca8b	6.84957	TEC
C030006K11Rik	6.84957	TEC
Mrps33	6.84957	TEC
Pemt	6.84957	TEC
Tbx19	6.84957	TEC
Tshz3	6.84552	TEC
Svil	6.83839	TEC
Cplx2	6.83374	TEC
Jag1	6.82433	TEC
Cntn2	6.82398	TEC
Cldn23	6.81254	TEC
Atp2b2	6.80686	SEC
Rhbg	6.80686	SEC
Fam188a	6.80686	TEC
Jph1	6.80686	TEC
St18	6.80686	TEC
Kalrn	6.80336	TEC
Nos1	6.80205	TEC
Dyrk2	6.79986	TEC
Phf17	6.79052	TEC
Fam107b	6.78233	TEC
Cdh4	6.76667	TEC
5730522E02Rik	6.76264	TEC
Unc5b	6.76018	TEC
Dpy19l1	6.76018	TEC
Vstm2b	6.76018	TEC
Zfp536	6.7536	TEC
Sox2	6.75154	SEC
Ccdc92	6.74537	TEC
Gm10308	6.7429	TEC
Sox4	6.73866	TEC
Id4	6.733	TEC
Nipsnap3b	6.733	TEC
Vtcn1	6.733	TEC
Nckap5	6.72947	TEC
Tox	6.72947	TEC
Tenm3	6.72888	TEC
Foxf1	6.71751	TEC
Nhs	6.71751	TEC
1110004F10Rik	6.7082	TEC
Kcnd3	6.7082	TEC
E2f8	6.69735	TEC
Aar2	6.69328	TEC
Ctnnb1	6.69204	TEC
Slc2a2	6.68581	TEC
AI481877	6.68331	TEC
Tas1r2	6.68331	TEC
G930045G22Rik	6.67832	TEC
Nrn1	6.67618	TEC
E2f3	6.67583	TEC
Nrg1	6.66905	TEC
Atp1b1	6.65833	SEC
Hlx	6.65833	SEC
Egln1	6.65833	TEC
Meiob	6.65833	TEC
Taf8	6.65833	TEC
Lrrc26	6.65833	TEC
Rabep1	6.65833	TEC
Dynlrb2	6.6564	TEC
2010107G12Rik	6.65582	TEC
Ncs1	6.65582	TEC
Tmem117	6.65582	TEC
Kcnq1	6.65475	TEC
Hectd2	6.65475	TEC
Fzd1	6.65332	TEC
Dbc1	6.65207	TEC
Dcun1d1	6.65207	TEC
Gap43	6.64938	TEC
Bnc2	6.6366	TEC
Rps3a3	6.63325	TEC
Wnt16	6.63325	TEC
Gm11146	6.61888	TEC
Rbfox3	6.61888	TEC
Slc24a3	6.61888	TEC
Zbtb20	6.61732	TEC
Nuak1	6.61648	TEC
Gm9885	6.6106	TEC
Rap1gap	6.60447	TEC
1700056E22Rik	6.60177	TEC
Wwc1	6.5963	TEC
Adck1	6.59293	TEC
Gm5356	6.5904	TEC
Kcnj6	6.58868	TEC
Psd3	6.58534	TEC
Adam12	6.57557	TEC
Pde4d	6.57312	TEC
Gm10797	6.56506	TEC
Slco3a1	6.55744	SEC
Vrk1	6.55744	SEC
AU018091	6.55744	TEC
Bmp2	6.55744	TEC
Shroom4	6.55744	TEC
Arhgap22	6.55108	TEC
Plcb1	6.55017	TEC
B4galnt3	6.54217	TEC
Cd2	6.54217	TEC
Nrip3	6.53452	TEC
Hdac4	6.53394	TEC
Cth	6.52833	TEC
Tmem154	6.52468	TEC
Sez6l	6.51738	TEC
Dock4	6.51153	TEC
Slc35d1	6.50641	TEC
Siah3	6.50385	TEC
Tm9sf3	6.50385	TEC
Gm4889	6.50214	TEC
Sri	6.5	TEC
Gtdc1	6.49725	TEC
Cyp27a1	6.49359	TEC
Cblb	6.48074	TEC
Cttnbp2	6.48074	TEC
Sptssb	6.48074	TEC
Khdrbs3	6.47936	TEC
Alcam	6.47339	TEC
Clstn1	6.47045	TEC
Oxr1	6.46833	TEC
Cabyr	6.46603	TEC
Atf7ip	6.46529	TEC
Chd7	6.45866	TEC
Sepn1	6.45755	TEC
Nup153	6.45497	TEC
Ranbp3l	6.45497	TEC
Serpine1	6.45497	TEC
Pabpc6	6.44722	TEC
Prox1	6.44636	TEC
Gmds	6.44621	TEC
Clvs1	6.4442	TEC
Rassf8	6.44205	TEC
Rps2-ps6	6.44205	TEC
Txk	6.4402	TEC
Celf4	6.43852	TEC
Ces1f	6.4291	TEC
Dnajc30	6.4291	TEC
Gfod2	6.4291	TEC
Psma6	6.4291	TEC
Slc9a1	6.4291	TEC
Ankrd55	6.42668	TEC
Emx2	6.42651	TEC
Fam160b1	6.42651	TEC
Rreb1	6.42262	TEC
Klf5	6.41179	TEC
Gm6133	6.40529	TEC
Bhlha15	6.40312	TEC
Efnb2	6.39878	TEC
5033411D12Rik	6.39661	TEC
Gnb4	6.39661	TEC
Kcnip4	6.39661	TEC
Myh7b	6.39661	TEC
Gm4868	6.38749	TEC
Flnb	6.37966	TEC
Pip4k2c	6.37966	TEC
Rgs7	6.37966	TEC
Sobp	6.37966	TEC
Zfand4	6.37966	TEC
Acpl2	6.37704	TEC
Frem2	6.37704	TEC
Snrpe	6.3692	TEC
Abcd3	6.36396	SEC
Agtpbp1	6.36396	SEC
Akap7	6.36396	SEC
Arhgef28	6.36396	SEC
Degs2	6.36396	SEC
Etl4	6.36396	SEC
F930017D23Rik	6.36396	SEC
Gm5819	6.36396	SEC
H3f3a	6.36396	SEC
Irf2bp2	6.36396	SEC
Krt19	6.36396	SEC
L1td1	6.36396	SEC
Mkrn1	6.36396	SEC
Myo16	6.36396	SEC
Myrfl	6.36396	SEC
Pstpip1	6.36396	SEC
Qdpr	6.36396	SEC
Qrsl1	6.36396	SEC
Rhcg	6.36396	SEC
Ryr2	6.36396	SEC
Scamp1	6.36396	SEC
Sgms2	6.36396	SEC
Slc16a12	6.36396	SEC
Slc6a12	6.36396	SEC
Sos1	6.36396	SEC
Synb	6.36396	SEC
Tmem169	6.36396	SEC
Tmprss12	6.36396	SEC
Tnfrsf11a	6.36396	SEC
Ttc29	6.36396	SEC
Ywhaq	6.36396	SEC
4933411K16Rik	6.36396	TEC
Abcb1a	6.36396	TEC
Acad10	6.36396	TEC
Alg13	6.36396	TEC
Ap3s2	6.36396	TEC
Atg2a	6.36396	TEC
Bhlhe41	6.36396	TEC
Btbd2	6.36396	TEC
Ccdc149	6.36396	TEC
Ccr1l1	6.36396	TEC
Col11a2	6.36396	TEC
D930028M14Rik	6.36396	TEC
Etnk2	6.36396	TEC
Fam83b	6.36396	TEC
Fgf22	6.36396	TEC
Galns	6.36396	TEC
Gm10650	6.36396	TEC
Gpr141	6.36396	TEC
Hmcn2	6.36396	TEC
Htra4	6.36396	TEC
Kazald1	6.36396	TEC
Kin	6.36396	TEC
Lamp1	6.36396	TEC
Lat	6.36396	TEC
Map1a	6.36396	TEC
Mbl2	6.36396	TEC
Mc3r	6.36396	TEC
Mecr	6.36396	TEC
Mfn1	6.36396	TEC
Nfkb2	6.36396	TEC
Plch2	6.36396	TEC
Rnf183	6.36396	TEC
Sash3	6.36396	TEC
Slc9a7	6.36396	TEC
Smad4	6.36396	TEC
Tacr2	6.36396	TEC
Tcf7l1	6.36396	TEC
Tigd4	6.36396	TEC
Tinf2	6.36396	TEC
Tmem14c	6.36396	TEC
Tmem211	6.36396	TEC
Tnfsf15	6.36396	TEC
Uhrf1bp1	6.36396	TEC
Usp48	6.36396	TEC
Zdbf2	6.36396	TEC
Lnx1	6.35085	SEC
Dlx4	6.35085	TEC
Ier5l	6.35085	TEC
Loxhd1	6.35085	TEC
Atp6v0e2	6.35085	TEC
Ccdc93	6.35085	TEC
Clec4a3	6.35085	TEC
Cntnap1	6.35085	TEC
Dennd4b	6.35085	TEC
Efcab1	6.35085	TEC
Gabrb3	6.35085	TEC
Hoxa1	6.35085	TEC
Mbd2	6.35085	TEC
Olfr721-ps1	6.35085	TEC
Pdlim5	6.35085	TEC
Tm4sf20	6.35085	TEC
Tmem233	6.35085	TEC
Syt6	6.3471	TEC
Ttn	6.3471	TEC
Unc5d	6.3456	TEC
Dnaja2	6.3456	TEC
Grid1	6.34298	TEC
Ank3	6.34035	SEC
Slc7a8	6.34035	TEC
Insig2	6.32807	TEC
2310003H01Rik	6.32456	TEC
Car1	6.32456	TEC
Akr1d1	6.32314	TEC
Dab2ip	6.32079	TEC
Plxna1	6.31401	TEC
Zfp438	6.30608	TEC
Ralgapa2	6.30035	TEC
Dtl	6.29285	TEC
Tmem163	6.29285	TEC
C8b	6.2849	TEC
Pde7b	6.28225	TEC
Kctd3	6.2796	TEC
6430573F11Rik	6.27606	TEC
Lcorl	6.27163	TEC
Pcca	6.26897	TEC
A430005L14Rik	6.26099	TEC
Gata3	6.25082	TEC
Fhl2	6.245	SEC
Pik3c3	6.245	SEC
Atp8b2	6.245	TEC
Gm11232	6.245	TEC
Mylk	6.245	TEC
Tead4	6.245	TEC
Prdm2	6.24412	TEC
Kcnk10	6.24233	TEC
Kctd15	6.24233	TEC
Gm2058	6.22896	TEC
Gls	6.22896	TEC
Nr2f2	6.22782	TEC
Slc22a1	6.22093	TEC
Atf6	6.21825	TEC
Gtf2i	6.21825	TEC
Il18bp	6.21825	TEC
Fam86	6.21103	TEC
4931440F15Rik	6.20484	TEC
Ern1	6.20484	TEC
Zadh2	6.2041	TEC
Skor1	6.20036	TEC
Rnd3	6.19824	TEC
Pgpep1l	6.19677	TEC
Gnaz	6.19139	TEC
Stard4	6.18755	TEC
Calml3	6.18466	TEC
Cdnf	6.18466	TEC
Daw1	6.18466	TEC
Elovl5	6.18466	TEC
Fam19a1	6.18466	TEC
Phactr2	6.18466	TEC
Vdac2	6.18466	TEC
Fam49a	6.18017	TEC
Gm11678	6.17792	TEC
Gm8730	6.17792	TEC
D130058E05Rik	6.17599	TEC
Tle4	6.17454	TEC
Fam196b	6.16667	TEC
Trp53i11	6.16055	TEC
St8sia1	6.15359	TEC
Lrrc40	6.14003	TEC
Ftsj2	6.13732	TEC
Sema6d	6.13633	TEC
Dcp2	6.13344	TEC
A930017K11Rik	6.13052	TEC
Acvr2b	6.13052	TEC
Dnajb12	6.1281	TEC
Park2	6.1281	TEC
3930402G23Rik	6.12372	SEC
Eva1a	6.12372	TEC
Gm10944	6.12372	TEC
1810041L15Rik	6.121	TEC
Pam	6.121	TEC
Prss52	6.121	TEC
Snx9	6.11919	TEC
Dmrta2	6.11643	TEC
Sdpr	6.11283	TEC
Fam198b	6.11205	TEC
Fra10ac1	6.1101	TEC
Ets2	6.10646	TEC
Nsg2	6.09918	TEC
Kcnc4	6.09918	TEC
4930563I02Rik	6.08276	TEC
Crygs	6.08276	TEC
Cul2	6.08276	TEC
Dgat1	6.08276	TEC
Dhrs7b	6.08276	TEC
Fcrls	6.08276	TEC
Ghdc	6.08276	TEC
H13	6.08276	TEC
Herpud1	6.08276	TEC
Nup88	6.08276	TEC
Scn11a	6.08276	TEC
Tmem125	6.08276	TEC
Treml4	6.08276	TEC
Tusc3	6.08276	TEC
Ybx3	6.08276	TEC
Pip5k1b	6.07101	TEC
Wwp1	6.0663	TEC
Dnajc13	6.05805	TEC
Rps6kc1	6.05776	TEC
Adamts5	6.0553	TEC
Cd180	6.0553	TEC
Drc1	6.0553	TEC
L1td1	6.04743	TEC
Tmem51	6.04743	TEC
Aym1	6.03413	TEC
Snx11	6.02771	SEC
Cd4	6.02771	TEC
Bmp6	6.02771	TEC
Vwa2	6.02771	TEC
Pomt1	6.02495	TEC
Efnb1	6.02376	TEC
Acaa2	6.02133	TEC
Acot12	6.0208	TEC
Lgals3	6.01664	TEC
Npsr1	6.01664	TEC
Dgat2	6	TEC
Kcnip1	5.99206	TEC
1700101G07Rik	5.99166	TEC
Commd9	5.99166	TEC
Fbln1	5.99166	TEC
Tnfrsf8	5.98888	TEC
Flrt3	5.98841	TEC
Cmc1	5.98331	TEC
Plec	5.98331	TEC
Satb2	5.98052	TEC
Tax1bp1	5.98052	TEC
Psmd7	5.97614	TEC
9230109A22Rik	5.97495	TEC
Ttc7b	5.97123	TEC
Cds2	5.96518	TEC
Scel	5.93296	TEC
Gpr19	5.93296	TEC
Epb4.1l4a	5.92546	TEC
Foxp1	5.92474	TEC
Mpdz	5.92211	TEC
Mecom	5.91843	TEC
Lect1	5.91608	TEC
Lhx5	5.91608	TEC
Lhcgr	5.91326	TEC
Gm10123	5.90903	TEC
Gm10304	5.90903	TEC
Rcbtb2	5.90903	TEC
Slamf6	5.90903	TEC
Tfrc	5.90903	TEC
Nav2	5.90741	TEC
Tpd52	5.89915	TEC
Fndc3a	5.89915	TEC
1190002N15Rik	5.89161	TEC
Ptplad2	5.89067	TEC
Slc15a5	5.89067	TEC
Pard3	5.89002	TEC
Sox6	5.88681	TEC
Zfp281	5.88566	TEC
Prdm14	5.87164	TEC
Dnmt1	5.85947	TEC
Lrrc4b	5.85947	TEC
Nodal	5.85947	TEC
Prpsap1	5.85947	TEC
Chmp6	5.85584	TEC
Gm10711	5.8554	TEC
Nrn1	5.85235	SEC
4930402H24Rik	5.85235	TEC
Mrps9	5.85235	TEC
Phf2	5.85235	TEC
Rims1	5.85235	TEC
Pax5	5.85133	TEC
B230120H23Rik	5.8476	TEC
Bach1	5.84523	TEC
Prep	5.84523	TEC
Cul1	5.83874	TEC
Kl	5.83333	TEC
Ncam1	5.82619	TEC
Hnf1b	5.82278	TEC
Hrh2	5.82278	TEC
Bhlhe40	5.81903	TEC
Pdcl3	5.81091	TEC
Aatf	5.8064	TEC
Adamtsl3	5.80517	TEC
Neurod1	5.80517	TEC
Otor	5.80517	TEC
Panx1	5.8023	TEC
Dhcr24	5.79511	TEC
Wscd1	5.79409	TEC
Themis3	5.79367	TEC
Csnk1g3	5.79345	TEC
Slc8a3	5.78792	TEC
Snx10	5.78792	TEC
Arglu1	5.78312	TEC
Thbs1	5.77591	TEC
Ap2s1	5.7735	TEC
BC049762	5.7735	TEC
Cabin1	5.7735	TEC
Csf1	5.7735	TEC
Gigyf1	5.7735	TEC
Golm1	5.7735	TEC
Ngly1	5.7735	TEC
Twist1	5.7735	TEC
Vcl	5.7735	TEC
Stk32b	5.77062	TEC
Rab11a	5.76783	TEC
Frmd4a	5.75809	TEC
Dnmt3a	5.75698	TEC
Usp25	5.75543	TEC
Cebpb	5.75326	TEC
Sfswap	5.75326	TEC
Ptprd	5.75036	TEC
Pcnt	5.74456	TEC
Sptb	5.74456	TEC
Commd10	5.74042	TEC
4930425F17Rik	5.7373	TEC
Cdh11	5.7373	TEC
Cebpe	5.7373	TEC
G2e3	5.7373	TEC
Nptx1	5.7373	TEC
Prmt8	5.71839	TEC
Fggy	5.71548	TEC
Cdkal1	5.70874	TEC
Nuf2	5.70714	TEC
Aig1	5.70672	TEC
Trpc7	5.70672	TEC
Ppargc1a	5.70477	TEC
Kcnf1	5.70088	TEC
Gm10760	5.69879	TEC
Pcsk5	5.69304	TEC
Dok5	5.6921	TEC
Lama3	5.68868	TEC
Tmem17	5.68624	SEC
4930584F24Rik	5.68624	TEC
Bcas2	5.68624	TEC
Capn11	5.68624	TEC
Cox15	5.68624	TEC
Fryl	5.68624	TEC
Madd	5.68624	TEC
Ptx3	5.68624	TEC
Spata21	5.68624	TEC
Ubash3a	5.68624	TEC
Lphn2	5.68526	TEC
Ak4	5.68331	TEC
Bicc1	5.68331	TEC
Ncapg2	5.68331	TEC
Prom1	5.68331	TEC
Zbtb10	5.68331	TEC
Abcc4	5.68205	TEC
Cacng5	5.68205	TEC
Dopey2	5.68205	TEC
B3gnt7	5.68038	TEC
Qk	5.68024	TEC
Clu	5.67891	TEC
Rhoh	5.67891	TEC
Pdzrn3	5.67786	TEC
Timp4	5.66947	TEC
Mgat5	5.66078	TEC
4930562C15Rik	5.65685	SEC
Adrb3	5.65685	SEC
Bod1	5.65685	SEC
Btbd11	5.65685	SEC
Calm1	5.65685	SEC
Ccdc129	5.65685	SEC
Cd33	5.65685	SEC
Cnih3	5.65685	SEC
Col2a1	5.65685	SEC
Cpe	5.65685	SEC
Dap	5.65685	SEC
Dppa2	5.65685	SEC
Fgf17	5.65685	SEC
Foxj1	5.65685	SEC
Galnt3	5.65685	SEC
Gm4906	5.65685	SEC
Hnf4a	5.65685	SEC
Ltbp1	5.65685	SEC
Meis1	5.65685	SEC
Mettl7b	5.65685	SEC
Pabpc2	5.65685	SEC
Pcp4	5.65685	SEC
Pik3cg	5.65685	SEC
Pou3f3	5.65685	SEC
Ppp2r3a	5.65685	SEC
Psmd7	5.65685	SEC
Rgs10	5.65685	SEC
Rpl34	5.65685	SEC
Slc16a14	5.65685	SEC
Stx11	5.65685	SEC
Tbx4	5.65685	SEC
Tmem182	5.65685	SEC
Usp24	5.65685	SEC
1810026J23Rik	5.65685	TEC
Agap3	5.65685	TEC
Agphd1	5.65685	TEC
Agtr2	5.65685	TEC
Arhgap19	5.65685	TEC
Ascl2	5.65685	TEC
Bahcc1	5.65685	TEC
Btk	5.65685	TEC
Casr	5.65685	TEC
Col27a1	5.65685	TEC
Cops7a	5.65685	TEC
Cpt1c	5.65685	TEC
Ddx26b	5.65685	TEC
Ddx56	5.65685	TEC
Def6	5.65685	TEC
Dhh	5.65685	TEC
Dnd1	5.65685	TEC
Dok7	5.65685	TEC
Dvl2	5.65685	TEC
Eif4enif1	5.65685	TEC
Ephb4	5.65685	TEC
Eps15	5.65685	TEC
Eral1	5.65685	TEC
Fga	5.65685	TEC
Fn3krp	5.65685	TEC
Gls2	5.65685	TEC
Gm2174	5.65685	TEC
Gm4952	5.65685	TEC
Gm711	5.65685	TEC
Gpr26	5.65685	TEC
Grik2	5.65685	TEC
Gstm4	5.65685	TEC
Igfbp4	5.65685	TEC
Kcnip3	5.65685	TEC
Kctd2	5.65685	TEC
Larp1	5.65685	TEC
Lox	5.65685	TEC
Med17	5.65685	TEC
Mrpl27	5.65685	TEC
Ptges	5.65685	TEC
Ran	5.65685	TEC
Rnf11	5.65685	TEC
Rps17	5.65685	TEC
Rxfp1	5.65685	TEC
Scgb1c1	5.65685	TEC
Siah1b	5.65685	TEC
Skp1a	5.65685	TEC
Sp5	5.65685	TEC
Tekt3	5.65685	TEC
Tkt	5.65685	TEC
Wdr86	5.65685	TEC
Zfp787	5.65685	TEC
Ngf	5.64801	TEC
Slc8a1	5.64506	TEC
Vmp1	5.64506	TEC
E2f7	5.64456	TEC
Tprg	5.64324	TEC
Thap1	5.64263	TEC
Tpcn2	5.64263	TEC
Ctnnd2	5.63999	TEC
Hs6st1	5.63983	TEC
Ptpn13	5.6252	TEC
Fam155a	5.62308	TEC
Aqp12	5.62139	TEC
Tmem132c	5.62139	TEC
Tulp1	5.61991	TEC
Fhod3	5.61726	TEC
Erg	5.61249	TEC
Rprd1b	5.61249	TEC
Amer2	5.61036	TEC
Adcyap1r1	5.61036	TEC
Kif16b	5.60753	TEC
N4bp1	5.60612	TEC
Pde3a	5.60612	TEC
Fzd7	5.6006	TEC
Ercc4	5.59762	TEC
Begain	5.59464	TEC
Hoxc4	5.59464	TEC
Cpeb2	5.59177	TEC
Arg1	5.58911	TEC
Etv1	5.58911	TEC
Ndnl2	5.58911	TEC
Ubp1	5.58911	TEC
1700021F07Rik	5.5857	TEC
Sorcs3	5.5857	TEC
Epb4.1l3	5.58058	TEC
Camk1d	5.57887	TEC
Asph	5.57873	TEC
Itpr1	5.57418	TEC
Cxcr4	5.56776	SEC
Eva1a	5.56776	SEC
Sulf2	5.56776	SEC
Atp11a	5.56776	TEC
Atp6v0d2	5.56776	TEC
Gdf10	5.56776	TEC
Gm10192	5.56776	TEC
Met	5.56776	TEC
Rgs1	5.56776	TEC
Stxbp4	5.56776	TEC
Snrk	5.56477	TEC
Kcnk5	5.56028	TEC
Olfm3	5.56028	TEC
Urb2	5.56028	TEC
Zfp831	5.56028	TEC
Klf13	5.55959	TEC
Id2	5.55344	TEC
Mast4	5.55331	TEC
Acaca	5.54977	TEC
Abcc12	5.54849	TEC
Dio3	5.54777	TEC
Ddost	5.54076	TEC
Lamb3	5.54076	TEC
Slc22a12	5.52914	TEC
Pde10a	5.52871	TEC
Cux2	5.52871	TEC
Cacul1	5.52268	TEC
Tram2	5.52268	TEC
Slc30a5	5.52021	TEC
Zeb2	5.51582	TEC
Nck2	5.51362	TEC
Sipa1l2	5.51009	TEC
Grhpr	5.50757	SEC
Myzap	5.50757	SEC
Nr1i2	5.50757	SEC
Atp9a	5.50757	TEC
C5ar2	5.50757	TEC
Dpcd	5.50757	TEC
F3	5.50757	TEC
Fam92b	5.50757	TEC
Folr2	5.50757	TEC
Gm11060	5.50757	TEC
Gm4951	5.50757	TEC
Lbp	5.50757	TEC
Lrp4	5.50757	TEC
Mtnr1b	5.50757	TEC
Olfm2	5.50757	TEC
Pgc	5.50757	TEC
Ppp2r3c	5.50757	TEC
Prokr2	5.50757	TEC
Scn2a1	5.50757	TEC
Sco2	5.50757	TEC
Tchp	5.50757	TEC
Apol7d	5.50454	TEC
Nfkbiz	5.50151	TEC
Vac14	5.50151	TEC
Hspa8	5.5	TEC
Klf10	5.5	TEC
Zfp750	5.5	TEC
8030423J24Rik	5.49242	TEC
6330403A02Rik	5.49242	TEC
Hsbp1	5.49242	TEC
Lpar3	5.49025	TEC
Ppp1r3g	5.49025	TEC
Tbc1d1	5.48736	TEC
Mn1	5.47976	TEC
Sdk2	5.47824	TEC
Ndst1	5.47723	TEC
Lyst	5.4756	TEC
Gata4	5.46504	TEC
Grem1	5.46253	TEC
Samd4	5.45588	TEC
Hmgb4	5.45108	TEC
Pik3c3	5.45108	TEC
Piezo2	5.44944	TEC
Tmem115	5.44671	TEC
Cdk14	5.44569	TEC
Fam101a	5.44059	TEC
Atp7b	5.43906	TEC
G6pc3	5.43906	TEC
Emcn	5.43796	TEC
Gm9843	5.43796	TEC
Cdh26	5.43729	TEC
Cdkn1c	5.43632	TEC
Slc15a1	5.43632	TEC
Fam189a1	5.43139	TEC
Ppp6r3	5.43139	TEC
BC007180	5.4292	TEC
Chp2	5.42832	TEC
Ugdh	5.42832	TEC
Icos	5.42832	TEC
Ntf3	5.42481	TEC
Zfp64	5.42481	TEC
Ubr4	5.4191	TEC
Grsf1	5.41295	TEC
Mocs2	5.41295	TEC
C130026L21Rik	5.40998	TEC
4930452B06Rik	5.40833	TEC
Ets1	5.39547	TEC
Veph1	5.39135	TEC
Thbs2	5.38207	TEC
Aplnr	5.37742	TEC
Grik4	5.37631	TEC
Plxnc1	5.37597	TEC
Slc41a3	5.37164	TEC
Pcsk6	5.37022	TEC
Pim3	5.36656	TEC
Atp2b1	5.36317	TEC
A930039A15Rik	5.35724	TEC
Dscaml1	5.35724	TEC
Spaca7	5.35724	TEC
4930430O22Rik	5.35413	TEC
C2cd2	5.35413	TEC
Dbx2	5.35413	TEC
Phyhipl	5.35413	TEC
Shmt1	5.35413	TEC
Slc26a5	5.35413	TEC
Ube2d2b	5.35413	TEC
Zfp397	5.35413	TEC
Btg1	5.3519	TEC
4930558K02Rik	5.34478	TEC
Pdss2	5.34478	TEC
F830104G03Rik	5.33854	TEC
Lonrf2	5.33854	TEC
Dclk2	5.33631	TEC
Sorbs2	5.33631	TEC
Nsun7	5.33428	TEC
Actbl2	5.32291	TEC
Pdpn	5.32291	TEC
Scn5a	5.31977	TEC
Col15a1	5.31977	TEC
Pik3cg	5.31977	TEC
Cds1	5.31675	TEC
Chd6	5.31675	TEC
4731417B20Rik	5.31664	TEC
Chac1	5.31507	TEC
Kif3a	5.31507	TEC
Myoz2	5.31507	TEC
Slc2a13	5.31507	TEC
Eif4g2	5.31447	TEC
Papd7	5.31395	TEC
Hs3st1	5.31395	TEC
St6galnac5	5.29937	TEC
Pmp22	5.29413	TEC
Psd4	5.2915	SEC
Asb4	5.2915	TEC
Ccdc81	5.2915	TEC
Ccl2	5.2915	TEC
Cnnm3	5.2915	TEC
Fpgs	5.2915	TEC
Oas1d	5.2915	TEC
Ptgs2	5.2915	TEC
Rpap2	5.2915	TEC
Ube2v1	5.2915	TEC
Caprin1	5.28982	TEC
Ntn1	5.2873	TEC
Fam46a	5.2825	TEC
Setbp1	5.27946	TEC
Mgat3	5.27257	TEC
St6galnac3	5.27152	TEC
Tbcel	5.26783	TEC
Ldlr	5.26308	TEC
Ccl25	5.26308	TEC
Bmpr1b	5.25991	TEC
Plcl1	5.25463	TEC
Ppp1r26	5.25357	TEC
Gpr55	5.25198	TEC
Ostm1	5.25198	TEC
Siah2	5.25198	TEC
Tmem158	5.25198	TEC
Zfp532	5.25198	TEC
Pvrl3	5.24915	TEC
Avpr1a	5.24404	TEC
Ptpru	5.24404	TEC
Cacna2d3	5.24087	TEC
Kcnk12	5.24087	TEC
Tbl1xr1	5.23541	TEC
Hcn4	5.23132	TEC
Rpia	5.22813	SEC
BC049702	5.22813	TEC
Gtpbp5	5.22813	TEC
Uqcrfs1	5.22813	TEC
Chsy3	5.22494	TEC
Jazf1	5.22281	TEC
Osbpl6	5.21901	TEC
Lrrc4	5.21643	TEC
Dusp5	5.21536	TEC
Hadh	5.21536	TEC
Igsf3	5.21536	TEC
Adamts15	5.19882	TEC
Ccnl1	5.19882	TEC
0610040J01Rik	5.19615	TEC
3632451O06Rik	5.19615	TEC
Abcc8	5.19615	TEC
AY702102	5.19615	TEC
Ccdc109b	5.19615	TEC
Dnahc9	5.19615	TEC
Dusp26	5.19615	TEC
Dyrk1b	5.19615	TEC
[truncated: 9,632 more rows]

## Sheet: SEC_multiple_enh_usage
Gene	BAT	Bmarrow	BmarrowDm	Cerebellum	CH12	Cortex	Es.E14	Esb4	Heart	Kidney	Limb	Liver	Lung	MEF	MEL	OlfactoryBulb	Placenta	SmallIntestine	Spleen	Testis	Thymus	Wbrain
1110065P20Rik	NA	NA	NA	NA	NA	NA	6	8	NA	NA	NA	NA	NA	NA	NA	NA	NA	NA	NA	NA	NA	NA
1300018J18Rik	NA	NA	NA	36	NA	NA	NA	NA	NA	NA	NA	12	NA	NA	NA	NA	NA	NA	NA	NA	NA	NA
1500009L16Rik	NA	NA	NA	NA	NA	NA	NA	NA	NA	NA	NA	NA	NA	16	10	NA	NA	NA	NA	NA	NA	NA
1700015E13Rik	NA	NA	NA	NA	NA	39	NA	NA	NA	21	NA	NA	NA	NA	NA	NA	NA	NA	NA	NA	NA	NA
1700016K19Rik	NA	NA	NA	NA	NA	NA	NA	NA	NA	NA	NA	NA	NA	NA	NA	NA	NA	6	6	NA	NA	NA
1700025G04Rik	NA	NA	NA	NA	NA	NA	NA	NA	NA	NA	NA	NA	NA	NA	NA	NA	4	NA	NA	NA	NA	10
1700111E14Rik	NA	NA	NA	NA	9	NA	NA	NA	NA	NA	NA	NA	NA	5	NA	NA	NA	NA	NA	NA	NA	NA
1700112E06Rik	9	NA	6	NA	NA	NA	NA	NA	NA	39	NA	NA	NA	4	NA	NA	NA	NA	NA	NA	NA	NA
1810013L24Rik	NA	NA	NA	NA	NA	NA	23	NA	NA	NA	NA	NA	NA	NA	NA	9	NA	NA	NA	NA	NA	NA
1810046K07Rik	NA	NA	NA	NA	10	NA	NA	NA	NA	NA	NA	NA	NA	5	NA	NA	NA	6	NA	NA	NA	NA
2010300C02Rik	NA	NA	NA	NA	NA	21	NA	NA	NA	NA	NA	NA	NA	NA	NA	25	NA	NA	NA	NA	NA	NA
3100002H09Rik	NA	NA	NA	NA	NA	NA	13	15	NA	NA	NA	NA	NA	NA	NA	NA	NA	NA	NA	NA	NA	NA
3830406C13Rik	11	NA	NA	NA	NA	NA	NA	NA	NA	NA	NA	NA	NA	NA	NA	NA	NA	NA	NA	NA	NA	9
3930402G23Rik	NA	NA	NA	NA	4	NA	NA	NA	5	NA	NA	17	NA	NA	NA	NA	NA	16	NA	NA	NA	8
4732465J04Rik	NA	NA	NA	NA	NA	NA	NA	NA	NA	6	NA	9	NA	NA	NA	NA	NA	NA	NA	NA	NA	NA
4921513I03Rik	NA	NA	26	NA	NA	NA	NA	NA	NA	NA	NA	NA	NA	40	11	NA	NA	NA	NA	NA	NA	NA
4922502B01Rik	NA	NA	NA	NA	NA	NA	NA	NA	NA	NA	NA	NA	NA	NA	32	NA	NA	NA	NA	NA	NA	22
4930415F15Rik	NA	NA	NA	NA	NA	NA	NA	NA	NA	NA	NA	NA	NA	NA	10	NA	NA	NA	12	NA	NA	NA
4930533K18Rik	NA	NA	NA	NA	NA	NA	13	NA	NA	NA	NA	NA	NA	NA	NA	NA	NA	NA	NA	NA	NA	8
4930562C15Rik	NA	NA	14	NA	NA	NA	NA	NA	NA	NA	NA	6	NA	NA	NA	NA	NA	NA	NA	NA	NA	NA
4930569F06Rik	NA	NA	NA	NA	NA	NA	NA	4	NA	NA	NA	NA	NA	NA	NA	NA	NA	NA	NA	NA	NA	5
4933427D06Rik	NA	NA	NA	NA	NA	NA	NA	NA	NA	NA	NA	NA	7	NA	NA	NA	NA	NA	NA	NA	NA	8
5330438I03Rik	NA	NA	NA	NA	NA	11	NA	NA	NA	NA	NA	NA	NA	NA	NA	13	NA	NA	NA	NA	NA	NA
5430435G22Rik	NA	10	12	NA	NA	NA	NA	NA	NA	NA	NA	NA	NA	NA	NA	NA	NA	NA	NA	NA	NA	NA
6430571L13Rik	NA	9	NA	NA	NA	NA	NA	NA	NA	NA	NA	NA	NA	NA	NA	19	NA	NA	NA	NA	NA	NA
9430020K01Rik	NA	NA	NA	NA	NA	16	NA	NA	NA	NA	NA	NA	NA	5	NA	NA	NA	NA	NA	NA	NA	NA
A230072I06Rik	NA	NA	NA	NA	NA	NA	NA	NA	NA	NA	NA	NA	NA	NA	NA	13	NA	NA	NA	NA	NA	9
A930018P22Rik	NA	3	NA	NA	NA	NA	NA	NA	NA	NA	NA	NA	NA	NA	18	NA	NA	NA	NA	NA	NA	NA
Aacs	NA	NA	NA	NA	NA	NA	17	NA	NA	NA	NA	5	NA	NA	NA	NA	NA	NA	NA	NA	NA	NA
Abat	NA	NA	NA	NA	NA	NA	6	NA	NA	NA	NA	NA	NA	NA	NA	NA	NA	3	NA	NA	NA	NA
Abcc12	NA	NA	NA	32	NA	NA	NA	NA	NA	NA	NA	NA	NA	6	NA	6	NA	NA	NA	NA	NA	5
Abcc4	NA	2	NA	NA	NA	NA	NA	5	NA	NA	NA	NA	NA	NA	NA	NA	NA	NA	NA	NA	NA	NA
Abcd3	NA	NA	NA	NA	NA	NA	NA	NA	NA	NA	NA	15	NA	NA	NA	NA	NA	6	NA	NA	NA	NA
Abhd17c	NA	NA	NA	NA	NA	NA	NA	NA	NA	13	NA	NA	6	NA	NA	NA	NA	NA	NA	NA	NA	NA
Ablim3	36	NA	NA	NA	NA	NA	NA	NA	10	NA	NA	NA	NA	NA	NA	NA	NA	NA	NA	NA	NA	NA
Abp1	NA	NA	NA	NA	NA	NA	NA	NA	NA	23	NA	NA	NA	NA	NA	NA	NA	6	NA	NA	NA	NA
Acer2	NA	NA	NA	NA	NA	27	NA	NA	NA	NA	NA	NA	6	NA	NA	NA	NA	NA	NA	NA	NA	NA
Adam11	NA	NA	NA	11	NA	NA	NA	NA	7	NA	NA	NA	NA	NA	NA	NA	NA	NA	NA	NA	NA	NA
Adam12	21	NA	NA	NA	NA	NA	NA	NA	NA	NA	NA	NA	NA	31	NA	NA	NA	NA	NA	NA	NA	NA
Adamts14	NA	NA	NA	NA	NA	NA	27	13	NA	NA	NA	NA	NA	NA	NA	NA	NA	NA	NA	NA	NA	NA
Adamts9	5	NA	NA	NA	NA	NA	NA	8	NA	NA	NA	NA	NA	NA	NA	NA	NA	NA	NA	NA	NA	NA
Adck3	7	NA	NA	NA	NA	NA	NA	NA	NA	NA	NA	18	NA	NA	NA	NA	NA	NA	NA	NA	NA	NA
Add2	NA	NA	NA	NA	NA	40	NA	NA	NA	NA	NA	NA	NA	NA	NA	15	NA	NA	NA	NA	NA	7
Adk	NA	NA	NA	NA	NA	NA	NA	NA	NA	NA	NA	52	NA	NA	NA	NA	NA	NA	NA	NA	NA	5
Adra1a	NA	NA	34	NA	NA	NA	NA	NA	NA	5	NA	NA	NA	NA	NA	NA	NA	NA	NA	NA	NA	4
Adra1b	NA	NA	NA	NA	NA	NA	NA	NA	6	NA	NA	20	NA	NA	NA	NA	NA	NA	NA	NA	NA	NA
Adrb3	NA	NA	NA	NA	NA	NA	14	6	NA	NA	NA	NA	NA	NA	NA	NA	NA	NA	NA	NA	NA	NA
Afap1	NA	NA	NA	NA	NA	5	NA	NA	NA	NA	NA	NA	NA	NA	NA	NA	3	NA	NA	NA	NA	NA
Agap1	NA	4	NA	6	NA	NA	NA	NA	NA	NA	NA	NA	NA	NA	NA	NA	NA	NA	NA	NA	NA	NA
Agtpbp1	NA	NA	NA	NA	NA	23	NA	NA	NA	NA	NA	NA	NA	NA	14	NA	NA	NA	NA	NA	NA	NA
Ajap1	NA	NA	NA	NA	NA	31	NA	7	NA	NA	NA	NA	NA	NA	NA	NA	NA	NA	NA	NA	NA	NA
Ak4	NA	NA	NA	18	NA	NA	NA	NA	NA	3	NA	NA	NA	NA	NA	NA	NA	NA	NA	NA	NA	NA
Akap7	NA	NA	NA	NA	NA	NA	NA	NA	NA	NA	NA	NA	NA	6	NA	NA	NA	15	NA	NA	NA	NA
Aldh9a1	NA	NA	8	NA	NA	NA	NA	NA	NA	10	NA	NA	NA	NA	NA	NA	NA	NA	NA	NA	NA	NA
Alpk2	NA	NA	NA	NA	34	NA	NA	NA	NA	NA	NA	33	NA	NA	NA	NA	NA	NA	4	NA	NA	NA
Als2	NA	NA	NA	19	NA	NA	NA	NA	NA	NA	NA	18	NA	NA	NA	NA	NA	NA	NA	NA	NA	NA
Ambp	NA	NA	NA	NA	NA	NA	NA	NA	NA	22	NA	7	NA	NA	NA	NA	NA	NA	NA	NA	NA	NA
Ank2	NA	NA	NA	40	NA	15	NA	NA	NA	NA	NA	NA	NA	NA	NA	NA	NA	NA	NA	NA	NA	NA
Ank3	NA	NA	NA	22	NA	10	NA	NA	NA	14	NA	NA	NA	NA	NA	10	NA	NA	NA	NA	NA	5
Ankrd26	NA	NA	NA	NA	NA	NA	NA	NA	NA	NA	NA	NA	NA	NA	14	82	NA	NA	NA	NA	NA	NA
Apol8	NA	NA	NA	NA	NA	NA	NA	NA	NA	NA	NA	16	NA	NA	NA	NA	10	NA	NA	NA	NA	NA
Aqp7	13	NA	NA	NA	NA	NA	NA	NA	NA	NA	NA	NA	NA	NA	NA	NA	17	NA	NA	NA	NA	NA
Arap3	10	NA	NA	NA	NA	3	NA	NA	NA	NA	NA	NA	NA	NA	NA	NA	NA	NA	NA	NA	NA	NA
Arhgap21	NA	NA	NA	NA	NA	NA	NA	NA	NA	NA	NA	NA	NA	NA	NA	NA	NA	10	NA	NA	NA	23
Arhgap22	NA	NA	17	NA	NA	NA	NA	NA	NA	NA	NA	NA	NA	NA	NA	NA	24	NA	NA	NA	NA	NA
Arhgap29	10	NA	NA	NA	NA	NA	NA	NA	7	NA	NA	NA	NA	NA	NA	NA	NA	NA	NA	NA	NA	NA
Arhgap42	NA	NA	NA	NA	NA	NA	6	5	NA	NA	NA	14	NA	3	NA	NA	NA	NA	NA	NA	NA	NA
Arhgef28	22	NA	NA	NA	NA	NA	NA	NA	NA	13	NA	NA	NA	NA	NA	NA	NA	NA	NA	NA	NA	NA
Arl4c	NA	NA	NA	NA	NA	NA	NA	13	NA	NA	NA	NA	NA	NA	NA	NA	NA	NA	NA	NA	20	NA
Armc2	NA	NA	21	NA	NA	NA	NA	NA	NA	NA	NA	NA	NA	NA	NA	NA	NA	5	NA	NA	NA	NA
Artn	NA	NA	NA	NA	NA	NA	33	NA	NA	NA	NA	NA	NA	NA	NA	10	NA	NA	NA	NA	NA	NA
Asb1	NA	NA	NA	NA	NA	NA	NA	NA	NA	NA	12	NA	NA	NA	NA	NA	NA	NA	NA	NA	32	NA
Asb2	NA	NA	NA	NA	NA	NA	NA	NA	15	NA	NA	NA	NA	NA	NA	NA	NA	NA	NA	NA	12	NA
Asprv1	NA	15	NA	NA	NA	NA	NA	NA	NA	NA	NA	NA	NA	NA	NA	NA	NA	5	NA	NA	NA	NA
Ass1	NA	NA	NA	NA	NA	NA	12	NA	NA	6	NA	6	NA	NA	NA	NA	9	NA	NA	NA	NA	NA
Atg16l1	NA	8	NA	NA	NA	13	NA	NA	NA	NA	NA	NA	NA	NA	NA	NA	NA	NA	NA	NA	NA	NA
Atl2	NA	NA	NA	NA	NA	NA	NA	NA	NA	NA	NA	NA	NA	6	7	NA	NA	NA	NA	NA	NA	NA
Atp11a	NA	12	NA	NA	NA	NA	NA	NA	NA	18	NA	NA	NA	NA	NA	NA	NA	NA	NA	NA	NA	NA
Atp1b1	NA	NA	NA	NA	NA	NA	NA	NA	NA	3	NA	NA	NA	NA	NA	NA	NA	14	2	NA	NA	NA
Atp2b1	NA	NA	17	NA	NA	NA	NA	NA	NA	NA	NA	NA	NA	10	NA	NA	NA	7	NA	NA	NA	NA
Atp2b2	NA	NA	NA	32	NA	22	NA	NA	NA	NA	NA	NA	NA	NA	NA	19	NA	NA	NA	NA	NA	NA
Atp5g3	NA	NA	NA	NA	NA	NA	NA	NA	NA	NA	4	NA	NA	NA	NA	NA	NA	NA	NA	NA	NA	9
Atp8b4	NA	NA	6	NA	NA	NA	NA	NA	NA	NA	NA	NA	NA	6	NA	NA	NA	NA	NA	NA	NA	NA
B230120H23Rik	NA	NA	15	NA	NA	NA	NA	NA	NA	NA	NA	31	NA	NA	NA	NA	NA	NA	NA	NA	NA	NA
B3gnt7	NA	NA	NA	NA	NA	NA	NA	NA	NA	NA	NA	NA	NA	NA	NA	NA	8	NA	3	NA	NA	NA
B4galnt3	NA	6	NA	NA	NA	NA	8	NA	NA	6	NA	NA	NA	NA	NA	NA	NA	NA	NA	NA	NA	NA
Baalc	NA	NA	NA	NA	NA	21	NA	NA	NA	NA	NA	NA	NA	NA	NA	8	NA	NA	NA	NA	NA	NA
Bai1	NA	NA	NA	NA	NA	16	NA	4	NA	NA	NA	NA	NA	NA	NA	52	NA	NA	NA	NA	NA	NA
Baiap2l1	NA	NA	NA	NA	NA	NA	NA	NA	NA	NA	NA	10	NA	NA	NA	NA	NA	14	NA	NA	NA	NA
Bap1	NA	NA	NA	NA	NA	NA	NA	NA	NA	6	NA	NA	NA	NA	12	NA	NA	NA	NA	NA	NA	NA
Barx2	NA	NA	NA	NA	NA	NA	NA	NA	NA	NA	NA	NA	NA	NA	NA	NA	11	11	NA	NA	NA	NA
Bbox1	NA	NA	NA	NA	NA	NA	NA	NA	NA	30	NA	NA	NA	NA	NA	NA	NA	15	NA	NA	NA	NA
BC096441	NA	NA	NA	NA	NA	NA	11	4	NA	NA	NA	NA	NA	NA	NA	NA	NA	NA	NA	NA	NA	NA
Bcat1	NA	NA	NA	NA	NA	NA	NA	NA	NA	NA	NA	NA	NA	NA	NA	7	13	NA	NA	NA	NA	NA
Bcl10	NA	NA	NA	NA	NA	NA	NA	NA	9	NA	NA	NA	NA	21	NA	NA	NA	NA	NA	NA	NA	8
Bcl11a	NA	NA	NA	NA	NA	5	NA	NA	NA	NA	NA	NA	NA	NA	NA	NA	NA	14	13	NA	NA	NA
Bcl11b	NA	NA	NA	NA	NA	NA	NA	NA	NA	NA	NA	NA	NA	NA	NA	NA	NA	12	NA	NA	34	NA
Bdkrb2	NA	6	NA	NA	NA	NA	NA	NA	NA	NA	NA	NA	7	NA	NA	NA	26	NA	NA	NA	NA	NA
Bhlhe23	NA	NA	NA	23	NA	2	NA	NA	NA	NA	NA	NA	NA	NA	NA	37	NA	NA	NA	NA	NA	NA
Bhlhe41	NA	NA	NA	NA	18	NA	NA	NA	NA	NA	NA	NA	NA	NA	NA	NA	12	NA	NA	NA	NA	NA
Blk	NA	NA	NA	NA	9	NA	NA	NA	13	NA	NA	NA	NA	NA	NA	NA	NA	NA	NA	NA	NA	NA
Bmp7	NA	NA	NA	NA	NA	NA	10	4	NA	NA	10	NA	NA	NA	NA	NA	NA	NA	NA	NA	NA	NA
Bnc2	NA	NA	NA	NA	NA	NA	20	4	NA	NA	NA	NA	NA	11	NA	NA	NA	NA	NA	NA	NA	NA
Bod1	NA	NA	NA	NA	NA	NA	NA	NA	2	NA	NA	NA	NA	NA	NA	NA	NA	NA	NA	10	NA	NA
Bri3	NA	NA	4	NA	NA	NA	NA	NA	NA	NA	NA	NA	NA	NA	NA	NA	NA	7	NA	NA	NA	NA
Brsk2	NA	NA	NA	49	NA	10	NA	NA	NA	NA	NA	NA	NA	NA	NA	NA	NA	NA	NA	NA	NA	NA
Bsn	NA	NA	NA	25	NA	12	NA	NA	NA	NA	NA	NA	NA	NA	NA	NA	NA	NA	NA	NA	NA	NA
Btbd11	NA	NA	NA	NA	NA	NA	11	19	NA	NA	NA	NA	NA	NA	NA	NA	NA	NA	NA	NA	NA	NA
Btg1	NA	NA	4	NA	NA	NA	NA	NA	NA	NA	NA	NA	NA	NA	NA	NA	NA	NA	10	NA	NA	NA
C030037F17Rik	NA	NA	NA	NA	NA	NA	NA	NA	NA	NA	NA	NA	NA	4	NA	26	NA	NA	NA	NA	NA	NA
C130026L21Rik	NA	NA	NA	NA	NA	NA	NA	NA	NA	NA	NA	NA	NA	4	NA	NA	NA	NA	NA	NA	NA	109
C8b	NA	NA	NA	NA	NA	13	NA	NA	NA	NA	NA	17	NA	NA	NA	NA	NA	NA	NA	NA	NA	NA
Cacng7	NA	NA	NA	NA	NA	NA	7	5	NA	NA	NA	NA	NA	NA	NA	NA	NA	NA	NA	NA	NA	NA
Cadm1	NA	NA	98	NA	NA	5	NA	NA	NA	NA	NA	NA	NA	NA	12	NA	NA	NA	NA	NA	NA	NA
Calm1	NA	NA	NA	6	NA	NA	NA	NA	NA	NA	NA	NA	NA	NA	NA	14	NA	NA	NA	NA	NA	NA
Camk2b	NA	NA	NA	10	NA	5	NA	NA	NA	NA	NA	NA	NA	NA	NA	11	NA	12	NA	NA	NA	NA
Camk2d	NA	NA	NA	NA	3	NA	NA	NA	NA	NA	NA	NA	NA	4	NA	NA	NA	NA	NA	NA	NA	NA
Camk2n1	NA	NA	NA	NA	NA	27	NA	NA	NA	NA	NA	NA	NA	NA	NA	9	NA	NA	NA	NA	NA	NA
Camkmt	NA	NA	NA	NA	NA	NA	4	4	NA	NA	NA	NA	NA	NA	NA	NA	NA	NA	NA	NA	NA	NA
Car12	NA	NA	NA	NA	NA	NA	NA	NA	NA	14	NA	NA	NA	NA	NA	16	NA	NA	NA	NA	NA	NA
Carkd	NA	2	NA	NA	NA	NA	NA	NA	NA	NA	NA	NA	3	NA	NA	NA	NA	NA	NA	NA	NA	NA
Casz1	NA	NA	NA	NA	NA	NA	20	NA	NA	NA	NA	NA	NA	NA	NA	NA	NA	25	NA	NA	NA	NA
Ccdc129	NA	NA	NA	NA	NA	15	NA	NA	NA	NA	NA	NA	NA	NA	NA	NA	NA	NA	NA	NA	NA	7
Ccdc74a	NA	4	NA	23	NA	NA	NA	NA	NA	NA	NA	NA	NA	NA	NA	NA	NA	NA	NA	NA	NA	NA
Ccr4	NA	NA	NA	NA	NA	NA	8	NA	NA	NA	NA	NA	NA	NA	NA	NA	4	NA	NA	NA	NA	NA
Ccrn4l	10	NA	NA	NA	NA	NA	NA	NA	NA	NA	5	NA	NA	NA	NA	NA	NA	NA	NA	NA	NA	10
Cd247	NA	NA	NA	NA	NA	NA	NA	NA	NA	NA	NA	NA	NA	NA	5	NA	NA	NA	NA	NA	61	NA
Cd300a	NA	3	48	NA	NA	NA	NA	NA	NA	NA	NA	NA	NA	NA	NA	NA	NA	NA	NA	NA	NA	NA
Cd33	NA	3	11	NA	NA	NA	NA	NA	NA	NA	NA	NA	NA	NA	NA	NA	NA	NA	NA	NA	NA	NA
Cd44	NA	NA	7	NA	9	NA	NA	NA	NA	NA	NA	NA	NA	7	NA	NA	NA	NA	NA	NA	NA	NA
Cd83	NA	NA	NA	36	NA	NA	NA	NA	4	NA	NA	NA	NA	NA	NA	NA	NA	NA	3	NA	NA	NA
Cdca7	NA	NA	NA	NA	NA	NA	NA	NA	NA	NA	NA	NA	NA	NA	NA	NA	NA	NA	NA	NA	37	6
Cdh13	17	NA	NA	NA	NA	NA	NA	NA	5	NA	NA	NA	NA	NA	NA	NA	NA	NA	NA	NA	NA	NA
Cdh3	NA	NA	NA	NA	NA	NA	NA	NA	NA	NA	NA	NA	NA	4	NA	NA	25	NA	NA	NA	NA	NA
Cdh5	NA	NA	NA	NA	NA	NA	NA	NA	NA	NA	3	NA	NA	NA	NA	NA	20	NA	NA	NA	NA	NA
Cdkn2b	NA	NA	NA	NA	31	NA	NA	NA	NA	NA	NA	NA	NA	NA	NA	NA	NA	11	NA	NA	NA	NA
Cds1	NA	NA	NA	10	NA	NA	8	NA	NA	NA	NA	NA	NA	NA	NA	NA	NA	16	NA	NA	NA	NA
Celf4	NA	NA	18	82	NA	2	NA	NA	NA	NA	NA	NA	NA	NA	NA	14	NA	NA	NA	NA	NA	16
Celf5	NA	NA	NA	NA	NA	4	11	NA	NA	NA	NA	NA	NA	NA	NA	NA	NA	NA	NA	NA	NA	NA
Cenpv	NA	NA	NA	NA	NA	NA	13	6	NA	NA	NA	NA	NA	NA	NA	NA	NA	NA	NA	NA	NA	NA
Cep164	NA	NA	NA	NA	NA	NA	NA	NA	NA	NA	NA	NA	NA	NA	NA	NA	29	NA	NA	NA	NA	11
Cer1	NA	NA	NA	NA	NA	NA	NA	NA	NA	NA	NA	NA	NA	NA	NA	NA	11	NA	NA	NA	NA	7
Chrna9	NA	NA	NA	NA	NA	NA	3	NA	NA	NA	NA	NA	NA	NA	NA	NA	NA	NA	NA	NA	27	NA
Cldn10	NA	NA	NA	NA	NA	NA	NA	NA	NA	2	NA	NA	NA	NA	NA	NA	NA	NA	NA	NA	16	NA
Cldn14	NA	NA	NA	NA	NA	NA	3	13	NA	NA	NA	NA	NA	NA	NA	NA	NA	NA	NA	NA	NA	NA
Cldn3	NA	NA	NA	NA	NA	NA	NA	NA	NA	NA	NA	4	NA	NA	NA	NA	NA	2	NA	NA	NA	NA
Clic5	7	NA	NA	NA	NA	NA	NA	NA	NA	NA	NA	NA	14	NA	NA	NA	NA	NA	NA	NA	NA	NA
Clmn	NA	NA	NA	NA	NA	NA	NA	NA	NA	8	NA	3	NA	NA	NA	NA	NA	NA	NA	NA	NA	NA
Cmpk2	NA	NA	NA	NA	NA	NA	NA	NA	NA	NA	3	NA	NA	NA	NA	NA	NA	NA	NA	NA	NA	33
Cmya5	NA	NA	NA	NA	NA	19	NA	NA	NA	NA	NA	NA	NA	NA	NA	7	NA	NA	NA	NA	NA	NA
Cnih3	NA	NA	NA	NA	NA	NA	NA	NA	NA	NA	NA	NA	NA	NA	NA	18	NA	NA	NA	NA	10	NA
Cntn2	NA	NA	NA	22	NA	NA	NA	NA	NA	NA	NA	NA	NA	NA	NA	NA	NA	NA	NA	NA	NA	19
Cobl	NA	NA	NA	NA	NA	NA	5	NA	NA	NA	NA	NA	NA	NA	24	NA	NA	NA	NA	NA	NA	NA
Col18a1	NA	NA	NA	NA	NA	NA	11	21	NA	NA	NA	NA	NA	NA	NA	NA	NA	NA	NA	NA	NA	NA
Col1a2	NA	NA	NA	NA	NA	NA	NA	NA	NA	NA	NA	NA	NA	20	8	NA	NA	NA	NA	NA	NA	NA
Col2a1	NA	NA	NA	NA	NA	NA	13	NA	NA	NA	5	NA	NA	NA	NA	NA	NA	NA	NA	NA	NA	NA
Col5a1	NA	7	NA	NA	NA	NA	NA	NA	NA	NA	NA	NA	NA	24	NA	NA	NA	NA	NA	NA	NA	NA
Col6a1	NA	NA	NA	15	NA	NA	NA	NA	NA	NA	NA	NA	NA	NA	NA	60	NA	NA	NA	NA	NA	NA
Cpe	NA	NA	NA	NA	NA	14	NA	NA	NA	NA	NA	NA	NA	22	NA	NA	NA	NA	NA	NA	NA	NA
Csf1r	NA	NA	69	NA	13	NA	NA	NA	NA	NA	NA	NA	NA	NA	NA	NA	19	NA	NA	NA	NA	NA
Csrp2bp	NA	NA	NA	NA	NA	NA	NA	NA	NA	NA	NA	NA	NA	NA	NA	NA	21	8	NA	NA	NA	NA
Cttn	NA	NA	NA	NA	NA	15	NA	NA	NA	NA	NA	NA	NA	NA	NA	11	5	NA	NA	NA	NA	NA
Cubn	NA	NA	NA	NA	NA	NA	NA	NA	NA	NA	NA	NA	NA	6	NA	NA	NA	11	NA	NA	NA	NA
Cul1	NA	NA	NA	NA	NA	NA	NA	NA	NA	NA	NA	NA	NA	NA	NA	NA	10	NA	NA	NA	NA	4
Cxcr2	NA	6	NA	NA	NA	NA	NA	NA	NA	NA	NA	NA	NA	NA	NA	NA	21	NA	NA	NA	NA	NA
Cxcr4	NA	14	NA	NA	18	NA	NA	NA	NA	NA	NA	NA	NA	NA	NA	NA	NA	NA	7	NA	NA	NA
Cyp11a1	NA	NA	NA	NA	6	NA	NA	NA	NA	NA	NA	NA	NA	NA	NA	NA	NA	NA	NA	NA	NA	17
Cys1	NA	NA	NA	NA	NA	NA	NA	NA	NA	20	NA	3	NA	NA	NA	NA	NA	NA	NA	NA	NA	NA
Cystm1	NA	NA	NA	NA	NA	NA	NA	NA	NA	4	NA	NA	NA	NA	NA	NA	NA	10	NA	NA	NA	NA
D130058E05Rik	NA	NA	NA	NA	NA	NA	17	NA	NA	11	NA	NA	NA	NA	NA	NA	NA	NA	NA	NA	NA	NA
Dact1	NA	NA	NA	NA	NA	NA	NA	NA	NA	NA	NA	10	NA	5	NA	NA	NA	NA	NA	NA	NA	10
Dap	NA	NA	NA	NA	NA	11	NA	NA	NA	NA	NA	19	NA	NA	NA	NA	NA	NA	NA	NA	NA	NA
Dapk1	NA	NA	NA	NA	NA	7	NA	NA	NA	NA	3	NA	NA	5	NA	NA	NA	NA	NA	NA	NA	NA
Dapk2	NA	NA	NA	NA	NA	NA	NA	NA	NA	NA	NA	NA	2	NA	NA	NA	7	NA	NA	NA	NA	NA
Dclk1	NA	NA	NA	NA	NA	35	NA	NA	NA	NA	NA	NA	NA	NA	NA	6	NA	NA	NA	NA	NA	NA
Dcp1b	NA	NA	NA	NA	NA	NA	NA	NA	37	NA	NA	NA	6	7	NA	6	NA	NA	NA	NA	NA	NA
Dcstamp	NA	NA	NA	NA	NA	NA	11	8	NA	NA	NA	NA	NA	NA	NA	NA	NA	NA	NA	NA	NA	NA
Degs2	NA	NA	NA	NA	NA	NA	NA	NA	NA	NA	NA	NA	NA	NA	NA	NA	NA	14	5	NA	NA	NA
Dennd3	NA	7	NA	NA	NA	NA	NA	NA	NA	NA	NA	NA	11	NA	NA	NA	NA	NA	NA	NA	NA	NA
Dennd6a	NA	NA	NA	NA	NA	NA	6	NA	NA	NA	NA	NA	NA	NA	9	NA	NA	NA	NA	NA	NA	NA
Dgki	NA	NA	NA	NA	NA	NA	NA	NA	NA	NA	NA	NA	NA	NA	NA	10	15	NA	NA	NA	NA	NA
Dguok	NA	NA	5	NA	NA	4	NA	NA	NA	NA	NA	NA	NA	NA	NA	NA	NA	NA	NA	NA	NA	NA
Dio3	NA	NA	NA	NA	NA	NA	2	NA	NA	NA	NA	2	NA	NA	NA	NA	NA	NA	NA	NA	NA	NA
Diras2	NA	3	NA	21	9	NA	NA	NA	NA	NA	NA	NA	NA	NA	NA	NA	16	NA	NA	NA	NA	NA
Dlg5	NA	NA	NA	NA	NA	NA	NA	NA	NA	NA	NA	NA	NA	NA	NA	NA	20	NA	NA	6	NA	NA
Dlgap1	NA	NA	NA	NA	NA	71	NA	NA	NA	NA	NA	NA	NA	NA	NA	5	NA	NA	NA	NA	NA	NA
Dlgap4	NA	NA	NA	NA	NA	NA	22	NA	NA	NA	NA	NA	NA	NA	NA	20	NA	NA	NA	NA	NA	NA
Dmrt1	NA	NA	NA	NA	NA	NA	9	9	NA	NA	NA	NA	NA	NA	NA	NA	9	NA	NA	NA	NA	NA
Dmrta1	NA	NA	NA	NA	6	NA	NA	NA	NA	NA	NA	NA	NA	NA	7	NA	NA	NA	NA	NA	NA	NA
Dmrtb1	NA	NA	NA	NA	NA	NA	NA	NA	NA	NA	8	NA	NA	NA	NA	NA	NA	NA	NA	NA	NA	3
Dock10	NA	NA	NA	NA	15	NA	NA	NA	NA	NA	NA	NA	NA	NA	NA	NA	NA	NA	3	NA	NA	NA
Dock9	NA	NA	NA	30	NA	NA	NA	NA	NA	NA	NA	NA	8	NA	NA	NA	NA	NA	NA	NA	NA	NA
Dpp4	NA	NA	NA	NA	NA	NA	NA	NA	NA	NA	NA	NA	NA	NA	9	NA	NA	16	NA	NA	NA	NA
Dppa2	NA	NA	NA	NA	NA	NA	12	4	NA	NA	NA	NA	NA	NA	NA	NA	NA	NA	NA	NA	NA	NA
Dppa3	NA	NA	29	NA	NA	NA	4	5	NA	NA	NA	NA	NA	NA	NA	NA	NA	NA	NA	NA	NA	NA
Dppa5a	NA	NA	NA	NA	NA	NA	9	13	NA	NA	NA	NA	NA	NA	NA	NA	NA	NA	NA	NA	NA	NA
Dpt	NA	NA	NA	NA	NA	NA	NA	NA	NA	6	NA	NA	NA	NA	NA	NA	NA	8	NA	NA	NA	NA
Drc1	NA	5	NA	NA	NA	NA	NA	NA	NA	NA	NA	NA	NA	NA	NA	NA	NA	11	NA	NA	NA	NA
Dscaml1	NA	NA	NA	5	NA	NA	NA	NA	NA	NA	NA	NA	NA	NA	NA	66	NA	NA	NA	NA	NA	13
Dusp16	NA	NA	NA	NA	NA	NA	NA	NA	NA	NA	NA	NA	NA	NA	NA	NA	6	8	NA	NA	NA	NA
Dusp4	NA	NA	NA	NA	NA	NA	NA	NA	NA	NA	NA	NA	5	NA	NA	NA	NA	NA	NA	NA	9	NA
Dynlrb2	NA	NA	NA	NA	NA	NA	NA	NA	NA	NA	NA	NA	NA	NA	NA	NA	NA	33	NA	NA	6	NA
Dysf	NA	NA	NA	NA	NA	NA	NA	NA	31	NA	10	NA	NA	NA	NA	NA	NA	NA	NA	NA	NA	NA
E030010N08Rik	NA	NA	NA	NA	NA	NA	38	NA	NA	NA	15	NA	NA	NA	NA	NA	NA	NA	NA	NA	NA	NA
E130012A19Rik	NA	NA	NA	NA	NA	4	NA	NA	NA	NA	NA	NA	NA	NA	NA	NA	8	NA	NA	NA	NA	NA
E2f8	NA	4	NA	NA	NA	NA	NA	NA	NA	NA	NA	NA	NA	NA	NA	NA	14	NA	NA	NA	NA	NA
Ears2	NA	NA	NA	NA	NA	NA	NA	NA	NA	NA	NA	NA	NA	NA	NA	NA	8	5	NA	NA	NA	NA
Ebf1	12	NA	NA	NA	13	NA	NA	NA	NA	NA	NA	NA	NA	NA	NA	NA	NA	NA	4	NA	NA	NA
Ebf3	22	NA	NA	NA	NA	NA	NA	NA	NA	NA	NA	NA	NA	NA	NA	NA	NA	NA	NA	NA	NA	26
Edn2	NA	NA	NA	NA	18	NA	NA	NA	NA	NA	NA	NA	NA	NA	NA	NA	NA	25	NA	NA	NA	NA
Edn3	NA	NA	NA	NA	NA	NA	NA	NA	NA	NA	3	NA	NA	NA	NA	NA	NA	20	NA	NA	NA	NA
Eea1	NA	NA	15	NA	NA	NA	9	NA	NA	NA	NA	NA	NA	NA	NA	NA	NA	NA	NA	NA	NA	NA
Egfr	NA	NA	NA	NA	NA	NA	NA	NA	NA	10	NA	53	NA	NA	NA	NA	NA	NA	NA	NA	NA	NA
Egln1	7	NA	NA	NA	NA	NA	NA	NA	6	NA	NA	NA	NA	NA	NA	NA	NA	NA	NA	NA	NA	NA
Eif4e3	NA	NA	NA	NA	NA	NA	NA	NA	NA	NA	NA	NA	NA	7	NA	NA	NA	NA	NA	NA	22	NA
Eif4g2	NA	NA	14	NA	NA	NA	NA	NA	7	NA	NA	NA	NA	NA	NA	NA	4	NA	NA	NA	NA	NA
Elfn2	NA	NA	NA	NA	NA	NA	NA	NA	NA	NA	NA	NA	NA	NA	NA	8	NA	NA	NA	22	NA	8
Elovl2	NA	NA	NA	NA	NA	NA	NA	NA	NA	NA	NA	56	NA	NA	NA	NA	NA	NA	NA	6	NA	NA
Emilin2	NA	NA	8	NA	NA	NA	NA	NA	NA	NA	NA	NA	NA	NA	5	NA	NA	NA	NA	NA	NA	NA
Emp1	NA	NA	NA	NA	NA	NA	15	NA	NA	NA	NA	NA	NA	NA	NA	3	NA	NA	NA	NA	NA	NA
Emx2	NA	NA	NA	NA	NA	NA	NA	NA	NA	6	NA	NA	NA	NA	8	NA	NA	NA	NA	NA	NA	NA
Enc1	NA	NA	NA	NA	NA	NA	9	3	NA	NA	NA	NA	NA	NA	NA	NA	NA	NA	NA	NA	NA	NA
Endov	NA	NA	NA	13	NA	6	NA	NA	NA	NA	NA	NA	NA	NA	NA	NA	NA	NA	NA	NA	NA	NA
Enpp6	NA	NA	5	NA	NA	NA	NA	NA	NA	NA	NA	NA	NA	NA	NA	NA	3	NA	NA	NA	NA	NA
Enthd1	NA	NA	NA	NA	NA	NA	NA	NA	NA	NA	NA	NA	NA	NA	NA	NA	NA	NA	2	NA	5	NA
Epb4.1l3	NA	NA	NA	NA	NA	NA	NA	NA	NA	NA	NA	NA	NA	4	NA	NA	NA	8	NA	NA	NA	NA
Epb4.1l4b	NA	NA	NA	NA	NA	NA	NA	NA	NA	NA	NA	9	NA	NA	NA	NA	NA	13	NA	NA	NA	NA
Eps8l3	NA	6	NA	NA	NA	NA	NA	NA	NA	NA	NA	NA	NA	NA	NA	NA	NA	7	NA	NA	NA	NA
Erc2	NA	NA	NA	NA	NA	NA	10	5	NA	NA	NA	NA	NA	NA	NA	NA	NA	NA	NA	NA	NA	NA
Esd	NA	NA	NA	NA	NA	NA	NA	NA	NA	NA	NA	5	NA	NA	NA	NA	4	NA	NA	NA	NA	NA
Esrrb	NA	NA	NA	NA	NA	NA	10	12	NA	NA	NA	NA	NA	NA	NA	NA	NA	NA	NA	NA	NA	NA
Etl4	NA	NA	NA	NA	NA	NA	12	3	NA	NA	NA	NA	NA	NA	NA	NA	NA	NA	NA	NA	NA	NA
Eva1a	NA	NA	NA	NA	NA	NA	NA	NA	NA	5	NA	16	NA	NA	NA	NA	12	NA	NA	NA	NA	NA
Exog	NA	NA	NA	NA	NA	NA	NA	NA	3	NA	NA	NA	NA	NA	NA	NA	NA	NA	NA	NA	18	NA
F930017D23Rik	NA	19	NA	NA	NA	NA	NA	NA	NA	NA	NA	NA	NA	NA	10	NA	NA	NA	NA	NA	NA	NA
Fadd	11	NA	NA	NA	NA	NA	NA	NA	NA	NA	NA	NA	NA	NA	NA	NA	NA	NA	NA	NA	NA	8
Fah	NA	NA	NA	NA	25	NA	NA	NA	NA	NA	NA	NA	NA	9	NA	NA	NA	NA	NA	NA	NA	NA
Fam179a	NA	NA	NA	NA	NA	NA	NA	NA	23	NA	NA	NA	NA	NA	NA	6	NA	NA	NA	NA	NA	NA
Fam209	NA	NA	NA	NA	NA	NA	NA	9	NA	NA	NA	NA	NA	NA	NA	NA	13	NA	NA	NA	NA	NA
Fam20c	15	11	NA	NA	NA	NA	NA	NA	NA	NA	NA	NA	NA	NA	NA	42	NA	NA	NA	NA	NA	NA
Fam25c	NA	NA	NA	NA	NA	NA	NA	4	NA	NA	NA	9	NA	NA	NA	NA	NA	NA	NA	NA	NA	NA
Fam83f	NA	NA	NA	NA	NA	NA	NA	NA	NA	NA	NA	NA	NA	NA	NA	14	NA	NA	NA	NA	9	NA
Far2	NA	NA	NA	NA	NA	NA	NA	NA	NA	NA	NA	NA	NA	NA	NA	NA	NA	17	NA	6	NA	NA
Farp1	NA	NA	NA	NA	NA	NA	NA	NA	NA	NA	NA	NA	NA	17	NA	7	NA	NA	NA	NA	NA	NA
Fasn	NA	NA	NA	NA	NA	NA	28	NA	NA	NA	NA	9	NA	NA	NA	NA	NA	NA	NA	NA	NA	NA
Fbln2	NA	NA	NA	NA	NA	NA	NA	NA	NA	NA	NA	NA	NA	8	NA	NA	NA	NA	NA	NA	NA	9
Fbxo32	NA	NA	NA	NA	NA	NA	NA	NA	13	NA	NA	NA	NA	9	NA	NA	NA	NA	NA	NA	NA	NA
Fbxw7	NA	NA	14	NA	NA	39	NA	NA	NA	NA	NA	NA	NA	NA	NA	NA	NA	NA	NA	NA	NA	NA
Fcnb	NA	27	NA	NA	NA	NA	NA	NA	NA	NA	NA	NA	NA	NA	52	NA	NA	NA	NA	NA	NA	NA
Fez1	NA	NA	NA	15	NA	12	NA	NA	NA	NA	NA	NA	NA	NA	NA	NA	NA	NA	NA	NA	NA	NA
Fgf17	NA	NA	NA	NA	NA	NA	11	3	NA	NA	NA	NA	NA	NA	NA	NA	NA	NA	NA	NA	NA	NA
Fgf4	NA	NA	NA	NA	NA	NA	34	8	NA	NA	NA	NA	NA	NA	NA	NA	NA	NA	NA	NA	NA	NA
Fgfr2	NA	NA	NA	NA	NA	NA	NA	NA	NA	NA	5	NA	NA	6	NA	NA	NA	NA	NA	NA	NA	NA
Fhl2	NA	NA	NA	NA	NA	NA	NA	NA	16	NA	NA	NA	NA	NA	NA	NA	7	4	NA	NA	NA	NA
Fhod3	NA	NA	NA	NA	NA	NA	NA	NA	42	12	NA	NA	NA	NA	NA	NA	NA	NA	NA	NA	NA	NA
Fignl1	NA	NA	NA	NA	9	NA	NA	NA	NA	NA	NA	NA	NA	NA	NA	NA	NA	NA	4	NA	NA	NA
Fis1	NA	NA	NA	NA	NA	NA	10	6	NA	NA	NA	NA	NA	NA	NA	NA	NA	NA	NA	NA	NA	NA
Flt1	8	NA	NA	NA	NA	NA	NA	NA	5	NA	NA	NA	NA	6	NA	NA	13	NA	NA	NA	NA	NA
Fmo9	4	NA	NA	NA	NA	NA	NA	NA	NA	NA	NA	NA	NA	NA	8	NA	3	NA	NA	NA	NA	NA
Fn1	NA	NA	NA	NA	NA	NA	NA	NA	NA	NA	NA	NA	NA	14	NA	NA	3	NA	NA	NA	NA	NA
Fnip2	NA	NA	4	NA	NA	NA	NA	NA	NA	NA	NA	NA	NA	NA	NA	NA	4	NA	NA	NA	NA	NA
Foxa2	NA	NA	NA	NA	NA	NA	NA	NA	NA	NA	NA	107	2	4	NA	NA	NA	NA	NA	NA	NA	NA
Foxj1	NA	NA	NA	NA	NA	NA	16	NA	NA	NA	NA	NA	NA	NA	NA	NA	NA	NA	NA	NA	8	NA
Foxp1	NA	NA	NA	NA	14	NA	NA	NA	NA	NA	NA	NA	NA	6	NA	NA	NA	NA	NA	NA	15	NA
Frat2	NA	NA	NA	NA	NA	NA	NA	NA	NA	NA	NA	NA	NA	NA	15	NA	NA	4	NA	NA	NA	NA
Frmd4b	NA	NA	NA	NA	NA	NA	NA	NA	NA	4	NA	NA	NA	NA	NA	NA	17	NA	NA	NA	NA	NA
Frs3	NA	NA	NA	NA	NA	NA	10	10	NA	NA	NA	NA	NA	NA	NA	NA	NA	NA	NA	NA	NA	NA
Fubp3	NA	NA	NA	NA	NA	NA	32	NA	NA	NA	NA	NA	NA	NA	NA	NA	18	NA	NA	NA	NA	NA
Fut8	NA	5	NA	NA	4	NA	NA	NA	NA	NA	NA	NA	NA	NA	47	NA	NA	NA	2	NA	NA	NA
Fyb	NA	NA	13	NA	NA	NA	NA	NA	NA	NA	NA	NA	NA	6	NA	NA	NA	NA	NA	NA	NA	NA
Fzd4	17	NA	NA	NA	NA	NA	NA	NA	NA	18	NA	NA	NA	NA	NA	NA	NA	NA	NA	NA	NA	NA
Fzd7	NA	NA	NA	NA	8	NA	NA	NA	NA	NA	NA	NA	NA	NA	13	NA	NA	NA	NA	NA	NA	NA
G3bp2	NA	NA	NA	NA	NA	NA	6	8	NA	NA	NA	NA	NA	NA	NA	NA	NA	NA	NA	NA	NA	NA
Gadd45a	NA	NA	NA	NA	NA	NA	NA	2	NA	NA	NA	NA	NA	NA	NA	NA	NA	2	NA	NA	NA	NA
Gadd45g	NA	6	NA	NA	NA	NA	NA	NA	NA	NA	NA	9	NA	4	NA	NA	26	NA	NA	NA	NA	NA
Galnt18	NA	NA	NA	NA	NA	NA	NA	NA	NA	11	NA	NA	NA	5	NA	NA	NA	NA	NA	NA	NA	NA
Galnt3	NA	NA	NA	NA	NA	NA	NA	NA	NA	10	NA	NA	NA	NA	NA	NA	NA	NA	NA	NA	NA	18
Garem	NA	NA	NA	NA	NA	NA	NA	NA	16	NA	NA	NA	NA	NA	NA	9	NA	NA	NA	NA	NA	NA
Gas2l3	NA	NA	NA	NA	NA	NA	NA	NA	NA	9	NA	20	NA	NA	NA	NA	NA	NA	NA	NA	NA	NA
Gata4	NA	NA	NA	NA	NA	NA	NA	NA	6	NA	NA	NA	NA	NA	NA	NA	NA	NA	NA	6	NA	NA
Gata5	NA	NA	NA	NA	NA	NA	NA	NA	6	NA	NA	NA	NA	NA	NA	NA	NA	30	NA	NA	NA	NA
Gch1	NA	11	NA	NA	NA	NA	NA	NA	NA	NA	NA	14	NA	NA	NA	NA	NA	NA	NA	NA	NA	NA
Gcom1	NA	NA	NA	NA	NA	NA	NA	NA	NA	NA	NA	NA	8	NA	NA	NA	NA	14	NA	NA	NA	NA
Gda	NA	3	NA	NA	7	NA	NA	NA	NA	NA	NA	NA	NA	NA	28	NA	NA	10	NA	NA	NA	NA
Gfra1	NA	16	NA	NA	NA	NA	NA	NA	NA	NA	NA	75	NA	NA	NA	NA	NA	NA	NA	NA	NA	NA
Gins1	NA	NA	9	NA	NA	NA	19	NA	NA	NA	NA	NA	NA	NA	NA	NA	NA	NA	NA	NA	NA	NA
Gip	NA	NA	NA	NA	NA	NA	4	2	NA	NA	NA	NA	NA	NA	NA	NA	NA	NA	NA	NA	NA	NA
Git2	NA	NA	NA	25	NA	NA	NA	NA	NA	NA	NA	NA	NA	NA	NA	NA	9	NA	NA	NA	NA	NA
Gjb5	NA	NA	NA	NA	NA	NA	NA	4	NA	NA	NA	NA	NA	NA	NA	NA	5	NA	NA	NA	NA	NA
Gli2	NA	NA	NA	NA	NA	NA	8	NA	NA	NA	NA	NA	NA	11	NA	NA	NA	NA	NA	NA	NA	NA
Glis1	NA	NA	NA	NA	NA	NA	NA	NA	NA	10	NA	NA	NA	6	NA	NA	NA	NA	NA	NA	NA	NA
Glis3	NA	NA	NA	NA	NA	NA	NA	NA	NA	102	NA	NA	NA	16	NA	NA	NA	NA	NA	NA	NA	NA
Glt1d1	NA	NA	NA	NA	NA	NA	26	6	NA	NA	NA	NA	NA	NA	NA	NA	NA	NA	NA	NA	NA	NA
Gm10309	NA	NA	NA	NA	NA	NA	NA	NA	NA	NA	NA	NA	25	NA	NA	NA	42	NA	NA	NA	NA	NA
Gm10604	NA	NA	NA	NA	NA	NA	NA	NA	3	NA	NA	NA	NA	NA	NA	NA	NA	NA	NA	15	NA	NA
Gm10711	NA	NA	NA	NA	NA	NA	NA	NA	NA	NA	4	NA	NA	NA	NA	19	NA	NA	NA	NA	NA	11
Gm10729	NA	NA	NA	NA	NA	NA	NA	NA	NA	NA	NA	NA	NA	NA	NA	8	15	NA	NA	NA	NA	7
Gm13090	NA	NA	NA	NA	NA	NA	22	NA	NA	NA	NA	NA	NA	NA	NA	18	NA	NA	NA	NA	NA	NA
Gm17430	NA	NA	35	NA	NA	NA	NA	NA	NA	NA	NA	25	NA	NA	NA	NA	NA	NA	NA	NA	NA	NA
Gm4825	NA	NA	NA	NA	NA	NA	26	NA	NA	NA	NA	NA	NA	NA	NA	NA	NA	NA	NA	NA	NA	28
Gm4906	NA	NA	NA	NA	NA	NA	NA	NA	NA	NA	NA	NA	NA	NA	NA	NA	NA	5	NA	NA	NA	13
Gm5819	NA	NA	NA	NA	NA	NA	NA	NA	NA	NA	NA	12	NA	NA	NA	NA	NA	NA	NA	NA	NA	3
Gm6133	NA	NA	NA	NA	NA	NA	NA	NA	NA	NA	NA	NA	NA	12	NA	NA	NA	NA	NA	NA	NA	12
Gm6878	8	NA	NA	NA	NA	NA	NA	NA	NA	NA	4	NA	NA	NA	NA	NA	NA	NA	NA	NA	NA	NA
Gm7276	NA	NA	NA	98	NA	2	NA	NA	NA	NA	NA	NA	NA	NA	NA	4	NA	NA	NA	NA	NA	NA
Gm826	NA	NA	44	NA	NA	NA	NA	NA	NA	NA	NA	13	NA	NA	NA	NA	NA	11	NA	NA	NA	NA
Gm9754	NA	3	NA	NA	NA	NA	NA	NA	NA	NA	NA	NA	NA	NA	NA	NA	7	NA	NA	NA	NA	NA
Gm9867	NA	NA	NA	NA	NA	NA	NA	2	NA	NA	NA	NA	NA	NA	NA	46	NA	NA	NA	NA	NA	NA
Gm9913	NA	NA	NA	NA	NA	NA	NA	NA	4	NA	NA	NA	NA	7	NA	NA	NA	NA	NA	NA	NA	NA
Gm9991	NA	NA	NA	NA	NA	NA	NA	NA	NA	NA	NA	NA	6	5	NA	NA	NA	NA	NA	NA	NA	NA
Gna14	NA	NA	NA	NA	NA	NA	NA	NA	NA	NA	NA	NA	NA	NA	28	NA	9	NA	NA	NA	NA	NA
Gnao1	NA	NA	NA	11	NA	44	NA	NA	NA	NA	NA	NA	NA	NA	NA	NA	NA	NA	NA	NA	NA	NA
Gns	NA	NA	NA	NA	NA	NA	NA	NA	NA	NA	NA	NA	NA	NA	NA	NA	19	3	NA	NA	NA	NA
Gpa33	NA	NA	NA	NA	NA	NA	23	7	NA	NA	NA	NA	NA	NA	NA	NA	NA	NA	NA	NA	NA	NA
Gpat2	NA	NA	NA	NA	NA	NA	NA	NA	NA	9	NA	NA	NA	NA	NA	NA	21	NA	NA	NA	NA	NA
Gpr116	3	NA	NA	NA	NA	NA	NA	NA	NA	NA	NA	NA	13	NA	NA	NA	NA	NA	NA	NA	NA	NA
Gpr133	NA	4	NA	NA	NA	9	NA	NA	NA	NA	NA	NA	NA	NA	NA	NA	NA	NA	NA	NA	NA	NA
Gpr156	NA	NA	NA	NA	NA	NA	NA	NA	NA	NA	NA	NA	NA	NA	NA	NA	NA	NA	NA	NA	5	18
Gpr61	NA	5	NA	NA	NA	NA	NA	NA	NA	NA	NA	NA	NA	NA	NA	4	NA	NA	NA	NA	NA	NA
Gprin1	NA	NA	NA	5	NA	NA	NA	NA	NA	NA	NA	NA	NA	NA	NA	3	NA	NA	NA	NA	NA	NA
Gpt2	NA	NA	NA	NA	NA	NA	NA	4	NA	NA	NA	17	NA	NA	NA	NA	NA	NA	NA	NA	NA	NA
Gramd1b	NA	NA	NA	13	NA	NA	NA	NA	NA	NA	NA	NA	NA	NA	NA	NA	NA	11	NA	NA	NA	NA
Gramd2	NA	NA	NA	NA	NA	NA	NA	NA	NA	NA	NA	NA	19	NA	NA	NA	4	NA	NA	NA	NA	NA
Grhl2	NA	NA	NA	NA	NA	NA	7	5	NA	NA	NA	NA	NA	NA	NA	NA	NA	NA	NA	NA	NA	NA
Grhl3	NA	NA	NA	NA	NA	NA	32	8	NA	NA	NA	NA	NA	NA	NA	NA	NA	NA	NA	NA	NA	NA
Grhpr	NA	NA	NA	NA	NA	NA	12	NA	NA	NA	NA	17	NA	NA	NA	NA	NA	NA	6	NA	NA	NA
Grin2a	NA	NA	NA	28	NA	35	NA	NA	NA	NA	NA	NA	NA	NA	NA	NA	NA	NA	NA	NA	NA	NA
Grin2b	NA	NA	NA	NA	NA	98	NA	NA	NA	NA	NA	NA	NA	NA	NA	8	NA	NA	NA	NA	NA	NA
Grm4	NA	NA	NA	164	NA	NA	32	NA	NA	NA	NA	NA	NA	NA	NA	10	NA	NA	NA	NA	NA	NA
Gsx1	NA	NA	NA	NA	NA	NA	6	6	NA	NA	NA	NA	NA	NA	NA	NA	NA	NA	NA	NA	NA	NA
Gtsf1l	NA	NA	NA	NA	NA	NA	27	7	NA	NA	NA	NA	NA	NA	NA	NA	NA	NA	NA	NA	NA	NA
H3f3a	NA	5	NA	NA	NA	NA	NA	NA	NA	NA	NA	NA	NA	NA	NA	NA	NA	14	NA	NA	NA	NA
Habp2	NA	NA	NA	NA	NA	NA	NA	NA	NA	NA	NA	10	NA	NA	NA	NA	NA	NA	NA	NA	NA	9
Hdac4	NA	4	NA	NA	NA	NA	NA	NA	NA	NA	4	NA	NA	NA	NA	30	8	NA	NA	NA	NA	NA
Helb	NA	NA	9	NA	NA	NA	9	NA	NA	NA	NA	NA	NA	NA	NA	NA	NA	NA	NA	NA	NA	NA
Helz	NA	NA	NA	NA	NA	NA	5	11	NA	NA	NA	NA	NA	NA	NA	NA	NA	NA	NA	NA	NA	NA
Hey1	NA	NA	10	NA	NA	NA	NA	NA	NA	NA	NA	NA	14	NA	NA	NA	NA	NA	NA	NA	NA	NA
Hivep3	NA	NA	NA	NA	NA	8	NA	NA	NA	NA	NA	NA	NA	NA	NA	5	NA	NA	NA	NA	NA	NA
Hlx	14	3	2	NA	NA	NA	NA	NA	NA	NA	NA	NA	NA	NA	NA	NA	NA	NA	NA	NA	NA	NA
Hmcn1	NA	NA	NA	NA	NA	NA	NA	NA	NA	17	NA	NA	23	NA	NA	NA	NA	NA	NA	NA	NA	NA
Hnf4a	NA	NA	NA	NA	NA	NA	NA	NA	NA	NA	NA	28	NA	NA	NA	NA	NA	20	NA	NA	NA	NA
Hnrnpa3	NA	NA	NA	NA	NA	NA	NA	NA	NA	NA	NA	NA	NA	NA	61	NA	NA	NA	NA	NA	NA	8
Homer2	NA	NA	NA	NA	NA	NA	NA	NA	NA	NA	NA	NA	NA	NA	7	13	NA	NA	NA	NA	NA	4
Hp	NA	2	NA	NA	NA	NA	NA	NA	NA	NA	NA	9	NA	NA	NA	NA	NA	NA	NA	NA	NA	NA
Hs2st1	NA	NA	NA	NA	NA	14	9	NA	NA	NA	NA	NA	NA	NA	NA	NA	NA	NA	NA	NA	NA	NA
Hs3st3b1	NA	NA	NA	NA	NA	NA	5	NA	NA	NA	NA	63	NA	NA	NA	NA	NA	NA	NA	NA	NA	NA
Hsd17b14	NA	NA	NA	NA	NA	NA	6	6	NA	NA	NA	NA	NA	NA	NA	NA	NA	NA	NA	NA	NA	NA
Hsd17b2	NA	NA	NA	NA	NA	NA	NA	NA	NA	NA	NA	47	NA	NA	NA	NA	22	12	NA	NA	NA	NA
I0C0044D17Rik	NA	NA	NA	NA	NA	NA	13	2	NA	NA	NA	NA	NA	NA	NA	NA	NA	NA	NA	NA	NA	NA
Iars2	NA	NA	NA	NA	NA	NA	NA	NA	NA	NA	NA	NA	NA	NA	NA	NA	10	13	NA	NA	NA	NA
Id2	NA	20	NA	NA	NA	NA	NA	NA	NA	NA	NA	14	NA	NA	NA	NA	NA	NA	NA	NA	NA	NA
Ier2	NA	NA	NA	37	NA	NA	NA	5	NA	NA	NA	NA	NA	NA	NA	NA	NA	NA	NA	NA	NA	NA
Igdcc3	NA	NA	NA	NA	NA	NA	13	NA	NA	NA	NA	NA	NA	NA	NA	NA	NA	NA	NA	NA	NA	9
Igf1	NA	NA	48	NA	NA	NA	NA	NA	NA	NA	NA	91	NA	NA	NA	NA	NA	NA	NA	NA	NA	NA
Igf2bp1	NA	NA	NA	NA	NA	NA	25	6	NA	NA	NA	NA	NA	NA	NA	NA	NA	NA	NA	NA	NA	NA
Ighe	NA	NA	NA	NA	40	NA	NA	NA	NA	NA	NA	NA	NA	NA	NA	NA	NA	NA	2	NA	NA	NA
Igsf11	NA	NA	NA	NA	NA	10	NA	NA	NA	NA	NA	NA	NA	NA	NA	22	NA	NA	NA	NA	NA	NA
Ikzf1	NA	NA	NA	NA	13	NA	NA	NA	NA	NA	NA	NA	NA	NA	2	NA	NA	NA	NA	NA	NA	NA
Ikzf3	NA	NA	NA	NA	6	NA	NA	NA	NA	NA	NA	NA	NA	NA	NA	NA	NA	NA	2	NA	42	NA
Il9r	NA	NA	NA	NA	NA	NA	NA	NA	NA	NA	NA	NA	NA	NA	NA	8	NA	NA	NA	NA	NA	7
Inhbb	NA	NA	NA	NA	NA	NA	9	10	NA	NA	NA	NA	NA	NA	NA	NA	28	NA	NA	NA	NA	2
Insc	NA	NA	NA	NA	NA	NA	NA	NA	NA	NA	NA	6	NA	NA	NA	NA	NA	32	NA	NA	NA	NA
Ip6k3	NA	NA	NA	NA	7	NA	NA	NA	4	NA	NA	NA	NA	NA	NA	NA	NA	NA	NA	NA	NA	NA
Ipo5	NA	NA	8	NA	NA	NA	NA	NA	NA	NA	NA	NA	NA	NA	NA	9	NA	NA	NA	NA	NA	NA
Iqsec1	NA	NA	NA	35	NA	11	NA	NA	NA	NA	NA	NA	NA	NA	NA	NA	NA	NA	NA	NA	NA	NA
Irf2bp2	NA	3	NA	NA	NA	NA	NA	NA	NA	NA	NA	NA	NA	NA	NA	NA	NA	12	NA	NA	NA	NA
Irg1	NA	2	NA	NA	6	NA	NA	NA	NA	NA	NA	NA	NA	NA	NA	NA	NA	NA	NA	NA	NA	NA
Itga11	NA	NA	NA	NA	NA	NA	NA	NA	NA	NA	14	NA	NA	8	NA	NA	NA	NA	NA	NA	NA	NA
Itga4	NA	NA	18	NA	NA	NA	NA	NA	NA	NA	NA	NA	NA	NA	5	NA	NA	NA	NA	NA	NA	NA
Itgb4	NA	NA	NA	NA	NA	NA	16	NA	NA	NA	NA	NA	NA	NA	NA	NA	10	NA	NA	NA	NA	NA
Jarid2	NA	NA	NA	NA	NA	NA	30	9	NA	7	NA	NA	NA	NA	NA	NA	5	NA	NA	NA	NA	NA
Kalrn	NA	NA	NA	NA	NA	67	NA	NA	NA	NA	NA	NA	NA	NA	NA	2	NA	NA	NA	NA	NA	NA
Kank1	NA	5	3	NA	NA	NA	NA	NA	NA	NA	NA	NA	NA	NA	NA	NA	5	NA	NA	NA	NA	NA
Kank4	NA	NA	NA	NA	NA	NA	9	NA	NA	NA	7	NA	NA	NA	NA	NA	NA	NA	NA	NA	NA	NA
Kcna5	NA	NA	NA	113	9	6	NA	NA	5	NA	NA	NA	NA	NA	NA	NA	NA	NA	NA	NA	NA	NA
Kcnab2	NA	NA	NA	NA	NA	8	NA	NA	NA	NA	NA	NA	NA	NA	NA	27	NA	NA	NA	NA	NA	NA
Kcnc1	NA	NA	NA	68	NA	NA	NA	NA	NA	NA	NA	NA	NA	NA	NA	32	NA	NA	NA	NA	NA	NA
Kcnh1	NA	NA	NA	35	NA	48	NA	NA	NA	NA	NA	NA	NA	NA	NA	5	NA	NA	NA	NA	NA	NA
Kcnh3	NA	NA	NA	NA	NA	NA	24	NA	NA	NA	NA	NA	NA	NA	NA	9	NA	NA	NA	NA	NA	NA
Kcnj15	NA	NA	NA	NA	8	NA	NA	NA	NA	21	NA	NA	NA	NA	NA	NA	NA	NA	NA	NA	NA	NA
Kcnk10	NA	NA	NA	39	NA	NA	NA	NA	NA	NA	NA	NA	NA	NA	NA	NA	NA	NA	NA	NA	NA	12
Kcnk12	NA	NA	NA	34	NA	NA	NA	NA	NA	NA	NA	NA	NA	NA	NA	13	NA	NA	NA	NA	NA	NA
Kcnk9	NA	NA	NA	NA	NA	6	NA	NA	NA	NA	NA	NA	NA	NA	24	NA	NA	NA	NA	NA	NA	NA
Kcnq2	NA	NA	NA	19	NA	6	NA	NA	NA	NA	NA	NA	NA	NA	NA	25	NA	NA	NA	NA	NA	NA
Kcnq3	NA	NA	NA	NA	NA	22	NA	NA	NA	NA	NA	NA	NA	NA	NA	NA	NA	NA	NA	NA	NA	4
Kctd15	NA	NA	NA	NA	NA	NA	6	10	NA	NA	NA	NA	NA	NA	NA	NA	NA	NA	NA	NA	NA	11
Kdm4a	NA	NA	NA	NA	NA	NA	32	9	NA	NA	NA	NA	NA	NA	NA	NA	NA	NA	NA	NA	NA	NA
Kdr	24	NA	NA	NA	NA	NA	NA	NA	14	NA	NA	NA	NA	NA	4	NA	NA	NA	NA	NA	NA	NA
Khdc1a	NA	NA	NA	NA	NA	NA	NA	NA	NA	NA	NA	22	NA	NA	25	NA	NA	NA	NA	NA	NA	NA
Kif26a	NA	NA	NA	NA	NA	NA	NA	NA	NA	NA	NA	NA	NA	NA	NA	7	NA	NA	NA	NA	NA	27
Kif26b	NA	NA	NA	25	NA	NA	NA	NA	NA	NA	NA	NA	NA	3	51	NA	NA	NA	NA	NA	NA	NA
Kif5c	NA	NA	NA	26	NA	NA	NA	NA	NA	NA	NA	NA	NA	NA	NA	NA	NA	NA	NA	NA	NA	6
Kit	NA	NA	NA	NA	NA	NA	NA	NA	NA	NA	NA	NA	14	NA	37	NA	NA	NA	NA	NA	NA	NA
Kl	NA	NA	NA	NA	NA	NA	NA	NA	NA	NA	NA	9	NA	5	NA	NA	NA	NA	NA	NA	NA	5
Klf12	NA	NA	NA	NA	NA	NA	NA	NA	NA	NA	NA	19	NA	NA	NA	NA	NA	12	NA	NA	NA	NA
Klf3	NA	NA	NA	NA	NA	NA	NA	NA	NA	NA	NA	NA	NA	NA	12	NA	NA	6	7	NA	14	NA
Klf4	NA	NA	26	NA	NA	NA	NA	8	NA	NA	NA	NA	2	NA	NA	NA	NA	27	NA	NA	NA	NA
Klf5	NA	NA	NA	NA	NA	NA	25	19	NA	NA	NA	NA	NA	NA	NA	NA	NA	58	NA	NA	NA	NA
Klf9	NA	NA	NA	12	NA	NA	NA	5	NA	NA	NA	NA	NA	NA	NA	NA	5	NA	NA	NA	NA	NA
Krt19	NA	NA	NA	NA	NA	NA	NA	NA	NA	NA	NA	NA	NA	NA	NA	NA	12	21	NA	NA	NA	NA
Krtap5-4	NA	NA	NA	NA	NA	NA	NA	NA	NA	NA	NA	NA	NA	NA	NA	NA	13	NA	NA	NA	19	NA
Ksr2	NA	NA	NA	NA	15	NA	4	NA	NA	NA	NA	NA	NA	NA	NA	NA	NA	NA	NA	NA	NA	NA
L1td1	NA	NA	NA	28	NA	NA	NA	NA	NA	NA	NA	NA	NA	NA	NA	NA	19	NA	NA	NA	NA	NA
Lama4	4	NA	NA	NA	NA	NA	NA	NA	18	NA	NA	NA	NA	NA	NA	NA	NA	NA	NA	NA	NA	NA
Lcp2	NA	NA	5	NA	NA	NA	NA	NA	NA	NA	NA	NA	NA	NA	9	NA	NA	NA	NA	NA	11	NA
Ldb2	6	NA	NA	NA	NA	NA	NA	NA	NA	NA	NA	NA	5	NA	NA	NA	NA	NA	NA	NA	NA	NA
Ldb3	NA	NA	NA	NA	NA	NA	13	NA	12	NA	8	NA	NA	NA	NA	NA	NA	NA	NA	NA	NA	NA
Ldlrad3	NA	NA	16	NA	NA	NA	NA	NA	NA	NA	NA	NA	NA	NA	NA	NA	NA	NA	NA	NA	43	NA
Lef1	NA	NA	NA	NA	NA	NA	NA	NA	NA	NA	NA	NA	NA	NA	NA	NA	NA	NA	NA	NA	54	7
Lemd2	NA	NA	NA	NA	NA	NA	12	NA	NA	NA	NA	NA	NA	NA	NA	NA	NA	NA	NA	74	NA	NA
Lep	NA	NA	NA	19	NA	NA	NA	12	NA	NA	NA	NA	NA	NA	NA	NA	NA	NA	NA	NA	NA	NA
Lgmn	NA	NA	5	NA	NA	NA	NA	NA	NA	NA	NA	NA	NA	NA	NA	NA	NA	NA	4	NA	NA	NA
Lifr	NA	NA	NA	NA	NA	NA	3	NA	5	NA	NA	NA	NA	NA	NA	NA	NA	NA	NA	NA	NA	NA
Limch1	NA	NA	NA	NA	NA	NA	NA	NA	9	NA	NA	NA	9	NA	NA	NA	NA	NA	NA	NA	NA	NA
Liph	NA	NA	NA	NA	NA	NA	9	NA	NA	NA	NA	NA	NA	NA	NA	NA	7	NA	NA	NA	NA	NA
Lmo4	2	12	NA	NA	NA	NA	NA	NA	NA	NA	NA	NA	NA	NA	NA	NA	NA	NA	NA	NA	NA	NA
Lmo7	NA	NA	NA	NA	NA	NA	NA	NA	2	8	NA	NA	NA	NA	NA	NA	NA	NA	NA	NA	NA	NA
Lnx1	11	NA	NA	NA	NA	NA	NA	NA	NA	NA	NA	NA	NA	22	NA	NA	NA	NA	NA	11	NA	NA
Lpp	NA	NA	NA	NA	NA	NA	NA	NA	NA	NA	NA	29	NA	7	NA	NA	NA	NA	NA	NA	NA	NA
Lrfn4	NA	NA	NA	NA	NA	NA	NA	NA	NA	4	NA	45	NA	NA	NA	NA	NA	NA	NA	NA	NA	NA
Lrrc2	NA	NA	NA	NA	NA	NA	5	5	NA	NA	NA	NA	NA	NA	NA	NA	NA	NA	NA	NA	NA	NA
Lrrc30	5	NA	NA	NA	NA	NA	NA	NA	12	NA	NA	NA	NA	NA	NA	NA	NA	NA	NA	NA	NA	NA
Lsm3	8	NA	NA	NA	NA	NA	NA	NA	NA	NA	NA	NA	NA	NA	NA	NA	NA	11	NA	NA	NA	NA
Ltbp1	NA	NA	NA	NA	NA	NA	NA	NA	NA	NA	NA	NA	NA	2	10	NA	NA	NA	NA	NA	NA	NA
Lysmd4	NA	NA	NA	NA	NA	NA	NA	NA	NA	NA	7	NA	NA	NA	NA	NA	NA	7	NA	NA	NA	NA
Mab21l1	NA	NA	NA	NA	NA	NA	NA	NA	NA	NA	2	NA	NA	NA	NA	NA	NA	NA	NA	NA	NA	8
Mad1l1	NA	NA	NA	NA	NA	NA	10	NA	NA	NA	NA	19	NA	NA	NA	NA	NA	NA	NA	NA	112	NA
Maf	NA	NA	76	NA	NA	NA	NA	NA	NA	41	NA	NA	NA	NA	NA	NA	NA	47	NA	NA	NA	NA
Manba	NA	NA	NA	NA	NA	NA	6	6	NA	7	NA	NA	NA	NA	NA	NA	NA	NA	NA	NA	NA	NA
Map10	NA	NA	NA	NA	NA	NA	6	NA	NA	NA	NA	NA	NA	NA	NA	NA	27	NA	NA	NA	NA	NA
Mapk10	NA	NA	NA	NA	NA	26	NA	NA	NA	101	NA	NA	NA	NA	NA	NA	NA	NA	NA	NA	NA	NA
Matn1	NA	NA	NA	21	NA	NA	NA	NA	NA	NA	NA	NA	NA	NA	NA	NA	NA	NA	NA	NA	NA	15
Max	NA	NA	NA	NA	NA	NA	NA	14	NA	NA	NA	NA	NA	NA	92	NA	NA	NA	NA	NA	NA	NA
Mbp	NA	6	NA	NA	NA	4	NA	NA	NA	NA	NA	NA	NA	NA	NA	NA	NA	NA	NA	NA	NA	NA
Mbtps1	NA	NA	NA	NA	NA	NA	NA	NA	NA	NA	NA	NA	NA	NA	NA	NA	NA	15	NA	NA	25	NA
Mcf2l	NA	NA	NA	34	NA	NA	14	NA	NA	NA	NA	NA	NA	NA	NA	NA	31	NA	NA	NA	NA	NA
Mctp2	NA	NA	NA	NA	NA	NA	NA	NA	NA	NA	NA	NA	NA	10	NA	NA	NA	NA	17	NA	NA	NA
Med13l	NA	NA	3	NA	NA	NA	NA	13	NA	NA	NA	NA	NA	NA	NA	NA	NA	37	NA	NA	NA	NA
Mef2c	NA	NA	NA	NA	NA	18	NA	NA	NA	NA	NA	NA	NA	NA	NA	NA	NA	NA	6	NA	NA	NA
Meis1	NA	NA	NA	NA	11	NA	NA	NA	NA	NA	NA	NA	NA	NA	19	NA	NA	NA	NA	NA	NA	NA
Meis2	NA	NA	NA	NA	NA	NA	NA	NA	NA	NA	NA	NA	NA	NA	NA	21	NA	6	NA	NA	NA	8
Mettl7b	NA	NA	NA	NA	NA	NA	NA	NA	NA	4	NA	12	NA	NA	NA	NA	NA	NA	NA	NA	NA	NA
Mitf	NA	NA	15	NA	NA	NA	NA	NA	NA	NA	NA	NA	NA	NA	NA	NA	17	NA	NA	NA	NA	NA
Mki67	NA	19	NA	NA	NA	NA	NA	NA	NA	NA	24	NA	NA	NA	NA	NA	NA	NA	NA	NA	NA	NA
Mkrn1	NA	NA	NA	NA	NA	NA	17	8	NA	NA	NA	NA	NA	NA	NA	NA	NA	NA	NA	NA	NA	NA
Mpdz	NA	NA	NA	NA	NA	NA	NA	NA	NA	6	NA	NA	NA	NA	NA	NA	NA	NA	NA	NA	NA	4
Mroh4	NA	NA	NA	NA	NA	10	NA	NA	NA	NA	NA	NA	NA	NA	NA	NA	NA	NA	NA	3	NA	NA
Mroh5	NA	NA	NA	NA	NA	NA	NA	NA	NA	NA	NA	NA	NA	NA	NA	15	NA	NA	NA	NA	NA	20
Mrpl23	NA	NA	NA	NA	NA	NA	NA	NA	NA	NA	13	NA	NA	NA	NA	NA	15	NA	NA	NA	NA	NA
Msra	NA	5	NA	9	NA	40	NA	NA	NA	NA	NA	NA	NA	NA	NA	NA	NA	NA	NA	NA	NA	3
Mta3	NA	NA	NA	NA	NA	NA	16	2	NA	NA	NA	NA	NA	NA	NA	NA	NA	NA	NA	NA	NA	NA
Mtnr1b	NA	NA	19	NA	NA	NA	NA	NA	NA	NA	NA	NA	NA	NA	24	NA	NA	NA	NA	NA	NA	NA
Mvb12b	NA	NA	NA	NA	NA	NA	NA	NA	NA	NA	NA	NA	NA	NA	NA	NA	NA	NA	NA	NA	24	42
Myc	NA	NA	NA	NA	91	NA	NA	10	NA	NA	NA	NA	NA	6	11	NA	NA	NA	NA	NA	NA	NA
Mylip	7	NA	NA	NA	NA	NA	NA	NA	3	NA	NA	NA	NA	NA	NA	NA	NA	NA	NA	NA	NA	NA
Myo16	NA	NA	34	NA	NA	NA	NA	NA	NA	NA	NA	NA	NA	NA	NA	43	NA	NA	NA	NA	NA	NA
Myo1d	NA	NA	NA	NA	NA	NA	NA	NA	NA	NA	NA	NA	NA	NA	12	NA	NA	16	NA	NA	NA	NA
Myo3b	NA	NA	NA	NA	NA	NA	NA	NA	NA	NA	NA	NA	NA	NA	NA	52	NA	NA	NA	NA	NA	5
Myo5b	NA	NA	NA	NA	NA	NA	NA	NA	NA	16	NA	NA	NA	NA	NA	NA	NA	48	NA	NA	NA	NA
Myrf	NA	NA	NA	NA	NA	NA	38	12	NA	NA	NA	NA	NA	NA	NA	NA	NA	NA	NA	NA	NA	NA
Myrfl	NA	NA	NA	NA	NA	NA	NA	NA	NA	NA	NA	NA	NA	NA	NA	NA	NA	19	NA	NA	10	NA
Myt1l	NA	NA	NA	NA	NA	36	NA	NA	NA	NA	NA	NA	NA	NA	NA	NA	NA	NA	NA	NA	NA	18
Myzap	NA	NA	NA	NA	NA	NA	NA	NA	NA	6	NA	NA	NA	NA	NA	NA	17	NA	NA	11	NA	NA
Nars2	NA	4	NA	NA	NA	8	NA	NA	NA	NA	NA	NA	NA	NA	21	NA	NA	NA	NA	NA	NA	12
Nckap5	NA	NA	NA	NA	NA	NA	NA	NA	NA	NA	NA	NA	59	NA	NA	NA	NA	NA	NA	NA	NA	14
Ndel1	4	NA	NA	NA	NA	NA	NA	NA	NA	NA	NA	NA	NA	NA	14	NA	NA	NA	NA	NA	NA	NA
Ndrg4	NA	NA	NA	NA	NA	9	NA	NA	NA	NA	NA	NA	NA	NA	NA	16	NA	NA	NA	NA	NA	NA
Nek6	NA	NA	NA	NA	NA	NA	10	NA	NA	NA	NA	NA	NA	NA	NA	NA	NA	17	NA	NA	NA	NA
Neurod2	NA	NA	NA	3	NA	NA	NA	NA	NA	NA	NA	NA	NA	NA	NA	NA	NA	NA	NA	NA	NA	10
Nfasc	NA	NA	NA	NA	NA	8	NA	NA	NA	NA	NA	NA	NA	NA	NA	NA	NA	NA	NA	NA	NA	2
Nkd1	NA	NA	NA	NA	NA	NA	NA	NA	NA	NA	9	NA	6	NA	NA	NA	NA	NA	NA	NA	NA	NA
Nkx6-3	NA	NA	NA	31	NA	NA	NA	10	NA	NA	NA	NA	NA	NA	NA	7	NA	NA	NA	NA	NA	NA
Nlrp1b	NA	NA	15	NA	NA	NA	NA	NA	NA	NA	NA	NA	NA	NA	NA	NA	NA	11	NA	NA	NA	NA
Nol10	NA	NA	NA	NA	14	NA	NA	NA	NA	17	NA	NA	NA	NA	NA	NA	NA	NA	NA	NA	NA	NA
Noxa1	NA	NA	NA	NA	NA	NA	NA	NA	NA	NA	NA	NA	NA	NA	6	NA	NA	NA	NA	NA	NA	3
Npas2	NA	NA	NA	NA	NA	9	NA	NA	NA	NA	NA	NA	NA	6	NA	NA	NA	NA	NA	NA	NA	NA
Npr3	7	NA	3	NA	NA	NA	NA	NA	NA	NA	NA	NA	NA	NA	NA	NA	NA	NA	NA	NA	NA	NA
Nr1i2	NA	NA	NA	NA	NA	NA	NA	NA	NA	NA	NA	19	NA	NA	NA	NA	8	13	NA	NA	NA	NA
Nr5a2	NA	NA	NA	NA	NA	NA	NA	6	NA	NA	NA	56	NA	NA	NA	NA	NA	NA	NA	NA	NA	NA
Nrg4	10	NA	16	NA	NA	NA	NA	NA	NA	NA	NA	NA	NA	NA	NA	NA	NA	NA	NA	NA	NA	NA
Nrn1	NA	NA	NA	NA	4	18	NA	NA	NA	12	NA	NA	NA	NA	NA	NA	NA	NA	NA	NA	NA	9
Nrp1	14	NA	20	NA	NA	NA	NA	NA	5	NA	NA	NA	NA	NA	NA	NA	NA	NA	NA	NA	NA	NA
Nrxn2	NA	NA	NA	NA	NA	NA	4	NA	NA	NA	NA	NA	NA	NA	NA	10	NA	NA	NA	NA	NA	NA
Nt5dc3	NA	NA	7	NA	NA	NA	NA	NA	NA	NA	NA	NA	NA	NA	NA	NA	6	NA	NA	NA	NA	NA
Ntm	NA	NA	NA	140	NA	NA	NA	NA	NA	NA	NA	NA	NA	NA	NA	NA	NA	NA	NA	NA	NA	8
Ntrk2	NA	NA	NA	NA	NA	52	NA	NA	NA	NA	NA	NA	NA	NA	NA	NA	NA	NA	NA	NA	NA	6
Ntrk3	NA	NA	NA	40	NA	4	NA	NA	NA	NA	NA	NA	NA	NA	NA	NA	NA	NA	NA	NA	NA	NA
Nxph3	NA	NA	NA	NA	NA	NA	7	10	NA	NA	NA	NA	NA	NA	NA	NA	NA	NA	NA	NA	NA	NA
Odc1	NA	NA	NA	NA	NA	NA	NA	NA	NA	NA	NA	NA	NA	NA	6	NA	5	NA	NA	NA	NA	NA
Olfm1	NA	NA	NA	NA	NA	26	NA	NA	NA	NA	NA	NA	NA	NA	NA	NA	NA	NA	NA	NA	NA	6
Orm1	NA	NA	NA	NA	NA	NA	NA	NA	NA	NA	NA	13	NA	10	NA	NA	NA	NA	NA	NA	NA	NA
Pabpc2	NA	NA	NA	NA	NA	NA	NA	NA	NA	NA	NA	NA	NA	11	NA	NA	NA	NA	NA	NA	3	NA
Pabpc6	NA	NA	NA	NA	NA	NA	NA	NA	NA	NA	NA	NA	NA	NA	NA	14	NA	NA	NA	NA	NA	13
Pah	NA	NA	16	NA	NA	NA	NA	NA	NA	NA	NA	32	NA	NA	NA	NA	NA	NA	NA	NA	NA	NA
Pank3	9	NA	NA	NA	NA	NA	NA	NA	NA	NA	NA	NA	NA	NA	NA	NA	NA	8	NA	NA	NA	NA
Papss1	NA	NA	NA	NA	NA	NA	NA	NA	NA	6	NA	NA	NA	20	NA	NA	NA	NA	NA	NA	NA	NA
Papss2	NA	NA	NA	NA	NA	NA	NA	NA	NA	9	NA	6	NA	NA	NA	NA	NA	NA	NA	NA	NA	NA
Pard3	3	NA	NA	NA	NA	NA	NA	NA	NA	NA	NA	25	NA	NA	NA	NA	NA	NA	NA	NA	NA	NA
Parp11	NA	NA	NA	NA	NA	NA	NA	NA	NA	NA	NA	NA	NA	NA	NA	NA	NA	NA	NA	NA	13	36
Pawr	NA	NA	NA	NA	NA	61	10	2	NA	13	NA	NA	NA	NA	NA	NA	NA	NA	NA	NA	NA	NA
Pax5	NA	NA	NA	NA	23	NA	NA	NA	NA	NA	NA	NA	NA	NA	NA	NA	NA	NA	10	NA	NA	NA
Pax8	NA	NA	NA	NA	NA	NA	NA	NA	NA	50	NA	NA	NA	2	NA	NA	NA	5	NA	NA	NA	NA
Pck1	NA	NA	NA	NA	NA	NA	NA	NA	NA	12	NA	23	NA	NA	NA	NA	NA	NA	NA	NA	NA	NA
Pcnx	NA	NA	NA	NA	NA	17	NA	NA	NA	NA	NA	NA	NA	NA	NA	6	NA	NA	NA	NA	NA	NA
Pcp4	NA	NA	NA	NA	NA	9	NA	NA	NA	NA	NA	NA	NA	NA	NA	NA	NA	NA	NA	NA	NA	17
Pdcd6ip	NA	NA	NA	NA	NA	59	6	NA	NA	NA	NA	NA	NA	NA	NA	NA	NA	NA	NA	NA	NA	NA
Pde4d	4	NA	NA	NA	NA	NA	NA	NA	NA	12	NA	NA	NA	NA	7	NA	NA	NA	NA	NA	NA	NA
Pdlim1	10	NA	NA	NA	NA	NA	NA	NA	NA	NA	NA	NA	NA	NA	NA	NA	4	NA	NA	NA	NA	NA
Pdzd8	NA	NA	NA	NA	NA	NA	NA	NA	NA	NA	NA	NA	NA	NA	26	NA	NA	11	NA	NA	NA	NA
Pdzrn3	NA	NA	17	NA	NA	NA	NA	NA	NA	7	NA	NA	NA	19	27	NA	NA	NA	NA	NA	NA	NA
Peg3	NA	NA	NA	NA	NA	NA	NA	12	NA	NA	NA	NA	NA	NA	NA	NA	12	NA	NA	NA	NA	NA
Pet112	NA	NA	NA	NA	NA	34	NA	NA	7	NA	NA	NA	NA	9	NA	NA	NA	NA	NA	NA	NA	NA
Pgbd5	NA	NA	NA	13	NA	6	NA	NA	NA	NA	NA	NA	NA	NA	NA	NA	NA	NA	NA	NA	NA	NA
Phactr1	NA	NA	NA	NA	NA	58	NA	NA	NA	NA	NA	NA	8	NA	NA	NA	NA	NA	NA	NA	NA	NA
Phactr3	NA	NA	NA	51	NA	28	NA	NA	NA	NA	NA	NA	NA	NA	NA	NA	NA	NA	NA	NA	NA	NA
Pid1	NA	NA	77	NA	NA	NA	NA	NA	NA	NA	NA	8	NA	NA	NA	NA	NA	NA	NA	NA	NA	NA
Piezo2	NA	NA	NA	NA	NA	NA	NA	NA	NA	NA	NA	NA	NA	7	14	NA	NA	NA	NA	NA	NA	NA
Pigr	NA	NA	NA	NA	NA	NA	NA	NA	NA	16	NA	11	NA	NA	NA	NA	NA	17	NA	NA	NA	NA
Pik3ap1	NA	NA	7	NA	NA	NA	NA	NA	NA	NA	NA	NA	NA	NA	NA	NA	NA	NA	11	NA	NA	NA
Pik3c3	NA	NA	17	NA	8	NA	NA	5	NA	NA	NA	NA	NA	NA	NA	NA	NA	NA	NA	NA	NA	NA
Pik3cg	NA	NA	NA	NA	14	NA	NA	NA	NA	NA	NA	NA	NA	NA	6	NA	NA	NA	NA	NA	NA	NA
Pip4k2a	NA	NA	15	NA	NA	NA	NA	NA	NA	NA	NA	NA	NA	NA	NA	NA	NA	NA	3	NA	NA	NA
Pipox	NA	NA	NA	NA	NA	NA	NA	NA	NA	NA	NA	NA	NA	NA	NA	6	NA	NA	NA	NA	NA	5
Pirt	NA	NA	NA	NA	NA	NA	6	12	NA	NA	NA	NA	NA	NA	NA	NA	NA	34	NA	NA	NA	NA
Piwil1	NA	NA	NA	NA	NA	22	NA	NA	NA	NA	NA	NA	NA	NA	NA	40	NA	NA	NA	NA	NA	NA
Plcb4	5	NA	NA	22	NA	NA	NA	NA	NA	NA	NA	NA	NA	NA	NA	NA	NA	NA	NA	NA	NA	NA
Plcl2	NA	4	NA	NA	NA	9	NA	NA	4	NA	NA	NA	NA	NA	NA	NA	NA	NA	NA	NA	NA	NA
Plcxd2	NA	NA	NA	NA	NA	NA	NA	NA	NA	5	NA	51	NA	8	NA	NA	NA	NA	NA	NA	NA	NA
Plekhf2	NA	NA	NA	NA	NA	NA	NA	9	NA	6	NA	NA	NA	NA	NA	NA	NA	NA	NA	NA	NA	NA
Plxnc1	NA	NA	NA	NA	16	NA	NA	NA	NA	NA	NA	NA	NA	NA	NA	NA	NA	6	NA	NA	NA	NA
Plxnd1	NA	NA	8	NA	NA	NA	NA	NA	NA	NA	NA	14	NA	NA	NA	NA	NA	NA	NA	NA	NA	NA
Pmp22	2	NA	NA	NA	NA	NA	NA	5	NA	NA	NA	NA	NA	NA	NA	NA	NA	NA	NA	NA	NA	NA
Pofut2	NA	4	NA	NA	NA	NA	NA	NA	NA	NA	NA	NA	NA	NA	17	NA	NA	NA	NA	NA	NA	NA
Polg	NA	NA	NA	NA	NA	9	16	NA	NA	NA	NA	NA	NA	NA	NA	NA	NA	NA	NA	NA	NA	9
Pou3f3	NA	NA	NA	NA	NA	4	NA	NA	NA	NA	NA	NA	NA	NA	NA	NA	NA	NA	NA	NA	NA	12
Ppara	NA	NA	NA	NA	NA	NA	NA	NA	NA	4	NA	66	NA	NA	NA	NA	NA	NA	NA	NA	NA	NA
Ppargc1a	NA	NA	NA	NA	NA	NA	NA	NA	NA	39	NA	NA	NA	NA	NA	NA	NA	12	NA	NA	NA	NA
Ppp1r12b	NA	NA	NA	NA	NA	NA	NA	NA	18	NA	NA	NA	NA	5	NA	NA	NA	NA	NA	NA	NA	NA
Ppp1r3b	2	NA	NA	NA	NA	NA	NA	NA	NA	NA	NA	38	NA	NA	NA	NA	NA	NA	NA	NA	NA	NA
Ppp2r2c	NA	NA	NA	27	NA	3	NA	NA	NA	NA	NA	NA	NA	NA	NA	NA	NA	NA	NA	NA	NA	NA
Ppp2r3a	NA	NA	NA	NA	NA	NA	NA	NA	NA	12	NA	NA	NA	NA	NA	NA	NA	NA	NA	NA	NA	20
Ppp2r5c	NA	NA	NA	NA	NA	NA	6	2	NA	NA	NA	NA	NA	NA	NA	NA	NA	9	NA	NA	NA	NA
Prdm1	NA	NA	NA	NA	27	NA	3	4	NA	NA	NA	NA	NA	NA	NA	NA	NA	NA	NA	NA	NA	NA
Prdm14	NA	NA	NA	NA	NA	NA	22	15	NA	NA	NA	NA	NA	NA	NA	NA	NA	NA	NA	NA	NA	NA
Prdm2	NA	6	NA	NA	NA	NA	NA	NA	NA	NA	NA	NA	NA	NA	NA	NA	NA	17	NA	NA	NA	NA
Prex1	NA	NA	NA	NA	NA	NA	15	NA	NA	NA	NA	NA	NA	NA	NA	NA	9	NA	NA	NA	NA	NA
Prg2	NA	3	NA	NA	6	NA	NA	NA	NA	NA	NA	NA	NA	NA	NA	NA	NA	NA	NA	NA	NA	NA
Prkca	NA	NA	NA	NA	15	NA	NA	NA	NA	NA	NA	NA	NA	NA	NA	7	NA	14	NA	NA	NA	NA
Prmt8	NA	NA	NA	NA	NA	NA	NA	NA	NA	NA	NA	NA	NA	NA	NA	NA	NA	NA	NA	13	NA	15
Prss52	NA	NA	NA	35	NA	20	NA	NA	NA	NA	NA	NA	NA	NA	NA	NA	NA	NA	NA	NA	NA	7
Psd2	NA	NA	NA	35	NA	NA	NA	NA	NA	NA	NA	NA	NA	NA	NA	NA	NA	NA	5	NA	NA	NA
Psd4	NA	NA	NA	NA	NA	NA	NA	NA	NA	15	NA	NA	NA	NA	NA	NA	7	5	NA	NA	NA	NA
Psmd7	NA	NA	NA	NA	NA	NA	NA	NA	NA	NA	4	NA	NA	NA	NA	NA	NA	NA	NA	NA	NA	12
Pstpip1	NA	NA	2	NA	NA	NA	NA	NA	NA	NA	NA	NA	NA	NA	NA	NA	11	NA	NA	NA	NA	NA
Ptchd3	NA	NA	18	NA	NA	NA	NA	NA	NA	NA	NA	NA	NA	NA	NA	NA	NA	14	NA	NA	NA	NA
Ptges2	NA	NA	NA	NA	NA	NA	NA	NA	NA	4	NA	20	NA	NA	NA	NA	NA	NA	NA	NA	NA	NA
Ptn	NA	NA	NA	NA	NA	20	NA	NA	NA	NA	NA	NA	NA	16	NA	NA	NA	NA	NA	NA	NA	NA
Ptprn2	NA	NA	NA	NA	NA	9	NA	NA	NA	NA	NA	NA	NA	NA	NA	NA	NA	NA	NA	NA	NA	16
Ptpro	NA	NA	12	NA	NA	NA	NA	NA	NA	NA	NA	NA	NA	NA	NA	13	NA	NA	NA	NA	NA	NA
Pum1	NA	NA	NA	NA	NA	NA	5	9	NA	NA	NA	NA	NA	NA	NA	NA	NA	NA	NA	NA	NA	NA
Pxdn	3	NA	NA	NA	NA	25	NA	NA	NA	NA	NA	NA	7	NA	NA	NA	NA	NA	NA	NA	NA	13
Qdpr	NA	NA	NA	NA	NA	NA	NA	NA	NA	NA	NA	24	NA	NA	33	NA	NA	NA	NA	NA	NA	NA
Qk	NA	NA	NA	NA	NA	NA	7	NA	13	NA	NA	NA	NA	NA	NA	5	NA	NA	NA	NA	NA	NA
Qrsl1	NA	NA	NA	NA	14	NA	NA	NA	NA	NA	NA	NA	NA	NA	NA	NA	NA	NA	5	NA	NA	NA
R3hdml	NA	NA	NA	NA	NA	NA	7	NA	NA	NA	NA	NA	NA	NA	NA	NA	NA	7	NA	NA	NA	NA
Rab11a	NA	NA	NA	29	NA	NA	NA	NA	NA	NA	NA	8	NA	NA	NA	NA	NA	NA	NA	NA	NA	NA
Rab11fip4	NA	NA	NA	NA	NA	NA	NA	NA	NA	8	NA	12	NA	NA	NA	NA	NA	NA	NA	NA	NA	NA
Rab14	NA	5	NA	NA	NA	NA	NA	NA	NA	NA	NA	4	NA	8	NA	NA	NA	NA	NA	NA	NA	NA
Rad23b	NA	NA	NA	NA	NA	NA	NA	4	NA	NA	NA	NA	NA	3	NA	NA	NA	NA	NA	NA	NA	NA
Rapgef5	NA	NA	NA	NA	NA	24	NA	NA	NA	NA	NA	NA	NA	NA	NA	NA	NA	NA	NA	NA	NA	51
Rasgef1a	NA	NA	NA	NA	NA	5	NA	NA	NA	NA	NA	NA	19	NA	NA	19	NA	NA	NA	NA	NA	NA
Rasgef1b	NA	NA	4	NA	NA	NA	NA	NA	NA	NA	NA	NA	11	NA	NA	NA	NA	NA	NA	NA	NA	21
Rasgef1c	NA	NA	NA	NA	NA	9	NA	NA	NA	NA	NA	NA	NA	NA	NA	15	NA	NA	NA	NA	NA	NA
Rasgrp1	NA	NA	NA	NA	NA	12	NA	NA	NA	NA	NA	NA	NA	35	NA	NA	NA	NA	NA	NA	31	NA
Rasl10b	NA	NA	NA	NA	NA	9	NA	NA	NA	NA	NA	NA	NA	NA	NA	19	NA	NA	NA	NA	NA	NA
Rbfox1	NA	NA	NA	39	NA	20	NA	NA	13	NA	NA	NA	NA	NA	NA	NA	NA	NA	NA	NA	NA	NA
Rbfox3	NA	NA	NA	96	NA	27	NA	NA	NA	NA	NA	NA	NA	NA	NA	25	NA	NA	NA	NA	NA	NA
Rbm19	NA	4	NA	NA	NA	NA	NA	NA	NA	NA	NA	NA	NA	NA	NA	NA	NA	NA	NA	NA	NA	54
Rbms3	NA	NA	NA	NA	NA	NA	NA	NA	NA	10	NA	NA	NA	27	NA	NA	NA	NA	NA	NA	NA	NA
Rbpj	NA	NA	7	NA	NA	NA	9	8	NA	NA	NA	NA	NA	6	NA	NA	NA	NA	NA	NA	NA	NA
Rcvrn	NA	NA	NA	20	NA	NA	NA	NA	NA	NA	NA	NA	NA	NA	NA	8	NA	NA	NA	NA	NA	NA
Relb	NA	NA	NA	NA	NA	NA	5	NA	NA	NA	NA	NA	NA	NA	NA	NA	NA	15	NA	NA	NA	NA
Rftn1	NA	NA	NA	NA	11	NA	NA	NA	26	NA	NA	NA	NA	NA	NA	NA	NA	NA	NA	NA	NA	7
Rgs10	NA	NA	NA	NA	NA	NA	NA	NA	NA	NA	NA	NA	3	NA	NA	NA	NA	NA	NA	NA	11	NA
Rgs13	NA	NA	17	NA	11	NA	NA	NA	NA	NA	NA	NA	NA	NA	NA	NA	NA	NA	NA	NA	NA	NA
Rgs4	NA	NA	NA	NA	NA	4	NA	NA	NA	NA	NA	NA	NA	6	NA	NA	NA	NA	NA	NA	NA	NA
Rgs6	NA	8	NA	NA	NA	NA	NA	NA	NA	NA	NA	NA	NA	NA	NA	NA	NA	NA	NA	NA	NA	4
Rhbg	NA	NA	NA	NA	NA	6	NA	NA	NA	NA	NA	NA	NA	NA	NA	3	NA	NA	NA	NA	NA	16
Rhcg	NA	NA	NA	NA	NA	NA	NA	NA	NA	NA	NA	NA	NA	NA	NA	17	NA	NA	NA	NA	NA	8
Rhou	NA	2	NA	NA	NA	NA	NA	NA	NA	NA	NA	NA	NA	NA	NA	NA	15	NA	NA	NA	NA	NA
Rnd3	NA	NA	NA	NA	NA	NA	NA	NA	NA	NA	NA	NA	NA	19	NA	NA	NA	NA	NA	NA	NA	30
Rnf144b	NA	NA	25	NA	NA	NA	NA	NA	NA	NA	NA	24	NA	NA	NA	NA	NA	NA	NA	NA	NA	NA
Rpia	NA	5	NA	NA	15	NA	NA	NA	NA	NA	NA	NA	NA	NA	6	NA	NA	NA	14	NA	NA	NA
Rpl11	NA	NA	NA	NA	NA	NA	NA	NA	NA	NA	NA	NA	NA	NA	NA	NA	NA	NA	4	NA	22	NA
Rpl34	NA	NA	10	NA	NA	NA	NA	NA	NA	NA	NA	NA	NA	NA	NA	NA	NA	NA	NA	NA	18	NA
Rpl36-ps3	NA	NA	NA	NA	NA	NA	4	11	NA	NA	NA	NA	NA	NA	NA	NA	NA	NA	NA	NA	NA	14
Rpl38	NA	NA	NA	22	NA	NA	5	NA	NA	NA	NA	NA	NA	NA	NA	NA	NA	NA	NA	NA	NA	NA
Rpl7l1	NA	NA	NA	NA	NA	NA	9	8	NA	NA	NA	NA	NA	NA	NA	NA	NA	NA	NA	NA	NA	NA
Rplp1	NA	NA	NA	NA	NA	NA	NA	NA	NA	NA	NA	NA	NA	NA	29	NA	NA	NA	NA	NA	NA	10
Rprml	NA	NA	NA	NA	NA	3	NA	NA	NA	NA	NA	NA	NA	NA	NA	17	NA	NA	NA	NA	NA	NA
Rps18-ps3	NA	NA	NA	NA	NA	30	NA	NA	NA	NA	NA	NA	NA	NA	NA	NA	NA	NA	NA	NA	NA	12
Rrp7a	NA	NA	NA	NA	NA	NA	9	NA	NA	NA	NA	NA	NA	NA	NA	NA	13	NA	NA	NA	NA	NA
Rtn4r	NA	NA	NA	28	NA	2	NA	NA	NA	NA	NA	NA	NA	NA	NA	NA	NA	NA	NA	NA	NA	NA
Runx1	NA	NA	40	NA	NA	NA	NA	NA	NA	NA	NA	NA	NA	10	126	NA	NA	NA	NA	NA	46	NA
Rybp	NA	NA	NA	NA	NA	NA	4	8	NA	NA	NA	NA	NA	NA	NA	NA	NA	NA	NA	NA	NA	NA
Ryr2	NA	NA	NA	NA	NA	NA	NA	3	12	NA	NA	NA	NA	NA	NA	NA	NA	NA	NA	NA	NA	NA
S1pr1	10	NA	NA	NA	NA	NA	NA	NA	NA	NA	NA	NA	NA	NA	NA	NA	NA	NA	8	NA	NA	NA
S1pr3	NA	NA	NA	NA	8	NA	NA	NA	NA	NA	NA	NA	NA	7	NA	NA	NA	NA	NA	NA	NA	NA
Sall1	NA	NA	NA	NA	NA	NA	49	32	NA	NA	NA	NA	NA	NA	NA	NA	NA	NA	NA	NA	NA	NA
Sall3	NA	NA	NA	NA	NA	NA	NA	NA	NA	NA	NA	NA	NA	NA	23	NA	NA	NA	NA	NA	33	NA
Sash1	NA	NA	8	NA	7	NA	NA	NA	NA	NA	NA	NA	NA	NA	NA	NA	NA	NA	NA	NA	NA	NA
Satb1	NA	NA	NA	NA	NA	NA	NA	NA	NA	NA	NA	NA	NA	NA	NA	NA	NA	NA	12	NA	28	NA
Scamp1	NA	NA	13	NA	NA	NA	NA	NA	NA	NA	NA	NA	NA	NA	NA	4	NA	NA	NA	NA	NA	NA
Scara5	NA	NA	NA	NA	NA	NA	NA	NA	NA	NA	NA	NA	NA	NA	NA	NA	16	NA	NA	16	NA	NA
Scpep1	NA	NA	NA	NA	NA	NA	18	2	NA	NA	NA	NA	NA	NA	NA	NA	NA	NA	NA	NA	NA	NA
Sct	NA	NA	NA	NA	2	NA	NA	NA	NA	NA	NA	NA	NA	NA	NA	NA	8	NA	NA	NA	NA	NA
Scube1	NA	NA	NA	NA	NA	NA	NA	NA	NA	NA	10	NA	6	NA	NA	NA	NA	NA	NA	NA	NA	NA
Sdccag8	NA	NA	NA	6	NA	5	NA	NA	NA	NA	NA	NA	NA	NA	NA	NA	NA	NA	NA	NA	NA	NA
Sdk2	NA	4	NA	NA	NA	NA	NA	NA	NA	NA	NA	NA	NA	NA	NA	NA	NA	NA	NA	NA	55	13
Sdpr	5	NA	NA	NA	NA	NA	NA	NA	NA	NA	NA	NA	NA	3	NA	NA	NA	NA	NA	NA	NA	NA
Sel1l3	NA	NA	NA	33	NA	12	NA	NA	NA	NA	NA	NA	NA	NA	NA	NA	NA	NA	NA	NA	NA	NA
Sell	NA	5	NA	NA	NA	NA	NA	NA	NA	NA	NA	NA	NA	NA	NA	NA	NA	NA	19	NA	NA	NA
2009-09-01	NA	NA	NA	NA	NA	NA	NA	NA	NA	NA	NA	NA	NA	NA	NA	11	13	NA	NA	NA	NA	NA
Sfxn5	4	NA	NA	NA	NA	6	NA	NA	NA	NA	NA	NA	NA	NA	NA	NA	NA	NA	NA	NA	NA	NA
Sgip1	NA	NA	5	NA	5	NA	NA	NA	NA	NA	NA	NA	9	NA	NA	NA	NA	NA	NA	NA	NA	NA
Sgms2	NA	14	NA	NA	NA	NA	NA	NA	NA	5	NA	NA	NA	NA	NA	NA	NA	NA	NA	NA	NA	NA
Shank2	NA	NA	NA	NA	NA	NA	NA	NA	NA	36	NA	NA	NA	NA	NA	22	NA	NA	NA	NA	NA	NA
Shroom3	NA	NA	NA	NA	NA	NA	NA	NA	NA	NA	NA	28	3	NA	NA	NA	NA	7	NA	NA	NA	NA
Siglec15	NA	6	NA	NA	NA	NA	NA	NA	NA	NA	NA	NA	NA	NA	NA	NA	NA	NA	NA	NA	22	NA
Siglec5	NA	NA	NA	NA	NA	NA	7	5	NA	NA	NA	NA	NA	NA	NA	NA	NA	NA	NA	NA	NA	NA
Skap1	NA	NA	NA	NA	NA	NA	NA	NA	NA	2	NA	NA	NA	NA	NA	NA	NA	NA	NA	NA	NA	7
Slc10a7	NA	NA	NA	NA	NA	NA	13	13	NA	NA	NA	NA	NA	NA	NA	NA	NA	NA	NA	NA	NA	NA
Slc16a12	NA	NA	NA	NA	NA	NA	NA	NA	NA	19	NA	28	NA	NA	NA	NA	NA	NA	NA	NA	NA	NA
Slc16a14	NA	NA	NA	NA	NA	NA	5	NA	NA	13	NA	NA	NA	NA	NA	NA	NA	NA	NA	NA	NA	NA
Slc16a5	NA	NA	NA	NA	NA	NA	NA	NA	NA	NA	NA	NA	NA	NA	NA	NA	NA	3	NA	NA	6	NA
Slc17a9	NA	5	NA	NA	NA	NA	9	NA	NA	NA	NA	NA	NA	NA	NA	NA	NA	NA	NA	NA	NA	NA
Slc19a1	NA	NA	NA	NA	NA	NA	NA	NA	NA	8	NA	18	NA	NA	NA	NA	NA	NA	NA	NA	NA	NA
Slc1a2	NA	NA	NA	NA	39	28	NA	NA	NA	NA	NA	NA	NA	NA	NA	NA	NA	NA	NA	NA	NA	NA
Slc22a12	NA	NA	NA	43	NA	NA	10	NA	NA	NA	NA	NA	NA	NA	NA	NA	NA	NA	NA	NA	NA	NA
Slc25a13	NA	NA	NA	NA	NA	NA	NA	NA	NA	NA	7	14	NA	NA	NA	NA	NA	NA	NA	NA	NA	NA
Slc25a18	NA	NA	15	NA	NA	NA	NA	NA	NA	19	NA	NA	NA	NA	NA	NA	NA	NA	NA	NA	NA	NA
Slc25a30	NA	NA	NA	NA	NA	NA	NA	NA	NA	17	NA	14	NA	NA	NA	NA	NA	NA	NA	NA	NA	NA
Slc27a2	NA	NA	NA	NA	NA	NA	NA	NA	NA	14	NA	16	NA	NA	NA	NA	NA	NA	NA	NA	NA	NA
Slc2a2	NA	NA	NA	NA	NA	NA	NA	NA	NA	NA	NA	46	NA	NA	NA	8	NA	15	NA	NA	NA	NA
Slc34a2	NA	NA	NA	NA	NA	NA	NA	NA	NA	NA	NA	21	NA	NA	NA	NA	NA	27	NA	NA	NA	NA
Slc35f5	NA	NA	NA	NA	NA	NA	NA	NA	9	NA	NA	NA	NA	NA	NA	NA	NA	4	NA	NA	NA	NA
Slc38a4	NA	NA	NA	NA	NA	NA	2	NA	NA	NA	NA	45	NA	NA	NA	NA	17	NA	NA	NA	NA	NA
Slc39a9	NA	NA	NA	NA	NA	NA	6	4	NA	NA	NA	NA	NA	NA	NA	NA	NA	NA	NA	NA	NA	NA
Slc3a1	NA	NA	NA	NA	NA	NA	NA	NA	NA	8	NA	19	NA	NA	NA	NA	NA	NA	NA	NA	NA	NA
Slc45a1	NA	NA	NA	NA	NA	NA	NA	2	NA	NA	NA	15	NA	NA	NA	NA	NA	NA	NA	NA	NA	NA
Slc6a1	NA	NA	NA	NA	NA	NA	NA	NA	NA	NA	NA	NA	NA	NA	NA	12	NA	NA	NA	NA	NA	5
Slc6a12	NA	3	NA	NA	NA	NA	NA	NA	NA	NA	NA	NA	NA	NA	NA	NA	12	NA	NA	NA	NA	NA
Slc8a2	NA	NA	NA	12	NA	6	NA	NA	NA	NA	NA	NA	NA	NA	NA	NA	NA	NA	NA	NA	NA	NA
Slc9a3	NA	NA	NA	NA	NA	NA	NA	NA	NA	30	NA	NA	NA	NA	NA	NA	NA	44	NA	NA	NA	NA
Slc9a8	NA	NA	NA	41	NA	NA	NA	NA	NA	12	NA	NA	NA	NA	NA	NA	NA	NA	NA	NA	NA	NA
Slco2a1	NA	NA	NA	NA	NA	NA	NA	NA	NA	NA	NA	NA	67	NA	NA	NA	19	NA	NA	NA	NA	NA
Slco3a1	NA	NA	NA	NA	NA	NA	NA	NA	3	16	NA	NA	NA	NA	NA	NA	NA	NA	NA	NA	NA	11
Slit1	NA	NA	16	NA	NA	NA	NA	NA	NA	NA	NA	NA	NA	NA	NA	NA	NA	NA	NA	NA	NA	17
Slit3	NA	NA	NA	NA	NA	NA	13	NA	NA	NA	NA	NA	NA	8	NA	NA	NA	NA	NA	NA	NA	NA
Slmo2	5	NA	NA	NA	NA	NA	NA	NA	NA	NA	NA	NA	NA	NA	NA	NA	NA	6	NA	NA	NA	NA
Smco4	3	NA	NA	NA	NA	NA	NA	NA	5	NA	NA	NA	NA	NA	NA	NA	NA	NA	NA	NA	NA	NA
Smpd3	NA	NA	NA	NA	NA	16	NA	NA	NA	NA	NA	NA	NA	NA	NA	NA	NA	5	NA	NA	NA	NA
Smyd3	NA	NA	NA	NA	NA	NA	NA	NA	NA	NA	NA	NA	NA	13	28	NA	NA	NA	NA	NA	NA	NA
Snap25	NA	NA	NA	15	NA	14	NA	NA	NA	NA	NA	NA	NA	NA	NA	NA	NA	NA	NA	NA	NA	NA
Snapc3	NA	NA	NA	NA	NA	NA	8	NA	NA	NA	NA	NA	NA	7	NA	NA	NA	NA	NA	NA	NA	NA
Snx10	NA	NA	NA	NA	NA	NA	NA	NA	NA	NA	NA	NA	12	NA	NA	NA	NA	NA	NA	NA	NA	11
Snx11	NA	NA	NA	NA	NA	NA	8	3	NA	NA	NA	NA	NA	NA	NA	NA	NA	NA	NA	NA	NA	15
Soga2	NA	NA	NA	51	NA	NA	NA	3	NA	NA	NA	NA	NA	NA	NA	NA	NA	NA	NA	NA	NA	NA
Sorl1	NA	4	NA	NA	NA	NA	NA	NA	NA	NA	NA	NA	NA	15	NA	NA	NA	NA	7	NA	NA	23
Sos1	NA	NA	NA	NA	NA	NA	NA	NA	NA	NA	NA	NA	NA	NA	8	NA	17	NA	NA	NA	NA	NA
Sowahb	NA	NA	NA	NA	NA	NA	NA	NA	NA	NA	NA	NA	6	NA	NA	NA	NA	30	NA	NA	NA	NA
Sox11	NA	NA	NA	NA	NA	NA	NA	3	NA	NA	NA	NA	NA	NA	NA	NA	NA	NA	NA	NA	NA	40
Sox2	NA	NA	NA	NA	NA	NA	17	9	NA	NA	NA	NA	NA	NA	NA	2	NA	NA	NA	NA	NA	15
Sox4	NA	NA	4	NA	NA	NA	NA	NA	12	NA	NA	NA	NA	NA	NA	NA	NA	NA	NA	NA	NA	23
Spaca7	NA	NA	NA	NA	NA	NA	13	10	NA	NA	NA	NA	NA	NA	NA	NA	NA	NA	NA	NA	NA	8
Spats1	NA	NA	NA	NA	NA	NA	3	7	NA	NA	NA	NA	NA	NA	NA	NA	NA	NA	NA	NA	NA	NA
Specc1l	NA	NA	NA	NA	NA	NA	NA	NA	NA	NA	NA	NA	NA	NA	NA	NA	13	10	NA	NA	NA	NA
Sptbn1	4	NA	NA	NA	NA	NA	NA	NA	7	NA	NA	NA	NA	NA	NA	NA	NA	NA	NA	NA	NA	NA
Srbd1	NA	NA	NA	NA	NA	NA	8	NA	NA	NA	21	NA	NA	NA	34	NA	NA	NA	NA	NA	NA	NA
Src	NA	NA	NA	NA	NA	NA	13	NA	NA	NA	NA	NA	NA	NA	NA	NA	NA	NA	NA	NA	NA	14
Srl	NA	NA	NA	NA	6	NA	NA	NA	11	NA	NA	NA	NA	NA	NA	NA	NA	NA	NA	NA	NA	NA
Srpk2	NA	3	NA	NA	NA	10	NA	NA	NA	NA	NA	NA	NA	NA	NA	NA	NA	NA	NA	NA	NA	NA
Srrm4	NA	NA	NA	22	NA	NA	NA	NA	NA	NA	NA	NA	NA	NA	NA	15	NA	NA	NA	NA	NA	NA
Sspn	NA	NA	12	NA	NA	NA	NA	NA	12	NA	NA	NA	NA	NA	NA	NA	7	NA	NA	NA	NA	NA
Ssr2	NA	NA	NA	NA	NA	NA	10	5	NA	NA	NA	NA	NA	NA	NA	NA	NA	NA	NA	NA	NA	NA
Sstr4	NA	NA	NA	NA	NA	NA	NA	NA	10	NA	NA	NA	13	NA	NA	NA	NA	NA	NA	NA	NA	NA
St14	NA	NA	41	NA	NA	NA	NA	NA	NA	NA	NA	NA	NA	NA	NA	NA	NA	7	NA	NA	NA	NA
St3gal4	NA	NA	NA	108	NA	NA	NA	NA	NA	NA	NA	7	NA	NA	NA	NA	NA	NA	NA	NA	NA	NA
St6galnac3	NA	NA	NA	NA	NA	NA	NA	NA	NA	NA	NA	NA	NA	NA	41	9	NA	NA	NA	NA	NA	NA
Stk24	NA	2	NA	NA	NA	NA	NA	NA	NA	NA	NA	15	NA	NA	NA	NA	NA	NA	NA	NA	NA	NA
Stk32c	NA	NA	NA	NA	NA	20	NA	NA	NA	NA	NA	NA	NA	NA	NA	35	NA	NA	NA	NA	NA	NA
Stx11	NA	3	NA	NA	11	NA	NA	NA	NA	NA	NA	NA	NA	NA	NA	NA	NA	NA	NA	NA	NA	NA
Sulf2	NA	NA	NA	NA	NA	NA	15	NA	NA	NA	4	NA	NA	NA	NA	NA	NA	8	NA	NA	NA	NA
Susd1	NA	3	19	NA	NA	NA	NA	NA	NA	NA	NA	NA	NA	NA	NA	NA	NA	NA	NA	NA	NA	NA
Sv2b	NA	NA	NA	48	NA	24	NA	NA	NA	NA	NA	NA	NA	NA	NA	NA	NA	NA	NA	NA	NA	NA
Svip	NA	3	NA	NA	NA	NA	NA	NA	NA	NA	NA	NA	NA	5	NA	NA	NA	NA	NA	NA	NA	NA
Syn3	NA	NA	NA	NA	23	NA	NA	NA	NA	NA	NA	NA	NA	11	NA	NA	NA	NA	NA	NA	NA	NA
Synb	NA	3	NA	NA	NA	NA	NA	NA	NA	NA	NA	NA	NA	NA	NA	NA	NA	12	NA	NA	NA	NA
Tbc1d7	NA	NA	NA	NA	NA	NA	NA	NA	3	NA	NA	NA	NA	NA	NA	NA	36	NA	NA	NA	NA	NA
Tbc1d9	NA	NA	12	NA	NA	NA	NA	5	NA	NA	NA	NA	NA	NA	NA	6	NA	NA	NA	NA	NA	NA
Tbx19	NA	NA	NA	NA	NA	6	NA	NA	NA	NA	NA	NA	NA	NA	NA	8	NA	NA	NA	NA	NA	NA
Tbx3	NA	6	NA	NA	NA	NA	37	NA	NA	NA	NA	NA	NA	NA	NA	NA	NA	NA	NA	NA	NA	NA
Tbx4	NA	NA	NA	NA	NA	NA	NA	NA	NA	NA	7	NA	NA	NA	15	NA	NA	NA	NA	NA	NA	NA
Tcaim	NA	NA	NA	NA	NA	26	NA	NA	NA	NA	NA	NA	NA	NA	NA	54	NA	NA	NA	NA	NA	NA
Tcf7l2	NA	NA	NA	NA	NA	NA	NA	NA	NA	NA	11	NA	NA	NA	6	NA	NA	26	NA	NA	NA	NA
Tcof1	NA	NA	NA	NA	NA	NA	6	NA	NA	NA	NA	NA	NA	NA	NA	NA	NA	NA	NA	NA	34	NA
Tcp11	NA	NA	NA	NA	NA	NA	40	2	NA	NA	NA	NA	NA	NA	NA	NA	NA	NA	NA	NA	NA	NA
Tead1	NA	NA	NA	NA	NA	NA	NA	NA	17	NA	NA	NA	NA	4	NA	NA	NA	NA	NA	NA	NA	NA
Tenm4	NA	NA	NA	NA	NA	NA	3	NA	NA	NA	NA	NA	NA	NA	NA	6	NA	NA	NA	NA	NA	NA
Tet2	NA	NA	NA	NA	21	NA	NA	NA	NA	NA	NA	NA	NA	NA	15	NA	NA	NA	NA	NA	NA	NA
Tex29	NA	NA	10	NA	NA	NA	NA	NA	NA	NA	NA	NA	NA	NA	NA	NA	NA	NA	NA	NA	NA	16
Tfap2c	NA	NA	NA	NA	NA	NA	31	7	NA	NA	NA	NA	NA	NA	NA	NA	55	NA	NA	NA	NA	NA
Tfcp2l1	NA	NA	NA	NA	NA	NA	11	NA	NA	35	NA	NA	NA	NA	NA	NA	NA	NA	NA	NA	NA	NA
Tff3	NA	NA	NA	20	NA	NA	10	NA	NA	NA	NA	NA	NA	NA	NA	NA	NA	NA	NA	NA	NA	NA
Tfpi	NA	NA	10	NA	NA	NA	NA	NA	NA	NA	NA	NA	NA	NA	NA	NA	10	NA	NA	NA	NA	NA
Thbs2	NA	NA	NA	NA	NA	NA	NA	NA	NA	NA	10	NA	NA	8	NA	NA	NA	NA	NA	NA	NA	NA
Thop1	NA	5	NA	NA	NA	NA	20	NA	NA	NA	NA	NA	NA	NA	NA	NA	NA	NA	NA	NA	NA	NA
Thy1	NA	NA	NA	NA	NA	NA	NA	NA	NA	NA	NA	NA	NA	NA	NA	NA	NA	NA	NA	NA	56	20
Tiam1	NA	NA	NA	18	NA	NA	NA	NA	NA	NA	NA	NA	NA	NA	NA	14	NA	NA	NA	NA	NA	NA
Tiam2	NA	NA	NA	NA	NA	NA	NA	NA	NA	NA	NA	NA	NA	4	NA	NA	NA	8	NA	NA	NA	NA
Timp3	NA	NA	NA	NA	NA	NA	NA	NA	NA	10	NA	NA	5	NA	NA	NA	NA	NA	NA	NA	NA	NA
Tle4	NA	NA	NA	NA	NA	NA	13	8	NA	NA	NA	NA	NA	NA	NA	NA	NA	NA	NA	NA	NA	8
Tm4sf5	NA	NA	11	NA	NA	NA	NA	NA	NA	NA	NA	NA	NA	NA	NA	NA	NA	11	NA	NA	NA	NA
Tmem104	NA	NA	NA	26	NA	NA	NA	NA	NA	NA	NA	NA	NA	NA	9	NA	NA	NA	NA	NA	NA	NA
Tmem108	NA	7	NA	76	NA	NA	NA	NA	NA	NA	NA	NA	NA	NA	NA	NA	NA	NA	NA	NA	NA	7
Tmem169	NA	NA	NA	NA	NA	NA	NA	NA	NA	10	NA	19	NA	NA	NA	NA	NA	NA	NA	NA	NA	NA
Tmem17	NA	NA	NA	NA	NA	NA	13	2	NA	10	NA	NA	NA	NA	NA	NA	NA	NA	NA	NA	NA	NA
Tmem178	NA	NA	NA	7	NA	13	NA	NA	NA	NA	NA	NA	NA	NA	NA	NA	NA	NA	NA	NA	NA	NA
Tmem182	NA	NA	NA	NA	NA	NA	NA	NA	NA	9	NA	NA	NA	NA	NA	NA	NA	NA	NA	NA	NA	17
Tmem220	NA	NA	NA	NA	NA	NA	5	4	NA	NA	NA	NA	NA	NA	NA	NA	3	NA	NA	NA	NA	NA
Tmem230	NA	NA	12	NA	NA	NA	NA	NA	NA	NA	NA	NA	NA	NA	NA	NA	NA	10	NA	NA	NA	NA
Tmem30b	8	NA	NA	NA	NA	NA	NA	NA	NA	NA	6	NA	NA	NA	NA	NA	NA	NA	NA	NA	NA	NA
Tmem63c	NA	NA	NA	13	NA	6	NA	NA	NA	NA	NA	NA	NA	NA	NA	NA	NA	NA	NA	NA	NA	NA
Tmem64	NA	NA	NA	NA	NA	NA	14	NA	NA	NA	NA	NA	NA	NA	4	NA	NA	NA	NA	NA	NA	NA
Tmem91	NA	NA	NA	NA	NA	NA	7	3	NA	NA	NA	NA	NA	NA	NA	NA	NA	NA	NA	NA	NA	NA
Tmprss12	NA	NA	NA	NA	NA	NA	14	5	NA	NA	NA	NA	NA	NA	NA	NA	NA	NA	NA	NA	NA	NA
Tmprss2	NA	NA	NA	NA	NA	NA	NA	NA	NA	34	NA	NA	NA	NA	NA	NA	NA	37	NA	NA	NA	NA
Tnfrsf11a	NA	NA	12	NA	NA	NA	NA	NA	NA	NA	NA	NA	NA	NA	NA	NA	NA	3	NA	NA	NA	NA
Tnfrsf13b	NA	NA	NA	NA	13	NA	NA	NA	NA	NA	NA	NA	NA	NA	NA	NA	NA	NA	3	NA	NA	NA
Tnrc18	NA	NA	NA	NA	NA	NA	11	NA	NA	NA	NA	NA	NA	NA	NA	NA	10	NA	NA	NA	NA	NA
Tomm20	NA	NA	NA	NA	NA	NA	NA	NA	NA	9	NA	NA	NA	NA	NA	NA	NA	5	NA	NA	NA	NA
Tpcn2	NA	14	NA	NA	NA	NA	12	NA	NA	30	11	NA	NA	NA	NA	NA	NA	NA	NA	NA	NA	NA
Tpgs2	NA	NA	10	NA	9	NA	NA	NA	NA	NA	NA	NA	NA	NA	NA	NA	NA	NA	NA	NA	NA	NA
Tpm1	NA	NA	NA	NA	NA	NA	5	NA	NA	NA	NA	NA	NA	7	NA	NA	NA	NA	NA	NA	NA	NA
Trabd2b	NA	NA	NA	NA	NA	NA	NA	NA	63	31	NA	NA	NA	NA	NA	NA	NA	NA	NA	NA	NA	NA
Trat1	NA	NA	NA	NA	NA	NA	6	5	NA	NA	NA	NA	NA	NA	NA	NA	NA	NA	NA	NA	NA	NA
Trib2	7	NA	NA	NA	NA	NA	NA	NA	NA	5	NA	NA	NA	NA	32	NA	NA	NA	NA	NA	NA	NA
Trim2	NA	NA	NA	NA	NA	NA	NA	NA	NA	NA	NA	NA	NA	NA	NA	NA	NA	3	NA	NA	NA	5
Trim29	NA	NA	21	NA	NA	NA	NA	NA	NA	14	NA	NA	NA	NA	NA	NA	NA	NA	NA	NA	NA	NA
Trim71	NA	NA	NA	NA	NA	NA	4	23	NA	NA	NA	NA	NA	NA	NA	NA	NA	NA	NA	NA	NA	NA
Trps1	NA	NA	10	NA	NA	NA	NA	NA	NA	7	NA	NA	NA	NA	NA	NA	NA	NA	NA	NA	NA	NA
Tspan11	NA	NA	NA	27	NA	NA	NA	NA	NA	NA	10	NA	NA	NA	NA	NA	NA	NA	NA	NA	NA	NA
Tspan18	17	NA	NA	NA	NA	NA	NA	NA	NA	NA	NA	NA	NA	NA	NA	NA	NA	NA	NA	NA	NA	4
Tspan33	NA	NA	NA	NA	NA	NA	NA	NA	NA	11	NA	NA	NA	NA	12	NA	NA	NA	NA	NA	NA	NA
Tssc1	NA	NA	NA	NA	NA	8	NA	NA	NA	NA	NA	NA	NA	NA	NA	5	NA	NA	NA	NA	NA	23
Ttc29	NA	NA	NA	NA	NA	NA	16	7	NA	NA	NA	NA	NA	NA	NA	NA	NA	NA	NA	NA	NA	NA
Ttc39b	NA	NA	NA	NA	NA	NA	NA	2	NA	NA	NA	NA	NA	NA	15	NA	NA	NA	NA	NA	NA	NA
Ttc8	NA	NA	NA	NA	NA	NA	NA	NA	NA	NA	NA	NA	NA	NA	NA	11	NA	NA	NA	NA	NA	13
Ubash3b	NA	NA	NA	26	NA	NA	NA	NA	NA	NA	NA	NA	NA	24	NA	NA	NA	NA	NA	NA	NA	9
Ube2e3	NA	NA	NA	NA	11	NA	NA	NA	NA	NA	NA	NA	NA	NA	9	NA	NA	NA	NA	NA	NA	NA
Umps	NA	NA	NA	NA	NA	19	NA	NA	NA	NA	NA	NA	NA	NA	NA	NA	NA	9	NA	NA	NA	NA
Upp2	NA	NA	NA	NA	NA	NA	NA	NA	NA	4	NA	25	NA	NA	NA	NA	NA	NA	NA	NA	NA	NA
Usp20	NA	NA	NA	28	11	NA	NA	NA	NA	NA	NA	NA	NA	NA	NA	NA	NA	NA	NA	NA	NA	NA
Usp24	NA	NA	NA	NA	NA	NA	NA	NA	NA	13	5	NA	NA	NA	NA	NA	NA	NA	NA	NA	NA	NA
Usp6nl	NA	NA	NA	NA	17	NA	NA	NA	NA	NA	NA	NA	NA	NA	11	8	6	NA	NA	NA	NA	NA
Utp18	NA	NA	NA	30	NA	6	NA	NA	NA	NA	NA	NA	NA	NA	NA	NA	NA	NA	NA	NA	NA	12
Utrn	NA	NA	NA	NA	NA	NA	NA	NA	NA	NA	NA	NA	2	NA	NA	NA	4	NA	NA	NA	NA	NA
Vash2	NA	NA	12	NA	NA	NA	NA	NA	NA	NA	NA	NA	NA	NA	NA	NA	14	NA	NA	NA	NA	NA
Vdr	NA	NA	NA	NA	NA	NA	NA	NA	NA	9	NA	NA	NA	NA	NA	NA	NA	36	NA	NA	NA	NA
Vegfa	3	8	NA	NA	NA	NA	NA	NA	5	NA	NA	NA	NA	NA	NA	NA	NA	5	NA	NA	NA	NA
Vill	NA	NA	NA	NA	NA	NA	13	NA	NA	10	NA	NA	NA	NA	NA	NA	NA	NA	NA	NA	NA	NA
Vrk1	NA	NA	NA	NA	NA	NA	NA	NA	NA	NA	NA	NA	NA	NA	NA	16	NA	NA	NA	NA	11	24
Vstm5	NA	NA	NA	NA	NA	NA	NA	NA	NA	NA	NA	NA	NA	NA	NA	NA	5	11	NA	NA	NA	NA
Wbscr17	NA	NA	NA	NA	NA	NA	8	NA	2	NA	NA	NA	NA	NA	NA	NA	NA	NA	NA	NA	NA	28
Wdr5	NA	NA	NA	NA	NA	NA	9	NA	NA	NA	NA	34	NA	NA	NA	NA	NA	NA	NA	NA	NA	NA
Wnt7a	NA	NA	NA	36	NA	NA	NA	NA	NA	NA	NA	NA	NA	NA	NA	NA	NA	NA	NA	NA	NA	7
Wwox	NA	NA	NA	13	NA	NA	NA	NA	NA	NA	NA	17	NA	NA	NA	NA	NA	NA	NA	NA	NA	NA
Xkr5	NA	4	NA	NA	NA	NA	NA	5	NA	NA	NA	NA	NA	NA	NA	NA	NA	NA	NA	NA	NA	NA
Xylt1	NA	9	NA	NA	NA	13	NA	NA	NA	NA	NA	NA	NA	NA	30	NA	NA	NA	NA	NA	NA	NA
Ywhah	NA	NA	NA	NA	NA	12	NA	NA	NA	NA	NA	NA	NA	NA	NA	2	NA	NA	NA	NA	NA	NA
Ywhaq	5	NA	NA	NA	NA	NA	14	NA	NA	NA	NA	NA	NA	NA	NA	NA	NA	NA	NA	NA	NA	NA
Zbtb2	NA	NA	NA	NA	NA	NA	2	7	NA	NA	NA	NA	NA	NA	NA	NA	NA	NA	NA	NA	NA	NA
Zc3h12a	NA	NA	NA	NA	NA	NA	7	5	NA	NA	NA	NA	NA	NA	NA	NA	NA	NA	NA	NA	NA	NA
Zc3h12c	NA	NA	NA	NA	20	NA	NA	NA	NA	NA	NA	NA	NA	NA	NA	NA	NA	NA	NA	NA	NA	8
Zdhhc25	NA	NA	NA	NA	NA	NA	NA	NA	NA	NA	NA	NA	NA	NA	20	8	NA	NA	NA	NA	NA	NA
Zfhx3	NA	NA	NA	NA	NA	NA	NA	NA	NA	NA	NA	NA	NA	NA	NA	NA	NA	NA	NA	NA	9	70
Zfp365	NA	8	NA	NA	NA	30	NA	NA	NA	NA	NA	NA	NA	NA	NA	NA	NA	NA	NA	NA	NA	NA
Zfp462	NA	NA	19	NA	NA	NA	11	12	NA	NA	NA	NA	NA	NA	NA	NA	NA	NA	NA	NA	NA	10
Zfp536	NA	NA	NA	NA	NA	NA	8	NA	NA	NA	NA	NA	NA	NA	NA	NA	NA	NA	NA	NA	NA	15
Zfp608	NA	NA	NA	NA	NA	NA	NA	NA	NA	NA	NA	NA	NA	NA	NA	NA	NA	5	NA	NA	NA	27
Zfp64	NA	NA	NA	NA	NA	NA	16	6	NA	NA	NA	NA	NA	NA	NA	NA	NA	NA	NA	NA	NA	NA
Zfp957	NA	NA	NA	NA	NA	NA	NA	3	NA	NA	NA	NA	NA	NA	NA	NA	NA	NA	NA	NA	24	NA
Zfyve28	5	NA	NA	21	NA	NA	NA	NA	NA	NA	NA	NA	NA	NA	NA	NA	NA	NA	NA	NA	NA	NA
Zic5	NA	NA	NA	5	NA	NA	NA	3	NA	NA	NA	NA	NA	NA	NA	NA	NA	NA	NA	NA	NA	NA
Zmat4	NA	NA	NA	NA	NA	15	NA	6	NA	NA	NA	NA	NA	NA	NA	37	NA	NA	NA	NA	NA	NA
Zswim6	NA	NA	8	NA	NA	NA	NA	NA	NA	NA	NA	NA	NA	NA	15	NA	NA	NA	NA	NA	NA	15

## Sheet: TEC_multiple_enh_usage
Gene	BAT	Bmarrow	BmarrowDm	Cerebellum	CH12	Cortex	Es.E14	Esb4	Heart	Kidney	Limb	Liver	Lung	MEF	MEL	OlfactoryBulb	Placenta	SmallIntestine	Spleen	Testis	Thymus	Wbrain
0610007P14Rik	NA	NA	NA	NA	NA	NA	NA	NA	NA	NA	NA	NA	NA	NA	NA	NA	6	NA	NA	1	NA	NA
0610009B22Rik	NA	NA	3	NA	NA	NA	NA	NA	NA	NA	NA	NA	NA	NA	1	NA	1	NA	NA	NA	NA	NA
0610009O20Rik	NA	NA	NA	NA	NA	NA	NA	1	NA	NA	NA	NA	NA	NA	2	NA	NA	NA	NA	NA	NA	NA
0610012H03Rik	NA	NA	NA	NA	NA	NA	4	2	NA	NA	NA	NA	NA	NA	6	NA	NA	NA	NA	NA	NA	5
0610037L13Rik	NA	1	NA	NA	NA	NA	NA	NA	NA	NA	NA	NA	NA	NA	NA	NA	2	NA	NA	NA	NA	NA
0610040J01Rik	NA	NA	2	NA	NA	NA	NA	NA	NA	11	NA	11	NA	NA	NA	NA	NA	NA	NA	NA	NA	NA
1100001G20Rik	NA	NA	NA	NA	1	NA	NA	NA	NA	NA	NA	2	1	2	NA	NA	NA	NA	4	NA	NA	NA
1110001J03Rik	NA	NA	7	NA	NA	NA	NA	NA	NA	NA	NA	NA	NA	NA	1	NA	NA	NA	NA	NA	2	NA
1110004E09Rik	NA	2	NA	NA	NA	1	NA	NA	2	NA	NA	NA	NA	NA	NA	NA	NA	NA	NA	NA	NA	1
1110004F10Rik	NA	NA	NA	NA	NA	NA	17	NA	NA	2	NA	NA	NA	NA	NA	2	NA	2	NA	2	NA	NA
1110008E08Rik	NA	NA	2	NA	NA	12	NA	NA	NA	NA	1	NA	5	NA	NA	NA	1	NA	NA	NA	NA	NA
1110008F13Rik	NA	2	NA	9	NA	NA	NA	NA	NA	NA	NA	NA	NA	NA	NA	NA	NA	NA	NA	NA	NA	NA
1110017D15Rik	NA	NA	NA	NA	NA	NA	NA	NA	NA	NA	1	NA	NA	NA	NA	NA	7	1	NA	NA	NA	NA
1110032F04Rik	NA	NA	NA	NA	NA	NA	NA	NA	NA	3	NA	NA	NA	NA	2	NA	NA	NA	2	NA	10	3
1110034G24Rik	NA	NA	4	1	NA	3	1	2	NA	NA	NA	11	NA	NA	NA	NA	NA	NA	1	NA	NA	NA
1110037F02Rik	NA	NA	7	NA	NA	2	NA	NA	NA	NA	NA	NA	NA	NA	NA	NA	3	6	NA	NA	NA	NA
1110038F14Rik	3	NA	NA	NA	NA	NA	2	NA	NA	NA	NA	NA	NA	NA	NA	NA	NA	NA	NA	NA	NA	NA
1110051M20Rik	NA	NA	8	3	NA	NA	1	NA	NA	NA	NA	NA	NA	3	1	NA	NA	8	NA	NA	NA	3
1110057K04Rik	NA	NA	NA	NA	NA	NA	NA	NA	2	NA	NA	4	NA	5	4	NA	2	NA	NA	NA	NA	NA
1110058L19Rik	NA	NA	NA	NA	NA	2	1	3	NA	NA	NA	NA	NA	NA	5	NA	NA	NA	NA	2	NA	NA
1110059E24Rik	NA	NA	NA	NA	NA	NA	NA	NA	NA	NA	NA	11	1	NA	NA	NA	NA	NA	NA	NA	NA	NA
1110065P20Rik	NA	NA	NA	NA	NA	NA	NA	NA	NA	NA	NA	NA	NA	2	NA	1	NA	NA	NA	NA	NA	NA
1190002N15Rik	1	NA	2	20	NA	2	NA	NA	1	NA	NA	6	1	NA	2	NA	NA	NA	NA	NA	3	8
1190005I06Rik	2	NA	NA	NA	NA	NA	NA	2	NA	NA	NA	NA	NA	NA	NA	NA	5	NA	NA	NA	NA	NA
1200011I18Rik	NA	NA	9	NA	NA	NA	8	3	NA	NA	NA	NA	NA	NA	NA	NA	NA	5	NA	NA	NA	2
1200014J11Rik	NA	NA	NA	NA	NA	NA	1	NA	NA	NA	NA	3	NA	NA	6	3	NA	NA	NA	NA	NA	NA
1300002K09Rik	NA	NA	NA	NA	NA	NA	5	NA	NA	NA	NA	4	NA	NA	NA	NA	NA	NA	NA	NA	NA	NA
1300017J02Rik	NA	NA	NA	NA	NA	NA	NA	NA	NA	NA	NA	4	NA	NA	NA	NA	2	NA	NA	NA	NA	NA
1500009C09Rik	NA	NA	NA	NA	NA	NA	2	6	NA	NA	NA	NA	NA	NA	NA	NA	NA	NA	NA	NA	NA	NA
1500009L16Rik	NA	NA	NA	NA	NA	NA	5	4	6	6	NA	NA	4	7	NA	2	3	5	NA	4	6	3
1500012F01Rik	NA	NA	NA	NA	NA	NA	NA	2	NA	NA	NA	NA	NA	NA	3	NA	NA	NA	NA	NA	NA	NA
1500015O10Rik	NA	NA	2	NA	2	NA	NA	NA	NA	NA	NA	NA	NA	1	NA	NA	3	NA	NA	NA	9	NA
1500035N22Rik	2	NA	NA	NA	NA	NA	2	NA	NA	NA	NA	NA	NA	NA	5	NA	NA	8	NA	NA	NA	NA
1600002H07Rik	NA	1	NA	NA	NA	NA	7	NA	NA	NA	NA	NA	NA	NA	2	NA	NA	NA	NA	NA	NA	NA
1600012P17Rik	NA	NA	NA	NA	NA	NA	NA	NA	6	NA	NA	NA	NA	NA	NA	NA	10	NA	NA	NA	NA	NA
1600014C10Rik	1	1	NA	NA	NA	NA	4	NA	NA	NA	NA	NA	NA	NA	NA	NA	4	NA	NA	NA	NA	NA
1600014K23Rik	5	NA	3	NA	NA	2	NA	1	2	NA	NA	NA	NA	NA	NA	NA	7	NA	NA	NA	NA	NA
1600016N20Rik	NA	5	NA	NA	NA	NA	2	NA	NA	NA	NA	NA	NA	NA	NA	NA	NA	NA	NA	NA	NA	NA
1600029D21Rik	NA	1	NA	NA	NA	NA	NA	NA	NA	NA	NA	1	NA	NA	NA	NA	2	NA	NA	NA	NA	NA
1600029I14Rik	NA	NA	NA	NA	NA	NA	NA	NA	NA	NA	NA	NA	NA	4	NA	NA	1	NA	NA	NA	NA	NA
1700001C02Rik	NA	NA	NA	NA	NA	NA	2	NA	NA	NA	5	1	NA	NA	NA	NA	NA	NA	NA	NA	NA	NA
1700001K19Rik	NA	NA	NA	NA	NA	NA	6	NA	NA	NA	NA	NA	NA	NA	NA	4	6	NA	NA	NA	NA	NA
1700001L19Rik	NA	NA	NA	NA	NA	7	NA	NA	NA	NA	NA	NA	NA	NA	NA	2	1	NA	NA	NA	NA	4
1700001O22Rik	NA	NA	NA	NA	NA	1	8	NA	NA	NA	NA	NA	NA	NA	NA	NA	NA	NA	NA	NA	2	1
1700003F12Rik	NA	NA	NA	NA	NA	8	3	NA	NA	NA	NA	NA	NA	NA	4	4	NA	NA	NA	NA	NA	NA
1700003H04Rik	NA	NA	NA	NA	NA	NA	NA	NA	NA	NA	NA	NA	NA	NA	5	NA	NA	NA	NA	NA	NA	2
1700006E09Rik	NA	NA	NA	NA	NA	3	NA	NA	NA	NA	NA	NA	NA	NA	2	NA	NA	NA	NA	NA	NA	NA
1700007G11Rik	NA	NA	NA	NA	NA	NA	NA	NA	NA	NA	NA	NA	NA	NA	NA	4	NA	2	NA	NA	NA	NA
1700008A04Rik	12	NA	NA	NA	NA	1	2	NA	5	NA	24	NA	NA	NA	1	NA	NA	NA	NA	NA	NA	NA
1700008P02Rik	NA	NA	NA	NA	NA	NA	NA	NA	NA	1	NA	NA	NA	3	2	NA	NA	NA	NA	NA	NA	NA
1700009N14Rik	NA	NA	NA	1	NA	2	2	1	NA	NA	NA	1	NA	NA	NA	NA	NA	NA	NA	NA	NA	1
1700009P17Rik	NA	NA	NA	NA	NA	NA	1	1	NA	4	NA	NA	NA	NA	NA	NA	2	NA	NA	NA	NA	NA
1700010B08Rik	NA	NA	NA	NA	NA	NA	NA	NA	NA	NA	NA	NA	NA	2	NA	NA	NA	NA	NA	2	NA	3
1700010I14Rik	NA	NA	NA	NA	NA	3	NA	2	NA	NA	NA	NA	NA	NA	5	1	5	NA	NA	NA	3	5
1700010L04Rik	NA	NA	7	NA	NA	NA	NA	4	NA	NA	NA	NA	NA	NA	NA	NA	10	NA	NA	NA	NA	NA
1700011E24Rik	NA	NA	2	NA	NA	3	NA	NA	NA	NA	NA	NA	NA	NA	NA	2	1	NA	NA	NA	NA	NA
1700011H14Rik	NA	NA	NA	NA	NA	NA	1	NA	NA	2	NA	NA	NA	NA	NA	NA	NA	NA	NA	NA	NA	NA
1700011I03Rik	NA	NA	NA	5	4	NA	NA	NA	3	NA	NA	NA	NA	2	NA	NA	2	15	NA	NA	NA	2
1700011L22Rik	NA	NA	1	NA	NA	NA	1	NA	NA	NA	1	NA	NA	5	NA	NA	NA	7	NA	NA	NA	NA
1700012A03Rik	NA	NA	NA	3	NA	8	11	2	NA	NA	8	NA	NA	NA	NA	NA	NA	NA	NA	NA	NA	7
1700012B07Rik	NA	NA	3	NA	NA	NA	NA	NA	1	NA	1	3	NA	4	2	NA	NA	NA	NA	1	NA	NA
1700013D24Rik	NA	NA	5	NA	NA	NA	NA	NA	NA	NA	NA	NA	NA	NA	NA	NA	NA	2	NA	NA	NA	NA
1700014D04Rik	NA	1	NA	NA	NA	NA	NA	NA	NA	NA	NA	NA	NA	NA	NA	NA	6	NA	NA	NA	NA	NA
1700015E13Rik	NA	NA	NA	NA	NA	7	NA	NA	NA	NA	NA	7	2	NA	NA	NA	2	NA	NA	NA	NA	1
1700016C15Rik	1	NA	5	NA	NA	1	2	NA	NA	8	NA	1	NA	4	1	NA	3	5	1	NA	4	NA
1700016D06Rik	NA	NA	NA	NA	NA	NA	3	NA	NA	NA	NA	NA	NA	NA	NA	NA	3	NA	NA	NA	NA	NA
1700016H13Rik	1	NA	6	NA	5	NA	NA	NA	NA	NA	NA	NA	NA	NA	NA	NA	1	2	NA	NA	NA	NA
1700016K19Rik	NA	NA	NA	NA	NA	NA	2	NA	NA	NA	NA	NA	NA	NA	2	NA	NA	NA	NA	NA	2	NA
1700017B05Rik	NA	NA	NA	NA	NA	NA	1	NA	NA	NA	NA	4	NA	NA	4	NA	1	NA	NA	NA	NA	NA
1700017N19Rik	NA	NA	1	NA	NA	NA	NA	NA	NA	NA	NA	NA	NA	NA	4	2	NA	NA	NA	NA	NA	2
1700018A14Rik	NA	NA	11	1	NA	5	NA	NA	NA	2	NA	NA	NA	NA	NA	NA	1	8	NA	NA	2	8
1700018B08Rik	NA	NA	NA	NA	NA	NA	5	NA	1	NA	8	10	NA	NA	NA	NA	2	NA	NA	NA	NA	NA
1700018C11Rik	NA	NA	NA	NA	NA	NA	NA	NA	NA	NA	NA	NA	NA	3	NA	NA	NA	5	NA	NA	NA	NA
1700019A02Rik	NA	NA	NA	2	1	NA	NA	NA	NA	NA	NA	NA	NA	NA	NA	NA	NA	NA	NA	NA	NA	NA
1700019D03Rik	NA	NA	2	NA	NA	NA	NA	NA	NA	NA	NA	NA	NA	NA	NA	NA	2	NA	NA	1	NA	NA
1700019L03Rik	NA	NA	NA	NA	NA	NA	1	NA	NA	NA	NA	NA	NA	NA	NA	3	NA	NA	NA	NA	NA	NA
1700019N19Rik	NA	NA	NA	NA	NA	1	NA	NA	NA	NA	NA	NA	NA	NA	NA	NA	3	NA	NA	NA	NA	1
1700020N01Rik	1	NA	14	NA	NA	2	NA	NA	NA	5	NA	NA	NA	5	NA	NA	4	5	NA	NA	NA	NA
1700021A07Rik	NA	NA	NA	NA	NA	2	NA	NA	NA	NA	1	15	NA	4	11	NA	4	9	NA	NA	5	NA
1700021F05Rik	NA	NA	NA	NA	NA	1	5	NA	NA	NA	NA	NA	NA	NA	NA	NA	NA	NA	NA	NA	NA	NA
1700021F07Rik	5	1	NA	NA	NA	NA	5	NA	NA	NA	NA	NA	NA	NA	NA	NA	NA	1	8	NA	16	NA
1700022I11Rik	NA	NA	NA	NA	NA	NA	NA	NA	1	NA	NA	NA	NA	NA	NA	NA	NA	NA	NA	2	NA	NA
1700022P22Rik	NA	NA	NA	NA	NA	NA	NA	NA	NA	NA	NA	NA	NA	1	4	NA	NA	NA	NA	NA	NA	NA
1700023E05Rik	NA	NA	4	NA	NA	NA	NA	NA	NA	NA	NA	NA	NA	NA	4	NA	NA	NA	NA	NA	NA	NA
1700024P04Rik	NA	2	NA	NA	NA	2	6	2	NA	3	NA	NA	NA	NA	NA	15	2	NA	NA	NA	NA	NA
1700024P16Rik	NA	NA	NA	NA	NA	2	NA	NA	NA	3	NA	13	NA	NA	9	NA	NA	NA	NA	5	NA	NA
1700025C18Rik	NA	NA	NA	NA	NA	NA	19	1	NA	NA	NA	NA	NA	NA	NA	14	NA	NA	NA	NA	NA	23
1700025G04Rik	1	NA	1	9	NA	NA	3	NA	8	NA	NA	NA	5	1	NA	NA	8	3	NA	NA	NA	1
1700026D08Rik	3	NA	NA	1	NA	2	NA	NA	NA	NA	NA	NA	NA	4	2	NA	NA	NA	NA	NA	NA	NA
1700028P14Rik	NA	NA	NA	NA	NA	NA	NA	1	NA	NA	NA	NA	NA	NA	NA	1	NA	NA	NA	NA	NA	NA
1700029H14Rik	NA	NA	NA	NA	NA	4	NA	NA	NA	NA	2	NA	NA	NA	NA	9	NA	1	NA	NA	NA	NA
1700029P11Rik	3	NA	NA	NA	NA	NA	NA	NA	NA	NA	NA	NA	NA	NA	NA	2	4	NA	NA	NA	NA	NA
1700030J22Rik	NA	NA	NA	NA	NA	NA	3	NA	NA	NA	NA	NA	NA	NA	NA	NA	4	NA	NA	NA	NA	NA
1700034H15Rik	NA	NA	NA	NA	NA	NA	2	NA	NA	NA	NA	9	NA	NA	NA	NA	NA	NA	NA	NA	NA	NA
1700036A12Rik	NA	NA	NA	NA	NA	NA	NA	NA	1	NA	NA	NA	NA	NA	NA	NA	3	NA	NA	NA	NA	NA
1700037H04Rik	NA	NA	4	NA	NA	NA	3	1	NA	3	NA	NA	NA	NA	NA	NA	NA	NA	NA	NA	NA	NA
1700039E15Rik	2	NA	NA	NA	NA	NA	8	NA	NA	NA	NA	6	NA	NA	NA	NA	NA	NA	NA	1	NA	2
1700040L02Rik	NA	NA	1	NA	NA	NA	NA	NA	NA	1	NA	12	1	3	NA	NA	NA	2	NA	1	NA	NA
1700042G07Rik	NA	2	NA	NA	NA	NA	NA	NA	NA	NA	NA	NA	NA	NA	4	NA	2	NA	NA	NA	NA	NA
1700048O20Rik	NA	NA	NA	NA	2	NA	NA	NA	NA	NA	NA	NA	NA	NA	NA	NA	NA	NA	1	NA	NA	NA
1700055N04Rik	NA	2	NA	NA	NA	NA	NA	NA	NA	NA	NA	NA	NA	NA	NA	NA	NA	2	NA	NA	NA	NA
1700056E22Rik	5	1	NA	NA	NA	NA	NA	NA	NA	NA	NA	NA	NA	11	NA	NA	NA	NA	NA	NA	16	NA
1700057G04Rik	NA	NA	2	NA	NA	NA	NA	NA	NA	10	NA	NA	NA	NA	6	NA	NA	3	NA	NA	NA	NA
1700061G19Rik	NA	2	NA	NA	NA	2	9	NA	NA	NA	NA	NA	NA	NA	2	NA	NA	NA	NA	NA	NA	NA
1700061I17Rik	5	NA	NA	NA	NA	NA	NA	NA	5	NA	NA	NA	NA	2	NA	NA	NA	NA	NA	NA	NA	NA
1700063H04Rik	NA	NA	NA	NA	1	NA	2	2	NA	NA	NA	NA	NA	NA	2	NA	2	NA	NA	NA	NA	NA
1700064H15Rik	NA	2	3	NA	NA	NA	NA	NA	NA	NA	NA	NA	NA	NA	NA	NA	NA	NA	NA	NA	NA	NA
1700065I17Rik	NA	NA	NA	NA	NA	NA	NA	2	NA	1	NA	NA	NA	NA	NA	NA	NA	NA	NA	NA	NA	NA
1700066M21Rik	NA	NA	NA	NA	2	1	2	2	NA	NA	NA	NA	NA	NA	NA	NA	3	NA	NA	NA	NA	8
1700067P10Rik	NA	NA	NA	NA	2	NA	NA	NA	NA	NA	6	NA	2	NA	NA	1	NA	1	NA	NA	NA	5
1700069B07Rik	NA	NA	2	NA	NA	NA	NA	NA	NA	NA	1	NA	NA	1	NA	6	NA	NA	NA	NA	NA	7
1700069L16Rik	NA	NA	NA	NA	NA	NA	NA	2	NA	NA	1	NA	NA	NA	NA	NA	NA	NA	NA	NA	NA	1
1700080E11Rik	NA	NA	NA	NA	NA	2	NA	NA	NA	NA	NA	NA	NA	NA	NA	3	NA	2	NA	NA	NA	NA
1700084C01Rik	NA	NA	NA	1	NA	NA	NA	NA	NA	NA	NA	NA	NA	1	NA	NA	1	NA	NA	NA	NA	NA
1700086D15Rik	NA	NA	1	8	NA	13	3	NA	3	NA	NA	NA	NA	NA	NA	NA	NA	NA	NA	NA	NA	NA
1700086L19Rik	NA	NA	NA	NA	NA	9	NA	NA	NA	NA	NA	NA	NA	2	NA	1	2	NA	NA	NA	NA	6
1700101E01Rik	NA	NA	NA	NA	NA	NA	1	NA	2	1	NA	3	NA	NA	3	NA	5	NA	NA	NA	NA	12
1700101G07Rik	3	NA	NA	NA	NA	NA	10	2	NA	NA	NA	8	NA	4	NA	NA	NA	NA	NA	NA	NA	18
1700102P08Rik	NA	NA	NA	NA	NA	NA	1	NA	NA	NA	NA	7	NA	NA	NA	NA	1	NA	NA	1	NA	NA
1700106J16Rik	NA	NA	NA	2	NA	NA	7	2	1	NA	NA	NA	NA	NA	1	7	NA	NA	NA	5	NA	26
1700109H08Rik	NA	NA	NA	NA	NA	2	2	2	NA	NA	NA	NA	NA	NA	NA	NA	NA	NA	NA	NA	NA	NA
1700110M21Rik	NA	NA	NA	NA	NA	1	NA	NA	NA	NA	NA	NA	NA	4	NA	NA	NA	NA	NA	3	NA	26
1700111E14Rik	NA	NA	NA	NA	NA	5	NA	NA	NA	NA	NA	NA	NA	13	NA	8	NA	NA	NA	NA	NA	7
1700112E06Rik	3	NA	4	NA	NA	NA	2	NA	1	5	6	2	10	13	33	NA	NA	NA	NA	NA	NA	13
1700113H08Rik	NA	NA	NA	NA	NA	NA	NA	NA	NA	NA	NA	6	NA	NA	NA	NA	NA	NA	NA	NA	NA	10
1700120B22Rik	NA	1	NA	NA	NA	NA	2	NA	NA	3	NA	2	NA	NA	2	NA	NA	NA	NA	NA	NA	NA
1700123L14Rik	NA	NA	NA	NA	NA	2	2	3	NA	NA	NA	NA	NA	2	NA	NA	NA	NA	NA	NA	NA	NA
1700123O20Rik	NA	NA	NA	NA	NA	NA	1	NA	NA	4	NA	NA	NA	NA	NA	NA	NA	NA	NA	NA	NA	NA
1700125H20Rik	NA	NA	NA	NA	NA	NA	NA	NA	NA	NA	NA	NA	NA	NA	2	NA	1	NA	NA	4	NA	NA
1700129C05Rik	NA	NA	NA	NA	3	NA	NA	NA	NA	1	NA	NA	NA	8	NA	NA	NA	8	NA	NA	NA	NA
1810011O10Rik	4	NA	NA	NA	NA	NA	NA	4	3	1	1	5	NA	NA	NA	2	NA	NA	NA	2	NA	3
1810013L24Rik	NA	1	4	NA	NA	15	31	8	NA	NA	NA	NA	NA	NA	NA	7	NA	NA	NA	2	NA	2
1810026J23Rik	NA	NA	NA	NA	NA	NA	10	NA	NA	NA	NA	NA	NA	NA	NA	NA	2	NA	NA	NA	NA	NA
1810030O07Rik	NA	NA	NA	NA	2	NA	NA	NA	NA	NA	NA	NA	NA	NA	NA	2	NA	NA	NA	NA	NA	NA
1810037I17Rik	NA	NA	4	NA	NA	NA	2	1	NA	NA	NA	NA	NA	NA	NA	NA	NA	NA	NA	NA	NA	NA
1810041L15Rik	NA	NA	NA	NA	NA	NA	13	NA	NA	2	1	NA	NA	NA	NA	15	NA	NA	NA	NA	13	6
1810043H04Rik	NA	NA	NA	NA	NA	NA	8	NA	NA	2	NA	NA	NA	NA	NA	NA	NA	NA	NA	NA	NA	NA
1810046K07Rik	NA	NA	NA	NA	NA	5	NA	NA	NA	NA	NA	NA	NA	NA	23	5	NA	NA	NA	NA	5	2
1810055G02Rik	NA	1	NA	NA	NA	NA	2	NA	NA	NA	NA	NA	NA	NA	NA	NA	NA	NA	3	NA	NA	NA
1810062G17Rik	NA	NA	NA	NA	1	NA	NA	NA	NA	NA	NA	NA	NA	NA	4	NA	NA	NA	NA	NA	NA	3
2010001E11Rik	NA	NA	NA	NA	NA	NA	NA	NA	NA	5	NA	NA	NA	NA	NA	NA	3	NA	NA	1	NA	NA
2010007H06Rik	NA	NA	NA	NA	4	NA	NA	NA	NA	NA	NA	NA	NA	2	NA	NA	NA	2	NA	NA	NA	NA
2010015L04Rik	NA	NA	NA	3	NA	NA	NA	NA	NA	NA	NA	NA	NA	NA	NA	1	1	NA	NA	NA	2	NA
2010107E04Rik	NA	NA	NA	NA	NA	NA	NA	NA	NA	NA	NA	2	NA	NA	NA	NA	3	NA	NA	NA	NA	NA
2010107G12Rik	NA	NA	3	NA	NA	NA	3	NA	NA	NA	NA	NA	NA	6	NA	NA	NA	2	NA	NA	18	NA
2010107G23Rik	NA	NA	NA	4	NA	NA	3	NA	NA	NA	NA	NA	NA	NA	NA	NA	NA	NA	NA	NA	NA	NA
2010109I03Rik	NA	NA	NA	NA	1	NA	NA	NA	NA	NA	NA	NA	NA	NA	NA	NA	NA	8	NA	2	8	NA
2010111I01Rik	NA	1	NA	NA	7	2	1	NA	NA	NA	5	NA	NA	12	NA	NA	NA	NA	NA	NA	2	NA
2010300C02Rik	NA	NA	NA	NA	NA	3	2	NA	2	NA	NA	NA	NA	NA	NA	NA	3	3	NA	NA	4	1
2200002D01Rik	NA	NA	NA	NA	NA	NA	7	1	NA	NA	NA	1	NA	NA	NA	NA	NA	NA	NA	NA	NA	NA
2200002J24Rik	NA	NA	NA	NA	NA	NA	NA	NA	NA	NA	NA	4	NA	NA	NA	NA	NA	2	NA	NA	NA	NA
2210010C04Rik	NA	NA	8	NA	NA	NA	NA	NA	NA	NA	NA	NA	NA	1	NA	NA	NA	NA	NA	2	7	NA
2210016L21Rik	NA	NA	NA	NA	NA	NA	3	NA	NA	NA	NA	1	NA	NA	NA	NA	NA	2	NA	NA	NA	NA
2210018M11Rik	NA	NA	1	NA	NA	NA	NA	NA	NA	NA	NA	2	NA	3	2	NA	NA	NA	NA	NA	NA	NA
2210404J11Rik	NA	1	NA	NA	NA	NA	NA	NA	NA	NA	2	4	1	NA	5	NA	4	7	NA	NA	NA	NA
2210408I21Rik	NA	NA	NA	NA	1	NA	NA	NA	NA	NA	NA	NA	NA	NA	3	NA	NA	NA	NA	NA	NA	3
2300002M23Rik	NA	NA	NA	NA	NA	NA	5	7	NA	NA	NA	NA	NA	NA	NA	NA	NA	NA	NA	NA	NA	NA
2300009A05Rik	NA	NA	NA	NA	3	NA	NA	NA	NA	NA	NA	3	NA	NA	NA	NA	2	NA	NA	NA	2	3
2310001K24Rik	NA	NA	NA	NA	NA	NA	3	NA	2	NA	NA	NA	NA	NA	NA	NA	NA	NA	NA	NA	NA	NA
2310003H01Rik	NA	NA	NA	NA	NA	NA	9	1	3	NA	NA	NA	NA	NA	15	NA	NA	NA	NA	NA	NA	NA
2310005G13Rik	NA	NA	NA	NA	1	NA	NA	NA	NA	NA	NA	NA	NA	NA	NA	NA	NA	2	NA	NA	NA	NA
2310007B03Rik	NA	NA	NA	NA	NA	NA	NA	NA	NA	NA	1	NA	1	4	NA	NA	NA	2	NA	NA	NA	NA
2310008H04Rik	NA	NA	3	NA	NA	NA	2	2	NA	NA	NA	NA	NA	NA	NA	NA	NA	NA	NA	NA	NA	NA
2310015B20Rik	NA	NA	3	1	NA	NA	6	NA	NA	6	NA	NA	NA	NA	NA	NA	NA	NA	NA	NA	NA	1
2310022B05Rik	NA	NA	NA	1	NA	NA	1	NA	NA	NA	NA	NA	5	NA	NA	NA	NA	NA	NA	1	NA	NA
2310061I04Rik	NA	NA	NA	NA	NA	NA	NA	2	NA	NA	NA	NA	NA	NA	8	NA	NA	NA	NA	NA	NA	NA
2310061N02Rik	NA	NA	NA	NA	NA	NA	NA	NA	NA	NA	NA	NA	NA	NA	NA	NA	NA	2	1	NA	NA	NA
2310067B10Rik	NA	NA	1	NA	NA	NA	NA	1	NA	NA	NA	NA	NA	NA	NA	NA	1	NA	NA	NA	NA	NA
2410004P03Rik	NA	NA	NA	NA	1	2	NA	NA	NA	NA	NA	NA	NA	NA	3	5	3	NA	NA	NA	1	2
2410015M20Rik	NA	NA	NA	3	NA	NA	3	NA	NA	NA	NA	NA	NA	NA	NA	NA	NA	NA	NA	NA	NA	NA
2410016O06Rik	NA	NA	1	NA	NA	NA	NA	NA	NA	NA	NA	NA	NA	NA	4	NA	NA	NA	NA	NA	NA	NA
2410066E13Rik	6	NA	3	1	NA	NA	NA	2	NA	NA	NA	1	NA	NA	NA	NA	NA	NA	2	NA	2	5
2410076I21Rik	NA	NA	NA	NA	NA	NA	2	3	NA	NA	NA	2	NA	1	2	NA	5	NA	NA	NA	NA	NA
2410089E03Rik	NA	NA	NA	NA	NA	NA	4	2	NA	1	NA	NA	NA	5	NA	NA	NA	NA	NA	NA	NA	NA
2410131K14Rik	5	NA	NA	NA	NA	2	2	NA	NA	2	NA	NA	NA	NA	3	NA	5	NA	NA	NA	NA	1
2410137M14Rik	NA	NA	NA	NA	NA	NA	16	6	NA	NA	NA	NA	NA	NA	NA	NA	NA	NA	NA	NA	NA	NA
2510009E07Rik	NA	NA	2	NA	NA	2	NA	NA	NA	3	NA	NA	NA	1	NA	NA	NA	NA	NA	NA	NA	8
2510046G10Rik	NA	NA	3	NA	NA	NA	NA	NA	NA	NA	NA	NA	NA	NA	1	NA	NA	NA	NA	NA	NA	NA
2610001J05Rik	NA	NA	13	NA	NA	NA	NA	NA	NA	NA	NA	NA	NA	2	NA	NA	NA	NA	NA	NA	NA	NA
2610015P09Rik	NA	NA	4	NA	NA	2	NA	NA	NA	NA	NA	NA	NA	NA	NA	NA	NA	NA	NA	NA	NA	1
2610019F03Rik	NA	NA	NA	NA	NA	NA	2	6	NA	4	NA	NA	NA	NA	4	NA	NA	NA	NA	6	26	NA
2610020H08Rik	NA	NA	NA	NA	NA	NA	NA	NA	NA	NA	NA	1	NA	NA	6	NA	NA	NA	NA	2	NA	NA
2610034M16Rik	NA	NA	NA	NA	NA	NA	1	NA	NA	NA	NA	NA	NA	NA	8	NA	NA	NA	NA	NA	NA	3
2610301B20Rik	NA	NA	2	NA	1	NA	NA	4	NA	1	1	NA	NA	4	NA	1	NA	4	NA	NA	NA	NA
2610301G19Rik	NA	2	NA	NA	1	NA	2	NA	NA	NA	NA	NA	NA	NA	NA	NA	6	NA	NA	NA	NA	NA
2610303G11Rik	NA	NA	NA	NA	NA	2	NA	NA	NA	NA	NA	2	NA	NA	NA	NA	NA	NA	NA	NA	NA	NA
2610507B11Rik	NA	NA	7	NA	NA	NA	1	NA	NA	2	NA	NA	NA	NA	NA	NA	NA	NA	NA	NA	NA	NA
2610528J11Rik	NA	NA	NA	NA	NA	NA	2	NA	NA	8	NA	NA	NA	NA	NA	NA	NA	NA	NA	NA	NA	NA
2700029M09Rik	NA	NA	8	NA	8	NA	NA	NA	NA	NA	NA	NA	NA	NA	1	NA	NA	NA	NA	NA	NA	NA
2700046A07Rik	NA	NA	2	NA	NA	NA	NA	3	NA	NA	NA	NA	NA	NA	NA	NA	NA	NA	NA	NA	NA	6
2700049A03Rik	NA	NA	NA	NA	2	NA	4	NA	NA	NA	2	NA	NA	NA	NA	NA	NA	NA	NA	NA	NA	NA
2700060E02Rik	4	NA	7	NA	NA	3	12	5	2	NA	NA	4	NA	NA	NA	NA	2	NA	NA	NA	NA	1
2700062C07Rik	NA	NA	8	NA	NA	2	NA	NA	NA	3	NA	NA	NA	NA	6	NA	NA	NA	NA	NA	NA	NA
2700097O09Rik	3	NA	NA	NA	NA	NA	NA	NA	NA	1	NA	NA	NA	NA	16	NA	NA	NA	NA	1	NA	NA
2810004N23Rik	3	NA	NA	1	NA	NA	4	1	NA	NA	NA	NA	NA	NA	NA	NA	NA	NA	NA	NA	NA	NA
2810025M15Rik	NA	NA	NA	NA	NA	NA	NA	NA	2	NA	NA	NA	NA	4	NA	NA	NA	NA	NA	NA	NA	1
2810032G03Rik	NA	NA	2	2	NA	2	NA	NA	2	NA	NA	NA	NA	7	NA	NA	NA	NA	NA	NA	NA	10
2810403A07Rik	NA	NA	3	NA	NA	NA	NA	NA	2	NA	NA	NA	NA	NA	NA	NA	NA	NA	NA	NA	NA	NA
2810407A14Rik	NA	NA	NA	NA	1	NA	NA	NA	NA	NA	NA	NA	NA	4	NA	NA	NA	2	NA	NA	NA	3
2810474O19Rik	NA	NA	4	NA	NA	NA	1	NA	NA	6	NA	NA	NA	4	NA	NA	NA	NA	NA	NA	NA	NA
2900026A02Rik	1	NA	NA	NA	NA	NA	1	NA	NA	NA	NA	NA	NA	NA	NA	NA	NA	NA	NA	NA	NA	NA
2900060B14Rik	NA	NA	NA	1	NA	NA	NA	NA	9	NA	NA	NA	NA	NA	6	NA	NA	NA	NA	NA	1	NA
3010026O09Rik	NA	NA	NA	NA	NA	NA	NA	NA	NA	1	NA	11	NA	NA	NA	NA	NA	4	NA	2	NA	NA
3100002H09Rik	NA	NA	NA	NA	NA	7	16	NA	1	NA	NA	NA	NA	NA	NA	2	1	NA	NA	NA	NA	30
3110001D03Rik	NA	NA	4	4	NA	NA	NA	NA	NA	NA	NA	NA	NA	2	NA	NA	NA	NA	1	NA	NA	6
3110009E18Rik	NA	NA	7	NA	1	NA	2	NA	NA	NA	NA	NA	NA	NA	NA	NA	2	3	NA	NA	NA	NA
3110018I06Rik	NA	NA	NA	NA	NA	2	NA	1	NA	NA	5	NA	NA	NA	NA	NA	2	3	NA	4	60	37
3110021A11Rik	NA	NA	NA	3	NA	NA	NA	NA	NA	NA	NA	NA	NA	NA	NA	NA	3	NA	NA	NA	NA	NA
3110035E14Rik	NA	NA	9	NA	1	4	NA	NA	NA	NA	NA	5	NA	3	NA	NA	NA	NA	NA	NA	NA	NA
3110043O21Rik	NA	NA	NA	NA	NA	NA	NA	NA	NA	2	NA	2	NA	1	9	NA	NA	NA	NA	NA	NA	1
3110047P20Rik	NA	NA	NA	NA	NA	2	NA	2	NA	NA	NA	NA	NA	NA	NA	NA	NA	NA	NA	NA	NA	NA
3110052M02Rik	NA	NA	NA	NA	NA	NA	NA	NA	NA	NA	NA	NA	NA	NA	2	NA	NA	NA	NA	NA	1	NA
3110079O15Rik	NA	NA	NA	1	NA	NA	NA	NA	NA	NA	NA	NA	NA	NA	NA	1	2	NA	NA	NA	NA	NA
3110082I17Rik	NA	NA	NA	NA	NA	NA	1	1	NA	NA	NA	NA	NA	NA	3	NA	NA	NA	NA	NA	NA	NA
3425401B19Rik	NA	1	2	NA	NA	NA	4	NA	NA	NA	NA	NA	NA	NA	NA	NA	2	NA	NA	4	NA	NA
3632451O06Rik	NA	NA	NA	11	NA	NA	NA	NA	NA	NA	NA	2	NA	NA	NA	NA	NA	NA	NA	2	NA	NA
3830406C13Rik	NA	NA	NA	NA	NA	2	1	3	4	9	3	NA	5	NA	NA	NA	2	NA	NA	NA	NA	1
3830408C21Rik	NA	NA	3	4	NA	NA	NA	NA	1	2	NA	NA	6	NA	9	6	NA	NA	NA	NA	3	8
3930402G23Rik	2	NA	6	NA	NA	1	1	NA	NA	8	NA	NA	NA	1	NA	NA	8	1	NA	NA	NA	12
4632428N05Rik	NA	NA	NA	NA	NA	NA	8	NA	NA	NA	NA	NA	2	NA	NA	NA	8	NA	NA	NA	NA	NA
4632434I11Rik	NA	NA	NA	NA	3	NA	NA	NA	NA	NA	NA	NA	NA	3	NA	NA	NA	NA	NA	3	NA	NA
4731417B20Rik	NA	4	NA	NA	NA	NA	2	1	NA	NA	NA	NA	NA	NA	NA	1	5	NA	NA	NA	15	NA
4732440D04Rik	NA	NA	NA	NA	NA	NA	NA	NA	NA	NA	NA	NA	1	NA	NA	NA	NA	NA	NA	NA	2	NA
4732465J04Rik	NA	2	NA	NA	NA	2	NA	4	11	1	NA	4	NA	2	NA	NA	NA	NA	NA	NA	NA	NA
4833403I15Rik	NA	1	NA	NA	NA	NA	NA	NA	2	NA	NA	NA	NA	4	NA	NA	NA	NA	NA	NA	NA	NA
4833413E03Rik	NA	NA	NA	NA	NA	NA	1	NA	NA	2	NA	NA	NA	NA	NA	NA	2	NA	NA	NA	NA	NA
4833420G17Rik	NA	NA	2	NA	NA	NA	NA	NA	NA	NA	NA	2	NA	NA	NA	NA	NA	NA	NA	NA	2	NA
4833424O15Rik	NA	NA	3	NA	NA	5	NA	NA	NA	NA	NA	NA	NA	NA	NA	1	NA	NA	NA	NA	NA	NA
4833439L19Rik	NA	NA	NA	4	NA	NA	NA	NA	NA	6	NA	NA	NA	NA	NA	NA	NA	NA	NA	NA	NA	NA
4921504E06Rik	NA	NA	2	NA	NA	5	NA	NA	2	NA	NA	NA	NA	NA	NA	NA	NA	NA	1	NA	NA	NA
4921508M14Rik	NA	NA	2	NA	NA	NA	NA	NA	6	NA	NA	NA	2	NA	NA	1	NA	NA	NA	NA	NA	NA
4921513I03Rik	NA	NA	3	NA	NA	NA	NA	NA	NA	NA	5	NA	2	NA	8	NA	NA	NA	NA	NA	NA	7
4921524J17Rik	NA	NA	NA	NA	NA	NA	NA	NA	NA	NA	NA	1	NA	NA	NA	NA	1	NA	NA	NA	NA	NA
4921530L21Rik	NA	NA	6	NA	NA	NA	NA	NA	2	NA	NA	NA	NA	NA	NA	NA	NA	NA	NA	NA	NA	2
4922501C03Rik	NA	NA	NA	NA	NA	NA	NA	NA	NA	NA	NA	NA	NA	6	NA	NA	2	NA	NA	NA	NA	1
4922501L14Rik	NA	NA	NA	NA	NA	3	NA	NA	NA	NA	NA	NA	NA	NA	NA	NA	NA	NA	NA	NA	1	NA
4922505E12Rik	NA	NA	1	NA	NA	NA	1	NA	NA	NA	1	NA	3	NA	NA	NA	2	NA	NA	NA	3	1
4930402F06Rik	4	NA	NA	NA	NA	NA	NA	NA	NA	NA	NA	NA	NA	NA	2	NA	NA	NA	NA	NA	5	NA
4930402H24Rik	NA	NA	13	NA	NA	2	NA	NA	NA	1	NA	NA	NA	NA	NA	NA	NA	1	NA	NA	NA	NA
4930404A10Rik	NA	NA	NA	NA	NA	NA	NA	NA	NA	NA	NA	1	NA	NA	4	NA	NA	NA	NA	NA	NA	NA
4930408O17Rik	NA	NA	NA	NA	NA	6	2	NA	NA	NA	NA	NA	NA	NA	NA	NA	2	8	NA	NA	NA	1
4930415F15Rik	NA	NA	NA	NA	6	NA	NA	NA	NA	NA	NA	NA	NA	NA	NA	NA	NA	NA	NA	NA	4	NA
4930415O20Rik	NA	NA	NA	NA	NA	NA	NA	NA	NA	NA	NA	NA	NA	NA	3	NA	NA	NA	NA	NA	1	NA
4930423O20Rik	NA	NA	2	NA	NA	NA	NA	NA	NA	NA	NA	4	NA	NA	NA	NA	NA	NA	NA	NA	NA	3
4930425F17Rik	NA	NA	NA	NA	NA	15	NA	NA	4	NA	NA	NA	NA	8	NA	2	NA	NA	NA	NA	NA	NA
4930426L09Rik	NA	1	2	NA	NA	NA	NA	NA	NA	NA	NA	NA	NA	NA	4	NA	NA	NA	1	NA	2	NA
4930427A07Rik	NA	NA	NA	NA	NA	NA	3	NA	NA	NA	NA	NA	NA	NA	NA	NA	NA	NA	NA	NA	1	NA
4930430O22Rik	NA	NA	NA	NA	NA	NA	12	NA	NA	NA	NA	NA	NA	NA	2	NA	NA	NA	NA	1	NA	1
4930431F12Rik	NA	NA	2	NA	NA	NA	NA	NA	NA	NA	NA	NA	NA	3	NA	NA	NA	NA	NA	1	NA	2
4930432E11Rik	NA	NA	NA	NA	NA	NA	NA	1	NA	NA	NA	NA	NA	NA	2	NA	NA	NA	NA	NA	NA	NA
4930432M17Rik	NA	NA	NA	NA	NA	NA	NA	NA	NA	NA	NA	NA	NA	2	2	NA	2	NA	NA	7	NA	NA
4930435H24Rik	4	NA	2	NA	NA	3	NA	NA	NA	NA	NA	NA	NA	2	14	NA	NA	NA	NA	NA	NA	6
4930438A08Rik	NA	3	1	NA	NA	NA	NA	NA	NA	NA	NA	NA	NA	NA	NA	NA	NA	NA	NA	NA	NA	NA
4930444A02Rik	NA	NA	NA	NA	NA	NA	NA	NA	NA	NA	NA	NA	NA	NA	NA	NA	6	NA	NA	1	NA	NA
4930444P10Rik	NA	NA	NA	NA	NA	NA	NA	NA	NA	2	NA	5	NA	NA	NA	NA	2	NA	NA	NA	NA	NA
4930447A16Rik	NA	NA	NA	10	NA	12	4	NA	NA	2	NA	NA	NA	2	NA	1	8	NA	NA	NA	10	2
4930449E01Rik	NA	NA	NA	NA	NA	3	NA	2	1	NA	NA	NA	NA	NA	NA	NA	6	NA	NA	NA	5	2
4930451G09Rik	NA	NA	2	1	NA	NA	NA	NA	NA	NA	NA	NA	NA	NA	NA	1	NA	NA	NA	NA	NA	NA
4930452B06Rik	4	NA	17	NA	6	9	NA	1	NA	NA	NA	NA	NA	14	NA	6	NA	2	NA	NA	4	NA
4930455H04Rik	NA	NA	NA	NA	NA	2	NA	NA	4	NA	NA	NA	NA	NA	NA	NA	NA	NA	NA	NA	NA	NA
4930470P17Rik	NA	NA	NA	NA	NA	NA	1	NA	NA	NA	NA	NA	NA	NA	NA	NA	3	NA	NA	NA	NA	9
4930485B16Rik	3	NA	NA	NA	1	1	NA	NA	NA	NA	NA	4	NA	2	NA	NA	3	NA	NA	NA	5	1
4930486L24Rik	NA	NA	4	NA	NA	NA	NA	NA	NA	NA	NA	NA	NA	NA	NA	NA	2	NA	NA	NA	1	NA
4930503B20Rik	1	NA	NA	NA	NA	NA	NA	NA	NA	NA	NA	NA	NA	4	NA	NA	5	NA	NA	NA	2	NA
4930505A04Rik	3	NA	NA	2	NA	2	2	1	8	1	NA	NA	NA	NA	NA	NA	NA	NA	NA	NA	NA	NA
4930506M07Rik	NA	NA	7	NA	NA	NA	NA	NA	NA	NA	NA	8	NA	NA	NA	NA	NA	NA	NA	NA	NA	5
4930510E17Rik	NA	NA	NA	NA	NA	NA	NA	NA	NA	NA	NA	NA	2	NA	NA	NA	NA	1	NA	NA	NA	NA
4930511M11Rik	NA	NA	2	NA	NA	NA	NA	NA	NA	NA	NA	NA	NA	NA	7	NA	NA	NA	NA	NA	NA	NA
4930512M02Rik	NA	NA	NA	NA	3	NA	NA	NA	NA	NA	NA	NA	NA	NA	5	NA	NA	NA	NA	NA	NA	NA
4930522H14Rik	4	NA	NA	NA	NA	NA	NA	NA	NA	3	2	NA	NA	NA	NA	NA	2	NA	NA	NA	NA	NA
4930523C07Rik	4	3	1	NA	1	NA	NA	NA	1	NA	NA	NA	NA	NA	NA	NA	NA	NA	4	NA	1	NA
4930524B15Rik	NA	NA	NA	NA	NA	9	NA	NA	NA	NA	NA	NA	NA	NA	NA	NA	NA	NA	NA	NA	2	NA
4930524J08Rik	NA	NA	1	NA	NA	NA	NA	NA	NA	NA	NA	NA	NA	NA	7	NA	NA	NA	NA	NA	NA	NA
4930533K18Rik	2	NA	NA	NA	NA	8	5	5	2	NA	2	NA	NA	NA	NA	NA	2	NA	NA	NA	NA	8
4930533L02Rik	NA	NA	NA	4	NA	13	2	NA	NA	1	NA	5	NA	NA	NA	2	5	NA	NA	NA	NA	10
4930539E08Rik	NA	NA	NA	NA	NA	NA	5	NA	NA	NA	NA	NA	NA	NA	NA	NA	NA	NA	NA	1	NA	NA
4930544D05Rik	NA	NA	NA	NA	1	NA	6	NA	NA	NA	NA	NA	NA	NA	NA	NA	NA	1	NA	NA	NA	NA
4930544G11Rik	NA	NA	NA	NA	NA	NA	NA	NA	NA	NA	NA	NA	NA	3	NA	NA	NA	NA	NA	NA	2	1
4930546C10Rik	3	NA	NA	13	NA	1	NA	NA	4	2	NA	NA	NA	2	NA	NA	1	NA	1	NA	2	2
4930550C14Rik	NA	NA	NA	NA	2	NA	NA	NA	NA	NA	NA	NA	NA	NA	1	NA	NA	NA	NA	NA	NA	NA
4930553M12Rik	NA	NA	NA	NA	NA	NA	2	NA	NA	NA	NA	NA	NA	NA	NA	NA	1	NA	NA	NA	NA	NA
4930555F03Rik	NA	NA	NA	NA	NA	NA	NA	NA	NA	NA	4	NA	NA	3	NA	8	NA	NA	NA	NA	NA	6
4930558K02Rik	1	NA	15	NA	4	NA	NA	NA	NA	NA	5	NA	NA	10	NA	NA	NA	NA	NA	2	NA	NA
4930562F07Rik	NA	NA	NA	NA	NA	1	NA	NA	NA	NA	NA	NA	NA	3	NA	NA	NA	NA	NA	NA	NA	NA
4930563I02Rik	NA	NA	NA	NA	NA	NA	NA	1	NA	NA	NA	NA	NA	NA	NA	NA	NA	2	NA	NA	12	NA
4930564B18Rik	NA	NA	NA	NA	NA	NA	NA	NA	NA	2	2	NA	NA	NA	NA	NA	NA	NA	NA	2	NA	3
4930564D02Rik	2	NA	NA	2	NA	NA	NA	NA	NA	NA	3	NA	NA	NA	NA	4	NA	1	NA	NA	5	1
4930566N20Rik	2	NA	NA	36	1	7	1	NA	NA	NA	NA	2	NA	2	NA	8	NA	NA	NA	NA	NA	5
4930569F06Rik	NA	NA	NA	NA	NA	NA	10	1	NA	NA	NA	NA	NA	NA	NA	8	NA	NA	NA	NA	NA	8
4930578C19Rik	2	NA	2	NA	NA	NA	NA	NA	2	NA	NA	NA	NA	1	NA	NA	NA	NA	NA	NA	NA	NA
4930579F01Rik	NA	NA	NA	NA	1	NA	NA	NA	NA	NA	NA	NA	NA	NA	NA	NA	2	NA	NA	NA	NA	NA
4930583I09Rik	NA	2	NA	1	2	4	NA	NA	1	NA	NA	NA	2	1	5	NA	3	6	NA	1	NA	9
4930584F24Rik	NA	NA	NA	13	NA	NA	5	NA	NA	NA	NA	NA	NA	NA	NA	2	NA	NA	NA	NA	NA	NA
4930589L23Rik	NA	NA	1	NA	NA	NA	NA	NA	NA	3	NA	NA	NA	NA	4	NA	NA	NA	NA	NA	NA	NA
4930595D18Rik	NA	1	NA	NA	2	1	NA	NA	NA	NA	NA	NA	NA	NA	NA	NA	NA	NA	NA	NA	NA	4
4930597O21Rik	NA	NA	NA	NA	NA	NA	NA	NA	NA	3	NA	NA	NA	NA	1	NA	NA	1	NA	NA	NA	NA
4931406P16Rik	NA	NA	NA	NA	NA	NA	NA	NA	NA	NA	NA	NA	NA	4	NA	NA	NA	NA	NA	1	NA	NA
4931417E11Rik	NA	NA	NA	7	NA	NA	NA	NA	NA	3	NA	NA	NA	NA	NA	NA	NA	NA	NA	NA	NA	NA
4931428F04Rik	NA	NA	NA	3	NA	NA	3	NA	NA	NA	NA	NA	NA	NA	NA	NA	NA	NA	NA	NA	NA	NA
4931429L15Rik	NA	NA	NA	13	NA	13	11	2	2	NA	4	NA	NA	1	NA	3	3	NA	NA	3	NA	28
4931429P17Rik	NA	NA	NA	NA	NA	2	2	NA	NA	NA	NA	NA	NA	15	NA	NA	NA	NA	NA	1	NA	39
4931440F15Rik	8	NA	17	NA	3	16	NA	NA	NA	NA	NA	NA	NA	6	NA	NA	NA	NA	NA	NA	NA	NA
4931440L10Rik	NA	2	NA	NA	NA	NA	NA	4	NA	NA	NA	NA	NA	NA	NA	NA	NA	6	NA	NA	NA	NA
4931440P22Rik	NA	NA	NA	NA	NA	NA	NA	NA	NA	5	NA	NA	NA	NA	NA	NA	NA	NA	NA	NA	2	NA
4932411E22Rik	NA	NA	NA	NA	NA	NA	NA	NA	NA	NA	6	NA	NA	NA	NA	NA	NA	NA	NA	NA	NA	3
4932438A13Rik	NA	NA	4	NA	NA	NA	NA	3	1	NA	NA	4	NA	NA	NA	NA	NA	NA	NA	NA	2	NA
4932438H23Rik	NA	2	NA	NA	NA	NA	NA	1	NA	NA	NA	NA	NA	NA	2	NA	NA	NA	NA	NA	NA	7
4932442E05Rik	3	NA	2	NA	NA	1	NA	NA	NA	NA	NA	11	NA	1	NA	2	NA	NA	NA	NA	5	6
4933400A11Rik	NA	NA	NA	NA	NA	NA	NA	NA	NA	5	NA	NA	NA	4	NA	NA	NA	2	NA	NA	NA	5
4933402D24Rik	NA	NA	NA	2	NA	10	NA	NA	1	NA	NA	NA	NA	4	NA	NA	NA	NA	NA	NA	NA	10
4933402J07Rik	NA	NA	NA	15	NA	NA	6	3	NA	NA	1	NA	NA	NA	NA	NA	6	NA	NA	1	NA	10
4933405L10Rik	1	NA	NA	NA	NA	NA	NA	NA	NA	NA	NA	NA	4	NA	NA	NA	NA	NA	NA	NA	NA	NA
4933405O20Rik	NA	NA	NA	NA	NA	3	NA	NA	NA	NA	NA	NA	NA	2	NA	NA	NA	NA	NA	NA	NA	NA
4933406J08Rik	NA	NA	NA	NA	NA	NA	NA	NA	NA	NA	NA	NA	NA	NA	4	NA	NA	4	NA	NA	NA	NA
4933406P04Rik	NA	NA	NA	NA	NA	1	3	1	1	2	NA	NA	NA	NA	NA	NA	NA	NA	NA	3	NA	NA
4933407L21Rik	NA	NA	NA	NA	NA	NA	NA	NA	NA	NA	NA	NA	NA	NA	NA	NA	4	NA	NA	NA	NA	1
4933409G03Rik	NA	NA	NA	NA	NA	2	NA	NA	NA	NA	NA	NA	NA	NA	NA	3	NA	NA	NA	NA	NA	NA
4933411K16Rik	NA	NA	NA	NA	NA	NA	NA	NA	NA	10	NA	1	NA	NA	NA	NA	NA	NA	NA	NA	NA	NA
4933412E24Rik	NA	NA	NA	NA	1	1	NA	NA	NA	NA	NA	NA	NA	6	NA	NA	NA	2	2	NA	4	NA
4933413G19Rik	NA	1	2	NA	NA	NA	NA	NA	NA	NA	NA	NA	NA	NA	NA	NA	NA	NA	2	NA	NA	NA
4933415A04Rik	NA	NA	NA	3	NA	NA	3	NA	NA	NA	NA	NA	NA	NA	NA	NA	3	NA	NA	NA	NA	NA
4933415F23Rik	NA	NA	NA	16	NA	2	NA	NA	6	3	NA	5	3	NA	NA	NA	NA	NA	NA	NA	NA	NA
4933422H20Rik	NA	NA	NA	NA	NA	NA	1	NA	NA	NA	NA	NA	NA	NA	NA	NA	NA	1	NA	NA	1	NA
4933426M11Rik	NA	1	NA	3	NA	NA	NA	NA	NA	NA	NA	NA	NA	NA	NA	NA	NA	NA	NA	NA	NA	NA
4933427D06Rik	NA	NA	1	NA	NA	NA	4	NA	NA	NA	NA	NA	2	NA	NA	4	NA	NA	NA	NA	1	NA
4933427E11Rik	NA	NA	NA	NA	NA	NA	6	2	NA	NA	NA	NA	NA	4	NA	NA	NA	NA	NA	NA	NA	NA
4933427G17Rik	NA	NA	2	NA	NA	NA	NA	NA	NA	2	NA	NA	NA	NA	NA	NA	NA	6	NA	NA	NA	NA
4933428G20Rik	NA	NA	NA	9	NA	NA	10	4	NA	4	NA	NA	NA	NA	NA	NA	4	NA	NA	1	NA	NA
4933430I17Rik	2	NA	NA	NA	NA	NA	NA	NA	NA	NA	NA	NA	NA	NA	2	NA	NA	1	NA	NA	1	NA
4933440M02Rik	NA	NA	NA	NA	NA	NA	NA	NA	NA	NA	2	NA	NA	NA	NA	2	NA	NA	NA	NA	NA	2
5031414D18Rik	NA	2	3	NA	5	NA	NA	NA	NA	NA	NA	NA	NA	6	NA	NA	4	NA	NA	NA	NA	NA
5031425E22Rik	3	NA	4	NA	2	NA	NA	NA	4	NA	NA	NA	1	NA	NA	NA	NA	NA	NA	NA	NA	4
5031434C07Rik	2	NA	NA	NA	NA	NA	2	NA	2	NA	NA	NA	NA	NA	NA	NA	NA	2	NA	1	NA	NA
5033411D12Rik	NA	NA	NA	NA	NA	NA	NA	NA	NA	1	NA	2	NA	15	NA	NA	NA	NA	NA	NA	5	NA
5033430I15Rik	NA	NA	3	NA	NA	NA	NA	NA	NA	NA	NA	NA	NA	NA	3	NA	NA	NA	NA	NA	NA	2
5330417C22Rik	NA	NA	NA	NA	NA	NA	NA	NA	NA	NA	NA	NA	1	NA	NA	2	NA	NA	NA	NA	NA	NA
5330417H12Rik	NA	NA	1	NA	3	NA	1	1	NA	NA	NA	NA	NA	NA	NA	NA	5	NA	NA	NA	NA	NA
5330426P16Rik	NA	NA	7	NA	2	1	NA	2	NA	NA	NA	NA	NA	NA	NA	NA	NA	NA	NA	NA	NA	3
5330438I03Rik	NA	NA	NA	NA	NA	5	NA	NA	NA	NA	NA	2	NA	NA	NA	NA	NA	NA	NA	NA	NA	4
5430427O19Rik	NA	1	5	NA	NA	NA	NA	NA	NA	4	NA	4	NA	NA	1	NA	NA	NA	1	NA	NA	NA
5530401A14Rik	NA	NA	3	NA	NA	7	6	NA	NA	NA	2	1	NA	1	NA	11	NA	NA	2	NA	NA	26
5730409E04Rik	NA	NA	NA	NA	NA	NA	1	NA	NA	NA	NA	NA	NA	NA	NA	NA	NA	NA	NA	NA	NA	2
5730460C07Rik	NA	4	NA	NA	NA	NA	NA	NA	NA	NA	NA	NA	NA	NA	NA	NA	NA	2	NA	NA	2	NA
5730508B09Rik	NA	NA	7	NA	NA	NA	NA	NA	NA	NA	NA	NA	NA	NA	NA	NA	NA	NA	NA	1	NA	NA
5730522E02Rik	NA	NA	16	NA	1	12	4	2	NA	3	NA	NA	NA	2	NA	6	NA	NA	2	NA	NA	20
5730559C18Rik	NA	NA	NA	NA	NA	NA	NA	NA	NA	NA	NA	NA	NA	NA	NA	NA	1	6	NA	NA	NA	NA
5830462I19Rik	NA	NA	NA	NA	NA	2	9	NA	NA	NA	NA	8	NA	NA	NA	NA	8	NA	NA	NA	NA	NA
5830473C10Rik	NA	NA	NA	NA	NA	3	NA	NA	NA	1	NA	NA	NA	NA	8	NA	NA	NA	NA	NA	NA	NA
5930403N24Rik	3	NA	9	NA	1	NA	2	NA	7	NA	NA	NA	6	15	NA	NA	NA	1	NA	NA	NA	10
5930422O12Rik	NA	2	3	NA	NA	NA	1	NA	NA	NA	NA	NA	NA	NA	NA	1	NA	NA	NA	NA	NA	NA
6030408B16Rik	3	NA	NA	NA	NA	NA	3	NA	NA	NA	NA	NA	NA	NA	NA	NA	NA	NA	NA	2	NA	NA
6030419C18Rik	NA	NA	NA	1	NA	5	NA	NA	NA	NA	NA	NA	NA	NA	NA	5	1	NA	NA	NA	NA	5
6030458C11Rik	NA	NA	NA	NA	NA	6	7	NA	NA	NA	NA	NA	NA	NA	9	NA	NA	NA	NA	NA	NA	NA
6030469F06Rik	3	NA	NA	NA	NA	NA	NA	NA	2	1	NA	NA	NA	NA	NA	NA	NA	NA	NA	NA	NA	3
6330403A02Rik	NA	NA	2	17	6	5	3	NA	NA	NA	NA	NA	NA	NA	NA	NA	NA	NA	NA	NA	4	NA
6330403L08Rik	NA	NA	10	NA	NA	1	NA	NA	NA	NA	NA	NA	NA	NA	NA	NA	6	NA	NA	NA	NA	NA
6330416G13Rik	NA	NA	NA	NA	NA	NA	NA	NA	NA	NA	NA	3	2	NA	NA	5	NA	NA	NA	NA	NA	NA
6430531B16Rik	NA	NA	13	NA	3	NA	NA	NA	NA	NA	NA	NA	NA	NA	NA	NA	2	NA	1	5	NA	NA
6430550D23Rik	NA	NA	NA	NA	NA	NA	1	NA	NA	NA	NA	NA	NA	NA	4	NA	NA	NA	NA	NA	NA	NA
6430571L13Rik	NA	NA	NA	1	NA	NA	1	NA	NA	NA	NA	NA	NA	NA	2	NA	NA	NA	NA	NA	NA	NA
6430573F11Rik	7	NA	NA	20	NA	1	NA	5	3	NA	NA	15	NA	3	NA	3	7	NA	NA	1	NA	NA
6530409C15Rik	NA	1	NA	NA	NA	NA	NA	NA	NA	NA	NA	NA	NA	2	NA	NA	NA	NA	NA	NA	NA	NA
8030423J24Rik	NA	NA	NA	NA	10	NA	NA	NA	NA	2	NA	1	NA	3	NA	4	NA	NA	NA	NA	NA	15
8030474K03Rik	NA	NA	6	NA	NA	1	NA	NA	NA	NA	NA	NA	NA	NA	NA	NA	NA	NA	NA	NA	NA	NA
8430410A17Rik	NA	NA	NA	NA	NA	NA	5	2	NA	NA	NA	NA	NA	NA	NA	NA	NA	NA	NA	NA	NA	NA
8430419L09Rik	NA	NA	6	NA	NA	NA	NA	NA	NA	NA	NA	NA	NA	1	NA	1	NA	NA	NA	NA	NA	NA
8430427H17Rik	NA	NA	4	NA	NA	NA	9	1	NA	NA	NA	NA	NA	NA	9	NA	NA	NA	NA	NA	NA	NA
8430432A02Rik	NA	NA	NA	3	NA	NA	NA	NA	NA	NA	NA	NA	NA	NA	2	NA	NA	NA	NA	NA	NA	NA
9030617O03Rik	NA	NA	1	NA	NA	2	1	NA	1	NA	NA	2	NA	NA	NA	3	NA	3	NA	NA	NA	NA
9030619P08Rik	NA	NA	NA	NA	NA	NA	NA	NA	NA	7	NA	14	NA	NA	NA	NA	NA	NA	NA	NA	NA	NA
9030624J02Rik	3	NA	NA	NA	NA	NA	NA	NA	NA	6	NA	NA	NA	NA	NA	5	13	NA	NA	2	NA	NA
9130008F23Rik	NA	NA	NA	NA	NA	NA	NA	1	NA	NA	NA	NA	NA	NA	NA	NA	NA	2	NA	NA	NA	NA
9130011E15Rik	NA	NA	2	NA	NA	11	2	NA	NA	4	NA	NA	NA	NA	NA	NA	NA	NA	NA	NA	NA	NA
9130017N09Rik	NA	NA	NA	NA	NA	NA	NA	NA	NA	NA	NA	NA	NA	NA	NA	NA	2	2	NA	NA	NA	NA
9130221H12Rik	NA	NA	NA	NA	NA	NA	3	NA	NA	NA	NA	NA	NA	NA	NA	NA	NA	NA	NA	NA	9	NA
9130230L23Rik	NA	NA	3	NA	NA	NA	2	NA	NA	6	NA	2	NA	NA	NA	NA	2	1	NA	NA	NA	NA
9130401M01Rik	NA	NA	NA	14	2	NA	NA	NA	NA	NA	NA	5	NA	NA	4	NA	NA	NA	NA	NA	NA	1
9130409I23Rik	NA	NA	NA	NA	NA	NA	2	NA	NA	NA	NA	5	NA	NA	8	NA	NA	NA	NA	NA	NA	NA
9230019H11Rik	NA	NA	NA	1	NA	NA	2	4	NA	NA	NA	NA	NA	NA	NA	NA	NA	NA	NA	NA	NA	NA
9230102O04Rik	NA	NA	2	NA	NA	NA	1	NA	NA	1	NA	NA	NA	NA	2	NA	8	1	NA	NA	NA	NA
9230104L09Rik	NA	NA	3	NA	NA	NA	NA	NA	1	NA	NA	NA	NA	NA	NA	NA	NA	NA	NA	NA	NA	NA
9230109A22Rik	NA	NA	NA	NA	NA	6	NA	NA	NA	NA	NA	NA	NA	6	NA	2	3	NA	NA	NA	NA	17
9230110C19Rik	NA	NA	NA	NA	NA	NA	7	NA	NA	NA	NA	NA	NA	NA	NA	NA	NA	NA	NA	1	NA	NA
9330101J02Rik	NA	NA	NA	NA	NA	2	1	NA	NA	NA	NA	NA	NA	NA	NA	2	NA	NA	NA	3	NA	NA
9330159F19Rik	2	NA	NA	NA	NA	1	NA	NA	NA	NA	NA	NA	NA	NA	NA	2	NA	NA	NA	NA	NA	NA
9330171B17Rik	NA	NA	NA	NA	NA	NA	4	NA	NA	NA	NA	NA	NA	NA	5	NA	NA	NA	NA	NA	NA	NA
9330182L06Rik	NA	NA	NA	1	NA	3	NA	NA	NA	NA	NA	NA	2	NA	NA	NA	NA	NA	NA	NA	NA	4
9430015G10Rik	NA	NA	NA	NA	1	NA	6	NA	NA	NA	NA	4	NA	NA	1	NA	10	3	NA	NA	NA	NA
9430020K01Rik	1	NA	NA	NA	NA	8	NA	NA	2	NA	NA	NA	4	NA	NA	NA	7	NA	NA	1	NA	NA
9430038I01Rik	NA	NA	1	NA	NA	NA	NA	NA	NA	NA	NA	NA	NA	NA	NA	NA	NA	NA	NA	3	NA	NA
9530003J23Rik	NA	NA	NA	NA	NA	NA	NA	NA	NA	3	NA	NA	1	NA	NA	NA	NA	NA	NA	NA	NA	NA
9530053A07Rik	NA	NA	NA	NA	NA	NA	3	1	NA	NA	NA	NA	NA	NA	NA	NA	NA	NA	NA	NA	NA	NA
9530068E07Rik	1	3	NA	NA	NA	2	3	NA	NA	NA	NA	NA	NA	5	NA	4	2	NA	NA	NA	NA	NA
9630014M24Rik	4	NA	NA	NA	NA	NA	8	2	4	NA	1	NA	NA	3	4	NA	NA	1	NA	NA	NA	2
9630033F20Rik	NA	NA	NA	NA	NA	NA	1	NA	NA	NA	NA	NA	NA	NA	NA	NA	NA	NA	NA	2	NA	2
9630041A04Rik	NA	NA	NA	7	NA	6	NA	NA	2	NA	NA	NA	NA	NA	NA	1	NA	NA	NA	NA	NA	27
9930013L23Rik	NA	NA	2	1	NA	1	NA	NA	NA	NA	2	8	NA	3	NA	NA	NA	NA	NA	NA	NA	2
9930022D16Rik	NA	NA	3	NA	5	NA	NA	NA	NA	NA	NA	NA	1	NA	NA	NA	NA	NA	NA	NA	NA	NA
a	NA	NA	2	NA	NA	NA	NA	NA	NA	NA	1	NA	NA	1	NA	NA	NA	NA	NA	NA	2	NA
A130010J15Rik	NA	NA	NA	NA	NA	NA	NA	NA	NA	NA	NA	NA	NA	NA	NA	NA	NA	3	NA	NA	2	NA
A130050O07Rik	2	NA	1	7	6	6	NA	NA	NA	NA	2	NA	NA	3	NA	NA	NA	NA	NA	NA	7	8
A1bg	8	NA	2	NA	NA	NA	NA	NA	2	1	NA	NA	5	15	NA	NA	NA	7	2	NA	NA	6
A1cf	NA	NA	23	NA	NA	NA	NA	NA	NA	NA	NA	29	NA	NA	8	NA	NA	1	NA	NA	NA	NA
A230050P20Rik	NA	NA	NA	NA	NA	NA	NA	NA	NA	NA	NA	10	NA	NA	3	NA	2	NA	NA	NA	NA	NA
A230065N10Rik	NA	NA	NA	NA	NA	7	NA	NA	NA	2	NA	NA	NA	NA	NA	2	NA	3	NA	NA	NA	NA
A230072I06Rik	NA	NA	NA	NA	NA	NA	2	NA	NA	NA	NA	NA	3	NA	NA	39	NA	2	NA	NA	NA	16
A330021E22Rik	NA	NA	NA	NA	NA	NA	NA	NA	NA	NA	NA	NA	NA	5	NA	1	NA	NA	NA	NA	NA	NA
A330050F15Rik	NA	NA	NA	NA	NA	4	NA	NA	NA	NA	NA	2	NA	NA	NA	3	7	NA	NA	NA	NA	NA
A330070K13Rik	NA	NA	NA	47	NA	4	NA	NA	NA	NA	1	NA	NA	NA	NA	NA	NA	NA	NA	NA	NA	NA
A3galt2	NA	NA	NA	4	2	2	NA	NA	NA	NA	NA	NA	NA	NA	NA	NA	2	NA	NA	NA	NA	NA
A430005L14Rik	NA	NA	NA	NA	NA	NA	17	4	NA	NA	NA	NA	NA	NA	NA	2	2	NA	NA	NA	NA	6
A430093F15Rik	NA	NA	NA	2	1	NA	NA	NA	NA	NA	NA	NA	NA	NA	NA	NA	NA	NA	NA	NA	20	NA
A4galt	NA	NA	4	NA	NA	NA	5	3	NA	NA	NA	NA	NA	NA	NA	NA	7	NA	NA	NA	NA	NA
A530016L24Rik	NA	1	NA	NA	NA	NA	NA	NA	NA	NA	2	NA	NA	NA	2	4	NA	6	NA	NA	NA	NA
A530021J07Rik	NA	NA	NA	2	2	10	NA	NA	4	NA	3	NA	NA	4	6	NA	NA	NA	2	NA	NA	3
A530053G22Rik	NA	NA	NA	NA	NA	NA	1	NA	NA	NA	NA	NA	NA	NA	2	NA	NA	NA	NA	NA	NA	NA
A530099J19Rik	NA	NA	NA	NA	NA	NA	NA	NA	2	NA	NA	NA	NA	3	NA	NA	NA	NA	NA	NA	NA	NA
A630007B06Rik	NA	NA	NA	NA	NA	NA	NA	NA	NA	NA	NA	NA	NA	NA	1	NA	NA	2	NA	NA	NA	NA
A630091E08Rik	NA	NA	NA	2	NA	NA	2	1	NA	NA	NA	NA	2	NA	NA	NA	NA	NA	NA	NA	20	NA
A730013G03Rik	NA	NA	NA	NA	NA	NA	NA	NA	NA	4	NA	3	NA	NA	NA	NA	NA	NA	NA	NA	NA	NA
A730018C14Rik	4	NA	NA	NA	NA	NA	NA	NA	NA	6	4	2	NA	NA	3	NA	3	2	NA	2	8	14
A730020M07Rik	NA	3	NA	NA	NA	NA	NA	NA	NA	NA	NA	NA	2	3	NA	NA	NA	NA	NA	NA	NA	NA
A730045E13Rik	NA	NA	NA	NA	NA	2	1	3	6	NA	NA	NA	NA	NA	NA	8	1	NA	NA	NA	NA	2
A730049H05Rik	NA	NA	NA	NA	NA	NA	NA	NA	NA	5	NA	NA	5	3	NA	NA	NA	NA	NA	NA	NA	NA
A730061H03Rik	NA	NA	NA	NA	NA	NA	NA	NA	NA	3	NA	5	NA	NA	NA	NA	NA	NA	NA	NA	NA	NA
A830010M20Rik	NA	NA	NA	1	NA	NA	NA	NA	NA	NA	NA	NA	NA	NA	2	NA	NA	NA	NA	NA	NA	NA
A830018L16Rik	4	NA	NA	NA	NA	3	4	2	6	NA	NA	NA	1	2	NA	NA	NA	NA	NA	NA	NA	NA
A830073O21Rik	NA	NA	NA	NA	NA	NA	5	2	2	NA	NA	NA	5	NA	2	NA	4	NA	NA	7	NA	NA
A830080D01Rik	NA	NA	NA	NA	NA	NA	NA	NA	NA	NA	NA	NA	NA	NA	2	NA	4	NA	NA	NA	NA	NA
A930002H24Rik	NA	NA	1	6	NA	NA	NA	1	NA	NA	NA	NA	NA	NA	NA	NA	3	NA	NA	NA	NA	4
A930003A15Rik	NA	2	7	NA	NA	NA	NA	NA	NA	NA	NA	NA	NA	NA	NA	NA	NA	NA	NA	NA	7	NA
A930004D18Rik	NA	NA	NA	NA	NA	NA	1	NA	NA	NA	NA	NA	NA	NA	NA	NA	NA	NA	NA	NA	NA	4
A930005H10Rik	NA	NA	NA	NA	NA	NA	NA	NA	NA	NA	NA	4	NA	4	NA	NA	NA	NA	2	NA	NA	2
A930009A15Rik	NA	NA	NA	NA	NA	NA	NA	NA	NA	NA	NA	NA	NA	NA	NA	3	NA	NA	NA	NA	NA	1
A930011G23Rik	NA	NA	NA	NA	NA	14	NA	NA	NA	NA	NA	NA	NA	1	NA	NA	NA	3	3	NA	1	35
A930016O22Rik	NA	NA	NA	NA	NA	1	6	2	NA	NA	NA	NA	NA	NA	NA	NA	NA	NA	NA	NA	NA	NA
A930017K11Rik	NA	NA	NA	14	NA	NA	1	NA	NA	NA	NA	NA	NA	NA	1	NA	5	NA	NA	NA	NA	NA
A930018M24Rik	NA	NA	5	NA	NA	NA	2	NA	NA	NA	NA	NA	NA	NA	NA	NA	2	NA	NA	NA	NA	NA
A930018P22Rik	2	NA	NA	6	NA	2	NA	NA	NA	NA	NA	1	NA	NA	NA	NA	2	NA	NA	NA	NA	5
A930033H14Rik	NA	NA	NA	NA	NA	NA	NA	NA	2	4	NA	NA	NA	NA	NA	NA	NA	NA	NA	NA	NA	NA
A930039A15Rik	3	NA	15	NA	NA	NA	NA	NA	NA	NA	NA	6	NA	NA	NA	NA	6	NA	NA	1	NA	NA
AA467197	NA	NA	NA	NA	NA	NA	NA	NA	NA	NA	NA	NA	NA	NA	NA	NA	1	4	NA	NA	NA	NA
Aacs	NA	2	NA	NA	NA	5	NA	2	NA	3	NA	3	NA	NA	NA	NA	NA	NA	NA	NA	4	NA
Aaed1	NA	NA	NA	NA	NA	NA	NA	NA	2	NA	NA	1	NA	NA	NA	NA	NA	NA	NA	NA	NA	NA
Aagab	NA	NA	NA	NA	NA	6	NA	NA	NA	NA	NA	NA	NA	NA	NA	5	NA	NA	NA	NA	NA	NA
Aak1	NA	NA	NA	2	NA	3	1	NA	1	NA	NA	NA	NA	NA	6	NA	NA	NA	NA	NA	NA	NA
Aamdc	NA	NA	NA	3	NA	NA	NA	3	NA	NA	NA	5	NA	NA	NA	NA	NA	NA	NA	NA	NA	NA
Aamp	NA	NA	NA	NA	NA	NA	1	NA	NA	NA	NA	NA	NA	NA	NA	NA	4	NA	NA	NA	NA	NA
Aar2	NA	NA	NA	9	NA	NA	17	NA	NA	NA	NA	NA	NA	NA	NA	1	3	NA	NA	2	NA	NA
Aard	NA	NA	NA	3	NA	NA	NA	NA	NA	NA	NA	NA	NA	NA	2	NA	NA	NA	NA	5	NA	NA
Aars	NA	NA	NA	NA	NA	NA	3	NA	NA	NA	NA	7	NA	NA	NA	NA	NA	NA	NA	2	NA	NA
Aasdh	NA	NA	1	NA	1	NA	9	NA	NA	NA	NA	NA	NA	NA	2	NA	2	NA	NA	NA	1	7
Aass	NA	NA	NA	NA	NA	NA	4	NA	NA	11	NA	9	NA	NA	NA	NA	NA	NA	NA	NA	NA	NA
Aatf	NA	NA	1	NA	1	NA	4	NA	NA	NA	NA	NA	NA	2	4	NA	1	1	NA	NA	NA	18
Aatk	NA	NA	3	5	1	2	6	NA	NA	NA	NA	1	NA	NA	NA	9	4	NA	NA	NA	NA	NA
AB041803	1	NA	NA	NA	NA	6	NA	NA	5	NA	NA	2	NA	NA	NA	NA	2	2	NA	NA	NA	NA
AB099516	NA	NA	NA	NA	NA	NA	NA	NA	2	2	NA	2	NA	NA	NA	NA	NA	NA	NA	NA	NA	NA
AB124611	NA	NA	NA	NA	NA	NA	NA	1	NA	NA	NA	NA	NA	NA	1	NA	NA	NA	NA	NA	NA	NA
Abat	NA	NA	NA	NA	NA	NA	NA	2	NA	NA	NA	5	NA	NA	NA	NA	NA	2	NA	1	NA	2
Abca1	4	NA	5	NA	NA	NA	NA	NA	NA	2	NA	10	NA	NA	1	NA	6	2	NA	1	NA	3
Abca13	NA	1	7	NA	NA	NA	NA	NA	NA	5	NA	NA	NA	NA	NA	NA	2	NA	NA	NA	NA	NA
Abca2	NA	NA	NA	14	NA	NA	12	NA	NA	NA	NA	NA	NA	NA	NA	NA	NA	NA	NA	NA	NA	NA
Abca4	3	NA	NA	NA	NA	NA	NA	NA	NA	4	NA	NA	NA	1	NA	1	13	NA	NA	NA	NA	NA
Abca5	NA	NA	NA	NA	3	NA	NA	NA	NA	NA	NA	1	NA	NA	NA	NA	1	NA	NA	1	NA	NA
Abca6	NA	NA	4	NA	NA	NA	NA	NA	NA	NA	NA	3	NA	NA	NA	NA	NA	NA	NA	2	NA	NA
Abca8a	NA	NA	6	NA	NA	NA	NA	NA	NA	NA	NA	6	NA	NA	NA	NA	NA	NA	NA	NA	NA	NA
Abca8b	NA	NA	NA	1	NA	NA	NA	NA	NA	NA	1	15	NA	NA	NA	NA	NA	NA	NA	NA	NA	2
Abca9	NA	NA	3	NA	NA	NA	NA	NA	NA	NA	NA	8	NA	NA	NA	NA	NA	NA	NA	NA	NA	NA
Abcb10	NA	NA	NA	NA	NA	NA	1	NA	NA	NA	NA	4	NA	NA	4	NA	NA	2	NA	NA	2	NA
Abcb1a	NA	NA	1	NA	NA	NA	NA	NA	NA	NA	NA	NA	NA	NA	NA	NA	NA	10	NA	NA	NA	NA
Abcb1b	3	NA	2	NA	NA	NA	NA	NA	3	1	NA	NA	NA	NA	NA	NA	NA	NA	NA	NA	NA	NA
Abcb4	NA	NA	7	NA	NA	NA	NA	NA	NA	NA	NA	30	NA	NA	NA	NA	NA	NA	NA	NA	NA	NA
Abcb5	NA	NA	6	NA	NA	NA	NA	NA	2	8	NA	NA	NA	NA	NA	NA	NA	NA	NA	NA	NA	NA
Abcb7	NA	NA	6	NA	NA	NA	NA	NA	NA	NA	NA	NA	NA	NA	NA	NA	NA	1	NA	NA	NA	NA
Abcb9	NA	NA	NA	NA	NA	NA	NA	NA	NA	NA	NA	NA	NA	NA	NA	3	NA	4	NA	NA	3	NA
Abcc1	NA	NA	7	NA	NA	NA	NA	NA	NA	NA	NA	NA	NA	NA	2	NA	NA	NA	NA	NA	NA	NA
Abcc10	NA	NA	2	NA	NA	NA	NA	NA	NA	NA	NA	NA	NA	NA	1	NA	1	1	NA	NA	NA	NA
Abcc12	NA	NA	NA	15	NA	8	NA	2	NA	NA	NA	14	NA	2	NA	9	NA	1	NA	NA	NA	11
Abcc2	NA	NA	1	NA	NA	NA	NA	1	NA	4	NA	NA	NA	NA	NA	NA	4	5	NA	NA	NA	NA
Abcc3	NA	NA	NA	8	2	NA	NA	NA	NA	NA	NA	7	NA	NA	NA	1	NA	3	NA	NA	5	NA
Abcc4	NA	NA	1	2	2	NA	17	5	2	NA	NA	NA	NA	NA	2	NA	NA	NA	NA	NA	NA	NA
Abcc5	NA	NA	11	NA	NA	NA	5	2	NA	NA	NA	NA	NA	2	NA	NA	NA	NA	NA	NA	11	NA
Abcc6	NA	NA	NA	NA	1	NA	7	NA	NA	NA	NA	2	NA	NA	NA	NA	NA	NA	NA	NA	NA	NA
Abcc8	NA	2	NA	14	NA	5	NA	NA	NA	NA	NA	NA	NA	NA	NA	NA	NA	NA	NA	NA	NA	5
Abcd2	5	1	NA	NA	NA	NA	NA	NA	NA	NA	NA	NA	NA	NA	NA	NA	NA	NA	NA	1	NA	NA
Abcd3	1	NA	NA	NA	3	NA	NA	NA	NA	NA	NA	2	NA	NA	NA	NA	2	2	NA	NA	NA	NA
Abcf1	NA	NA	NA	1	NA	NA	1	NA	NA	NA	NA	NA	NA	NA	NA	NA	NA	NA	NA	NA	NA	NA
Abcg1	NA	NA	NA	NA	NA	NA	NA	NA	NA	NA	NA	NA	1	NA	3	NA	NA	NA	NA	NA	2	NA
Abcg2	NA	NA	NA	NA	NA	NA	NA	NA	3	6	NA	NA	NA	NA	NA	NA	NA	5	NA	NA	NA	NA
Abcg3	NA	NA	8	NA	NA	NA	NA	NA	NA	1	NA	NA	NA	NA	NA	NA	NA	NA	NA	NA	NA	NA
Abcg5	NA	NA	NA	NA	NA	NA	NA	NA	NA	1	NA	NA	NA	NA	NA	NA	NA	NA	NA	NA	NA	3
Abcg8	NA	1	2	NA	3	NA	2	2	NA	NA	NA	9	NA	NA	NA	NA	NA	NA	NA	NA	NA	1
Abhd10	NA	NA	4	6	NA	NA	NA	NA	NA	NA	NA	NA	3	NA	NA	NA	NA	NA	NA	NA	NA	NA
Abhd12	NA	NA	5	NA	1	NA	NA	NA	NA	NA	NA	NA	NA	NA	NA	NA	NA	5	NA	NA	NA	NA
Abhd12b	NA	NA	NA	NA	NA	NA	NA	NA	NA	NA	NA	NA	2	NA	1	NA	NA	NA	NA	NA	NA	NA
Abhd17c	NA	2	8	NA	7	2	NA	NA	NA	NA	NA	6	NA	NA	NA	NA	1	6	NA	NA	NA	NA
Abhd2	NA	3	NA	7	NA	NA	NA	3	NA	NA	NA	NA	NA	NA	NA	2	NA	4	NA	NA	NA	NA
Abhd5	1	2	NA	NA	NA	6	NA	NA	NA	NA	NA	1	NA	6	2	4	25	NA	NA	NA	NA	6
Abi1	NA	NA	2	NA	NA	NA	NA	NA	NA	NA	NA	NA	NA	NA	NA	NA	NA	NA	NA	NA	2	NA
Abi3	5	NA	4	NA	NA	NA	NA	NA	NA	NA	NA	NA	NA	NA	1	NA	NA	NA	NA	NA	NA	NA
Abi3bp	4	NA	NA	NA	NA	NA	NA	NA	2	NA	NA	10	4	NA	NA	NA	NA	NA	NA	NA	NA	NA
Abl1	NA	NA	NA	NA	NA	NA	1	NA	NA	NA	NA	NA	NA	NA	NA	NA	NA	3	NA	NA	NA	NA
Ablim1	15	NA	NA	9	NA	NA	NA	NA	13	NA	NA	NA	NA	NA	NA	NA	NA	NA	NA	NA	NA	NA
Ablim2	NA	NA	NA	6	3	NA	7	NA	2	NA	NA	NA	NA	NA	NA	NA	NA	NA	NA	NA	NA	NA
Ablim3	NA	NA	NA	2	NA	NA	2	NA	NA	NA	NA	3	NA	NA	NA	7	NA	NA	NA	NA	NA	NA
Abp1	NA	NA	NA	NA	NA	NA	1	NA	NA	1	NA	NA	NA	NA	NA	NA	6	6	NA	NA	NA	NA
Abr	NA	NA	7	NA	2	5	NA	NA	NA	NA	NA	NA	NA	NA	NA	5	NA	NA	NA	NA	NA	NA
Abra	2	NA	16	2	NA	NA	2	NA	NA	7	NA	2	1	1	8	NA	NA	NA	NA	NA	4	NA
Abracl	NA	NA	NA	NA	NA	NA	NA	NA	NA	NA	NA	NA	2	2	NA	NA	NA	NA	NA	NA	NA	NA
Abtb1	5	1	NA	12	1	NA	1	NA	NA	NA	NA	NA	NA	NA	NA	NA	NA	NA	NA	NA	NA	NA
Abtb2	NA	NA	NA	NA	NA	NA	NA	NA	NA	NA	NA	3	NA	NA	NA	NA	NA	NA	NA	1	6	2
Acaa1b	NA	NA	NA	NA	NA	NA	13	NA	NA	NA	NA	NA	NA	NA	NA	NA	NA	1	NA	NA	NA	NA
Acaa2	2	NA	NA	NA	NA	1	5	NA	2	1	1	22	1	NA	NA	3	12	2	NA	NA	5	3
Acaca	NA	NA	3	NA	NA	NA	2	3	NA	NA	1	NA	NA	NA	5	NA	NA	NA	NA	NA	NA	16
Acacb	NA	NA	NA	NA	NA	NA	4	NA	2	NA	NA	8	NA	NA	NA	NA	NA	NA	NA	NA	NA	NA
Acad10	NA	NA	NA	NA	NA	NA	NA	NA	NA	2	NA	NA	NA	NA	NA	NA	11	NA	NA	NA	NA	NA
Acad11	1	NA	NA	NA	NA	NA	NA	NA	NA	NA	NA	3	NA	NA	NA	NA	NA	NA	NA	NA	NA	NA
Acadl	4	NA	NA	NA	NA	NA	NA	NA	NA	NA	NA	NA	NA	NA	NA	NA	NA	NA	NA	2	NA	NA
Acadm	2	NA	NA	NA	NA	NA	2	NA	NA	NA	NA	NA	NA	NA	NA	NA	4	NA	NA	NA	3	NA
Acads	1	NA	NA	NA	NA	2	10	1	NA	NA	NA	5	NA	NA	7	NA	NA	2	NA	NA	13	NA
Acat2	NA	NA	NA	NA	NA	NA	NA	NA	NA	5	NA	NA	NA	1	NA	NA	NA	NA	NA	NA	NA	NA
Acat3	NA	NA	NA	NA	NA	NA	NA	NA	NA	2	NA	18	NA	NA	NA	NA	NA	NA	NA	1	NA	NA
Acbd3	NA	1	NA	NA	NA	NA	NA	NA	NA	NA	NA	3	NA	NA	5	NA	NA	2	NA	NA	3	NA
Acbd6	NA	NA	NA	NA	NA	NA	1	NA	NA	2	NA	NA	NA	NA	NA	1	NA	NA	NA	NA	NA	6
Accs	3	NA	NA	NA	NA	NA	1	NA	NA	NA	NA	NA	1	NA	NA	NA	NA	NA	NA	NA	NA	NA
Accsl	NA	NA	NA	NA	NA	NA	8	NA	NA	NA	NA	NA	NA	NA	NA	6	5	NA	NA	NA	NA	NA
Ace	NA	NA	NA	NA	NA	NA	1	NA	NA	NA	NA	NA	NA	NA	NA	NA	NA	3	NA	NA	NA	NA
Acer2	2	NA	2	NA	NA	NA	1	1	NA	NA	NA	NA	NA	1	NA	NA	NA	NA	NA	NA	NA	NA
Acer3	NA	NA	6	NA	NA	NA	NA	NA	NA	NA	NA	NA	2	NA	NA	NA	NA	NA	NA	NA	NA	NA
Acly	NA	NA	NA	NA	NA	NA	NA	1	NA	2	NA	NA	NA	NA	NA	NA	NA	NA	NA	NA	NA	NA
Acmsd	NA	NA	NA	NA	NA	NA	NA	NA	NA	3	NA	4	NA	NA	NA	NA	NA	NA	NA	NA	NA	NA
Acn9	NA	NA	NA	NA	NA	NA	NA	NA	NA	NA	NA	NA	NA	NA	NA	2	NA	2	NA	2	NA	NA
Aco1	1	NA	NA	NA	1	6	7	NA	NA	2	NA	4	NA	NA	3	NA	2	6	NA	2	NA	NA
Acot1	NA	NA	8	NA	NA	NA	NA	NA	NA	NA	NA	NA	NA	NA	3	NA	NA	NA	NA	NA	NA	NA
Acot11	NA	NA	NA	NA	1	NA	1	4	NA	NA	3	1	NA	NA	NA	NA	NA	4	NA	2	NA	NA
Acot12	NA	NA	NA	NA	NA	NA	NA	NA	NA	2	NA	14	NA	NA	8	NA	NA	1	NA	NA	NA	NA
Acot2	NA	NA	NA	2	NA	NA	NA	NA	NA	2	NA	NA	NA	NA	NA	NA	NA	NA	NA	NA	NA	NA
Acot4	NA	NA	NA	NA	NA	NA	NA	NA	NA	2	NA	3	NA	NA	1	NA	NA	NA	NA	NA	NA	NA
Acot7	NA	NA	1	2	NA	NA	NA	NA	NA	NA	NA	NA	NA	NA	NA	NA	NA	NA	NA	NA	NA	NA
Acox2	NA	NA	NA	NA	NA	NA	NA	NA	NA	2	NA	NA	NA	NA	NA	NA	5	NA	NA	NA	NA	NA
Acox3	NA	NA	NA	NA	NA	NA	2	NA	8	1	NA	NA	NA	NA	NA	NA	NA	NA	NA	1	NA	NA
Acoxl	NA	NA	NA	NA	NA	NA	NA	NA	NA	NA	2	NA	NA	NA	3	NA	NA	NA	NA	NA	6	NA
Acp2	NA	NA	1	NA	NA	NA	NA	NA	NA	NA	NA	NA	NA	NA	NA	NA	NA	NA	NA	NA	1	NA
Acp5	NA	NA	NA	1	NA	NA	NA	NA	NA	NA	NA	NA	NA	NA	3	NA	NA	NA	3	NA	NA	NA
Acp6	NA	NA	NA	NA	NA	NA	5	NA	NA	9	NA	NA	NA	NA	4	NA	NA	2	NA	NA	NA	NA
Acpl2	NA	NA	NA	18	3	NA	NA	1	NA	NA	NA	NA	NA	NA	NA	6	NA	NA	NA	1	NA	5
Acpp	NA	3	NA	NA	NA	NA	NA	1	NA	NA	NA	2	NA	NA	NA	7	3	5	NA	NA	2	NA
Acpt	NA	NA	NA	NA	NA	NA	8	NA	NA	NA	NA	NA	NA	NA	NA	1	NA	NA	NA	NA	NA	NA
Acr	NA	NA	NA	NA	NA	NA	2	NA	NA	NA	NA	NA	NA	NA	NA	NA	NA	NA	NA	2	NA	NA
Acrbp	NA	NA	NA	NA	NA	NA	2	NA	NA	NA	NA	NA	NA	NA	NA	NA	3	NA	NA	NA	NA	NA
Acsbg1	NA	NA	NA	2	2	NA	NA	NA	NA	NA	NA	NA	NA	NA	2	NA	NA	NA	NA	NA	NA	NA
Acsf3	NA	NA	NA	NA	NA	NA	NA	NA	NA	NA	NA	NA	NA	NA	10	5	NA	5	NA	NA	3	NA
Acsl1	4	NA	3	NA	NA	NA	NA	NA	7	NA	NA	5	NA	1	2	NA	NA	8	NA	NA	NA	NA
Acsl3	NA	NA	NA	NA	NA	3	3	3	NA	NA	NA	2	NA	6	NA	2	NA	NA	NA	NA	3	2
Acsl4	NA	NA	8	NA	NA	NA	NA	NA	NA	NA	NA	5	2	NA	5	NA	3	NA	NA	NA	1	NA
Acsl6	NA	NA	NA	6	12	NA	NA	NA	NA	NA	NA	NA	NA	NA	7	NA	NA	NA	NA	NA	NA	NA
Acsm1	NA	NA	NA	NA	NA	NA	NA	2	NA	NA	NA	14	NA	NA	NA	NA	NA	NA	NA	NA	NA	NA
Acsm2	NA	NA	NA	NA	NA	NA	NA	NA	NA	6	NA	8	NA	NA	NA	NA	NA	NA	NA	NA	NA	NA
Acsm4	NA	NA	NA	NA	NA	NA	NA	NA	NA	1	NA	1	NA	NA	NA	NA	NA	NA	NA	NA	NA	NA
Acsm5	NA	NA	NA	NA	NA	NA	NA	NA	NA	7	NA	1	NA	NA	NA	NA	NA	NA	NA	NA	NA	NA
Acss3	NA	NA	NA	NA	NA	NA	NA	NA	NA	NA	NA	2	NA	NA	NA	NA	NA	NA	NA	NA	NA	5
Acta1	NA	NA	6	2	NA	NA	1	NA	NA	NA	NA	NA	NA	3	2	NA	NA	NA	NA	NA	NA	NA
Acta2	NA	1	1	NA	NA	2	NA	NA	NA	NA	NA	NA	NA	2	NA	NA	NA	NA	NA	NA	NA	NA
Actbl2	1	NA	5	3	2	19	NA	NA	1	NA	2	NA	NA	10	NA	3	NA	2	NA	NA	1	1
Actc1	NA	NA	NA	NA	NA	NA	NA	NA	5	NA	NA	11	NA	NA	1	NA	NA	NA	NA	NA	NA	1
Actl6a	NA	NA	NA	NA	NA	NA	NA	NA	NA	6	NA	NA	NA	NA	5	NA	1	NA	NA	NA	NA	NA
Actl7a	NA	3	11	NA	1	NA	NA	NA	NA	NA	NA	NA	2	NA	NA	NA	NA	3	NA	NA	NA	NA
Actl7b	9	NA	4	NA	NA	3	NA	NA	9	2	1	NA	NA	6	NA	NA	NA	NA	NA	2	NA	6
Actn1	NA	NA	NA	NA	NA	2	4	NA	NA	NA	NA	NA	NA	2	NA	NA	3	NA	NA	NA	5	NA
Actn3	NA	NA	NA	2	NA	NA	1	NA	NA	NA	NA	NA	NA	NA	NA	NA	NA	NA	NA	NA	NA	NA
Actr2	NA	NA	NA	NA	NA	NA	5	6	NA	NA	NA	NA	NA	3	NA	NA	NA	NA	NA	NA	NA	NA
Actr3	NA	2	8	NA	NA	6	NA	NA	3	3	NA	NA	NA	NA	NA	NA	2	7	NA	NA	NA	NA
Actr3b	NA	NA	NA	NA	NA	NA	NA	NA	3	NA	NA	NA	NA	NA	3	2	NA	NA	NA	NA	NA	6
Actr6	NA	NA	NA	NA	NA	NA	NA	NA	NA	3	NA	4	NA	NA	NA	NA	NA	NA	NA	NA	NA	NA
Actr8	NA	NA	NA	NA	NA	NA	NA	NA	NA	2	NA	NA	NA	NA	NA	NA	8	NA	NA	NA	NA	NA
Actrt2	2	NA	NA	NA	NA	NA	12	5	NA	1	NA	NA	NA	NA	NA	NA	NA	NA	NA	NA	NA	NA
Actrt3	3	NA	NA	NA	NA	NA	NA	NA	8	6	1	NA	3	1	NA	NA	NA	1	NA	2	NA	NA
Acvr1	NA	NA	2	NA	NA	NA	2	4	NA	NA	NA	3	NA	4	NA	3	NA	NA	NA	NA	NA	NA
Acvr1b	NA	NA	NA	NA	1	NA	NA	2	NA	NA	NA	NA	NA	NA	5	NA	NA	NA	NA	NA	NA	NA
Acvr1c	2	NA	NA	NA	NA	NA	NA	NA	NA	NA	NA	NA	NA	NA	NA	1	NA	1	NA	NA	NA	2
Acvr2a	6	NA	9	NA	NA	1	NA	NA	1	NA	2	NA	6	2	NA	NA	NA	NA	NA	NA	3	9
Acvr2b	NA	NA	2	NA	NA	NA	6	NA	NA	NA	NA	2	NA	NA	NA	NA	15	NA	NA	NA	NA	NA
Ada	NA	NA	6	NA	NA	NA	NA	NA	NA	NA	NA	NA	NA	NA	NA	NA	1	1	NA	NA	NA	NA
Adad1	NA	NA	3	NA	NA	NA	NA	1	NA	NA	NA	NA	NA	NA	NA	NA	NA	NA	NA	NA	NA	NA
Adam10	NA	3	1	NA	1	NA	NA	NA	NA	1	NA	NA	NA	NA	2	NA	5	NA	NA	NA	NA	NA
Adam11	NA	NA	NA	1	NA	2	3	NA	NA	NA	NA	2	NA	NA	NA	NA	NA	NA	NA	NA	NA	NA
Adam12	10	NA	NA	NA	NA	1	3	3	NA	NA	NA	NA	NA	19	NA	NA	NA	NA	NA	NA	2	2
Adam19	NA	NA	NA	NA	NA	NA	NA	1	NA	NA	NA	NA	NA	NA	NA	NA	4	NA	NA	NA	NA	NA
Adam1a	NA	NA	NA	NA	NA	NA	NA	NA	NA	NA	NA	NA	NA	NA	NA	NA	3	NA	NA	1	NA	NA
Adam1b	NA	1	NA	NA	NA	NA	NA	NA	NA	NA	NA	NA	NA	NA	NA	NA	NA	2	NA	NA	NA	NA
Adam22	NA	NA	1	7	NA	3	NA	NA	NA	NA	NA	NA	NA	NA	NA	NA	NA	NA	NA	NA	NA	NA
Adam23	NA	NA	NA	NA	NA	3	4	4	NA	NA	1	NA	NA	2	NA	NA	NA	NA	NA	2	NA	7
Adam28	NA	NA	NA	NA	NA	NA	NA	NA	3	NA	NA	NA	NA	4	NA	NA	NA	NA	NA	NA	NA	NA
Adam30	NA	NA	4	NA	NA	NA	3	NA	NA	NA	2	NA	NA	NA	NA	3	13	NA	NA	NA	NA	NA
Adam32	NA	NA	NA	NA	NA	1	NA	NA	NA	NA	NA	NA	NA	NA	NA	2	NA	NA	NA	NA	NA	NA
Adam34	NA	NA	NA	NA	NA	NA	NA	NA	NA	NA	NA	NA	NA	5	NA	NA	NA	NA	NA	NA	NA	4
Adam6a	NA	NA	3	NA	NA	NA	2	NA	NA	NA	NA	NA	NA	NA	NA	NA	NA	NA	NA	NA	2	NA
Adam6b	NA	NA	2	NA	4	NA	NA	NA	NA	NA	NA	NA	NA	NA	NA	NA	NA	NA	2	NA	2	NA
Adam7	NA	NA	NA	NA	NA	NA	NA	NA	NA	2	NA	2	NA	NA	NA	NA	NA	NA	NA	NA	NA	8
Adam8	NA	NA	NA	NA	1	7	NA	NA	NA	NA	NA	NA	NA	NA	NA	NA	NA	NA	NA	NA	NA	NA
Adam9	NA	NA	NA	NA	NA	3	NA	NA	NA	NA	NA	3	NA	3	NA	NA	1	NA	NA	NA	NA	NA
Adamts1	NA	NA	NA	NA	NA	NA	NA	NA	1	5	NA	NA	1	NA	NA	NA	2	NA	NA	NA	NA	NA
Adamts10	NA	NA	NA	4	NA	NA	NA	NA	NA	NA	NA	NA	NA	NA	NA	NA	NA	NA	NA	NA	2	NA
Adamts13	NA	NA	3	NA	NA	NA	NA	NA	NA	NA	NA	2	NA	NA	NA	NA	NA	NA	NA	NA	NA	NA
Adamts15	NA	NA	NA	NA	NA	2	NA	NA	11	16	7	1	1	NA	NA	NA	3	7	NA	2	NA	NA
Adamts16	NA	NA	NA	NA	NA	NA	NA	NA	NA	4	NA	NA	NA	6	NA	NA	NA	NA	NA	NA	NA	NA
Adamts17	1	NA	NA	NA	NA	4	NA	NA	3	NA	2	4	4	1	4	1	1	NA	NA	NA	8	4
Adamts18	2	NA	NA	6	NA	NA	NA	NA	NA	NA	NA	NA	NA	3	NA	NA	NA	NA	NA	NA	NA	2
Adamts2	1	NA	NA	2	NA	2	NA	NA	3	NA	NA	NA	1	NA	NA	NA	10	NA	NA	2	3	1
Adamts20	NA	NA	NA	NA	7	5	NA	2	1	NA	NA	NA	NA	5	NA	2	NA	NA	NA	2	14	1
Adamts3	NA	NA	NA	NA	NA	3	NA	NA	NA	NA	NA	NA	NA	NA	6	NA	2	NA	NA	1	NA	1
Adamts5	4	NA	NA	NA	NA	NA	NA	NA	2	3	NA	NA	NA	15	NA	NA	NA	NA	NA	NA	NA	NA
Adamts6	2	NA	NA	NA	NA	NA	NA	NA	NA	NA	1	NA	NA	9	4	NA	NA	NA	NA	2	NA	NA
Adamts7	NA	NA	1	NA	12	NA	NA	NA	4	NA	NA	2	NA	NA	NA	NA	NA	NA	NA	2	NA	NA
Adamts9	28	NA	NA	NA	NA	NA	NA	1	20	NA	NA	NA	2	2	NA	2	2	NA	NA	3	NA	8
Adamtsl1	2	NA	NA	NA	NA	4	3	NA	2	2	2	NA	NA	13	6	NA	NA	NA	NA	NA	NA	4
Adamtsl3	NA	NA	NA	NA	NA	NA	4	NA	3	NA	4	NA	NA	17	NA	NA	NA	NA	NA	NA	NA	6
Adap1	NA	NA	3	NA	NA	NA	NA	NA	NA	NA	NA	1	NA	NA	NA	NA	NA	NA	NA	NA	NA	NA
Adap2	NA	NA	NA	NA	NA	NA	NA	NA	NA	NA	NA	9	NA	NA	NA	NA	NA	3	NA	NA	NA	NA
Adar	NA	1	NA	NA	NA	2	4	NA	NA	NA	NA	NA	NA	NA	1	NA	3	NA	NA	NA	NA	11
Adarb1	NA	NA	NA	13	NA	NA	NA	NA	2	NA	NA	2	NA	NA	NA	1	2	NA	NA	NA	NA	NA
Adarb2	NA	NA	5	NA	NA	NA	NA	NA	NA	NA	NA	NA	NA	NA	3	NA	NA	NA	NA	NA	2	10
Adat1	NA	NA	NA	NA	NA	NA	NA	NA	NA	NA	NA	NA	NA	NA	NA	NA	2	NA	NA	NA	2	NA
Adc	NA	NA	NA	NA	NA	NA	3	1	NA	NA	NA	NA	NA	NA	NA	1	NA	1	NA	NA	NA	4
Adck1	NA	NA	NA	NA	NA	1	NA	NA	NA	NA	NA	NA	NA	NA	11	17	11	NA	NA	NA	2	2
Adck3	NA	NA	NA	8	NA	5	NA	NA	4	2	NA	NA	NA	NA	4	NA	NA	NA	NA	NA	NA	NA
Adck5	NA	NA	NA	NA	2	NA	NA	NA	NA	2	NA	7	NA	NA	1	NA	NA	2	NA	NA	NA	NA
Adcy1	NA	NA	NA	NA	NA	8	6	3	NA	NA	NA	3	NA	2	NA	NA	4	NA	NA	NA	NA	1
Adcy10	4	2	NA	NA	NA	NA	NA	NA	NA	NA	NA	2	NA	NA	NA	NA	1	NA	NA	NA	NA	NA
Adcy2	NA	NA	NA	NA	NA	29	NA	NA	NA	1	NA	NA	NA	NA	NA	11	NA	3	NA	3	NA	1
Adcy3	2	NA	8	4	NA	NA	5	2	NA	NA	NA	NA	NA	NA	NA	4	NA	NA	NA	NA	2	NA
Adcy5	NA	NA	NA	1	NA	5	2	2	6	NA	3	3	NA	NA	NA	10	NA	NA	NA	4	NA	NA
Adcy6	NA	NA	NA	NA	NA	NA	5	NA	NA	NA	NA	NA	NA	NA	NA	NA	NA	NA	NA	NA	3	NA
Adcy7	NA	NA	1	NA	2	NA	2	NA	NA	NA	NA	NA	2	NA	6	NA	7	NA	NA	5	NA	NA
Adcy8	NA	NA	NA	NA	NA	8	NA	NA	NA	NA	NA	NA	NA	1	NA	NA	NA	7	NA	NA	NA	NA
Adcy9	NA	NA	NA	NA	NA	3	NA	NA	NA	4	NA	5	NA	NA	NA	NA	NA	3	NA	NA	NA	NA
Adcyap1r1	NA	NA	NA	9	NA	2	NA	NA	NA	NA	NA	NA	NA	2	NA	16	1	2	NA	NA	NA	2
Add1	NA	NA	NA	NA	NA	NA	5	NA	NA	NA	NA	NA	NA	NA	NA	NA	NA	NA	NA	1	NA	NA
Add3	NA	NA	NA	NA	NA	NA	NA	NA	NA	NA	NA	NA	NA	NA	4	NA	NA	NA	2	NA	NA	NA
Adgb	NA	NA	28	NA	NA	4	NA	NA	NA	NA	NA	NA	NA	4	NA	2	2	NA	NA	NA	NA	NA
Adh1	2	NA	NA	NA	NA	NA	NA	NA	2	3	NA	10	NA	NA	NA	NA	NA	NA	NA	NA	NA	NA
Adh4	NA	NA	NA	NA	NA	NA	NA	NA	NA	NA	NA	20	NA	NA	NA	NA	NA	3	NA	NA	NA	NA
Adh5	NA	NA	NA	NA	NA	NA	NA	NA	NA	1	NA	1	NA	NA	NA	NA	NA	NA	NA	NA	NA	NA
Adh6a	NA	NA	NA	NA	NA	NA	NA	NA	NA	NA	NA	NA	NA	2	NA	NA	NA	5	NA	NA	NA	NA
Adh6b	NA	NA	NA	NA	NA	NA	NA	NA	NA	NA	NA	25	NA	NA	NA	NA	3	NA	NA	NA	NA	NA
Adh7	2	NA	NA	NA	NA	NA	NA	NA	NA	3	NA	NA	NA	NA	NA	NA	NA	7	NA	NA	NA	NA
Adi1	NA	NA	NA	1	NA	NA	5	NA	NA	NA	NA	6	3	NA	NA	3	NA	NA	NA	NA	NA	NA
Adipoq	NA	NA	NA	NA	NA	NA	NA	NA	NA	NA	NA	2	NA	NA	NA	NA	NA	NA	1	NA	1	NA
Adipor1	NA	NA	NA	NA	NA	NA	2	5	NA	NA	NA	NA	NA	NA	2	NA	NA	NA	NA	NA	NA	NA
Adipor2	1	2	NA	NA	NA	NA	1	NA	NA	NA	NA	4	NA	NA	NA	NA	NA	NA	NA	NA	NA	NA
Adk	NA	NA	3	NA	NA	NA	NA	NA	NA	NA	NA	1	NA	2	6	NA	NA	NA	NA	NA	NA	NA
Adm	7	NA	NA	NA	NA	NA	NA	NA	NA	3	NA	NA	NA	NA	NA	NA	2	NA	NA	NA	NA	NA
Adnp2	NA	NA	1	NA	2	2	4	NA	NA	NA	NA	NA	NA	NA	NA	NA	1	NA	NA	NA	2	NA
Adora1	4	NA	NA	1	NA	1	NA	NA	NA	NA	NA	NA	NA	NA	NA	NA	NA	NA	NA	5	NA	NA
Adora2a	NA	NA	2	NA	3	NA	NA	NA	NA	2	NA	NA	NA	NA	4	NA	NA	NA	NA	NA	NA	NA
Adora2b	NA	1	2	NA	3	NA	NA	NA	2	NA	NA	NA	NA	2	NA	NA	1	10	NA	NA	NA	NA
Adora3	4	NA	9	NA	NA	NA	NA	NA	1	NA	NA	NA	2	NA	1	NA	NA	NA	NA	NA	NA	NA
Adpgk	NA	6	NA	NA	NA	NA	NA	NA	NA	NA	NA	NA	NA	NA	7	NA	NA	NA	NA	NA	NA	3
Adprhl1	NA	NA	NA	NA	NA	NA	5	NA	13	NA	3	NA	NA	NA	NA	2	NA	NA	NA	NA	NA	NA
Adprhl2	NA	NA	NA	2	NA	NA	3	NA	NA	NA	NA	NA	NA	NA	NA	NA	NA	NA	NA	NA	NA	NA
Adra1a	10	NA	NA	NA	NA	4	NA	NA	NA	2	NA	5	NA	NA	1	9	NA	NA	NA	3	NA	NA
Adra1b	NA	NA	NA	NA	NA	NA	NA	NA	7	2	NA	3	NA	8	NA	NA	NA	NA	NA	1	NA	NA
Adra1d	3	NA	NA	NA	NA	NA	NA	NA	NA	NA	NA	NA	NA	4	NA	NA	NA	NA	NA	NA	NA	NA
Adra2a	NA	NA	4	2	2	2	NA	NA	NA	NA	NA	4	NA	2	2	NA	4	7	NA	2	NA	NA
Adra2b	NA	NA	NA	NA	NA	NA	NA	NA	NA	1	NA	NA	NA	NA	NA	NA	7	NA	NA	NA	NA	NA
Adra2c	NA	NA	NA	8	NA	8	2	NA	NA	NA	NA	NA	NA	NA	NA	8	6	NA	NA	1	NA	7
Adrb1	1	NA	NA	NA	NA	10	4	NA	7	NA	NA	NA	2	NA	NA	NA	1	NA	NA	NA	8	NA
Adrb2	2	NA	3	3	NA	NA	NA	NA	NA	NA	NA	1	11	1	5	NA	NA	NA	NA	NA	5	NA
Adrb3	NA	NA	1	NA	NA	NA	NA	NA	NA	NA	NA	NA	NA	4	NA	NA	2	NA	NA	NA	NA	NA
Adrbk1	NA	NA	NA	1	NA	NA	3	NA	NA	2	NA	3	NA	NA	NA	NA	3	NA	NA	NA	NA	NA
Adrbk2	NA	NA	NA	1	NA	1	2	NA	NA	NA	NA	NA	NA	NA	NA	NA	NA	NA	NA	NA	3	4
Adrm1	NA	NA	NA	9	NA	NA	NA	NA	1	NA	NA	NA	NA	NA	NA	NA	5	NA	NA	1	NA	NA
Adsl	NA	NA	NA	NA	2	NA	3	NA	NA	1	NA	NA	NA	NA	3	NA	NA	2	NA	NA	6	NA
Adssl1	NA	NA	NA	NA	1	NA	1	NA	NA	NA	NA	NA	NA	NA	NA	NA	NA	NA	NA	NA	NA	NA
Adtrp	3	NA	NA	NA	5	1	NA	NA	NA	NA	NA	2	NA	NA	NA	NA	6	3	3	NA	1	4
Aebp2	NA	NA	2	NA	NA	NA	1	NA	NA	2	NA	NA	NA	3	NA	NA	4	NA	NA	NA	3	NA
Aen	NA	NA	NA	NA	NA	NA	NA	NA	NA	NA	NA	NA	NA	NA	NA	NA	NA	1	NA	NA	NA	2
Afap1	5	NA	NA	4	NA	NA	13	NA	4	NA	NA	NA	NA	NA	NA	8	8	NA	NA	2	8	NA
Afap1l1	NA	NA	NA	NA	NA	NA	NA	NA	3	NA	NA	2	2	NA	NA	4	NA	NA	NA	NA	NA	NA
Afap1l2	NA	NA	NA	18	2	NA	NA	NA	NA	1	NA	NA	NA	2	NA	NA	3	NA	NA	NA	NA	NA
Aff1	NA	NA	10	NA	NA	NA	5	NA	NA	NA	NA	NA	NA	6	NA	NA	NA	NA	NA	NA	2	NA
Aff3	NA	NA	NA	NA	NA	1	3	NA	NA	NA	NA	NA	14	8	38	1	NA	NA	NA	NA	NA	43
Aff4	NA	NA	NA	NA	NA	NA	1	NA	NA	NA	NA	3	NA	NA	NA	NA	NA	NA	1	NA	NA	NA
Afg3l1	2	4	NA	NA	NA	NA	NA	NA	NA	NA	NA	NA	NA	NA	NA	NA	4	NA	NA	NA	NA	NA
Afp	NA	NA	NA	NA	NA	NA	NA	NA	NA	NA	NA	4	NA	NA	NA	NA	NA	NA	NA	NA	1	NA
Aftph	NA	NA	6	NA	3	NA	4	NA	NA	5	NA	NA	NA	NA	2	NA	NA	NA	NA	NA	NA	5
Agap1	NA	NA	NA	9	NA	3	1	NA	2	2	3	NA	15	1	NA	NA	3	NA	NA	8	NA	4
Agap3	NA	NA	NA	1	NA	NA	9	NA	NA	NA	NA	NA	NA	NA	NA	NA	NA	NA	NA	NA	NA	NA
Agbl1	NA	NA	NA	NA	NA	3	NA	NA	NA	NA	NA	NA	NA	NA	NA	NA	NA	NA	2	NA	3	13
Agbl3	NA	NA	2	NA	NA	NA	NA	NA	NA	NA	NA	NA	NA	4	NA	NA	NA	NA	NA	NA	NA	NA
Agfg1	NA	NA	2	NA	NA	NA	NA	2	NA	1	NA	NA	NA	1	NA	NA	3	1	NA	NA	NA	NA
Agfg2	NA	NA	NA	NA	NA	NA	1	NA	NA	NA	NA	9	NA	NA	2	NA	NA	NA	NA	NA	NA	NA
Aggf1	NA	1	6	NA	NA	NA	NA	NA	NA	NA	NA	NA	NA	NA	NA	1	NA	NA	NA	NA	NA	NA
Agk	NA	NA	NA	NA	NA	9	NA	NA	NA	2	NA	NA	NA	NA	NA	2	NA	NA	NA	NA	NA	NA
Agmat	NA	NA	1	NA	NA	NA	NA	NA	NA	NA	NA	NA	NA	NA	NA	NA	NA	3	NA	1	NA	NA
Agmo	3	NA	NA	NA	NA	NA	NA	NA	3	NA	NA	NA	NA	NA	2	NA	NA	2	NA	NA	NA	NA
Ago1	NA	NA	NA	NA	NA	NA	3	NA	NA	NA	NA	NA	NA	NA	NA	NA	2	NA	NA	NA	NA	NA
Ago2	NA	NA	NA	NA	NA	1	1	NA	NA	NA	NA	NA	NA	NA	7	NA	NA	2	NA	NA	NA	NA
Ago3	NA	NA	7	NA	NA	NA	NA	NA	NA	NA	NA	NA	NA	3	NA	NA	NA	NA	NA	NA	NA	NA
Ago4	NA	NA	6	NA	NA	NA	NA	NA	NA	NA	NA	NA	3	NA	NA	1	NA	1	NA	NA	NA	NA
Agpat3	NA	NA	NA	1	NA	NA	4	NA	NA	2	NA	NA	NA	NA	NA	NA	NA	NA	NA	NA	1	NA
Agpat4	NA	2	1	4	NA	15	NA	5	NA	8	1	NA	NA	NA	25	12	NA	2	NA	4	NA	11
Agpat5	NA	3	NA	NA	NA	NA	2	1	NA	NA	NA	NA	NA	NA	5	2	2	NA	NA	NA	2	NA
Agpat6	NA	1	2	NA	NA	NA	NA	NA	NA	NA	NA	4	NA	NA	NA	NA	5	NA	NA	NA	NA	NA
Agpat9	NA	NA	NA	NA	NA	NA	NA	NA	NA	1	1	6	NA	NA	NA	NA	3	NA	2	NA	11	6
Agphd1	NA	NA	NA	NA	NA	NA	NA	NA	NA	11	NA	3	NA	NA	NA	NA	NA	NA	NA	NA	NA	NA
Agps	NA	2	6	NA	2	NA	2	3	NA	5	NA	NA	NA	NA	NA	NA	7	NA	NA	NA	NA	NA
Agr2	NA	NA	NA	NA	NA	NA	NA	NA	NA	NA	NA	NA	NA	NA	4	NA	NA	6	NA	NA	NA	NA
Agt	NA	NA	NA	1	NA	6	NA	NA	NA	1	NA	6	NA	NA	NA	3	NA	NA	NA	NA	NA	NA
Agtpbp1	NA	5	3	10	NA	3	5	NA	6	NA	3	12	NA	NA	2	9	2	NA	NA	NA	NA	4
Agtr1a	NA	NA	NA	NA	NA	NA	NA	NA	4	2	NA	2	NA	NA	7	NA	6	NA	NA	NA	NA	NA
Agtr1b	NA	NA	NA	4	1	6	NA	NA	NA	NA	NA	NA	NA	NA	NA	NA	NA	NA	NA	NA	NA	3
Agtr2	NA	NA	9	NA	NA	NA	NA	NA	NA	NA	NA	NA	NA	1	NA	NA	NA	NA	NA	NA	NA	NA
Agtrap	NA	NA	NA	2	NA	NA	2	NA	NA	NA	NA	NA	NA	NA	NA	NA	NA	NA	NA	2	7	NA
Agxt	NA	NA	4	NA	NA	NA	NA	NA	NA	NA	NA	15	NA	NA	NA	NA	NA	NA	NA	NA	NA	NA
Agxt2	NA	NA	NA	NA	NA	2	NA	NA	NA	5	NA	29	NA	NA	NA	NA	NA	NA	NA	NA	NA	NA
Agxt2l1	NA	NA	NA	NA	NA	NA	NA	NA	NA	NA	3	10	NA	1	NA	NA	NA	2	NA	NA	NA	2
Agxt2l2	NA	NA	NA	NA	NA	NA	NA	NA	NA	NA	4	4	NA	NA	3	1	2	NA	NA	NA	1	2
Ahctf1	1	NA	NA	NA	NA	NA	NA	NA	NA	1	NA	2	NA	NA	2	2	NA	NA	NA	NA	NA	NA
Ahcy	NA	NA	NA	NA	NA	NA	NA	NA	NA	3	1	NA	NA	NA	NA	NA	NA	NA	NA	NA	1	NA
Ahcyl1	NA	NA	12	NA	NA	NA	NA	NA	5	3	NA	NA	NA	NA	NA	NA	NA	2	NA	NA	NA	NA
Ahcyl2	NA	NA	1	NA	2	NA	NA	NA	NA	5	NA	1	NA	NA	1	NA	NA	NA	3	NA	NA	NA
Ahi1	NA	1	13	NA	NA	2	NA	NA	NA	NA	NA	NA	NA	NA	8	NA	NA	2	NA	NA	10	NA
Ahr	2	NA	21	NA	6	NA	NA	3	2	NA	NA	20	2	8	NA	NA	NA	NA	3	1	2	NA
Ahrr	NA	NA	NA	NA	NA	NA	NA	NA	NA	NA	NA	NA	NA	2	NA	NA	NA	4	NA	NA	NA	NA
Ahsa1	NA	NA	NA	NA	NA	NA	7	1	NA	NA	NA	NA	NA	NA	NA	NA	NA	NA	NA	NA	NA	NA
Ahsg	NA	NA	NA	NA	NA	NA	4	NA	NA	NA	NA	NA	NA	NA	4	NA	NA	NA	NA	NA	NA	NA
AI118078	10	NA	5	NA	NA	NA	NA	NA	NA	NA	3	NA	NA	NA	NA	NA	NA	NA	NA	NA	NA	NA
AI317395	1	NA	3	NA	NA	NA	NA	NA	NA	6	NA	6	NA	NA	NA	NA	NA	7	NA	NA	NA	NA
AI413582	NA	NA	NA	3	NA	NA	2	NA	NA	NA	NA	NA	NA	NA	NA	NA	NA	NA	NA	NA	NA	NA
AI429214	4	NA	NA	NA	NA	NA	NA	NA	3	NA	NA	NA	NA	1	NA	NA	NA	NA	NA	NA	NA	2
AI467606	NA	2	NA	NA	NA	NA	NA	NA	NA	4	NA	NA	NA	NA	2	NA	NA	NA	NA	NA	5	NA
AI481877	NA	NA	NA	NA	NA	NA	1	NA	NA	NA	NA	2	2	NA	15	NA	NA	NA	NA	NA	NA	NA
AI593442	NA	NA	NA	NA	NA	9	NA	NA	3	NA	NA	NA	NA	NA	NA	NA	NA	NA	NA	NA	NA	NA
AI597479	NA	NA	NA	NA	NA	NA	NA	NA	NA	NA	NA	NA	NA	5	NA	NA	3	NA	NA	NA	NA	NA
AI606181	NA	NA	NA	NA	NA	NA	7	NA	NA	NA	NA	NA	NA	NA	NA	NA	2	NA	NA	NA	NA	1
AI661453	NA	NA	NA	NA	NA	NA	NA	NA	NA	NA	NA	1	NA	NA	NA	NA	4	NA	NA	NA	4	NA
AI846148	NA	NA	NA	NA	NA	NA	3	4	NA	NA	NA	NA	NA	NA	1	NA	4	NA	NA	NA	NA	NA
Aif1l	NA	NA	NA	NA	NA	NA	NA	NA	NA	3	NA	NA	NA	NA	NA	2	7	NA	NA	NA	2	NA
Aifm2	2	NA	NA	NA	NA	NA	NA	NA	NA	NA	NA	3	NA	NA	NA	2	NA	NA	NA	NA	NA	NA
Aifm3	NA	NA	NA	NA	NA	2	3	NA	NA	NA	NA	NA	NA	NA	2	NA	NA	NA	NA	2	NA	NA
Aig1	NA	NA	2	16	NA	2	NA	NA	NA	NA	NA	NA	3	NA	NA	7	NA	1	NA	NA	NA	NA
Aim1	NA	NA	5	NA	2	NA	NA	NA	NA	5	NA	2	NA	NA	NA	NA	5	10	NA	NA	NA	NA
Aim1l	NA	NA	NA	NA	NA	NA	3	3	NA	NA	NA	NA	NA	NA	NA	NA	NA	NA	NA	NA	NA	NA
Aipl1	NA	NA	NA	9	3	NA	4	NA	NA	NA	NA	NA	NA	NA	NA	2	2	NA	NA	4	NA	4
Ajap1	NA	NA	NA	4	NA	5	23	NA	NA	1	NA	5	NA	NA	NA	10	NA	1	NA	NA	NA	29
Ajuba	NA	NA	NA	NA	NA	NA	1	NA	NA	NA	NA	2	NA	NA	NA	NA	NA	NA	NA	NA	NA	NA
Ak3	2	NA	NA	NA	NA	NA	NA	NA	NA	NA	NA	4	NA	NA	3	NA	6	2	NA	NA	NA	NA
Ak4	NA	NA	NA	NA	NA	2	3	NA	NA	12	NA	15	NA	NA	NA	NA	6	NA	NA	NA	NA	NA
Ak5	NA	NA	NA	NA	NA	3	NA	NA	NA	NA	NA	NA	NA	4	5	4	NA	NA	NA	NA	NA	1
Ak7	NA	NA	NA	NA	NA	NA	5	1	NA	NA	NA	1	NA	NA	8	NA	NA	NA	NA	NA	NA	4
Ak8	NA	NA	NA	NA	3	NA	NA	NA	NA	NA	NA	NA	NA	NA	4	NA	NA	NA	NA	NA	NA	5
Akap1	NA	NA	NA	NA	NA	NA	NA	1	NA	NA	NA	NA	NA	NA	NA	NA	4	NA	NA	NA	1	NA
Akap10	NA	NA	7	2	NA	NA	NA	NA	NA	3	NA	NA	NA	2	13	NA	NA	NA	NA	NA	NA	NA
Akap11	NA	NA	2	NA	3	NA	NA	NA	3	8	NA	NA	NA	NA	NA	NA	NA	NA	NA	NA	10	NA
Akap12	4	NA	NA	NA	NA	NA	6	10	NA	NA	NA	NA	NA	NA	NA	NA	NA	NA	NA	2	NA	NA
Akap13	NA	NA	NA	NA	1	NA	NA	NA	9	1	NA	3	5	8	5	NA	NA	6	NA	NA	5	NA
Akap2	2	NA	NA	NA	NA	NA	NA	NA	NA	NA	NA	NA	NA	NA	NA	NA	1	NA	1	NA	NA	NA
Akap4	NA	NA	NA	NA	NA	NA	NA	NA	NA	NA	NA	NA	NA	1	NA	NA	NA	NA	NA	3	NA	NA
Akap5	3	NA	NA	NA	NA	3	NA	NA	NA	NA	NA	NA	NA	NA	NA	NA	NA	NA	NA	NA	NA	NA
Akap6	NA	NA	14	2	NA	13	NA	NA	9	NA	NA	NA	NA	7	4	2	NA	NA	NA	NA	6	2
Akap7	NA	NA	4	7	NA	NA	2	2	NA	NA	NA	NA	NA	NA	2	NA	NA	NA	NA	NA	2	NA
Akap8	NA	NA	NA	NA	NA	NA	9	NA	NA	NA	NA	6	NA	NA	NA	NA	NA	NA	NA	NA	NA	NA
Akap8l	NA	NA	6	NA	NA	3	4	NA	NA	NA	NA	NA	NA	NA	NA	NA	NA	NA	NA	NA	NA	NA
Akap9	NA	NA	NA	NA	1	NA	NA	NA	NA	NA	NA	2	NA	NA	NA	NA	1	1	NA	NA	NA	NA
Akirin1	NA	NA	5	NA	5	NA	NA	NA	NA	NA	NA	NA	NA	NA	NA	NA	NA	6	NA	NA	NA	NA
Akirin2	NA	NA	13	10	NA	NA	NA	NA	NA	4	NA	NA	NA	NA	3	NA	NA	2	NA	NA	NA	NA
Akna	NA	NA	NA	NA	NA	NA	NA	3	NA	NA	2	NA	NA	NA	4	NA	1	NA	NA	NA	1	NA
Aknad1	NA	NA	1	NA	NA	NA	NA	NA	NA	NA	3	NA	NA	1	3	NA	NA	NA	NA	NA	NA	NA
Akr1b3	4	NA	3	NA	6	NA	1	NA	NA	NA	NA	NA	NA	NA	NA	NA	NA	NA	NA	5	3	1
Akr1b7	NA	NA	NA	NA	NA	NA	1	2	NA	NA	NA	NA	NA	NA	NA	NA	NA	NA	NA	NA	NA	NA
Akr1c6	NA	NA	NA	NA	NA	NA	NA	NA	NA	10	NA	5	NA	NA	NA	NA	NA	NA	NA	NA	NA	NA
Akr1d1	5	NA	NA	NA	NA	NA	5	1	NA	10	NA	20	NA	1	NA	NA	NA	NA	NA	NA	2	7
Akt2	2	NA	NA	NA	NA	NA	6	NA	NA	NA	NA	NA	NA	NA	NA	NA	NA	NA	NA	2	NA	NA
Akt3	NA	NA	2	1	NA	4	NA	NA	1	NA	NA	NA	NA	NA	6	NA	3	NA	4	NA	NA	NA
Aktip	NA	3	NA	NA	NA	6	2	NA	NA	6	NA	NA	NA	NA	1	NA	NA	6	NA	NA	NA	2
Alas2	NA	NA	NA	NA	NA	NA	NA	NA	NA	NA	NA	1	NA	NA	13	NA	NA	NA	NA	NA	NA	NA
Alcam	NA	NA	15	NA	17	NA	NA	NA	2	NA	NA	4	5	13	NA	NA	NA	NA	NA	NA	NA	2
Aldh18a1	NA	4	NA	NA	NA	NA	NA	NA	NA	NA	NA	NA	NA	NA	NA	NA	2	11	NA	NA	2	NA
Aldh1a1	NA	NA	NA	NA	NA	3	NA	NA	NA	NA	NA	9	2	1	NA	NA	NA	7	NA	NA	NA	NA
Aldh1a2	NA	NA	NA	NA	NA	NA	NA	NA	NA	NA	NA	7	NA	2	NA	NA	NA	NA	NA	NA	NA	NA
Aldh1a3	NA	NA	NA	NA	NA	NA	NA	NA	NA	2	2	NA	1	NA	NA	NA	5	NA	NA	1	NA	NA
Aldh1a7	NA	NA	NA	NA	NA	1	NA	NA	NA	NA	NA	NA	NA	NA	2	NA	NA	NA	NA	NA	NA	NA
Aldh1b1	NA	NA	NA	NA	NA	NA	16	NA	NA	NA	NA	NA	NA	NA	2	1	NA	NA	NA	NA	NA	17
Aldh1l1	NA	NA	NA	NA	NA	NA	NA	NA	NA	4	NA	NA	NA	NA	NA	NA	NA	6	NA	1	NA	5
Aldh2	NA	NA	NA	NA	NA	NA	7	NA	NA	NA	NA	NA	NA	NA	NA	NA	NA	NA	NA	NA	2	NA
Aldh3a1	NA	NA	NA	3	NA	NA	4	NA	NA	NA	NA	4	2	NA	3	NA	NA	2	NA	NA	2	NA
Aldh3a2	2	NA	NA	NA	NA	NA	9	NA	2	NA	NA	NA	NA	NA	1	NA	NA	NA	NA	NA	NA	NA
Aldh3b2	NA	NA	NA	NA	NA	NA	2	NA	NA	NA	NA	NA	NA	NA	NA	NA	1	NA	NA	NA	NA	NA
Aldh4a1	NA	NA	NA	NA	NA	NA	2	NA	NA	NA	NA	NA	NA	NA	NA	NA	1	NA	NA	NA	3	NA
Aldh5a1	NA	NA	NA	NA	NA	NA	4	2	NA	6	NA	12	NA	NA	NA	NA	NA	NA	NA	NA	3	NA
Aldh8a1	NA	NA	NA	NA	NA	NA	NA	3	NA	3	NA	6	NA	NA	4	NA	NA	NA	NA	NA	NA	NA
Aldoart1	NA	NA	NA	NA	NA	NA	NA	NA	NA	NA	NA	1	NA	NA	NA	NA	NA	NA	NA	NA	NA	2
Alg10b	NA	NA	14	NA	NA	3	NA	NA	NA	3	NA	10	NA	NA	NA	2	NA	NA	NA	1	NA	5
Alg12	NA	NA	2	NA	NA	NA	NA	NA	NA	NA	NA	NA	NA	NA	2	NA	NA	NA	NA	NA	NA	NA
Alg13	NA	NA	11	NA	NA	NA	2	NA	NA	NA	NA	NA	NA	NA	NA	NA	NA	NA	NA	NA	NA	NA
Alg14	NA	NA	NA	NA	NA	NA	NA	NA	NA	NA	NA	7	1	1	NA	NA	NA	NA	1	NA	4	NA
Alg6	NA	NA	NA	1	3	NA	NA	NA	NA	NA	NA	NA	1	NA	NA	NA	NA	NA	NA	NA	NA	NA
Alg8	NA	NA	7	NA	NA	NA	NA	NA	NA	NA	NA	NA	1	NA	NA	NA	NA	NA	NA	NA	NA	NA
Alg9	2	NA	NA	NA	NA	NA	NA	NA	NA	NA	NA	2	NA	NA	2	NA	2	NA	NA	NA	NA	NA
Alk	NA	NA	NA	NA	10	NA	NA	NA	NA	2	1	1	NA	NA	NA	NA	NA	NA	NA	NA	NA	10
Alkbh1	NA	NA	4	NA	NA	NA	NA	1	NA	NA	NA	NA	NA	NA	NA	NA	NA	NA	NA	NA	NA	2
Alkbh2	NA	NA	NA	NA	NA	2	8	1	NA	NA	NA	NA	NA	NA	NA	NA	NA	NA	NA	NA	NA	NA
Alkbh3	NA	NA	NA	2	NA	NA	3	1	NA	NA	NA	9	3	NA	NA	1	NA	NA	NA	NA	NA	1
Alkbh5	NA	NA	NA	NA	NA	NA	3	NA	1	NA	NA	NA	1	NA	NA	NA	NA	NA	NA	NA	NA	NA
Allc	NA	NA	NA	NA	NA	3	NA	NA	NA	NA	NA	NA	NA	NA	19	1	4	NA	NA	NA	NA	1
Alms1	NA	NA	NA	2	NA	NA	NA	NA	NA	NA	NA	NA	NA	2	NA	NA	NA	NA	NA	NA	NA	NA
Alox15	NA	5	11	NA	NA	NA	2	NA	NA	NA	NA	NA	NA	NA	3	NA	NA	NA	NA	NA	NA	NA
Alox5	NA	3	2	5	NA	NA	NA	NA	2	NA	NA	NA	NA	NA	8	NA	NA	NA	NA	NA	NA	NA
Alox5ap	NA	NA	4	NA	NA	2	6	NA	NA	2	NA	NA	NA	NA	NA	NA	NA	NA	NA	NA	9	NA
Alpk1	NA	2	NA	NA	NA	NA	NA	NA	NA	NA	NA	NA	NA	NA	6	NA	NA	NA	NA	NA	NA	NA
Alpk2	NA	NA	NA	1	9	5	6	NA	2	3	2	8	NA	NA	NA	1	7	1	2	NA	NA	1
Alpk3	1	NA	NA	NA	NA	NA	2	NA	6	NA	NA	NA	NA	NA	NA	NA	NA	NA	NA	NA	NA	NA
Alpl	NA	NA	2	NA	3	NA	4	NA	1	5	NA	1	NA	NA	2	NA	10	NA	NA	NA	NA	NA
Alppl2	NA	NA	3	NA	NA	7	NA	NA	NA	NA	2	15	NA	NA	22	NA	4	NA	NA	1	NA	3
Alx3	NA	NA	NA	NA	3	NA	NA	NA	NA	NA	NA	2	NA	NA	NA	NA	NA	NA	NA	NA	NA	NA
Alx4	NA	NA	NA	4	NA	2	NA	NA	7	NA	NA	4	NA	NA	NA	NA	NA	NA	NA	NA	NA	NA
Amacr	NA	NA	NA	NA	NA	NA	NA	1	NA	NA	NA	7	NA	NA	NA	NA	NA	1	NA	NA	NA	NA
Ambra1	NA	NA	6	3	NA	NA	NA	NA	NA	1	NA	NA	NA	NA	NA	NA	NA	NA	NA	NA	NA	NA
Amdhd2	NA	NA	NA	NA	NA	NA	6	NA	NA	NA	NA	NA	NA	NA	NA	NA	1	NA	NA	NA	NA	NA
Amelx	NA	NA	2	NA	1	NA	NA	NA	NA	NA	NA	2	NA	NA	25	NA	NA	NA	NA	NA	NA	NA
Amer2	NA	1	1	16	NA	3	NA	NA	NA	4	NA	NA	NA	5	NA	NA	NA	NA	NA	NA	NA	11
Amer3	NA	NA	NA	6	3	NA	2	NA	NA	NA	NA	NA	NA	NA	NA	NA	NA	NA	NA	NA	NA	NA
Amfr	NA	2	NA	23	NA	NA	5	NA	NA	NA	NA	4	NA	NA	NA	6	NA	NA	NA	NA	NA	2
Amhr2	NA	NA	NA	NA	NA	NA	2	NA	NA	NA	NA	NA	NA	NA	NA	NA	NA	NA	NA	1	NA	NA
Amigo2	NA	NA	3	NA	1	NA	2	4	NA	NA	NA	7	NA	NA	5	7	12	NA	2	4	NA	2
Amigo3	NA	NA	NA	NA	NA	NA	2	NA	NA	NA	NA	2	NA	NA	NA	NA	NA	NA	NA	NA	NA	NA
Ammecr1	NA	NA	2	NA	NA	NA	NA	NA	NA	NA	NA	NA	NA	7	5	NA	NA	NA	NA	4	NA	NA
Ammecr1l	NA	NA	NA	NA	NA	NA	NA	2	NA	NA	NA	6	NA	4	NA	NA	3	NA	NA	NA	NA	NA
Amn	NA	NA	NA	8	NA	NA	19	NA	NA	NA	NA	NA	NA	4	NA	NA	3	1	NA	NA	NA	NA
Amn1	NA	NA	NA	NA	NA	NA	NA	NA	NA	NA	NA	9	6	NA	6	NA	NA	NA	NA	NA	NA	NA
Amot	NA	NA	NA	NA	NA	NA	NA	NA	NA	NA	NA	3	NA	5	NA	NA	1	NA	NA	1	NA	3
Amotl1	10	NA	NA	2	NA	NA	4	3	NA	NA	NA	NA	NA	NA	NA	NA	2	NA	NA	NA	NA	NA
Amotl2	8	NA	NA	NA	NA	NA	NA	NA	NA	NA	NA	NA	4	NA	NA	NA	2	NA	NA	NA	NA	1
Ampd1	NA	NA	NA	NA	NA	NA	1	1	NA	NA	NA	NA	NA	NA	NA	NA	3	NA	NA	NA	9	NA
Ampd3	NA	NA	NA	5	NA	NA	NA	NA	NA	NA	NA	NA	NA	NA	NA	NA	NA	NA	NA	2	NA	NA
Amph	NA	2	NA	22	NA	4	1	2	NA	NA	NA	NA	NA	2	2	2	NA	NA	NA	NA	NA	NA
Amz1	NA	NA	NA	NA	NA	2	8	NA	NA	NA	NA	NA	NA	NA	NA	NA	NA	NA	NA	NA	NA	4
Anapc10	NA	NA	NA	NA	5	NA	1	NA	NA	NA	NA	NA	NA	NA	NA	NA	NA	NA	NA	NA	NA	NA
Anapc13	NA	NA	NA	NA	NA	NA	1	NA	NA	NA	1	NA	NA	6	NA	NA	NA	2	NA	NA	NA	NA
Anapc15-ps	6	2	NA	NA	NA	1	NA	NA	NA	3	NA	3	NA	NA	NA	NA	NA	5	NA	NA	NA	7
Anapc16	NA	NA	NA	NA	NA	NA	2	NA	NA	NA	NA	NA	NA	NA	NA	4	NA	1	NA	NA	NA	NA
Anapc4	NA	NA	2	NA	NA	NA	NA	NA	NA	NA	NA	1	2	NA	4	NA	NA	1	NA	NA	8	NA
Anapc5	NA	NA	1	NA	NA	NA	NA	NA	NA	NA	NA	2	NA	NA	NA	NA	3	NA	NA	NA	1	NA
Anapc7	NA	NA	NA	3	NA	NA	16	NA	NA	NA	NA	NA	NA	1	NA	NA	NA	NA	NA	NA	NA	NA
Angpt1	4	NA	NA	1	NA	NA	NA	NA	4	NA	NA	NA	3	4	23	NA	NA	NA	NA	NA	NA	NA
Angpt2	NA	3	5	NA	NA	1	NA	NA	NA	8	NA	5	4	NA	2	NA	NA	NA	NA	2	NA	2
Angpt4	NA	NA	NA	NA	NA	NA	2	NA	NA	NA	5	2	NA	2	NA	1	NA	NA	NA	2	10	NA
Angptl2	NA	2	NA	4	NA	7	NA	NA	NA	2	NA	NA	NA	NA	1	1	NA	NA	NA	NA	NA	NA
Angptl3	NA	NA	NA	NA	NA	NA	NA	NA	NA	NA	NA	12	NA	NA	2	NA	NA	NA	NA	NA	NA	NA
Angptl4	2	NA	NA	NA	NA	NA	NA	NA	NA	2	NA	4	NA	NA	NA	NA	NA	2	NA	NA	NA	NA
Angptl7	NA	NA	1	NA	2	NA	3	NA	1	NA	NA	NA	NA	9	NA	5	NA	NA	NA	NA	NA	NA
Ank	NA	NA	2	3	NA	6	NA	NA	2	NA	NA	6	NA	6	3	2	NA	6	NA	NA	NA	NA
Ank1	NA	1	NA	1	NA	NA	4	NA	NA	NA	NA	NA	NA	NA	8	1	NA	NA	NA	NA	NA	NA
Ank2	NA	NA	18	10	3	23	NA	3	3	NA	NA	NA	NA	1	4	4	NA	NA	NA	NA	NA	11
Ank3	NA	NA	NA	4	NA	22	NA	NA	NA	6	NA	NA	1	6	NA	16	NA	NA	NA	NA	NA	14
Ankdd1b	NA	NA	3	NA	NA	NA	NA	NA	NA	4	NA	NA	NA	NA	NA	NA	1	1	NA	2	NA	NA
Ankfn1	NA	NA	NA	NA	NA	3	2	NA	NA	NA	NA	NA	2	3	NA	6	NA	2	NA	NA	NA	8
Ankfy1	NA	NA	4	NA	7	1	NA	NA	NA	NA	NA	3	NA	NA	4	NA	2	1	NA	NA	NA	NA
Ankhd1	NA	NA	NA	NA	NA	NA	NA	2	NA	NA	NA	NA	NA	NA	3	NA	NA	NA	NA	NA	NA	NA
Ankib1	NA	NA	NA	NA	NA	NA	NA	NA	NA	2	NA	NA	NA	NA	NA	NA	NA	1	NA	NA	NA	NA
Ankle2	3	NA	4	2	NA	NA	NA	2	NA	NA	NA	NA	NA	NA	NA	NA	3	NA	NA	NA	NA	NA
Ankmy2	2	NA	3	NA	NA	NA	NA	NA	NA	NA	NA	NA	NA	NA	NA	NA	NA	1	NA	NA	NA	NA
Ankra2	NA	NA	NA	NA	NA	NA	NA	NA	1	NA	NA	NA	NA	3	6	NA	NA	NA	NA	NA	NA	NA
Ankrd1	NA	NA	NA	NA	1	NA	NA	NA	2	NA	NA	NA	NA	2	NA	NA	21	NA	NA	NA	2	NA
Ankrd12	NA	NA	4	NA	2	NA	NA	NA	NA	NA	NA	NA	NA	NA	NA	NA	NA	NA	NA	NA	NA	NA
Ankrd13b	NA	NA	NA	NA	NA	1	1	NA	NA	NA	NA	NA	NA	NA	NA	NA	NA	NA	NA	NA	NA	NA
Ankrd16	NA	NA	3	1	NA	NA	NA	NA	NA	NA	NA	NA	NA	3	NA	NA	NA	NA	NA	NA	NA	NA
Ankrd2	NA	NA	NA	NA	NA	NA	NA	NA	NA	NA	NA	NA	NA	NA	NA	NA	1	NA	NA	2	NA	NA
Ankrd23	NA	NA	NA	NA	NA	NA	NA	NA	NA	NA	1	3	NA	NA	NA	NA	NA	NA	NA	NA	NA	NA
Ankrd26	1	NA	NA	33	NA	2	3	NA	3	NA	NA	NA	NA	2	7	14	NA	NA	NA	2	NA	NA
Ankrd27	NA	3	NA	NA	4	NA	NA	NA	NA	NA	NA	NA	NA	NA	4	NA	NA	NA	NA	NA	NA	NA
Ankrd28	9	NA	NA	NA	NA	7	5	NA	NA	NA	NA	NA	NA	NA	4	NA	NA	NA	NA	2	NA	NA
Ankrd29	NA	NA	2	NA	NA	NA	NA	NA	1	6	NA	NA	NA	NA	NA	1	NA	2	NA	NA	NA	NA
Ankrd32	NA	NA	2	NA	NA	NA	NA	NA	NA	NA	NA	NA	NA	1	NA	NA	NA	NA	NA	NA	NA	NA
Ankrd33	NA	NA	NA	NA	NA	NA	6	NA	NA	NA	NA	NA	NA	NA	NA	NA	4	NA	NA	NA	NA	1
Ankrd33b	NA	NA	NA	NA	NA	5	NA	NA	NA	5	NA	NA	NA	NA	NA	2	9	NA	NA	NA	NA	4
Ankrd34c	NA	NA	NA	NA	NA	2	NA	NA	1	NA	NA	NA	NA	NA	NA	NA	NA	NA	NA	NA	NA	4
Ankrd35	NA	NA	NA	NA	2	NA	NA	1	NA	NA	NA	NA	NA	NA	NA	NA	NA	NA	NA	NA	NA	NA
Ankrd36	NA	NA	4	NA	NA	NA	NA	NA	NA	NA	NA	NA	NA	NA	25	NA	NA	NA	NA	NA	NA	NA
Ankrd40	NA	1	NA	NA	NA	NA	5	NA	NA	NA	NA	NA	2	1	NA	NA	NA	3	NA	NA	NA	NA
Ankrd44	8	NA	4	NA	NA	NA	NA	NA	7	1	NA	NA	1	2	NA	NA	NA	NA	NA	NA	NA	12
Ankrd46	NA	NA	NA	NA	NA	1	NA	NA	NA	8	NA	9	2	NA	NA	NA	2	4	NA	NA	10	NA
Ankrd50	3	NA	14	NA	10	NA	2	NA	3	3	2	NA	3	16	NA	4	12	6	NA	NA	13	11
Ankrd54	NA	NA	NA	NA	NA	NA	6	NA	NA	NA	NA	NA	NA	NA	NA	NA	3	1	NA	NA	NA	NA
Ankrd55	19	NA	14	NA	1	NA	4	NA	1	1	1	6	NA	1	1	16	2	1	NA	1	NA	NA
Ankrd6	NA	NA	NA	NA	NA	NA	4	NA	NA	NA	NA	NA	NA	NA	NA	6	NA	NA	NA	NA	3	NA
Ankrd60	NA	NA	2	NA	NA	NA	NA	NA	NA	NA	NA	NA	NA	NA	NA	NA	NA	NA	NA	NA	5	5
Ankrd65	NA	NA	NA	NA	NA	NA	NA	NA	NA	2	NA	NA	NA	NA	5	NA	NA	NA	NA	NA	NA	NA
Ankrd9	NA	2	NA	NA	1	NA	2	NA	2	NA	NA	NA	NA	NA	2	3	3	1	NA	NA	NA	NA
Anks1	NA	NA	NA	1	NA	NA	7	NA	2	NA	NA	NA	1	NA	NA	NA	3	2	NA	NA	NA	NA
Anks1b	4	NA	7	13	NA	12	NA	NA	NA	2	NA	NA	NA	2	NA	NA	NA	NA	NA	NA	NA	NA
Anks3	NA	NA	NA	4	NA	4	NA	NA	NA	NA	NA	NA	NA	NA	NA	NA	NA	NA	NA	NA	NA	NA
Anks4b	NA	NA	NA	NA	NA	NA	NA	NA	NA	NA	NA	7	NA	NA	NA	NA	NA	6	NA	NA	NA	NA
Anln	NA	NA	5	NA	NA	NA	6	2	NA	NA	NA	NA	NA	NA	2	NA	NA	NA	NA	NA	NA	NA
Ano1	NA	NA	NA	NA	NA	NA	NA	NA	NA	NA	NA	NA	NA	NA	NA	2	10	NA	NA	8	NA	NA
Ano10	5	NA	3	NA	NA	NA	NA	NA	NA	NA	NA	NA	NA	6	NA	9	5	10	NA	NA	6	NA
Ano2	NA	NA	3	NA	NA	NA	NA	NA	NA	NA	7	NA	NA	NA	NA	NA	8	2	NA	NA	NA	NA
Ano4	NA	NA	NA	NA	NA	2	NA	NA	NA	NA	NA	NA	NA	NA	NA	2	NA	NA	NA	NA	NA	NA
Ano5	NA	NA	NA	1	NA	2	NA	NA	NA	NA	NA	NA	NA	NA	NA	NA	NA	NA	NA	NA	NA	NA
Ano6	NA	1	NA	NA	NA	NA	2	NA	2	NA	NA	7	NA	4	5	2	NA	11	2	3	9	3
Anp32a	2	NA	NA	7	NA	NA	NA	NA	1	NA	NA	3	2	NA	NA	NA	2	NA	NA	NA	NA	NA
Anp32b	NA	4	NA	NA	NA	NA	NA	NA	NA	NA	NA	NA	NA	NA	NA	NA	5	NA	NA	NA	5	NA
Anp32e	NA	NA	NA	NA	NA	NA	1	NA	NA	NA	NA	NA	NA	NA	NA	NA	NA	NA	NA	NA	13	NA
Anpep	NA	NA	NA	NA	NA	NA	6	1	NA	5	NA	NA	2	NA	NA	NA	NA	NA	NA	NA	NA	NA
Antxr1	NA	NA	NA	NA	NA	NA	NA	NA	NA	NA	NA	2	5	1	NA	NA	4	NA	NA	NA	1	NA
Antxr2	NA	NA	8	NA	2	1	NA	NA	2	NA	NA	2	1	9	NA	NA	NA	NA	9	NA	2	3
Anxa1	NA	NA	NA	NA	NA	NA	NA	2	NA	NA	NA	1	NA	12	NA	NA	NA	NA	NA	NA	NA	6
Anxa10	NA	NA	NA	NA	NA	NA	NA	2	NA	NA	NA	NA	NA	2	NA	NA	NA	NA	NA	NA	NA	NA
Anxa11	NA	NA	NA	NA	NA	NA	NA	2	NA	NA	NA	NA	NA	NA	NA	NA	1	NA	NA	3	NA	NA
Anxa13	NA	NA	1	NA	NA	NA	NA	NA	NA	NA	NA	NA	NA	NA	NA	2	NA	NA	NA	NA	NA	NA
Anxa2	NA	NA	4	NA	NA	NA	NA	NA	NA	NA	NA	NA	NA	NA	NA	NA	NA	NA	NA	1	4	1
Anxa3	NA	NA	NA	NA	NA	NA	3	1	2	3	NA	2	2	1	NA	NA	2	NA	NA	NA	NA	12
Anxa5	NA	NA	6	NA	2	NA	NA	NA	NA	NA	NA	NA	NA	9	NA	NA	NA	NA	NA	NA	NA	1
Anxa6	NA	2	NA	NA	NA	NA	NA	1	NA	NA	NA	NA	NA	NA	1	NA	NA	NA	NA	NA	NA	NA
Anxa9	NA	NA	NA	NA	NA	NA	NA	NA	NA	NA	NA	NA	NA	NA	2	NA	NA	2	NA	NA	NA	NA
Aoah	NA	NA	7	23	NA	9	1	NA	NA	5	NA	3	NA	NA	NA	NA	NA	NA	NA	NA	NA	9
Aox1	NA	NA	NA	3	NA	NA	NA	NA	NA	NA	NA	NA	NA	NA	NA	NA	NA	NA	NA	NA	NA	1
Aox3	NA	NA	NA	NA	NA	NA	NA	NA	NA	NA	NA	29	1	NA	NA	NA	4	NA	NA	NA	NA	NA
Aox3l1	NA	NA	2	NA	NA	NA	2	NA	NA	NA	NA	NA	NA	NA	NA	NA	NA	NA	NA	2	4	NA
Ap1ar	NA	NA	NA	NA	NA	NA	NA	2	NA	NA	NA	1	NA	NA	3	NA	NA	8	NA	NA	7	NA
Ap1b1	NA	NA	2	1	NA	NA	NA	NA	NA	NA	NA	NA	NA	NA	4	NA	NA	NA	NA	NA	NA	NA
Ap1g1	NA	NA	2	NA	1	NA	NA	NA	NA	NA	NA	7	NA	NA	NA	NA	NA	NA	NA	NA	NA	NA
Ap1s2	NA	NA	8	NA	NA	NA	NA	NA	NA	NA	NA	2	NA	NA	4	NA	NA	NA	1	4	NA	NA
Ap1s3	NA	NA	8	NA	NA	NA	NA	NA	NA	7	NA	NA	1	2	5	1	3	3	NA	NA	NA	2
Ap2a2	NA	NA	3	NA	NA	NA	NA	NA	NA	NA	NA	NA	NA	2	NA	NA	10	3	NA	NA	NA	NA
Ap2b1	NA	NA	NA	NA	NA	2	NA	2	NA	NA	NA	NA	NA	NA	NA	NA	NA	NA	NA	NA	NA	NA
Ap2s1	1	NA	NA	NA	NA	NA	NA	NA	NA	NA	NA	NA	NA	NA	NA	NA	11	NA	NA	1	NA	NA
Ap3b1	NA	NA	2	NA	NA	NA	1	NA	1	NA	NA	2	NA	NA	7	NA	12	NA	NA	NA	NA	9
Ap3b2	NA	NA	NA	NA	NA	NA	7	5	NA	NA	NA	NA	NA	NA	NA	NA	NA	NA	NA	NA	NA	NA
Ap3d1	NA	NA	NA	3	NA	2	5	NA	NA	NA	NA	NA	NA	NA	NA	NA	NA	NA	NA	NA	NA	NA
Ap3m1	1	NA	NA	NA	NA	1	NA	NA	1	NA	NA	NA	NA	NA	NA	NA	NA	NA	NA	NA	NA	NA
Ap3m2	NA	NA	NA	7	NA	NA	NA	NA	NA	NA	NA	NA	NA	NA	NA	2	NA	NA	NA	NA	NA	NA
Ap3s2	NA	NA	NA	NA	NA	NA	NA	NA	NA	NA	NA	2	NA	NA	11	NA	NA	NA	NA	NA	NA	NA
Ap4e1	2	NA	1	NA	NA	1	1	NA	NA	4	1	NA	NA	NA	NA	NA	NA	NA	NA	NA	NA	NA
Ap5b1	NA	NA	1	NA	NA	NA	1	NA	NA	NA	NA	NA	NA	NA	NA	NA	NA	NA	NA	NA	NA	NA
Ap5m1	NA	NA	11	3	NA	NA	NA	1	NA	NA	NA	NA	NA	NA	NA	NA	NA	1	NA	NA	NA	7
Ap5z1	1	NA	NA	1	NA	NA	21	NA	NA	NA	NA	NA	NA	NA	NA	NA	4	NA	NA	NA	NA	NA
Apaf1	1	NA	6	12	5	30	NA	2	2	2	NA	NA	NA	1	NA	24	NA	5	NA	NA	NA	4
Apba1	NA	NA	NA	25	NA	11	NA	NA	6	NA	NA	1	NA	3	NA	NA	4	NA	NA	2	NA	1
Apba2	NA	NA	NA	37	NA	19	NA	NA	NA	NA	NA	4	NA	NA	NA	1	NA	NA	NA	NA	NA	17
Apbb1	NA	NA	NA	1	NA	NA	NA	NA	NA	NA	NA	NA	1	NA	NA	NA	NA	NA	NA	NA	NA	2
Apbb1ip	NA	1	3	NA	NA	NA	1	NA	NA	NA	NA	NA	NA	2	14	NA	NA	1	1	NA	NA	NA
Apbb2	7	NA	4	NA	NA	NA	NA	NA	2	5	NA	NA	NA	1	NA	NA	2	NA	NA	NA	NA	NA
Apc	NA	NA	NA	NA	NA	NA	NA	1	NA	NA	1	NA	NA	NA	NA	7	2	NA	NA	NA	NA	5
Apcdd1	NA	NA	NA	2	NA	NA	NA	NA	NA	NA	NA	NA	NA	NA	NA	NA	NA	NA	NA	3	2	1
Apeh	NA	NA	NA	NA	NA	NA	NA	NA	NA	6	NA	5	NA	NA	NA	NA	NA	NA	NA	NA	NA	NA
Aph1b	NA	NA	2	NA	NA	NA	NA	NA	NA	5	NA	NA	NA	NA	NA	NA	NA	NA	NA	NA	NA	NA
Aph1c	NA	NA	2	NA	NA	NA	NA	NA	1	NA	NA	NA	NA	NA	NA	NA	2	NA	NA	NA	NA	NA
Api5	NA	NA	NA	5	NA	NA	NA	NA	2	NA	NA	NA	NA	2	NA	3	NA	NA	NA	3	NA	2
Apip	NA	NA	4	NA	NA	NA	NA	NA	NA	NA	NA	3	1	NA	4	NA	NA	NA	NA	NA	NA	NA
Aplf	NA	NA	NA	NA	NA	NA	2	NA	NA	NA	NA	NA	NA	NA	12	NA	NA	NA	NA	NA	NA	NA
Apln	5	NA	NA	1	NA	NA	NA	4	NA	NA	NA	NA	NA	5	NA	6	NA	NA	NA	NA	NA	5
Aplnr	13	NA	NA	NA	NA	NA	NA	NA	NA	NA	NA	NA	NA	NA	NA	1	NA	8	NA	NA	NA	3
Aplp2	1	NA	NA	NA	NA	NA	NA	NA	NA	NA	NA	2	1	NA	NA	NA	NA	NA	NA	NA	NA	NA
Apmap	NA	2	NA	NA	NA	NA	NA	NA	NA	5	NA	NA	NA	NA	NA	NA	NA	NA	1	NA	2	NA
Apoa1	NA	NA	NA	1	3	NA	1	NA	NA	3	NA	10	1	2	NA	NA	2	5	NA	NA	NA	NA
Apob	NA	NA	NA	NA	NA	3	NA	NA	NA	6	2	13	NA	13	7	NA	NA	2	NA	3	NA	2
Apobec4	NA	NA	NA	NA	NA	NA	NA	NA	NA	2	NA	NA	NA	NA	NA	2	NA	NA	NA	NA	NA	NA
Apod	NA	NA	NA	NA	NA	2	8	NA	1	NA	NA	NA	NA	NA	7	NA	NA	NA	NA	NA	NA	NA
Apoh	NA	NA	NA	NA	1	NA	NA	NA	NA	NA	NA	3	NA	NA	NA	NA	NA	NA	NA	NA	NA	NA
Apol6	2	NA	NA	NA	NA	7	3	1	2	NA	NA	12	NA	NA	NA	NA	NA	NA	NA	NA	NA	2
Apol7a	NA	NA	NA	NA	NA	NA	NA	NA	NA	NA	NA	NA	NA	1	NA	NA	NA	3	NA	NA	NA	NA
Apol7d	NA	NA	NA	NA	NA	NA	1	2	NA	NA	NA	14	NA	NA	NA	NA	10	NA	NA	NA	NA	5
Apol8	NA	NA	2	3	NA	NA	2	NA	NA	NA	NA	NA	NA	1	NA	NA	NA	NA	NA	1	NA	NA
Apold1	NA	NA	NA	NA	NA	NA	NA	3	NA	NA	NA	NA	NA	NA	2	NA	NA	NA	NA	NA	4	3
Apon	NA	NA	NA	NA	NA	NA	7	NA	2	NA	NA	NA	NA	NA	NA	NA	6	NA	NA	NA	NA	NA
App	NA	NA	NA	5	1	NA	NA	NA	1	2	NA	NA	NA	5	NA	NA	NA	NA	NA	NA	NA	2
Appbp2	NA	NA	5	NA	NA	NA	1	3	NA	NA	NA	NA	NA	NA	2	NA	3	NA	NA	3	NA	NA
Appl1	NA	NA	NA	NA	NA	NA	NA	NA	1	1	NA	NA	NA	NA	NA	NA	2	NA	NA	2	NA	NA
Appl2	NA	NA	NA	NA	2	NA	NA	NA	NA	NA	NA	NA	NA	NA	NA	NA	1	NA	NA	NA	NA	NA
Aprt	NA	3	NA	NA	NA	NA	3	NA	NA	NA	NA	NA	NA	NA	NA	NA	NA	NA	NA	NA	NA	NA
Aptx	NA	NA	NA	NA	5	NA	NA	NA	NA	NA	3	4	NA	NA	NA	NA	2	NA	NA	NA	NA	NA
Aqp1	8	2	NA	3	NA	NA	NA	NA	NA	5	1	NA	NA	NA	NA	NA	NA	5	NA	NA	NA	NA
Aqp11	NA	NA	NA	NA	NA	NA	NA	1	NA	3	NA	NA	NA	2	NA	NA	NA	NA	NA	NA	NA	NA
Aqp12	NA	2	NA	14	1	NA	2	NA	NA	NA	NA	NA	NA	NA	NA	12	NA	NA	NA	5	NA	NA
Aqp3	NA	1	NA	NA	NA	NA	4	1	NA	NA	NA	NA	NA	NA	3	NA	NA	NA	NA	NA	NA	NA
Aqp4	NA	NA	NA	NA	NA	3	NA	NA	NA	NA	NA	2	NA	NA	7	NA	NA	NA	NA	NA	4	NA
Aqp7	NA	NA	NA	NA	NA	NA	NA	NA	3	2	NA	NA	NA	NA	NA	NA	NA	NA	NA	4	NA	NA
Aqp8	NA	NA	NA	NA	NA	NA	NA	NA	NA	9	NA	13	NA	NA	NA	NA	9	NA	NA	1	NA	NA
Aqp9	NA	1	3	5	NA	NA	NA	NA	1	NA	NA	8	NA	NA	9	NA	NA	NA	NA	NA	NA	NA
Aqr	NA	NA	NA	NA	NA	NA	NA	NA	3	NA	NA	NA	NA	NA	10	2	NA	NA	NA	NA	NA	NA
Ar	NA	NA	NA	NA	NA	NA	NA	NA	3	2	NA	NA	NA	NA	NA	NA	NA	NA	NA	NA	NA	NA
Arap1	NA	NA	3	NA	NA	NA	1	NA	NA	NA	NA	9	NA	NA	NA	NA	8	NA	2	NA	NA	NA
Arap2	NA	NA	NA	NA	NA	2	NA	NA	NA	NA	NA	3	1	NA	NA	NA	NA	NA	NA	NA	NA	NA
Arap3	NA	2	1	NA	NA	NA	2	1	NA	NA	NA	NA	NA	1	2	4	1	NA	NA	NA	NA	2
Arc	NA	NA	3	NA	NA	6	1	NA	1	NA	NA	NA	NA	NA	NA	1	NA	NA	NA	NA	NA	NA
Areg	NA	NA	NA	NA	NA	NA	NA	NA	NA	NA	NA	1	1	4	NA	NA	NA	5	NA	NA	NA	NA
Arf2	NA	NA	8	2	1	NA	NA	NA	NA	NA	NA	NA	NA	NA	NA	NA	NA	NA	NA	NA	NA	NA
Arfgap1	NA	NA	2	NA	NA	NA	NA	NA	NA	NA	NA	NA	NA	NA	NA	NA	NA	2	NA	NA	NA	NA
Arfgap2	NA	NA	4	2	NA	NA	NA	NA	NA	NA	NA	5	3	NA	5	NA	3	6	NA	NA	NA	NA
Arfgap3	1	NA	NA	NA	NA	NA	6	NA	NA	NA	NA	NA	2	3	9	NA	NA	3	NA	NA	NA	NA
Arfgef1	NA	2	NA	NA	NA	2	NA	NA	NA	8	NA	6	NA	NA	10	NA	5	2	NA	NA	NA	NA
Arfgef2	NA	NA	NA	NA	1	1	NA	NA	NA	NA	NA	NA	NA	NA	NA	2	NA	NA	NA	NA	NA	NA
Arg1	NA	NA	4	17	NA	4	NA	NA	NA	NA	NA	11	NA	NA	3	NA	2	3	NA	NA	NA	NA
Arg2	NA	NA	7	NA	NA	NA	NA	NA	NA	NA	NA	NA	NA	NA	NA	1	NA	NA	NA	NA	NA	NA
Arglu1	18	NA	NA	NA	NA	NA	1	4	7	NA	4	NA	4	NA	NA	1	1	NA	NA	NA	NA	12
Arhgap1	NA	NA	NA	NA	5	NA	1	NA	NA	2	NA	NA	NA	NA	NA	NA	NA	2	NA	NA	NA	NA
Arhgap10	1	NA	4	NA	NA	5	1	NA	8	1	3	NA	NA	10	NA	4	18	5	NA	NA	6	NA
Arhgap11a	NA	NA	NA	NA	NA	NA	NA	NA	NA	2	NA	NA	NA	NA	NA	NA	NA	2	NA	NA	NA	NA
Arhgap12	NA	NA	30	NA	1	NA	NA	NA	NA	NA	NA	NA	4	3	8	NA	1	5	NA	3	NA	1
Arhgap15	NA	2	2	NA	NA	10	NA	NA	NA	1	NA	NA	2	2	9	4	NA	NA	2	2	NA	1
Arhgap17	NA	NA	1	NA	NA	NA	3	NA	NA	NA	NA	NA	NA	NA	NA	NA	NA	NA	NA	NA	NA	NA
Arhgap18	11	NA	6	NA	2	NA	NA	1	3	NA	NA	3	NA	7	6	NA	NA	2	NA	NA	NA	NA
Arhgap19	NA	NA	NA	NA	NA	NA	NA	NA	NA	NA	NA	NA	NA	NA	13	NA	NA	5	NA	NA	NA	NA
Arhgap20	NA	NA	NA	NA	NA	2	NA	NA	2	NA	NA	NA	NA	NA	NA	2	NA	NA	NA	NA	8	3
Arhgap21	NA	NA	4	5	NA	NA	3	2	3	NA	NA	NA	1	NA	1	NA	NA	5	NA	2	NA	NA
Arhgap22	NA	NA	2	NA	NA	NA	NA	NA	NA	NA	NA	NA	NA	NA	3	15	1	NA	NA	NA	NA	NA
Arhgap24	17	NA	5	NA	9	NA	NA	NA	2	6	NA	5	NA	2	NA	NA	NA	NA	NA	1	NA	5
Arhgap25	NA	NA	10	NA	4	NA	NA	NA	NA	NA	NA	NA	NA	NA	NA	NA	NA	NA	3	NA	2	NA
Arhgap26	8	NA	2	NA	3	2	1	NA	NA	NA	NA	NA	NA	NA	NA	NA	NA	11	NA	NA	1	NA
Arhgap27	NA	NA	NA	NA	1	NA	5	NA	NA	4	NA	NA	NA	NA	NA	NA	2	NA	NA	NA	NA	NA
Arhgap28	4	NA	NA	NA	NA	NA	NA	NA	2	NA	3	NA	NA	2	NA	NA	19	NA	NA	NA	NA	NA
Arhgap29	4	NA	NA	NA	NA	NA	NA	NA	1	3	NA	2	NA	3	NA	NA	NA	NA	NA	NA	NA	NA
Arhgap31	2	NA	NA	NA	NA	NA	NA	NA	2	NA	NA	NA	NA	1	NA	NA	1	NA	NA	NA	NA	NA
Arhgap32	NA	NA	NA	NA	NA	2	NA	NA	NA	3	NA	NA	NA	NA	NA	NA	NA	NA	NA	NA	NA	NA
Arhgap33	NA	NA	NA	NA	NA	NA	8	NA	NA	NA	NA	NA	NA	NA	NA	1	NA	NA	NA	NA	NA	NA
Arhgap40	NA	3	NA	NA	NA	NA	2	NA	NA	NA	NA	NA	4	NA	NA	2	NA	NA	NA	NA	NA	NA
Arhgap42	NA	NA	NA	NA	NA	3	NA	NA	1	8	NA	2	NA	1	NA	NA	NA	7	NA	NA	NA	1
Arhgap5	NA	NA	NA	NA	NA	NA	1	2	NA	10	NA	11	NA	3	NA	NA	4	8	NA	1	NA	1
Arhgap6	NA	NA	NA	NA	NA	NA	NA	NA	NA	NA	NA	1	NA	2	NA	NA	NA	NA	NA	NA	NA	NA
Arhgap8	NA	NA	4	NA	NA	NA	8	1	NA	NA	NA	NA	NA	NA	NA	1	8	NA	1	NA	NA	5
Arhgap9	NA	NA	NA	NA	NA	NA	1	NA	NA	NA	NA	NA	NA	NA	4	NA	NA	NA	NA	NA	NA	NA
Arhgef10	NA	NA	NA	NA	NA	NA	9	NA	NA	1	NA	NA	NA	NA	NA	NA	4	NA	NA	2	5	NA
Arhgef10l	NA	1	4	8	2	NA	14	NA	NA	NA	NA	2	NA	5	NA	NA	7	NA	NA	NA	1	8
Arhgef11	NA	NA	NA	NA	NA	NA	2	NA	NA	NA	NA	NA	NA	NA	NA	NA	6	NA	NA	NA	NA	NA
Arhgef12	3	NA	NA	NA	NA	NA	NA	NA	NA	NA	NA	NA	NA	NA	NA	NA	5	NA	NA	NA	NA	NA
Arhgef15	NA	NA	NA	NA	NA	NA	1	NA	NA	5	NA	NA	NA	NA	NA	NA	NA	NA	NA	NA	NA	NA
Arhgef16	NA	NA	NA	NA	NA	NA	25	NA	NA	5	10	NA	NA	NA	NA	4	8	5	NA	NA	NA	1
Arhgef17	NA	1	NA	NA	NA	NA	1	NA	NA	NA	NA	NA	NA	NA	NA	NA	NA	NA	NA	NA	NA	NA
Arhgef26	NA	NA	NA	NA	NA	NA	NA	NA	NA	NA	NA	8	14	NA	NA	NA	NA	13	NA	NA	NA	NA
Arhgef28	6	2	NA	NA	NA	5	5	NA	NA	NA	NA	NA	5	1	NA	NA	2	8	NA	NA	NA	NA
Arhgef3	NA	NA	NA	NA	NA	NA	2	2	NA	1	NA	11	1	NA	NA	NA	6	4	NA	2	NA	NA
Arhgef33	NA	NA	NA	NA	NA	NA	NA	NA	NA	NA	NA	4	NA	NA	NA	2	3	NA	NA	NA	NA	NA
Arhgef37	2	NA	NA	NA	NA	1	NA	NA	NA	NA	NA	NA	NA	NA	NA	8	6	4	NA	NA	NA	NA
Arhgef38	NA	NA	NA	1	NA	1	NA	NA	NA	NA	NA	NA	NA	NA	NA	NA	NA	NA	NA	NA	NA	NA
Arhgef4	NA	NA	NA	12	NA	6	1	NA	NA	NA	NA	NA	NA	NA	NA	NA	NA	NA	NA	NA	NA	3
Arhgef40	NA	NA	NA	NA	NA	NA	1	NA	NA	NA	NA	NA	NA	2	NA	NA	NA	NA	NA	NA	NA	NA
Arhgef5	NA	NA	NA	NA	NA	NA	NA	NA	2	NA	NA	NA	NA	7	NA	NA	1	NA	NA	NA	NA	NA
Arhgef6	NA	NA	8	NA	NA	NA	NA	NA	1	NA	NA	NA	2	NA	NA	NA	NA	NA	NA	NA	NA	NA
Arhgef7	NA	NA	NA	3	NA	NA	2	NA	1	NA	NA	6	NA	NA	NA	1	7	3	NA	1	NA	NA
Arid1a	NA	NA	NA	NA	NA	NA	7	1	NA	NA	NA	NA	NA	NA	NA	NA	NA	NA	NA	NA	NA	NA
Arid1b	7	2	NA	NA	NA	9	NA	1	NA	8	NA	3	2	2	4	3	2	2	2	3	NA	4
Arid2	3	NA	NA	NA	3	NA	10	NA	2	NA	NA	4	2	NA	NA	NA	1	2	NA	NA	12	4
Arid3b	NA	NA	NA	NA	NA	2	NA	NA	NA	NA	NA	NA	NA	1	1	NA	NA	NA	NA	NA	NA	NA
Arid4a	NA	NA	NA	1	5	NA	NA	NA	NA	1	NA	5	NA	NA	NA	NA	NA	NA	NA	NA	NA	NA
Arid4b	NA	NA	2	NA	NA	NA	NA	NA	NA	NA	NA	4	NA	NA	NA	NA	NA	NA	NA	NA	NA	NA
Arid5a	NA	1	NA	NA	NA	NA	3	NA	NA	NA	NA	NA	NA	1	NA	NA	NA	NA	NA	NA	7	NA
Arid5b	1	NA	11	NA	4	NA	NA	NA	NA	4	NA	2	1	5	NA	NA	10	1	NA	2	NA	NA
Arl1	NA	NA	8	NA	NA	NA	NA	NA	NA	2	NA	NA	NA	1	12	NA	NA	NA	NA	NA	NA	NA
Arl14ep	NA	NA	NA	NA	NA	NA	NA	NA	NA	1	1	NA	NA	NA	2	NA	NA	NA	NA	NA	NA	7
Arl14epl	NA	NA	NA	NA	NA	NA	1	4	NA	NA	NA	NA	NA	3	NA	NA	NA	NA	NA	NA	NA	1
Arl15	1	NA	3	2	NA	NA	4	3	NA	NA	NA	12	NA	6	5	NA	NA	1	NA	1	NA	7
Arl3	NA	NA	NA	2	NA	NA	NA	2	NA	NA	NA	NA	NA	NA	5	1	NA	NA	NA	NA	NA	NA
Arl4a	4	NA	NA	3	9	NA	1	NA	NA	2	NA	1	NA	3	3	NA	NA	2	NA	NA	NA	4
Arl4c	NA	NA	NA	6	2	NA	13	2	NA	2	NA	1	NA	2	NA	NA	3	NA	1	NA	7	8
Arl4d	NA	NA	NA	NA	NA	NA	7	2	NA	NA	NA	NA	NA	NA	NA	NA	NA	NA	NA	NA	NA	NA
Arl5a	NA	NA	5	31	NA	NA	NA	NA	NA	NA	NA	3	NA	NA	3	NA	3	NA	NA	NA	NA	NA
Arl5b	NA	NA	NA	NA	NA	NA	NA	NA	5	NA	NA	11	NA	NA	9	NA	NA	4	NA	NA	NA	NA
Arl6ip1	NA	NA	2	NA	NA	2	NA	2	4	NA	NA	NA	NA	NA	NA	NA	NA	NA	NA	NA	NA	NA
Arl6ip4	NA	NA	NA	NA	NA	3	5	NA	4	NA	NA	NA	NA	NA	NA	7	NA	NA	NA	NA	NA	NA
Arl6ip6	NA	NA	1	NA	NA	NA	NA	NA	NA	NA	NA	NA	NA	NA	NA	NA	NA	NA	NA	NA	NA	3
Arl8b	NA	NA	25	NA	NA	NA	NA	NA	NA	NA	NA	2	NA	NA	NA	NA	NA	NA	NA	NA	NA	NA
Arl9	NA	3	NA	NA	NA	NA	NA	NA	NA	NA	NA	NA	NA	NA	5	NA	NA	NA	NA	NA	NA	NA
Armc1	NA	NA	NA	NA	NA	3	NA	NA	NA	NA	NA	12	NA	2	NA	NA	NA	1	NA	NA	NA	4
Armc10	1	NA	NA	NA	NA	NA	3	NA	NA	NA	NA	NA	NA	NA	NA	NA	NA	NA	NA	NA	NA	NA
Armc2	NA	NA	4	4	NA	2	5	NA	1	NA	NA	NA	3	3	4	NA	NA	7	3	3	2	NA
Armc3	NA	NA	2	NA	NA	2	NA	NA	1	NA	NA	NA	NA	NA	NA	NA	NA	NA	NA	NA	NA	NA
Armc4	NA	NA	NA	NA	NA	2	NA	NA	NA	NA	NA	NA	NA	1	NA	NA	NA	NA	NA	NA	NA	NA
Armc6	NA	NA	NA	2	NA	NA	NA	1	NA	NA	NA	NA	NA	NA	NA	NA	2	NA	NA	NA	NA	NA
Armc8	NA	NA	NA	NA	NA	2	NA	NA	NA	NA	NA	3	NA	NA	4	NA	NA	NA	NA	NA	NA	NA
Armc9	NA	1	1	8	NA	NA	2	NA	NA	NA	NA	6	NA	NA	NA	NA	5	2	NA	NA	NA	NA
Arnt	NA	NA	2	NA	NA	NA	NA	NA	NA	NA	NA	1	NA	NA	2	NA	NA	NA	NA	NA	NA	NA
Arnt2	NA	NA	11	NA	NA	20	NA	NA	NA	NA	NA	NA	NA	4	NA	NA	NA	NA	NA	1	NA	11
Arntl	5	10	14	9	1	12	3	7	NA	1	NA	NA	NA	NA	NA	NA	7	8	NA	NA	3	NA
Arntl2	2	NA	NA	NA	NA	NA	NA	NA	NA	NA	NA	NA	NA	NA	3	NA	NA	NA	NA	NA	NA	NA
Arpc1a	NA	NA	NA	NA	NA	NA	NA	NA	NA	NA	NA	NA	NA	NA	11	NA	1	NA	NA	NA	NA	NA
Arpc1b	NA	NA	NA	NA	NA	NA	NA	NA	NA	NA	NA	NA	NA	NA	NA	NA	6	5	NA	1	NA	NA
Arpc2	NA	NA	NA	NA	NA	NA	NA	NA	NA	NA	NA	3	NA	NA	NA	NA	NA	2	NA	NA	NA	NA
Arpc5	NA	NA	7	NA	NA	NA	NA	NA	NA	NA	NA	NA	NA	NA	NA	NA	1	NA	NA	NA	NA	NA
Arpc5l	NA	NA	NA	NA	1	NA	NA	NA	NA	NA	NA	NA	NA	NA	NA	NA	NA	NA	1	NA	NA	NA
Arpp21	NA	NA	3	25	NA	34	NA	NA	NA	NA	NA	3	NA	6	1	14	NA	NA	NA	NA	4	8
Arrdc3	NA	NA	22	NA	4	NA	3	1	1	3	NA	NA	1	NA	NA	NA	NA	NA	NA	NA	NA	7
Arrdc4	1	NA	7	NA	NA	2	NA	NA	2	3	NA	2	3	NA	NA	4	5	6	NA	2	NA	16
Arrdc5	NA	NA	NA	NA	NA	NA	1	NA	NA	NA	NA	NA	NA	NA	NA	NA	NA	NA	NA	NA	2	NA
Arsb	2	1	2	1	2	NA	NA	NA	NA	8	NA	1	NA	3	NA	3	NA	NA	NA	NA	2	5
Arsg	NA	NA	NA	6	6	NA	NA	NA	NA	NA	NA	NA	NA	NA	2	1	NA	NA	NA	2	NA	NA
Arsj	NA	NA	NA	NA	NA	NA	1	NA	NA	NA	NA	NA	NA	6	NA	NA	1	NA	NA	NA	NA	NA
Art2b	NA	NA	2	NA	NA	NA	NA	NA	NA	NA	NA	5	NA	NA	NA	2	NA	NA	NA	NA	NA	NA
Artn	NA	NA	NA	NA	NA	NA	5	NA	NA	NA	NA	7	NA	4	NA	NA	NA	NA	NA	3	NA	1
Arvcf	NA	3	NA	NA	NA	NA	NA	NA	NA	NA	NA	NA	NA	NA	NA	NA	3	NA	NA	NA	NA	NA
Arx	NA	NA	1	NA	NA	NA	NA	NA	NA	NA	NA	NA	NA	2	2	1	NA	NA	NA	3	NA	4
Arxes2	NA	NA	NA	NA	NA	NA	NA	NA	NA	NA	NA	NA	NA	NA	NA	NA	NA	NA	NA	2	NA	4
As3mt	NA	NA	NA	NA	NA	NA	NA	NA	NA	NA	NA	2	NA	NA	2	NA	2	NA	NA	NA	NA	NA
Asah1	NA	NA	NA	NA	NA	NA	NA	4	NA	NA	NA	NA	NA	1	NA	NA	1	1	NA	NA	NA	NA
Asah2	7	NA	NA	NA	NA	2	NA	NA	NA	NA	NA	NA	3	NA	4	NA	NA	9	NA	NA	NA	NA
Asap1	NA	NA	NA	NA	NA	5	NA	NA	12	NA	1	1	1	3	11	NA	NA	NA	NA	NA	NA	NA
Asap2	NA	NA	NA	NA	NA	NA	NA	NA	1	NA	NA	NA	1	2	NA	NA	NA	NA	NA	NA	NA	NA
Asap3	NA	NA	NA	NA	NA	NA	1	4	NA	NA	NA	NA	3	NA	NA	NA	5	NA	NA	NA	NA	NA
Asb1	NA	NA	NA	NA	NA	NA	2	1	NA	1	10	3	NA	2	5	NA	9	NA	NA	2	5	NA
Asb11	NA	NA	NA	NA	NA	NA	NA	NA	NA	1	NA	NA	NA	NA	2	NA	NA	NA	NA	NA	NA	NA
Asb13	NA	NA	NA	NA	NA	1	NA	NA	3	9	NA	8	NA	NA	NA	NA	NA	4	NA	NA	NA	NA
Asb14	NA	NA	NA	NA	NA	NA	1	2	NA	NA	NA	NA	NA	NA	5	NA	NA	2	NA	NA	1	NA
Asb16	NA	NA	NA	NA	NA	NA	7	NA	NA	NA	NA	1	NA	NA	NA	NA	NA	NA	NA	NA	NA	NA
Asb17	NA	NA	NA	1	2	NA	NA	NA	NA	NA	NA	NA	NA	NA	NA	NA	NA	NA	NA	NA	NA	NA
Asb18	NA	NA	NA	NA	NA	NA	1	1	NA	NA	NA	NA	NA	NA	NA	NA	NA	NA	NA	NA	NA	2
Asb4	NA	NA	11	NA	NA	NA	NA	1	NA	NA	NA	NA	NA	NA	NA	NA	NA	NA	NA	NA	NA	9
Asb5	NA	NA	1	NA	NA	NA	NA	NA	NA	NA	NA	NA	NA	4	NA	NA	2	NA	NA	NA	NA	NA
Asb6	NA	NA	NA	NA	NA	NA	8	NA	NA	NA	NA	NA	NA	NA	NA	NA	1	NA	NA	NA	NA	NA
Asb7	NA	NA	NA	NA	NA	NA	NA	NA	NA	NA	NA	NA	NA	7	8	NA	11	1	NA	2	NA	NA
Ascc2	NA	NA	NA	NA	NA	NA	5	NA	NA	NA	NA	NA	2	NA	NA	NA	NA	NA	NA	NA	NA	NA
Ascc3	NA	NA	3	NA	NA	NA	NA	NA	NA	NA	NA	4	NA	NA	4	NA	NA	NA	NA	NA	NA	NA
Ascl2	NA	NA	NA	NA	NA	NA	11	NA	NA	NA	NA	NA	NA	NA	NA	NA	NA	3	NA	NA	NA	NA
Asf1a	NA	NA	NA	NA	1	NA	NA	NA	2	NA	NA	NA	NA	NA	2	NA	2	NA	NA	NA	NA	NA
Asgr1	NA	1	NA	NA	NA	NA	4	NA	NA	NA	NA	NA	NA	NA	NA	NA	NA	NA	NA	NA	NA	NA
Asgr2	NA	NA	NA	NA	NA	NA	4	NA	NA	NA	NA	6	NA	NA	NA	NA	NA	NA	NA	NA	NA	NA
Ash2l	NA	NA	NA	NA	NA	NA	NA	NA	NA	NA	NA	NA	NA	NA	NA	NA	1	1	NA	NA	NA	NA
Asic1	NA	NA	NA	NA	NA	NA	2	NA	NA	NA	NA	NA	NA	NA	NA	NA	NA	NA	NA	NA	NA	1
Asic2	NA	NA	NA	NA	7	9	2	2	NA	NA	NA	NA	NA	NA	NA	6	NA	NA	NA	NA	NA	9
Asic4	NA	NA	NA	NA	NA	NA	NA	NA	NA	NA	NA	NA	NA	NA	5	2	NA	NA	NA	NA	NA	3
Asns	NA	NA	NA	NA	NA	NA	NA	3	NA	NA	NA	NA	1	NA	2	NA	NA	NA	NA	1	NA	NA
Aspg	NA	NA	NA	NA	NA	NA	4	NA	NA	NA	NA	12	NA	NA	NA	NA	6	1	NA	NA	NA	NA
Asph	1	1	9	6	18	2	NA	NA	2	NA	NA	NA	NA	NA	10	3	1	NA	NA	NA	NA	NA
Asphd1	NA	NA	NA	4	NA	NA	NA	NA	NA	NA	NA	NA	NA	NA	NA	2	NA	NA	NA	NA	NA	NA
Asphd2	3	NA	NA	NA	NA	1	NA	NA	NA	NA	NA	NA	NA	NA	NA	2	NA	NA	4	NA	NA	NA
Asrgl1	NA	NA	NA	NA	2	NA	NA	NA	NA	NA	NA	NA	NA	NA	NA	NA	NA	NA	NA	NA	NA	2
Ass1	NA	NA	2	NA	NA	NA	18	NA	NA	NA	NA	6	NA	NA	NA	NA	NA	NA	NA	NA	NA	1
Aste1	NA	NA	NA	NA	18	2	NA	NA	NA	1	NA	NA	NA	2	NA	NA	NA	NA	1	NA	NA	18
Astn1	NA	NA	NA	NA	9	29	NA	NA	NA	4	NA	NA	NA	NA	NA	4	NA	NA	NA	1	NA	3
Astn2	NA	NA	3	29	NA	3	NA	NA	NA	NA	NA	NA	NA	3	NA	1	NA	NA	NA	NA	NA	12
Asxl1	NA	1	NA	5	NA	NA	9	NA	NA	1	NA	NA	3	NA	NA	NA	NA	NA	NA	NA	2	NA
Asxl3	NA	NA	NA	NA	NA	NA	NA	NA	NA	3	NA	NA	NA	10	NA	NA	NA	NA	NA	NA	NA	3
Atad1	NA	NA	NA	NA	NA	NA	NA	4	NA	NA	NA	NA	NA	NA	NA	NA	NA	NA	NA	NA	2	NA
Atad2b	NA	NA	NA	5	NA	3	6	NA	NA	NA	NA	NA	NA	NA	NA	1	8	NA	NA	NA	NA	4
Atad5	NA	NA	NA	NA	2	NA	NA	NA	NA	NA	NA	NA	NA	NA	6	NA	NA	NA	NA	NA	NA	NA
Ate1	NA	3	3	NA	NA	NA	2	NA	2	NA	1	1	NA	NA	1	NA	2	2	NA	NA	NA	NA
Atf1	NA	2	1	13	2	NA	2	1	NA	NA	NA	6	NA	NA	3	NA	NA	8	NA	NA	NA	NA
Atf3	NA	NA	NA	NA	NA	NA	3	NA	NA	NA	NA	NA	NA	NA	NA	NA	4	NA	NA	NA	NA	NA
Atf6	NA	NA	18	NA	NA	1	NA	NA	NA	NA	NA	3	NA	1	2	NA	1	NA	NA	NA	2	NA
Atf7	NA	NA	NA	NA	NA	3	NA	NA	NA	NA	NA	1	NA	NA	NA	NA	NA	NA	NA	NA	NA	NA
Atf7ip	NA	NA	NA	3	NA	NA	NA	NA	NA	1	NA	NA	NA	NA	NA	NA	4	17	3	NA	NA	NA
Atg10	NA	NA	NA	NA	NA	NA	2	NA	NA	NA	NA	NA	NA	NA	8	NA	NA	2	NA	NA	NA	NA
Atg14	NA	NA	1	NA	NA	3	6	1	NA	NA	NA	10	NA	NA	5	NA	2	3	NA	NA	NA	NA
Atg16l1	NA	NA	NA	NA	NA	6	2	NA	NA	NA	NA	12	NA	NA	22	NA	NA	NA	NA	NA	NA	NA
Atg16l2	NA	NA	NA	NA	9	NA	NA	NA	NA	NA	NA	NA	NA	2	NA	NA	NA	NA	2	NA	NA	NA
Atg2a	NA	NA	NA	NA	NA	NA	11	2	NA	NA	NA	NA	NA	NA	NA	NA	NA	NA	NA	NA	NA	NA
Atg4a	NA	NA	1	NA	NA	NA	NA	NA	NA	NA	NA	7	NA	NA	NA	NA	NA	NA	NA	1	NA	NA
Atg4c	NA	2	8	NA	NA	4	NA	NA	NA	NA	NA	NA	NA	NA	2	NA	NA	NA	NA	1	NA	NA
Atg4d	NA	NA	NA	NA	NA	NA	5	NA	NA	NA	NA	NA	NA	NA	NA	NA	17	NA	NA	NA	NA	NA
Atg5	NA	NA	4	NA	3	NA	2	NA	NA	NA	NA	NA	NA	NA	4	NA	1	NA	NA	NA	NA	NA
Atg7	2	NA	1	NA	1	9	NA	NA	NA	NA	NA	8	NA	12	NA	NA	4	3	NA	1	NA	1
Atic	NA	NA	NA	NA	NA	NA	NA	NA	NA	NA	2	3	NA	NA	NA	NA	7	4	NA	NA	NA	NA
Atl1	NA	NA	NA	NA	NA	1	NA	NA	NA	NA	NA	NA	NA	NA	NA	NA	NA	NA	NA	NA	NA	1
Atl2	NA	NA	NA	NA	NA	NA	2	NA	NA	NA	1	1	2	NA	NA	NA	NA	5	NA	2	8	NA
Atmin	NA	NA	NA	NA	NA	NA	NA	1	NA	NA	NA	NA	NA	NA	NA	NA	2	NA	NA	NA	NA	NA
Atoh1	2	NA	NA	NA	NA	2	2	1	3	NA	NA	NA	NA	2	NA	NA	NA	NA	NA	NA	NA	5
Atoh7	NA	NA	NA	6	NA	1	3	NA	1	NA	NA	3	NA	NA	NA	1	NA	NA	NA	NA	1	NA
Atoh8	4	NA	NA	NA	NA	NA	NA	NA	5	NA	NA	NA	NA	NA	NA	NA	4	NA	NA	NA	NA	NA
Atox1	NA	NA	NA	NA	NA	NA	2	NA	NA	NA	NA	NA	NA	NA	NA	NA	1	NA	NA	NA	NA	NA
Atp10a	1	NA	NA	NA	NA	5	NA	2	NA	NA	NA	NA	NA	13	NA	2	NA	2	NA	NA	11	4
Atp10b	NA	NA	1	NA	NA	NA	NA	NA	NA	NA	NA	NA	NA	2	NA	NA	3	6	NA	NA	NA	6
Atp11a	NA	NA	NA	NA	NA	NA	NA	NA	1	NA	NA	NA	5	NA	NA	NA	12	NA	NA	NA	NA	NA
Atp11b	NA	NA	NA	2	9	NA	4	4	NA	NA	NA	NA	NA	NA	6	3	4	6	NA	NA	12	12
Atp13a2	NA	NA	5	NA	NA	NA	NA	NA	NA	NA	NA	NA	NA	NA	NA	NA	NA	NA	NA	2	NA	NA
Atp13a3	NA	NA	2	NA	NA	NA	NA	NA	NA	NA	NA	7	NA	NA	21	NA	NA	6	NA	NA	NA	NA
Atp13a4	NA	NA	NA	NA	NA	2	NA	NA	NA	NA	NA	NA	NA	NA	NA	NA	1	NA	NA	2	NA	2
Atp13a5	NA	NA	1	NA	NA	2	NA	NA	NA	NA	NA	NA	NA	NA	NA	NA	NA	NA	NA	NA	NA	1
Atp1a1	NA	NA	NA	18	2	2	7	2	6	8	NA	NA	NA	NA	NA	NA	1	8	NA	2	36	1
Atp1a3	NA	NA	NA	3	NA	NA	NA	NA	NA	NA	NA	NA	NA	NA	NA	9	NA	NA	NA	NA	NA	1
Atp1a4	NA	NA	NA	NA	NA	NA	4	NA	NA	NA	NA	NA	NA	NA	NA	NA	2	NA	NA	NA	NA	2
Atp1b1	NA	3	2	NA	NA	13	1	3	NA	8	NA	7	NA	NA	NA	5	1	1	NA	NA	NA	1
Atp1b3	NA	1	4	4	NA	NA	2	NA	NA	1	NA	NA	NA	1	NA	NA	NA	NA	NA	NA	2	NA
Atp1b4	NA	NA	7	NA	NA	NA	NA	NA	NA	NA	NA	NA	NA	NA	NA	1	NA	NA	NA	NA	NA	NA
Atp2a1	NA	NA	NA	NA	NA	NA	4	NA	NA	NA	NA	NA	NA	NA	5	NA	NA	NA	NA	NA	NA	NA
Atp2a2	NA	NA	NA	NA	NA	NA	1	NA	1	NA	NA	4	NA	NA	NA	3	NA	NA	NA	1	NA	NA
Atp2a3	NA	NA	NA	NA	5	NA	NA	NA	NA	NA	NA	NA	NA	NA	NA	NA	NA	NA	2	NA	NA	NA
Atp2b1	NA	NA	18	NA	5	4	NA	NA	NA	2	NA	NA	2	3	14	6	NA	9	2	NA	NA	3
Atp2b2	NA	3	NA	28	NA	17	NA	NA	NA	NA	NA	15	NA	NA	NA	3	NA	NA	NA	NA	NA	NA
Atp2b4	4	NA	NA	NA	NA	NA	NA	NA	NA	NA	NA	NA	NA	NA	4	NA	5	NA	NA	1	NA	NA
Atp2c1	NA	NA	3	NA	NA	NA	NA	NA	NA	NA	NA	NA	NA	1	NA	NA	2	NA	NA	NA	NA	4
Atp2c2	NA	2	NA	NA	NA	NA	2	NA	NA	NA	NA	NA	NA	4	NA	NA	1	6	NA	1	NA	NA
Atp4a	NA	NA	NA	NA	NA	NA	4	NA	NA	NA	NA	3	NA	NA	NA	NA	NA	NA	NA	NA	NA	NA
Atp5b	NA	NA	NA	NA	NA	NA	6	2	NA	NA	NA	NA	NA	NA	NA	NA	NA	NA	NA	NA	NA	NA
Atp5g3	NA	NA	NA	8	NA	NA	1	NA	NA	2	6	2	NA	NA	NA	NA	NA	NA	NA	2	NA	10
Atp5j	NA	NA	NA	NA	NA	3	NA	NA	NA	NA	NA	NA	2	NA	2	NA	4	NA	NA	NA	NA	5
Atp5l	NA	NA	NA	4	NA	NA	NA	NA	NA	NA	NA	NA	NA	NA	NA	1	NA	NA	NA	NA	NA	NA
Atp5o	1	NA	5	8	1	NA	4	NA	NA	NA	NA	4	NA	NA	NA	NA	6	2	NA	NA	NA	2
Atp6ap1l	NA	NA	NA	NA	NA	NA	NA	2	NA	NA	NA	NA	NA	12	NA	NA	NA	7	NA	NA	NA	6
Atp6ap2	NA	NA	6	NA	NA	NA	NA	1	NA	NA	NA	18	NA	1	4	1	4	NA	NA	NA	19	7
Atp6v0a1	NA	NA	2	NA	NA	NA	NA	1	NA	NA	NA	NA	NA	1	NA	2	NA	1	NA	NA	NA	NA
Atp6v0a2	NA	NA	NA	NA	NA	NA	10	NA	NA	NA	NA	NA	NA	NA	NA	NA	NA	6	NA	NA	10	NA
Atp6v0a4	NA	NA	NA	NA	NA	NA	NA	NA	NA	5	4	NA	NA	1	NA	NA	1	NA	NA	NA	NA	2
Atp6v0d2	2	NA	13	NA	NA	NA	NA	NA	NA	NA	NA	6	NA	NA	NA	NA	NA	NA	NA	NA	NA	NA
Atp6v0e	NA	NA	NA	5	NA	NA	NA	NA	NA	NA	NA	2	NA	NA	NA	1	NA	NA	NA	NA	NA	NA
Atp6v0e2	NA	NA	NA	NA	NA	NA	12	NA	NA	NA	NA	1	NA	1	NA	NA	NA	NA	NA	NA	NA	NA
Atp6v1a	NA	NA	NA	NA	NA	NA	NA	NA	NA	1	NA	NA	NA	2	NA	NA	NA	NA	NA	NA	NA	NA
Atp6v1b2	1	NA	3	NA	NA	NA	NA	NA	2	NA	NA	NA	3	NA	NA	NA	2	NA	NA	NA	NA	NA
Atp6v1c1	2	NA	NA	NA	NA	NA	1	NA	1	10	NA	12	NA	NA	7	1	2	NA	NA	NA	3	NA
Atp6v1c2	NA	NA	NA	NA	NA	NA	3	NA	NA	NA	NA	NA	4	NA	NA	NA	5	NA	NA	NA	NA	NA
Atp6v1e2	NA	NA	2	NA	NA	NA	NA	NA	NA	NA	NA	NA	NA	NA	NA	NA	1	NA	NA	NA	NA	1
Atp6v1g1	NA	NA	1	NA	NA	1	NA	NA	NA	NA	NA	NA	NA	NA	NA	NA	NA	NA	NA	NA	NA	NA
Atp6v1g3	NA	NA	3	NA	NA	NA	NA	NA	NA	2	NA	NA	NA	5	NA	NA	NA	NA	5	NA	7	8
Atp6v1h	NA	NA	1	NA	NA	NA	3	NA	NA	2	NA	1	NA	NA	NA	3	NA	NA	NA	NA	NA	NA
Atp7a	NA	NA	2	NA	NA	NA	NA	NA	NA	1	NA	NA	NA	NA	NA	NA	NA	NA	NA	NA	NA	NA
Atp7b	NA	NA	NA	NA	NA	NA	NA	NA	NA	NA	NA	13	2	NA	5	NA	NA	1	NA	NA	NA	NA
Atp8a1	2	NA	NA	NA	2	5	NA	NA	NA	NA	NA	NA	2	NA	NA	NA	NA	NA	NA	NA	4	NA
Atp8a2	NA	NA	3	4	4	1	4	NA	1	NA	NA	NA	NA	NA	NA	NA	2	NA	NA	NA	8	1
Atp8b1	3	NA	NA	4	NA	NA	NA	NA	NA	NA	NA	8	1	NA	1	NA	1	12	NA	NA	NA	2
Atp8b2	NA	NA	NA	NA	NA	NA	4	NA	NA	NA	NA	NA	NA	NA	NA	NA	13	NA	NA	1	NA	NA
Atp8b4	NA	5	9	NA	NA	NA	NA	NA	NA	NA	NA	7	NA	2	NA	NA	NA	NA	NA	NA	NA	NA
Atp8b5	NA	NA	5	NA	NA	2	NA	NA	NA	NA	NA	NA	NA	NA	11	NA	NA	NA	NA	NA	NA	1
Atp9a	NA	NA	NA	NA	NA	NA	2	3	NA	NA	NA	NA	NA	NA	NA	NA	12	NA	NA	NA	NA	NA
Atp9b	NA	NA	3	NA	4	2	NA	NA	NA	NA	NA	NA	NA	NA	6	1	NA	NA	NA	1	NA	NA
Atpaf2	2	NA	NA	NA	NA	3	NA	NA	NA	NA	NA	2	NA	NA	NA	NA	NA	5	NA	NA	NA	NA
Atpbd4	2	NA	5	NA	NA	NA	NA	NA	NA	NA	NA	NA	4	6	NA	NA	NA	NA	NA	NA	NA	6
Atr	NA	NA	NA	NA	1	NA	NA	NA	NA	5	NA	NA	NA	NA	NA	NA	NA	NA	NA	NA	NA	NA
Atrn	1	NA	7	NA	NA	NA	NA	NA	NA	1	NA	8	NA	NA	NA	NA	NA	NA	NA	NA	NA	NA
Atrnl1	1	NA	2	NA	NA	9	NA	2	NA	NA	NA	5	1	NA	1	3	NA	1	NA	NA	NA	23
Atrx	NA	NA	2	NA	NA	NA	NA	2	NA	NA	NA	1	NA	NA	NA	NA	NA	2	NA	NA	NA	NA
Atxn1	2	NA	2	NA	14	10	NA	NA	NA	11	NA	NA	NA	3	1	2	NA	NA	NA	NA	1	2
Atxn10	NA	1	NA	NA	NA	NA	2	2	NA	NA	NA	NA	4	3	NA	NA	14	NA	NA	NA	NA	NA
Atxn1l	NA	NA	NA	NA	NA	NA	6	NA	NA	7	NA	NA	NA	NA	NA	NA	NA	NA	NA	NA	NA	NA
Atxn2	NA	NA	NA	NA	NA	NA	1	NA	NA	NA	NA	17	NA	NA	NA	NA	1	NA	NA	NA	NA	NA
Atxn7	NA	NA	4	NA	NA	NA	NA	NA	NA	NA	NA	NA	NA	NA	5	NA	NA	NA	NA	NA	NA	NA
Atxn7l1	NA	NA	NA	NA	1	NA	NA	NA	NA	1	NA	NA	NA	NA	7	2	NA	NA	NA	NA	3	NA
Atxn7l3b	NA	NA	NA	NA	NA	NA	NA	2	NA	NA	NA	NA	NA	2	2	1	NA	2	NA	NA	NA	2
AU015836	NA	NA	NA	NA	NA	NA	NA	NA	NA	NA	NA	NA	NA	NA	2	NA	NA	2	NA	1	NA	NA
AU016765	NA	NA	NA	NA	NA	NA	NA	NA	NA	NA	NA	NA	NA	NA	6	NA	NA	NA	2	6	NA	NA
AU018091	NA	NA	NA	NA	NA	NA	14	NA	NA	NA	NA	NA	NA	NA	NA	NA	9	NA	NA	1	NA	NA
AU021092	NA	NA	NA	NA	NA	2	NA	NA	3	NA	NA	NA	NA	NA	NA	NA	NA	NA	NA	NA	NA	NA
AU022252	NA	NA	NA	NA	1	NA	NA	NA	NA	NA	NA	NA	NA	NA	3	NA	NA	NA	NA	NA	NA	NA
AU040320	NA	NA	6	4	NA	3	7	NA	NA	NA	NA	NA	NA	NA	4	8	NA	8	NA	NA	NA	NA
Auh	NA	NA	NA	NA	NA	NA	3	NA	NA	NA	NA	15	NA	6	NA	5	3	NA	NA	NA	NA	1
Aunip	NA	1	NA	NA	NA	NA	NA	NA	NA	NA	NA	NA	NA	NA	3	NA	NA	NA	NA	1	NA	NA
Auts2	NA	NA	2	7	NA	NA	NA	3	1	6	2	NA	1	3	NA	31	2	3	NA	NA	NA	43
Aven	NA	NA	1	3	NA	NA	7	NA	5	1	NA	2	NA	NA	2	NA	NA	NA	NA	NA	NA	6
Avp	NA	NA	NA	NA	NA	NA	NA	NA	NA	NA	NA	NA	NA	NA	11	NA	4	NA	NA	1	NA	NA
Avpi1	NA	NA	NA	NA	NA	NA	1	NA	NA	NA	NA	3	NA	NA	2	NA	NA	NA	NA	NA	NA	NA
Avpr1a	NA	NA	NA	NA	NA	NA	NA	NA	NA	3	NA	14	NA	5	NA	NA	1	NA	NA	2	NA	NA
AW112010	NA	1	5	NA	NA	NA	NA	NA	NA	NA	NA	NA	NA	NA	NA	NA	NA	NA	NA	NA	NA	NA
AW554918	NA	NA	NA	NA	1	NA	2	6	NA	2	NA	NA	NA	NA	2	NA	NA	NA	NA	NA	NA	NA
Axdnd1	NA	NA	NA	NA	NA	NA	NA	NA	NA	NA	NA	NA	NA	NA	4	NA	NA	NA	NA	2	NA	NA
Axin1	NA	NA	NA	NA	NA	NA	NA	NA	2	NA	NA	NA	NA	3	NA	NA	NA	NA	NA	NA	NA	NA
Axin2	2	NA	NA	NA	NA	7	NA	NA	2	NA	2	NA	NA	NA	NA	NA	2	8	NA	NA	NA	NA
AY702102	NA	NA	NA	NA	NA	NA	13	NA	NA	NA	NA	6	NA	NA	NA	NA	NA	NA	NA	1	1	9
Aym1	NA	NA	NA	2	NA	1	19	6	NA	NA	NA	NA	NA	NA	NA	3	NA	2	NA	1	NA	7
Azi2	NA	NA	4	6	NA	NA	NA	NA	NA	NA	NA	NA	NA	1	4	NA	NA	2	NA	NA	NA	NA
Azin1	2	2	6	NA	NA	NA	NA	NA	6	NA	NA	NA	NA	NA	NA	NA	2	NA	NA	NA	4	NA
B020018G12Rik	NA	NA	NA	20	NA	NA	NA	NA	NA	NA	NA	NA	NA	3	10	NA	NA	NA	NA	NA	NA	8
B130006D01Rik	NA	NA	NA	NA	NA	NA	NA	NA	NA	NA	NA	1	NA	NA	2	NA	NA	NA	NA	NA	NA	NA
B130024G19Rik	NA	NA	NA	NA	NA	NA	NA	NA	2	22	2	13	NA	9	NA	NA	31	NA	NA	NA	NA	2
B230120H23Rik	NA	2	18	2	NA	2	NA	NA	12	NA	NA	NA	NA	3	NA	NA	NA	NA	1	NA	5	2
B230219D22Rik	NA	NA	NA	NA	2	NA	NA	NA	NA	3	NA	NA	NA	NA	2	NA	NA	NA	NA	1	NA	NA
B230314M03Rik	NA	NA	NA	4	NA	NA	NA	NA	NA	NA	NA	NA	NA	NA	NA	NA	NA	NA	NA	NA	NA	5
B3galnt1	10	NA	10	6	NA	10	1	NA	NA	2	NA	NA	NA	2	NA	NA	NA	NA	NA	NA	NA	5
B3galnt2	NA	NA	NA	NA	NA	3	NA	NA	NA	NA	NA	4	NA	NA	5	NA	NA	NA	NA	1	NA	NA
B3galt1	NA	1	NA	1	NA	7	NA	NA	2	NA	NA	8	NA	NA	NA	4	2	2	NA	NA	NA	NA
B3galt5	NA	NA	NA	1	NA	NA	NA	NA	NA	2	NA	NA	NA	NA	NA	NA	NA	NA	NA	NA	5	NA
B3galtl	NA	NA	NA	NA	NA	NA	2	1	NA	NA	1	NA	NA	NA	NA	NA	NA	2	NA	NA	NA	3
B3gat1	NA	NA	2	1	NA	21	NA	NA	2	NA	NA	NA	NA	NA	NA	1	NA	NA	NA	NA	NA	NA
B3gat2	NA	NA	NA	4	NA	NA	NA	NA	NA	4	NA	NA	NA	NA	2	NA	NA	NA	NA	NA	NA	1
B3gnt2	NA	NA	6	NA	5	NA	1	5	NA	NA	NA	1	NA	NA	1	NA	NA	3	NA	NA	NA	NA
B3gnt3	NA	NA	NA	NA	NA	3	7	NA	NA	NA	NA	NA	NA	NA	NA	NA	NA	NA	NA	NA	NA	NA
B3gnt6	NA	NA	NA	NA	NA	NA	NA	2	NA	NA	NA	NA	NA	NA	NA	NA	NA	5	NA	NA	NA	NA
B3gnt7	NA	NA	NA	1	NA	3	2	1	NA	NA	NA	NA	NA	NA	NA	NA	14	11	NA	NA	NA	NA
B3gnt8	NA	1	NA	4	NA	NA	1	NA	NA	NA	NA	NA	NA	NA	NA	NA	NA	NA	NA	NA	NA	NA
B3gnt9	NA	NA	NA	NA	NA	NA	1	2	NA	NA	NA	NA	NA	NA	NA	NA	2	NA	NA	NA	NA	NA
B3gntl1	2	NA	2	NA	NA	NA	NA	NA	NA	NA	NA	NA	NA	5	NA	NA	9	5	NA	2	NA	NA
B430305J03Rik	NA	NA	6	NA	NA	1	NA	NA	NA	NA	NA	NA	NA	4	NA	NA	NA	NA	NA	NA	NA	NA
B430319F04Rik	NA	NA	NA	NA	NA	NA	3	NA	NA	NA	NA	NA	NA	NA	NA	NA	NA	5	NA	2	NA	NA
B4galnt1	NA	NA	NA	NA	NA	NA	1	NA	NA	NA	NA	1	NA	NA	NA	NA	NA	NA	NA	NA	NA	NA
B4galnt3	NA	NA	NA	NA	NA	NA	19	7	NA	NA	NA	8	NA	NA	NA	NA	1	7	NA	NA	NA	NA
B4galnt4	NA	1	NA	NA	NA	NA	6	3	NA	2	NA	NA	NA	NA	NA	NA	NA	NA	NA	NA	NA	NA
B4galt1	NA	NA	NA	NA	NA	NA	NA	NA	NA	NA	NA	2	NA	NA	NA	NA	6	7	NA	NA	1	NA
B4galt5	NA	NA	1	2	NA	NA	NA	NA	NA	NA	NA	NA	NA	NA	NA	NA	NA	NA	NA	NA	NA	NA
B4galt6	NA	1	13	NA	1	1	3	5	NA	NA	NA	NA	NA	NA	NA	NA	NA	8	NA	NA	NA	NA
B4galt7	NA	NA	NA	NA	NA	NA	9	NA	NA	NA	NA	NA	NA	NA	NA	NA	3	NA	NA	NA	NA	NA
B530045E10Rik	NA	1	NA	NA	2	2	NA	NA	NA	NA	NA	3	NA	NA	NA	NA	NA	NA	NA	NA	NA	NA
B630005N14Rik	NA	NA	6	NA	NA	NA	1	NA	NA	NA	NA	NA	NA	NA	NA	NA	NA	NA	1	NA	NA	NA
B930041F14Rik	NA	NA	NA	7	1	NA	NA	NA	NA	NA	NA	NA	NA	NA	NA	NA	NA	NA	NA	NA	NA	NA
B9d1	NA	NA	NA	4	NA	NA	2	NA	1	NA	NA	NA	NA	NA	NA	NA	NA	NA	NA	NA	NA	NA
Baalc	NA	NA	NA	NA	NA	NA	NA	NA	1	NA	1	NA	NA	5	NA	1	NA	NA	NA	NA	NA	NA
Baat	NA	NA	NA	NA	NA	NA	NA	NA	NA	5	NA	10	NA	NA	NA	NA	NA	NA	NA	NA	NA	NA
Bace1	NA	NA	NA	NA	NA	NA	1	NA	NA	NA	NA	NA	NA	NA	NA	2	1	NA	NA	NA	NA	NA
Bace2	NA	NA	NA	NA	NA	1	NA	NA	NA	NA	NA	9	NA	NA	NA	NA	2	NA	NA	NA	NA	3
Bach1	NA	NA	9	NA	10	NA	NA	NA	1	NA	NA	2	NA	NA	NA	NA	NA	16	NA	NA	3	NA
Bach2	NA	1	NA	NA	NA	NA	NA	1	NA	NA	NA	NA	NA	5	13	1	NA	NA	1	NA	1	4
Bag2	NA	NA	NA	NA	NA	NA	5	NA	NA	3	NA	NA	NA	NA	NA	NA	NA	NA	NA	NA	NA	NA
Bag3	NA	NA	NA	NA	NA	NA	2	NA	NA	NA	NA	1	NA	NA	NA	NA	NA	NA	NA	NA	NA	NA
Bag4	NA	NA	NA	NA	NA	NA	NA	NA	NA	2	NA	5	NA	NA	NA	NA	NA	NA	NA	NA	NA	NA
Bahcc1	NA	NA	NA	NA	NA	NA	10	NA	NA	NA	NA	NA	NA	NA	NA	NA	2	NA	NA	NA	NA	NA
Bahd1	NA	NA	NA	NA	NA	NA	NA	NA	NA	NA	NA	NA	NA	NA	NA	NA	3	NA	NA	4	NA	NA
Bai1	1	NA	NA	5	NA	1	20	6	3	NA	1	NA	NA	NA	NA	19	NA	NA	NA	NA	NA	12
Bai2	NA	NA	NA	NA	NA	NA	18	NA	NA	NA	NA	NA	NA	NA	NA	2	NA	NA	NA	NA	NA	NA
Bai3	NA	NA	NA	1	NA	13	NA	1	NA	NA	NA	NA	NA	NA	NA	5	NA	NA	NA	NA	NA	4
Baiap2	NA	NA	NA	NA	NA	3	NA	NA	NA	NA	NA	NA	NA	NA	NA	5	NA	NA	NA	NA	NA	NA
Baiap2l1	NA	NA	NA	1	NA	NA	1	NA	NA	1	NA	3	NA	NA	NA	NA	6	2	NA	NA	NA	3
Baiap2l2	NA	NA	NA	NA	NA	NA	5	NA	NA	1	NA	NA	NA	2	NA	NA	3	5	NA	NA	NA	NA
Baiap3	NA	NA	NA	NA	NA	NA	NA	NA	1	NA	NA	NA	NA	NA	NA	NA	NA	NA	NA	NA	NA	5
Bak1	NA	NA	NA	NA	NA	NA	NA	NA	NA	NA	NA	NA	NA	NA	NA	4	NA	2	NA	NA	NA	NA
Bambi	NA	NA	NA	NA	NA	NA	NA	1	1	NA	NA	NA	NA	3	19	3	NA	NA	NA	NA	NA	NA
Banf1	NA	NA	NA	NA	NA	NA	1	1	NA	NA	NA	NA	NA	NA	1	NA	NA	NA	NA	NA	NA	NA
Banf2	NA	NA	NA	NA	NA	NA	2	4	NA	NA	NA	NA	NA	2	NA	NA	5	9	NA	NA	NA	3
Bank1	NA	NA	2	6	4	2	NA	NA	NA	2	NA	NA	NA	4	NA	NA	NA	NA	8	NA	NA	NA
Banp	NA	NA	NA	NA	NA	NA	6	NA	NA	1	3	5	NA	3	NA	NA	7	NA	NA	1	1	NA
Bard1	NA	NA	NA	NA	3	NA	1	2	NA	NA	NA	2	NA	1	3	NA	NA	2	NA	NA	NA	NA
Barhl2	2	NA	NA	14	NA	NA	NA	7	NA	NA	NA	3	NA	NA	NA	NA	NA	2	NA	3	NA	27
Barx1	NA	NA	3	NA	NA	NA	NA	NA	NA	NA	6	NA	NA	NA	2	NA	NA	NA	NA	NA	NA	NA
Barx2	NA	NA	11	NA	NA	2	NA	NA	NA	1	NA	10	NA	NA	NA	NA	3	24	NA	NA	NA	NA
Basp1	1	NA	16	NA	NA	2	NA	NA	4	4	NA	2	NA	NA	NA	NA	8	NA	NA	NA	2	NA
Batf	NA	5	4	NA	9	NA	NA	NA	NA	NA	NA	NA	NA	NA	NA	2	NA	1	NA	NA	NA	NA
Batf3	NA	NA	2	NA	1	NA	NA	NA	NA	NA	NA	NA	NA	NA	12	7	NA	NA	NA	2	NA	NA
Baz1a	2	2	3	NA	1	NA	NA	NA	NA	NA	NA	NA	NA	NA	1	1	NA	NA	1	NA	3	NA
Baz1b	NA	NA	NA	NA	NA	NA	NA	2	NA	NA	NA	NA	NA	NA	NA	NA	NA	NA	NA	2	NA	NA
Baz2b	NA	NA	4	NA	NA	NA	NA	3	1	NA	NA	NA	1	NA	NA	NA	NA	2	NA	NA	NA	NA
Bbc3	NA	NA	5	NA	NA	NA	3	1	NA	NA	NA	NA	3	NA	NA	NA	4	6	NA	NA	NA	NA
Bbs10	1	NA	8	NA	NA	NA	1	NA	NA	NA	NA	6	NA	NA	NA	2	6	NA	NA	NA	NA	NA
Bbs2	NA	1	NA	NA	NA	NA	NA	2	NA	NA	NA	NA	NA	NA	NA	NA	NA	NA	NA	NA	NA	NA
Bbs4	NA	NA	NA	NA	NA	NA	NA	NA	2	NA	NA	NA	NA	NA	2	NA	NA	NA	NA	NA	NA	NA
Bbs9	4	NA	8	NA	NA	NA	2	NA	1	NA	NA	NA	NA	NA	14	NA	2	NA	NA	2	1	4
Bbx	NA	NA	11	NA	4	NA	NA	NA	NA	4	NA	NA	NA	2	4	NA	13	NA	NA	9	NA	NA
BC002059	NA	NA	NA	NA	NA	NA	NA	NA	NA	NA	NA	NA	NA	NA	5	NA	NA	NA	NA	NA	NA	2
BC004004	NA	NA	NA	NA	NA	NA	NA	NA	NA	3	NA	NA	NA	NA	NA	NA	NA	1	1	NA	NA	NA
BC007180	NA	NA	10	NA	NA	6	NA	NA	2	NA	NA	NA	NA	4	NA	2	NA	1	NA	NA	NA	16
BC016579	NA	NA	4	1	NA	NA	NA	NA	NA	NA	NA	NA	NA	NA	1	NA	2	8	NA	NA	NA	NA
BC017158	NA	NA	6	NA	NA	NA	3	NA	NA	2	NA	NA	5	NA	3	NA	NA	2	NA	NA	NA	NA
BC018507	NA	NA	2	8	NA	6	2	NA	NA	4	NA	2	NA	4	NA	NA	1	2	NA	1	NA	9
BC021785	NA	NA	NA	NA	NA	NA	NA	NA	NA	1	NA	NA	NA	NA	NA	NA	NA	NA	NA	NA	1	NA
BC021891	NA	NA	NA	NA	NA	NA	NA	NA	NA	6	NA	8	NA	NA	NA	NA	NA	NA	NA	NA	NA	NA
BC022687	NA	NA	NA	NA	NA	NA	NA	NA	NA	7	NA	NA	NA	NA	NA	NA	NA	NA	NA	NA	4	NA
BC024139	NA	NA	NA	NA	NA	NA	NA	1	NA	NA	NA	NA	1	NA	NA	NA	NA	NA	NA	NA	NA	NA
BC025446	NA	NA	NA	NA	NA	NA	NA	NA	NA	NA	NA	5	NA	NA	NA	1	NA	NA	NA	NA	NA	NA
BC026585	NA	2	NA	NA	NA	NA	NA	NA	NA	2	NA	NA	NA	NA	NA	6	NA	NA	NA	NA	NA	4
BC027231	2	NA	NA	NA	NA	NA	NA	NA	NA	NA	6	NA	NA	NA	NA	NA	NA	5	NA	2	NA	1
BC028528	NA	NA	3	NA	NA	NA	NA	NA	NA	1	NA	NA	NA	NA	NA	NA	NA	NA	NA	NA	NA	NA
BC030499	NA	NA	NA	NA	NA	NA	NA	NA	NA	NA	NA	2	NA	NA	NA	NA	NA	1	NA	NA	NA	NA
BC030867	NA	NA	NA	NA	NA	NA	NA	2	NA	NA	NA	5	NA	NA	NA	NA	NA	2	NA	NA	NA	NA
BC034090	NA	NA	NA	NA	NA	2	NA	NA	NA	NA	3	6	NA	NA	2	NA	NA	NA	NA	NA	NA	6
BC035947	NA	NA	NA	NA	NA	3	NA	NA	NA	NA	NA	NA	NA	1	NA	NA	NA	NA	NA	NA	NA	NA
BC043934	3	NA	NA	NA	NA	NA	NA	NA	NA	NA	NA	NA	2	NA	NA	NA	1	NA	NA	NA	NA	NA
BC048403	NA	2	NA	NA	NA	NA	2	NA	NA	NA	5	NA	NA	2	NA	NA	3	NA	NA	NA	NA	7
BC048507	NA	NA	NA	NA	NA	NA	4	2	NA	NA	NA	NA	NA	NA	NA	NA	NA	NA	NA	NA	NA	NA
BC048546	NA	NA	NA	NA	NA	NA	NA	NA	NA	NA	NA	1	NA	NA	4	NA	NA	NA	NA	NA	NA	NA
BC048943	NA	NA	NA	NA	NA	NA	8	NA	NA	NA	NA	NA	NA	NA	1	NA	NA	NA	NA	NA	NA	NA
BC049352	NA	NA	NA	NA	NA	9	NA	NA	NA	NA	NA	NA	NA	NA	NA	NA	NA	5	NA	NA	NA	NA
BC049635	NA	NA	1	NA	NA	3	NA	NA	NA	NA	NA	NA	NA	NA	NA	NA	NA	NA	NA	NA	NA	NA
BC049702	NA	NA	11	3	NA	NA	NA	NA	NA	NA	NA	NA	NA	2	12	NA	NA	NA	NA	NA	NA	NA
BC049762	NA	NA	NA	NA	NA	NA	3	NA	NA	NA	NA	NA	NA	NA	NA	NA	13	NA	NA	3	NA	NA
BC051665	NA	NA	NA	NA	NA	NA	NA	NA	1	NA	NA	2	NA	NA	3	2	2	NA	NA	NA	4	NA
BC052040	NA	1	NA	NA	NA	1	8	3	NA	16	NA	2	NA	7	NA	7	3	2	NA	NA	NA	29
BC053393	NA	NA	NA	NA	NA	NA	NA	NA	NA	3	NA	2	NA	1	NA	NA	NA	NA	NA	NA	NA	NA
BC056474	NA	1	NA	NA	NA	NA	NA	NA	NA	NA	NA	NA	NA	NA	NA	NA	2	NA	NA	NA	NA	NA
BC061194	NA	NA	NA	NA	NA	NA	NA	NA	3	NA	NA	NA	NA	NA	NA	NA	NA	3	NA	1	NA	2
BC067074	NA	NA	1	NA	NA	NA	NA	NA	NA	NA	NA	NA	NA	7	NA	NA	3	7	NA	NA	NA	NA
BC096441	NA	NA	NA	NA	NA	NA	NA	NA	NA	NA	NA	NA	NA	NA	NA	NA	4	NA	NA	1	NA	NA
BC107364	NA	2	NA	NA	2	NA	5	NA	NA	NA	NA	NA	NA	NA	NA	NA	1	NA	NA	2	NA	NA
Bcam	NA	NA	NA	NA	NA	NA	3	2	NA	NA	NA	NA	NA	NA	NA	NA	NA	NA	NA	NA	NA	NA
Bcar1	NA	NA	NA	NA	NA	NA	5	NA	NA	NA	NA	2	NA	NA	NA	NA	NA	NA	NA	NA	NA	NA
Bcar3	1	NA	5	2	2	4	6	2	NA	NA	NA	2	NA	NA	NA	2	13	10	3	NA	NA	NA
Bcas1	2	4	3	NA	1	NA	8	NA	NA	NA	NA	4	NA	NA	NA	1	NA	NA	NA	NA	NA	4
Bcas2	NA	NA	NA	NA	NA	NA	2	5	NA	NA	NA	NA	NA	NA	13	NA	NA	NA	NA	NA	NA	NA
Bcas3	NA	NA	NA	NA	NA	NA	NA	2	NA	NA	1	NA	1	NA	8	NA	4	NA	NA	NA	NA	NA
Bcat1	NA	3	NA	NA	NA	NA	12	NA	NA	NA	NA	3	NA	NA	NA	NA	11	NA	3	NA	2	3
Bcat2	NA	NA	NA	NA	NA	NA	1	5	NA	NA	NA	NA	NA	NA	NA	NA	NA	NA	NA	NA	NA	NA
Bccip	NA	NA	NA	NA	NA	NA	NA	NA	NA	NA	NA	2	NA	NA	NA	6	NA	NA	NA	1	NA	NA
Bcdin3d	NA	NA	NA	3	NA	NA	NA	NA	NA	NA	NA	NA	NA	NA	NA	NA	2	NA	NA	NA	NA	NA
Bche	NA	NA	NA	NA	NA	3	NA	NA	NA	NA	NA	1	NA	NA	NA	NA	NA	NA	NA	NA	NA	NA
Bckdhb	NA	NA	NA	NA	NA	NA	NA	NA	3	3	NA	12	NA	5	2	NA	3	NA	4	NA	NA	4
Bcl10	1	NA	NA	NA	NA	NA	NA	NA	NA	2	NA	NA	NA	2	NA	NA	NA	NA	NA	NA	NA	2
Bcl11a	3	4	NA	NA	NA	7	NA	NA	2	NA	2	1	NA	2	2	3	1	2	2	NA	NA	18
Bcl11b	NA	NA	2	17	NA	1	2	NA	NA	1	5	NA	NA	NA	NA	5	8	1	NA	NA	26	NA
Bcl2	NA	NA	5	NA	11	NA	NA	NA	NA	3	NA	NA	NA	2	26	NA	NA	12	6	NA	NA	NA
Bcl2l10	NA	NA	3	NA	NA	NA	1	NA	NA	NA	NA	NA	NA	NA	NA	9	NA	3	NA	3	NA	NA
Bcl2l11	NA	5	26	NA	3	NA	4	NA	NA	1	3	2	NA	4	9	1	NA	NA	NA	NA	1	1
Bcl2l13	NA	NA	NA	NA	NA	NA	NA	NA	NA	2	NA	NA	NA	2	NA	NA	NA	NA	NA	NA	NA	NA
Bcl2l14	NA	NA	NA	NA	NA	3	1	2	1	2	NA	2	NA	1	3	NA	9	NA	NA	NA	2	NA
Bcl3	NA	NA	NA	NA	NA	NA	NA	NA	NA	NA	NA	1	NA	NA	NA	NA	2	2	NA	NA	NA	NA
Bcl6	25	2	2	NA	NA	NA	NA	NA	NA	10	NA	13	NA	NA	NA	NA	5	1	NA	NA	11	NA
Bcl7a	NA	NA	NA	1	NA	1	7	NA	NA	NA	NA	NA	NA	NA	NA	NA	NA	NA	NA	NA	3	7
Bcl7b	NA	NA	NA	NA	NA	NA	3	NA	NA	1	NA	NA	NA	NA	NA	NA	NA	NA	NA	NA	NA	NA
Bcl7c	NA	NA	NA	5	NA	NA	1	NA	NA	1	NA	2	NA	NA	NA	NA	NA	5	NA	NA	NA	NA
Bcl9	NA	NA	NA	NA	NA	NA	4	NA	7	NA	NA	NA	NA	NA	4	NA	1	NA	3	NA	2	6
Bcl9l	NA	NA	NA	NA	NA	NA	7	NA	NA	NA	NA	NA	NA	NA	NA	NA	3	NA	NA	NA	NA	NA
Bcmo1	NA	NA	NA	NA	NA	NA	1	NA	NA	NA	NA	NA	NA	NA	NA	NA	NA	3	NA	NA	NA	NA
Bcor	NA	NA	13	3	13	NA	2	3	2	NA	NA	11	NA	NA	30	NA	7	NA	NA	NA	6	7
Bcorl1	1	NA	NA	NA	NA	NA	NA	2	NA	NA	NA	NA	NA	NA	NA	NA	NA	NA	NA	NA	NA	3
Bcr	NA	NA	NA	NA	NA	1	NA	NA	NA	NA	NA	NA	NA	NA	NA	NA	NA	NA	NA	2	2	NA
Bdh1	6	NA	NA	17	1	NA	6	NA	NA	1	NA	2	NA	NA	4	7	NA	NA	NA	NA	NA	1
Bdkrb1	NA	NA	NA	NA	NA	NA	16	NA	NA	NA	NA	NA	NA	NA	NA	NA	NA	NA	4	NA	NA	NA
Bdkrb2	NA	1	NA	NA	NA	2	3	NA	NA	NA	NA	NA	NA	NA	NA	23	NA	6	NA	NA	NA	2
Bdnf	NA	NA	NA	1	NA	NA	NA	NA	NA	4	NA	1	NA	3	NA	NA	NA	NA	NA	NA	NA	2
Becn1	NA	NA	NA	NA	NA	NA	2	NA	NA	NA	NA	4	NA	NA	NA	NA	NA	NA	NA	NA	NA	NA
Begain	NA	NA	NA	NA	NA	NA	12	NA	NA	NA	1	NA	NA	NA	NA	NA	NA	NA	5	NA	10	15
Bend3	NA	NA	NA	2	3	NA	2	NA	NA	1	NA	NA	NA	NA	NA	NA	3	2	NA	NA	NA	5
Bend4	NA	NA	2	NA	NA	NA	NA	NA	NA	NA	NA	NA	NA	NA	NA	NA	10	NA	NA	NA	NA	4
Bend5	NA	NA	NA	NA	24	11	NA	NA	NA	7	NA	NA	NA	2	NA	NA	15	NA	2	2	NA	7
Bend6	NA	NA	7	7	NA	1	1	NA	NA	NA	NA	NA	NA	NA	NA	NA	NA	NA	NA	NA	NA	1
Bend7	NA	NA	4	NA	NA	NA	2	NA	NA	3	NA	2	4	NA	NA	2	3	NA	NA	NA	NA	NA
Best2	NA	NA	NA	NA	NA	NA	3	2	NA	NA	NA	NA	NA	NA	NA	NA	NA	NA	NA	NA	NA	NA
Best3	NA	NA	NA	NA	NA	NA	2	NA	NA	NA	NA	NA	NA	2	NA	NA	7	NA	NA	NA	NA	NA
Bfsp1	NA	NA	NA	1	NA	NA	NA	NA	NA	NA	NA	NA	NA	NA	2	3	NA	NA	6	NA	NA	NA
Bfsp2	NA	NA	NA	NA	NA	NA	NA	NA	NA	NA	NA	NA	NA	NA	NA	NA	NA	NA	2	NA	NA	4
Bhlha15	NA	NA	NA	8	NA	2	10	1	NA	NA	NA	NA	1	NA	NA	2	18	NA	NA	NA	NA	NA
Bhlha9	NA	NA	7	2	NA	NA	2	1	NA	NA	3	NA	NA	NA	1	NA	NA	2	NA	NA	NA	5
Bhlhe22	NA	NA	NA	NA	NA	NA	NA	NA	NA	NA	NA	NA	NA	1	NA	NA	NA	NA	NA	NA	NA	4
Bhlhe23	NA	NA	NA	1	NA	3	1	NA	NA	NA	NA	NA	NA	NA	NA	2	2	NA	NA	NA	NA	8
Bhlhe40	NA	NA	3	NA	1	4	1	NA	NA	9	NA	17	NA	1	4	NA	NA	13	NA	NA	NA	NA
Bhlhe41	NA	NA	NA	NA	NA	NA	NA	NA	3	NA	NA	12	NA	NA	NA	NA	NA	NA	NA	NA	NA	NA
Bhmt	NA	NA	NA	NA	NA	NA	NA	NA	NA	1	NA	NA	NA	NA	NA	NA	4	4	NA	3	4	NA
Bhmt2	NA	NA	NA	NA	NA	NA	NA	NA	NA	NA	NA	2	NA	NA	NA	NA	NA	NA	NA	2	NA	NA
Bicc1	NA	NA	NA	NA	NA	NA	2	NA	3	17	NA	4	NA	NA	NA	NA	NA	NA	NA	4	NA	3
Bicd1	NA	NA	2	NA	NA	NA	NA	1	NA	3	NA	NA	NA	NA	NA	NA	NA	NA	NA	NA	NA	NA
Bicd2	3	NA	1	NA	NA	NA	NA	NA	NA	NA	NA	NA	NA	NA	NA	NA	NA	NA	NA	NA	NA	NA
Bid	NA	NA	NA	NA	10	NA	3	NA	NA	1	NA	NA	NA	NA	4	NA	1	NA	NA	NA	2	NA
Bik	NA	NA	NA	NA	NA	NA	1	NA	NA	NA	NA	2	NA	NA	NA	NA	NA	NA	NA	NA	NA	NA
Bin1	NA	NA	10	1	NA	1	NA	NA	NA	NA	NA	NA	NA	3	NA	NA	4	NA	NA	NA	NA	NA
Bin3	1	NA	NA	NA	7	NA	NA	NA	10	NA	NA	NA	NA	NA	NA	NA	NA	NA	NA	NA	NA	NA
Birc3	NA	NA	NA	NA	7	NA	3	NA	NA	NA	NA	2	NA	NA	NA	NA	NA	NA	NA	NA	NA	NA
Birc5	NA	NA	NA	NA	NA	NA	NA	NA	NA	2	NA	NA	NA	3	NA	NA	NA	NA	NA	NA	NA	NA
Birc6	NA	NA	6	NA	NA	NA	NA	NA	NA	2	NA	2	NA	NA	NA	NA	NA	NA	NA	NA	NA	NA
Blcap	NA	NA	NA	NA	NA	NA	5	NA	NA	NA	NA	NA	NA	NA	NA	1	NA	NA	NA	3	NA	2
Blk	NA	NA	NA	NA	12	NA	NA	NA	NA	NA	NA	1	NA	NA	NA	NA	NA	NA	NA	4	6	NA
Blm	NA	NA	3	4	2	NA	3	NA	NA	NA	NA	NA	NA	2	7	NA	NA	NA	NA	NA	NA	NA
Blnk	NA	NA	2	NA	NA	NA	NA	NA	NA	NA	NA	NA	NA	NA	NA	NA	NA	NA	3	NA	NA	NA
Bloc1s4	NA	2	NA	2	NA	NA	NA	NA	NA	NA	NA	NA	NA	NA	3	NA	NA	NA	NA	NA	NA	NA
Bloc1s6	NA	2	NA	NA	NA	NA	NA	NA	NA	NA	NA	NA	NA	NA	NA	NA	NA	1	NA	NA	NA	NA
Blzf1	NA	NA	2	NA	NA	NA	NA	NA	NA	NA	NA	NA	NA	NA	NA	1	1	NA	NA	NA	NA	NA
Bmf	NA	NA	4	NA	NA	NA	NA	NA	NA	NA	NA	NA	NA	NA	11	NA	NA	NA	NA	NA	NA	NA
Bmp1	NA	1	NA	3	NA	1	NA	NA	NA	NA	NA	NA	NA	2	NA	1	NA	1	NA	NA	NA	NA
Bmp10	NA	NA	NA	NA	2	NA	NA	NA	NA	NA	NA	NA	NA	NA	2	NA	NA	NA	NA	NA	NA	NA
Bmp15	NA	NA	NA	NA	NA	NA	NA	NA	NA	1	NA	NA	NA	NA	NA	NA	2	NA	NA	NA	NA	NA
Bmp2	NA	NA	14	NA	NA	NA	NA	NA	NA	NA	NA	2	NA	NA	17	NA	NA	13	NA	NA	NA	NA
Bmp2k	NA	2	3	NA	2	NA	NA	NA	NA	NA	NA	NA	NA	NA	11	NA	1	NA	NA	NA	NA	NA
Bmp3	2	NA	NA	NA	NA	2	NA	NA	NA	NA	1	NA	NA	3	NA	NA	NA	4	NA	NA	NA	1
Bmp4	NA	NA	NA	NA	NA	NA	8	NA	NA	NA	NA	NA	5	3	NA	NA	NA	NA	NA	NA	NA	NA
Bmp5	NA	NA	NA	NA	2	NA	NA	NA	NA	NA	NA	NA	2	NA	NA	NA	NA	NA	NA	NA	NA	NA
Bmp6	NA	NA	NA	NA	1	NA	NA	NA	6	13	NA	NA	NA	NA	NA	NA	NA	NA	NA	NA	NA	NA
Bmp7	NA	NA	NA	NA	NA	NA	13	NA	NA	12	11	NA	2	NA	NA	NA	26	NA	NA	NA	8	6
Bmp8a	NA	NA	2	NA	1	NA	NA	NA	9	1	NA	4	NA	NA	8	NA	2	NA	NA	1	NA	NA
Bmper	20	4	9	NA	4	7	NA	NA	8	3	2	7	NA	25	2	NA	1	NA	NA	3	NA	12
Bmpr1b	NA	NA	5	1	NA	NA	NA	NA	NA	NA	NA	NA	NA	13	NA	NA	NA	NA	NA	NA	NA	3
Bmpr2	NA	NA	NA	NA	NA	NA	1	1	NA	NA	NA	NA	4	NA	2	NA	1	NA	NA	NA	NA	NA
Bms1	NA	NA	NA	NA	NA	NA	NA	NA	10	NA	NA	3	NA	2	5	NA	5	NA	NA	NA	NA	NA
Bnc2	NA	NA	NA	4	NA	NA	4	5	NA	22	8	2	NA	14	NA	NA	1	5	NA	1	NA	NA
Bnip1	NA	1	NA	NA	NA	NA	NA	NA	NA	NA	NA	2	NA	NA	13	NA	NA	NA	NA	2	3	NA
Bnip2	NA	NA	NA	NA	1	NA	NA	NA	7	NA	NA	NA	NA	NA	NA	NA	NA	NA	NA	NA	NA	2
Bnip3	1	NA	NA	NA	NA	NA	1	NA	NA	NA	NA	NA	NA	NA	NA	NA	NA	NA	NA	NA	NA	NA
Bnip3l	NA	NA	5	NA	NA	NA	NA	NA	NA	1	NA	NA	NA	1	NA	NA	1	NA	NA	NA	NA	NA
Boc	NA	NA	NA	11	NA	NA	2	NA	NA	NA	2	NA	NA	NA	NA	NA	NA	NA	NA	3	NA	1
Bod1	NA	NA	NA	NA	NA	3	NA	NA	16	5	NA	NA	2	2	NA	3	1	NA	NA	NA	NA	NA
Bod1l	2	NA	1	3	NA	NA	NA	NA	NA	NA	NA	NA	NA	NA	12	NA	NA	NA	NA	NA	NA	NA
Bok	NA	NA	NA	NA	NA	NA	3	NA	NA	NA	NA	2	NA	NA	NA	NA	2	NA	NA	NA	NA	NA
Bola3	NA	NA	NA	7	NA	1	NA	NA	4	NA	NA	NA	NA	NA	NA	NA	NA	1	NA	NA	NA	NA
Bora	NA	NA	NA	NA	NA	NA	2	NA	NA	NA	NA	NA	NA	2	NA	NA	2	NA	NA	NA	NA	NA
Bpgm	2	2	NA	NA	NA	NA	9	NA	NA	1	2	8	NA	17	5	2	NA	NA	NA	NA	7	NA
Bphl	NA	NA	4	NA	NA	NA	NA	NA	NA	4	NA	NA	NA	NA	NA	NA	NA	NA	NA	NA	NA	NA
Bpi	NA	NA	NA	NA	NA	NA	9	NA	NA	NA	NA	NA	NA	NA	NA	NA	NA	NA	NA	NA	2	NA
Bpifb1	NA	NA	NA	NA	NA	NA	1	NA	NA	NA	NA	NA	3	NA	NA	NA	NA	NA	NA	4	NA	NA
Bpifb5	NA	NA	NA	NA	NA	NA	4	NA	NA	NA	NA	NA	NA	NA	NA	NA	NA	NA	NA	3	NA	NA
Bpifb9b	NA	NA	NA	NA	NA	NA	NA	2	NA	NA	NA	NA	NA	NA	NA	NA	NA	NA	NA	3	NA	NA
Bptf	NA	NA	3	NA	NA	NA	2	NA	NA	NA	NA	NA	NA	2	NA	NA	NA	NA	NA	NA	NA	NA
Braf	NA	NA	NA	NA	NA	NA	2	NA	NA	NA	NA	NA	NA	2	NA	NA	4	NA	NA	NA	NA	2
Brap	3	NA	NA	NA	NA	NA	2	NA	NA	NA	NA	9	NA	NA	NA	NA	NA	NA	NA	NA	NA	NA
Brca1	NA	NA	2	NA	2	NA	NA	NA	NA	NA	NA	2	NA	NA	NA	NA	2	1	NA	NA	NA	NA
Brd1	NA	NA	NA	2	NA	NA	6	5	NA	NA	NA	NA	NA	NA	NA	NA	4	NA	NA	NA	1	NA
Brd3	NA	2	NA	NA	NA	NA	11	1	NA	NA	NA	NA	NA	NA	NA	NA	2	NA	NA	2	NA	NA
Brd4	NA	NA	NA	NA	2	NA	NA	NA	NA	NA	NA	NA	NA	NA	2	NA	NA	NA	NA	NA	NA	NA
Brd7	NA	NA	NA	NA	NA	NA	NA	NA	2	NA	1	NA	4	3	NA	NA	3	NA	NA	NA	NA	NA
Bre	1	NA	NA	NA	NA	NA	1	NA	2	1	NA	NA	NA	7	25	NA	NA	2	NA	NA	NA	NA
Brf2	NA	NA	NA	NA	NA	NA	3	NA	NA	NA	NA	NA	NA	NA	NA	NA	NA	NA	NA	NA	1	NA
Bri3	NA	NA	NA	NA	NA	NA	1	NA	NA	NA	NA	NA	2	NA	NA	NA	NA	NA	NA	NA	NA	NA
Bri3bp	NA	NA	NA	NA	NA	NA	NA	NA	NA	NA	NA	2	NA	NA	9	NA	NA	NA	NA	NA	NA	NA
Brip1	NA	NA	NA	NA	3	NA	NA	NA	NA	3	NA	NA	NA	NA	7	NA	NA	NA	NA	NA	NA	NA
Brms1l	NA	NA	3	NA	1	NA	NA	NA	NA	NA	NA	NA	NA	NA	NA	NA	NA	NA	NA	NA	NA	10
Brpf1	NA	NA	3	NA	NA	NA	1	1	2	NA	NA	NA	NA	NA	3	1	NA	NA	NA	NA	NA	NA
Brpf3	NA	NA	NA	NA	NA	NA	3	NA	NA	NA	NA	NA	NA	NA	2	NA	6	NA	NA	NA	NA	NA
Brsk2	2	NA	NA	NA	NA	5	NA	NA	NA	NA	NA	NA	NA	NA	NA	NA	NA	NA	NA	NA	NA	6
Brwd1	NA	NA	NA	NA	NA	NA	3	NA	NA	NA	NA	NA	NA	NA	NA	1	NA	NA	NA	NA	2	NA
Bsn	NA	NA	NA	NA	NA	NA	4	NA	NA	NA	NA	NA	NA	NA	NA	4	NA	NA	NA	NA	NA	NA
Bspry	NA	NA	NA	NA	NA	NA	NA	NA	NA	NA	NA	NA	1	NA	NA	NA	NA	1	NA	NA	NA	NA
Bst1	NA	1	NA	NA	NA	NA	NA	1	NA	NA	NA	NA	NA	NA	NA	NA	NA	3	NA	NA	1	NA
Btaf1	NA	NA	3	1	1	3	2	NA	NA	NA	NA	NA	NA	NA	5	1	NA	NA	NA	NA	NA	NA
Btbd10	2	2	NA	NA	NA	3	NA	NA	NA	NA	NA	NA	NA	NA	NA	NA	NA	NA	NA	NA	NA	NA
Btbd11	NA	NA	13	NA	1	NA	11	4	NA	NA	4	NA	NA	2	NA	NA	3	NA	NA	NA	10	NA
Btbd16	NA	NA	NA	NA	NA	NA	1	NA	3	NA	NA	NA	NA	6	NA	NA	5	NA	NA	NA	NA	NA
Btbd2	NA	NA	NA	NA	NA	NA	10	NA	NA	NA	NA	NA	NA	NA	NA	1	NA	NA	NA	NA	NA	NA
Btbd3	NA	NA	NA	7	NA	5	NA	NA	9	NA	NA	NA	1	4	NA	NA	NA	NA	NA	NA	NA	4
Btbd6	NA	NA	1	4	NA	NA	NA	NA	NA	NA	NA	NA	NA	NA	NA	NA	4	NA	NA	NA	1	NA
Btbd8	NA	NA	2	NA	NA	2	NA	NA	NA	NA	NA	NA	NA	NA	2	NA	NA	NA	NA	NA	1	NA
Btbd9	NA	NA	NA	NA	NA	2	9	NA	NA	NA	NA	NA	NA	NA	NA	NA	NA	NA	NA	2	NA	NA
Btc	6	NA	NA	NA	NA	2	NA	NA	NA	2	NA	7	NA	NA	NA	NA	NA	NA	NA	NA	NA	NA
Btf3	NA	NA	NA	NA	1	NA	4	NA	NA	NA	NA	NA	NA	NA	NA	NA	NA	NA	NA	NA	NA	NA
Btf3l4	NA	NA	NA	NA	2	NA	NA	NA	NA	NA	NA	NA	NA	NA	NA	NA	NA	NA	NA	2	NA	NA
Btg1	7	NA	14	18	8	NA	NA	NA	3	NA	NA	8	NA	4	2	2	6	9	18	NA	5	11
Btk	NA	NA	NA	NA	3	NA	NA	NA	NA	NA	NA	NA	NA	NA	11	NA	NA	NA	NA	NA	NA	NA
Btla	NA	NA	NA	NA	NA	NA	NA	NA	2	NA	NA	NA	3	NA	NA	NA	NA	NA	2	NA	NA	NA
Btn2a2	NA	NA	NA	NA	NA	NA	3	2	NA	NA	NA	NA	NA	NA	NA	NA	NA	NA	NA	NA	NA	NA
Btnl9	2	NA	NA	NA	NA	NA	NA	NA	NA	NA	NA	NA	NA	2	NA	NA	NA	NA	NA	NA	NA	NA
Btrc	NA	NA	5	NA	NA	5	2	NA	1	NA	NA	5	NA	NA	NA	NA	NA	NA	NA	NA	NA	8
Bub1b	NA	NA	4	NA	5	NA	2	NA	NA	NA	NA	NA	NA	NA	NA	NA	NA	NA	NA	NA	NA	NA
Bud13	NA	NA	NA	NA	NA	NA	2	NA	NA	NA	NA	NA	NA	NA	NA	NA	9	NA	NA	NA	NA	NA
Bud31	NA	NA	NA	NA	NA	NA	7	NA	NA	4	NA	NA	NA	NA	NA	NA	NA	NA	NA	NA	NA	NA
Bysl	NA	1	NA	NA	NA	NA	2	3	NA	NA	NA	NA	NA	NA	2	NA	NA	NA	NA	NA	NA	NA
Bzw1	NA	NA	1	NA	NA	NA	NA	NA	NA	NA	NA	NA	NA	NA	NA	NA	1	NA	NA	NA	NA	NA
Bzw2	2	NA	NA	NA	NA	NA	NA	NA	1	NA	NA	NA	NA	NA	NA	NA	NA	NA	NA	NA	NA	NA
C030005K15Rik	NA	NA	NA	NA	NA	6	NA	NA	2	NA	NA	NA	NA	2	NA	NA	NA	4	NA	NA	NA	NA
C030006K11Rik	NA	NA	15	NA	NA	NA	1	NA	NA	NA	NA	NA	NA	NA	NA	1	2	NA	NA	NA	NA	NA
C030037F17Rik	2	NA	31	NA	5	29	NA	NA	NA	NA	2	NA	NA	1	NA	35	NA	NA	NA	NA	NA	6
C030046E11Rik	1	NA	3	NA	NA	NA	NA	NA	3	NA	NA	NA	1	NA	1	NA	2	NA	NA	NA	NA	NA
C130026L21Rik	NA	NA	NA	NA	NA	2	17	NA	1	NA	3	NA	NA	5	NA	NA	NA	NA	NA	2	7	10
C130057N11Rik	NA	NA	6	NA	2	NA	1	NA	NA	NA	1	NA	NA	NA	NA	NA	4	NA	NA	5	NA	1
C130060K24Rik	NA	NA	NA	NA	NA	NA	2	NA	NA	NA	NA	NA	NA	NA	NA	NA	NA	NA	NA	NA	NA	2
C130073F10Rik	NA	NA	NA	NA	NA	NA	2	2	NA	NA	NA	NA	NA	NA	NA	NA	NA	NA	NA	NA	NA	NA
C130074G19Rik	NA	NA	NA	NA	NA	5	2	NA	NA	NA	NA	3	NA	NA	5	NA	NA	NA	NA	2	NA	5
C1d	NA	NA	5	NA	NA	NA	NA	NA	NA	NA	NA	NA	NA	2	2	NA	NA	NA	NA	NA	8	5
C1galt1	4	NA	NA	NA	NA	NA	NA	NA	NA	2	NA	NA	NA	NA	3	NA	6	NA	NA	NA	NA	NA
C1qa	NA	NA	NA	NA	NA	NA	3	1	NA	NA	NA	NA	NA	NA	NA	NA	NA	NA	NA	NA	NA	9
C1qbp	NA	NA	1	NA	NA	NA	3	NA	NA	NA	NA	NA	NA	NA	NA	NA	NA	NA	NA	NA	NA	NA
C1ql1	NA	NA	NA	NA	NA	NA	NA	NA	NA	NA	NA	NA	NA	NA	NA	NA	NA	NA	NA	NA	2	5
C1ql2	NA	NA	NA	NA	4	NA	NA	NA	NA	NA	NA	NA	NA	NA	NA	NA	4	NA	NA	NA	NA	NA
C1ql3	NA	NA	NA	NA	5	NA	NA	NA	NA	NA	NA	1	NA	1	NA	NA	NA	NA	NA	NA	3	NA
C1ql4	NA	NA	NA	NA	NA	NA	NA	NA	NA	NA	NA	2	NA	NA	NA	NA	NA	NA	NA	NA	NA	5
C1qtnf2	NA	NA	5	4	NA	NA	NA	NA	NA	NA	NA	NA	NA	NA	NA	NA	NA	NA	NA	NA	NA	NA
C1qtnf3	NA	NA	10	NA	NA	4	NA	NA	NA	2	NA	13	NA	NA	NA	NA	3	NA	NA	2	NA	NA
C1qtnf4	NA	NA	NA	NA	NA	6	NA	NA	NA	NA	NA	NA	NA	NA	5	1	NA	NA	NA	NA	NA	NA
C1qtnf6	2	NA	NA	NA	NA	NA	1	NA	NA	NA	NA	NA	NA	NA	NA	NA	NA	NA	NA	NA	NA	NA
C1qtnf7	NA	NA	NA	NA	5	NA	NA	NA	NA	4	NA	NA	2	NA	NA	1	NA	4	NA	NA	NA	2
C1qtnf9	NA	NA	NA	2	NA	NA	1	NA	NA	NA	NA	NA	NA	NA	NA	NA	NA	NA	NA	NA	17	1
C1rl	NA	3	NA	NA	NA	NA	NA	NA	NA	NA	NA	NA	NA	NA	NA	NA	NA	3	NA	NA	NA	NA
C2	NA	NA	NA	NA	NA	NA	NA	NA	NA	NA	NA	4	NA	2	NA	NA	NA	NA	NA	NA	NA	NA
C230029F24Rik	NA	NA	NA	3	NA	NA	NA	2	NA	NA	NA	NA	NA	NA	NA	NA	NA	NA	NA	NA	NA	NA
C230052I12Rik	NA	NA	NA	NA	NA	NA	NA	1	NA	2	NA	NA	NA	NA	NA	NA	NA	NA	NA	NA	NA	NA
C230081A13Rik	NA	NA	NA	2	NA	NA	1	NA	6	NA	NA	NA	NA	NA	1	NA	NA	NA	NA	NA	NA	NA
C2cd2	NA	NA	NA	NA	NA	NA	NA	NA	4	NA	NA	15	NA	NA	5	NA	4	NA	NA	NA	NA	NA
C2cd3	NA	NA	NA	NA	NA	2	NA	NA	1	NA	NA	NA	NA	NA	NA	NA	NA	2	NA	1	NA	NA
C2cd4a	NA	NA	NA	NA	NA	2	NA	NA	NA	NA	NA	1	NA	NA	NA	NA	NA	NA	NA	NA	NA	NA
C2cd5	NA	NA	NA	NA	NA	NA	2	1	NA	NA	NA	NA	NA	NA	NA	NA	2	NA	NA	NA	10	NA
C330005M16Rik	NA	NA	NA	NA	NA	NA	9	4	NA	NA	NA	2	NA	NA	NA	NA	9	NA	NA	NA	NA	NA
C330006D17Rik	NA	NA	NA	NA	NA	NA	NA	NA	NA	NA	NA	NA	NA	NA	NA	NA	1	NA	NA	2	NA	NA
C330007P06Rik	NA	1	1	NA	NA	NA	2	NA	NA	NA	NA	NA	NA	NA	NA	NA	NA	NA	NA	NA	NA	NA
C330018D20Rik	NA	NA	NA	NA	NA	NA	NA	NA	NA	1	NA	NA	NA	NA	2	NA	NA	NA	NA	NA	NA	3
C3ar1	NA	1	NA	NA	1	NA	NA	NA	NA	NA	NA	NA	NA	NA	NA	NA	NA	NA	NA	NA	NA	NA
C4b	NA	NA	4	NA	NA	NA	NA	NA	NA	NA	NA	6	NA	NA	NA	NA	NA	NA	NA	NA	NA	NA
C530008M17Rik	NA	3	NA	NA	NA	NA	2	NA	NA	NA	NA	NA	NA	NA	5	NA	NA	3	NA	NA	NA	4
C530025M09Rik	NA	NA	NA	8	NA	2	1	NA	NA	NA	NA	NA	NA	4	NA	NA	NA	NA	NA	NA	NA	NA
C5ar2	NA	1	11	NA	NA	NA	2	NA	NA	NA	NA	NA	NA	NA	NA	NA	NA	NA	NA	NA	NA	NA
C6	NA	NA	NA	2	NA	NA	NA	NA	NA	4	NA	9	NA	NA	NA	NA	NA	NA	NA	NA	NA	1
C7	NA	NA	NA	NA	NA	1	NA	NA	1	NA	NA	NA	NA	NA	NA	NA	NA	NA	NA	NA	NA	NA
C78339	NA	NA	NA	NA	NA	6	2	2	NA	1	NA	2	NA	NA	NA	NA	2	4	NA	NA	NA	NA
C87436	NA	NA	6	NA	2	NA	7	NA	NA	NA	NA	NA	NA	NA	NA	NA	3	1	NA	NA	NA	NA
C8a	NA	NA	NA	NA	NA	1	NA	1	NA	2	NA	4	NA	NA	NA	NA	NA	1	NA	NA	NA	2
C8b	NA	NA	NA	3	NA	3	2	NA	NA	NA	NA	NA	NA	NA	NA	13	NA	2	NA	NA	NA	16
C9	NA	NA	2	NA	NA	NA	NA	NA	NA	NA	NA	10	NA	NA	NA	NA	NA	NA	1	NA	NA	NA
Caap1	NA	NA	NA	NA	NA	NA	NA	NA	NA	2	NA	NA	NA	NA	3	NA	NA	NA	NA	NA	NA	NA
Cab39	NA	NA	NA	NA	NA	NA	NA	NA	NA	NA	NA	NA	NA	NA	NA	5	NA	8	NA	NA	NA	NA
Cab39l	NA	NA	3	NA	NA	NA	NA	NA	NA	NA	NA	8	2	NA	NA	NA	NA	NA	NA	NA	NA	NA
Cabin1	NA	NA	NA	12	NA	NA	NA	NA	NA	NA	NA	NA	NA	NA	2	2	NA	NA	NA	NA	NA	NA
Cables1	1	NA	3	NA	NA	1	2	NA	NA	NA	NA	NA	NA	NA	3	4	1	8	3	NA	NA	NA
Cables2	NA	NA	NA	NA	NA	2	NA	NA	NA	NA	NA	NA	NA	NA	NA	NA	NA	4	NA	NA	NA	NA
Cabp1	NA	NA	NA	NA	NA	NA	1	NA	NA	NA	NA	NA	NA	NA	NA	NA	NA	NA	NA	2	NA	NA
Cabp2	NA	NA	NA	2	NA	NA	NA	NA	NA	6	NA	NA	NA	NA	NA	NA	NA	NA	NA	NA	NA	NA
Cabp7	NA	NA	NA	NA	NA	NA	NA	NA	NA	NA	NA	NA	NA	NA	NA	1	6	NA	NA	NA	NA	NA
Cabyr	NA	NA	NA	2	NA	7	1	NA	NA	NA	NA	19	NA	NA	4	NA	NA	2	NA	NA	1	NA
Cachd1	NA	NA	NA	NA	NA	NA	NA	NA	NA	NA	NA	NA	NA	NA	NA	NA	NA	8	NA	NA	NA	12
Cacna1a	NA	NA	9	11	NA	9	15	3	NA	NA	1	NA	NA	NA	NA	NA	NA	NA	NA	NA	NA	NA
Cacna1b	NA	NA	7	5	1	7	NA	NA	NA	NA	NA	NA	NA	NA	NA	2	NA	NA	NA	NA	9	1
Cacna1c	NA	NA	NA	NA	NA	1	NA	NA	NA	NA	NA	NA	NA	NA	NA	NA	2	NA	NA	NA	NA	NA
Cacna1d	NA	3	13	10	NA	4	NA	NA	NA	NA	NA	NA	NA	NA	NA	5	NA	NA	NA	2	NA	NA
Cacna1e	NA	NA	NA	13	5	25	NA	NA	NA	NA	2	NA	NA	NA	1	9	NA	NA	NA	3	2	9
Cacna1g	NA	1	NA	NA	NA	NA	NA	NA	2	NA	5	NA	NA	NA	NA	1	NA	NA	NA	NA	NA	NA
Cacna1h	NA	NA	NA	NA	NA	NA	3	NA	NA	NA	1	NA	NA	NA	NA	NA	NA	NA	1	1	NA	NA
Cacna1i	NA	NA	NA	22	NA	NA	8	NA	NA	NA	NA	NA	NA	NA	NA	22	NA	NA	NA	NA	NA	2
Cacna1s	NA	NA	NA	NA	NA	5	1	NA	NA	NA	NA	NA	NA	NA	NA	NA	NA	NA	NA	NA	NA	NA
Cacna2d1	NA	NA	NA	NA	NA	NA	NA	NA	14	NA	NA	NA	NA	8	NA	NA	NA	NA	NA	NA	NA	28
Cacna2d2	NA	NA	NA	7	NA	NA	3	NA	NA	NA	NA	NA	NA	NA	NA	5	NA	NA	NA	3	NA	4
Cacna2d3	5	NA	NA	NA	NA	7	2	NA	NA	NA	1	NA	NA	2	NA	NA	NA	NA	NA	NA	NA	15
Cacnb2	NA	NA	NA	NA	NA	4	NA	NA	3	NA	NA	NA	NA	8	NA	NA	NA	NA	NA	NA	NA	NA
Cacnb3	NA	NA	NA	NA	NA	NA	14	1	NA	NA	NA	NA	NA	NA	NA	NA	NA	NA	NA	NA	NA	NA
Cacnb4	NA	NA	NA	5	1	15	NA	NA	NA	NA	NA	7	NA	NA	4	3	NA	NA	NA	NA	NA	NA
Cacng1	NA	NA	7	1	NA	NA	5	NA	NA	NA	NA	NA	NA	NA	1	NA	1	NA	NA	9	4	NA
Cacng2	NA	NA	NA	19	9	5	1	NA	NA	NA	NA	NA	NA	NA	NA	3	NA	NA	NA	NA	NA	NA
Cacng3	4	NA	NA	4	NA	6	NA	NA	1	2	NA	6	NA	NA	NA	6	NA	NA	4	NA	NA	11
Cacng4	NA	NA	NA	NA	NA	NA	NA	NA	NA	NA	NA	NA	NA	NA	NA	4	NA	NA	NA	NA	NA	15
Cacng5	NA	NA	NA	NA	5	2	8	NA	NA	NA	6	NA	2	NA	20	7	NA	NA	NA	NA	NA	6
Cacng6	NA	NA	NA	NA	NA	NA	NA	10	NA	NA	NA	NA	NA	7	3	NA	NA	NA	NA	NA	NA	NA
Cacng7	NA	NA	NA	2	NA	2	NA	NA	NA	NA	NA	NA	NA	NA	NA	NA	NA	NA	NA	NA	NA	NA
Cacng8	NA	NA	2	NA	NA	NA	4	2	NA	NA	NA	NA	1	NA	NA	NA	NA	NA	NA	NA	NA	NA
Cacul1	NA	NA	15	NA	NA	NA	NA	NA	NA	1	NA	6	2	NA	6	NA	NA	NA	NA	NA	NA	NA
Cacybp	NA	NA	9	NA	8	2	NA	3	NA	NA	NA	NA	2	NA	6	NA	NA	NA	NA	NA	NA	NA
Cadm1	3	NA	15	5	NA	14	16	1	NA	2	NA	12	1	NA	13	6	NA	2	NA	2	NA	27
Cadm2	NA	NA	NA	4	NA	8	NA	NA	NA	NA	NA	NA	NA	3	NA	4	NA	NA	NA	NA	NA	4
Cadm3	NA	NA	6	NA	6	NA	NA	NA	NA	NA	NA	NA	NA	NA	NA	NA	NA	NA	1	NA	NA	NA
Cadm4	NA	NA	NA	NA	NA	2	NA	NA	NA	NA	NA	NA	NA	NA	NA	1	NA	NA	NA	NA	NA	NA
Cadps	NA	NA	NA	NA	6	10	NA	NA	NA	NA	NA	NA	NA	NA	NA	5	NA	NA	NA	NA	NA	2
Calb1	NA	NA	NA	2	NA	1	NA	NA	NA	NA	NA	NA	NA	NA	NA	NA	NA	NA	NA	NA	NA	NA
Calb2	NA	NA	NA	5	NA	NA	2	NA	NA	NA	NA	NA	NA	NA	NA	6	NA	NA	NA	NA	NA	NA
Calcb	NA	NA	9	NA	NA	NA	NA	3	NA	NA	NA	NA	NA	7	NA	NA	NA	1	NA	NA	4	NA
Calcoco1	NA	NA	NA	NA	NA	4	1	NA	NA	4	2	NA	NA	NA	NA	4	NA	NA	NA	2	NA	1
Calcrl	NA	NA	2	NA	NA	NA	NA	NA	3	NA	NA	2	3	NA	NA	NA	NA	NA	NA	NA	NA	NA
Calhm2	NA	NA	NA	NA	NA	NA	4	NA	NA	NA	NA	NA	NA	NA	NA	1	NA	NA	NA	NA	NA	NA
Calm1	NA	NA	NA	1	1	10	2	NA	NA	NA	NA	NA	NA	NA	NA	2	NA	6	NA	NA	5	NA
Calm2	NA	NA	NA	NA	NA	NA	1	NA	NA	NA	NA	NA	NA	NA	NA	NA	2	2	NA	NA	NA	NA
Calm4	NA	1	NA	NA	NA	1	NA	NA	NA	NA	NA	NA	NA	NA	NA	NA	2	NA	NA	NA	NA	NA
Calml3	2	NA	1	NA	NA	NA	NA	NA	NA	NA	NA	NA	NA	NA	NA	NA	2	14	NA	NA	NA	NA
Calml4	NA	NA	3	NA	NA	2	5	NA	NA	NA	NA	NA	NA	NA	NA	NA	3	NA	NA	NA	NA	NA
Caln1	NA	NA	NA	3	NA	NA	NA	NA	NA	NA	NA	NA	1	NA	2	NA	NA	NA	NA	NA	NA	NA
Calu	NA	NA	NA	NA	NA	NA	NA	NA	1	NA	NA	NA	NA	3	NA	NA	NA	NA	NA	NA	NA	NA
Caly	NA	NA	NA	NA	NA	NA	2	NA	NA	NA	NA	3	NA	NA	1	NA	NA	NA	NA	NA	NA	NA
Camk1	NA	NA	11	NA	NA	NA	1	NA	NA	NA	NA	NA	NA	NA	NA	NA	NA	NA	NA	NA	NA	NA
Camk1d	NA	NA	18	NA	3	13	2	4	3	NA	NA	5	NA	NA	12	5	3	18	2	6	3	6
Camk1g	2	NA	5	9	NA	12	7	3	3	NA	4	6	NA	15	18	4	4	1	2	3	23	36
Camk2a	NA	NA	NA	NA	NA	NA	2	NA	NA	NA	NA	NA	NA	NA	NA	3	NA	NA	NA	NA	2	NA
Camk2d	NA	NA	3	7	7	4	NA	NA	4	NA	NA	NA	NA	11	NA	NA	NA	NA	2	NA	NA	NA
Camk2g	NA	NA	3	NA	NA	NA	NA	NA	1	NA	NA	NA	NA	NA	NA	1	NA	NA	NA	NA	NA	NA
Camk2n1	NA	NA	NA	NA	NA	NA	6	3	NA	NA	NA	NA	NA	NA	NA	2	NA	NA	NA	NA	NA	NA
Camk4	NA	NA	NA	18	NA	4	NA	NA	NA	NA	NA	NA	NA	NA	NA	NA	NA	4	NA	NA	NA	NA
Camkk2	NA	NA	2	NA	NA	1	1	NA	NA	NA	NA	NA	NA	NA	NA	NA	NA	2	NA	NA	NA	NA
Camkmt	NA	NA	NA	NA	NA	3	2	3	NA	1	NA	NA	NA	NA	NA	NA	NA	2	NA	NA	NA	7
Camkv	NA	NA	NA	NA	NA	NA	1	NA	NA	NA	NA	NA	NA	NA	NA	5	NA	NA	NA	NA	NA	NA
Camsap1	NA	NA	NA	12	3	NA	1	NA	NA	NA	NA	NA	NA	NA	NA	NA	NA	NA	NA	NA	6	NA
Camsap2	NA	2	NA	NA	NA	NA	NA	NA	NA	2	NA	NA	NA	3	5	NA	NA	NA	NA	NA	NA	NA
Camta1	2	1	NA	5	NA	8	16	NA	8	3	NA	4	2	NA	5	8	1	NA	NA	5	NA	16
Cand1	NA	NA	2	NA	NA	NA	3	2	NA	NA	NA	4	NA	NA	5	NA	2	2	NA	1	NA	8
Cand2	NA	NA	NA	NA	NA	NA	4	NA	2	NA	NA	NA	NA	NA	NA	NA	10	3	NA	NA	NA	NA
Cap1	NA	1	5	NA	NA	NA	NA	NA	NA	NA	NA	NA	NA	NA	NA	NA	NA	5	NA	NA	NA	1
Cap2	NA	NA	NA	NA	NA	4	NA	NA	NA	NA	NA	NA	NA	4	3	NA	NA	6	NA	NA	NA	15
Capg	NA	2	NA	NA	NA	NA	NA	1	3	NA	NA	5	NA	NA	NA	NA	NA	NA	NA	NA	NA	NA
Capn1	NA	NA	NA	NA	NA	NA	3	3	NA	NA	NA	NA	NA	NA	NA	NA	NA	NA	NA	NA	NA	NA
Capn10	NA	NA	NA	NA	NA	NA	NA	NA	NA	4	NA	1	NA	NA	NA	NA	NA	4	NA	NA	NA	NA
Capn11	2	NA	NA	NA	NA	NA	10	NA	NA	NA	NA	NA	NA	NA	NA	NA	NA	NA	NA	NA	13	NA
Capn12	NA	NA	1	NA	NA	NA	12	NA	NA	NA	NA	NA	NA	NA	2	NA	NA	NA	NA	2	NA	NA
Capn13	NA	6	NA	NA	3	1	NA	NA	NA	5	NA	NA	NA	NA	2	NA	NA	6	5	1	NA	17
Capn2	4	NA	NA	NA	NA	NA	NA	NA	NA	NA	NA	1	NA	NA	NA	NA	NA	NA	NA	NA	NA	NA
Capn3	NA	1	2	NA	NA	NA	2	NA	NA	NA	NA	NA	NA	NA	1	NA	NA	NA	NA	NA	7	NA
Capn7	NA	NA	2	NA	NA	NA	NA	NA	2	3	NA	NA	NA	NA	NA	NA	NA	NA	NA	NA	NA	NA
Capn8	NA	NA	NA	NA	NA	NA	NA	NA	NA	NA	1	8	NA	NA	NA	3	NA	NA	NA	NA	NA	9
Capn9	2	NA	NA	NA	NA	NA	NA	NA	NA	NA	NA	NA	NA	NA	NA	NA	NA	NA	NA	1	NA	NA
Capns1	NA	NA	NA	NA	NA	NA	1	1	NA	NA	NA	NA	NA	NA	NA	NA	NA	NA	NA	NA	NA	NA
Caprin1	NA	NA	NA	NA	NA	NA	5	NA	1	1	NA	17	NA	NA	NA	NA	3	2	2	4	NA	NA
Capsl	NA	2	2	NA	NA	NA	NA	4	NA	NA	NA	NA	NA	NA	NA	NA	NA	NA	NA	NA	NA	NA
Capza2	NA	NA	NA	NA	NA	NA	NA	2	NA	NA	NA	2	NA	NA	NA	NA	NA	7	NA	NA	NA	NA
Capza3	NA	NA	NA	NA	NA	2	5	NA	NA	NA	NA	9	NA	NA	NA	NA	3	13	NA	1	NA	NA
Capzb	NA	NA	1	NA	NA	NA	NA	NA	NA	NA	NA	NA	NA	NA	NA	NA	NA	4	NA	NA	NA	NA
Car1	1	NA	NA	NA	NA	NA	NA	NA	NA	3	NA	9	NA	NA	15	NA	NA	NA	NA	NA	NA	NA
Car10	NA	NA	7	46	NA	3	NA	NA	NA	NA	NA	NA	NA	1	NA	NA	NA	NA	NA	NA	NA	4
Car12	3	NA	NA	6	NA	NA	NA	NA	NA	NA	NA	NA	NA	NA	NA	3	NA	1	NA	NA	NA	NA
Car13	NA	NA	NA	NA	NA	NA	NA	NA	NA	NA	NA	9	NA	NA	2	NA	NA	5	NA	NA	NA	NA
Car15	3	NA	NA	27	NA	NA	NA	NA	NA	4	NA	NA	NA	NA	1	NA	NA	NA	NA	NA	NA	NA
Car2	NA	3	NA	1	NA	NA	3	NA	NA	13	NA	NA	2	NA	NA	NA	NA	2	3	NA	4	NA
Car4	NA	NA	NA	NA	NA	NA	2	NA	NA	NA	NA	NA	NA	NA	NA	NA	2	5	NA	NA	NA	1
Car6	NA	1	4	NA	NA	NA	4	NA	NA	NA	2	NA	NA	NA	NA	NA	4	4	NA	NA	NA	NA
Car7	3	NA	NA	NA	NA	NA	NA	NA	2	NA	NA	NA	NA	NA	NA	NA	NA	NA	NA	NA	NA	NA
Car8	NA	NA	NA	NA	4	2	NA	2	12	NA	NA	13	NA	7	4	3	2	4	NA	NA	NA	NA
Car9	NA	NA	NA	NA	NA	NA	NA	NA	NA	2	NA	NA	NA	NA	NA	NA	12	NA	NA	NA	NA	NA
Card11	NA	NA	6	NA	6	NA	NA	NA	NA	NA	NA	NA	NA	NA	NA	NA	NA	8	2	NA	1	NA
Carhsp1	2	NA	NA	3	NA	1	8	NA	NA	NA	NA	8	NA	NA	NA	NA	NA	NA	NA	NA	NA	NA
Carkd	NA	NA	NA	NA	NA	NA	NA	NA	NA	NA	NA	NA	NA	NA	3	NA	NA	NA	NA	NA	4	NA
Cars	7	NA	NA	NA	NA	NA	3	1	NA	NA	NA	NA	NA	NA	NA	NA	1	NA	NA	NA	NA	NA
Cartpt	2	NA	1	NA	1	3	NA	NA	1	NA	2	NA	NA	NA	NA	1	NA	NA	NA	NA	NA	7
Casc1	NA	NA	NA	NA	NA	NA	4	NA	NA	NA	NA	NA	NA	NA	NA	NA	NA	NA	NA	3	NA	NA
Casc4	NA	NA	NA	NA	NA	NA	2	NA	NA	2	NA	NA	1	NA	NA	NA	NA	NA	NA	NA	NA	NA
Caskin1	NA	NA	NA	NA	NA	3	5	NA	NA	NA	NA	NA	NA	NA	NA	3	1	NA	NA	NA	NA	NA
Caskin2	NA	NA	NA	3	NA	NA	8	NA	NA	NA	NA	NA	NA	NA	NA	NA	NA	NA	NA	NA	NA	NA
Casp12	NA	NA	NA	NA	NA	NA	NA	3	NA	NA	NA	NA	NA	NA	NA	NA	NA	2	NA	NA	NA	NA
Casp8	1	NA	NA	NA	NA	NA	NA	NA	NA	NA	NA	NA	NA	3	NA	NA	NA	4	NA	NA	NA	NA
Casq2	NA	2	NA	NA	NA	NA	6	4	NA	NA	NA	NA	NA	NA	NA	1	NA	NA	NA	NA	NA	2
Casr	NA	NA	NA	NA	NA	NA	1	NA	NA	9	NA	NA	NA	NA	NA	NA	NA	NA	NA	NA	NA	NA
Cass4	NA	3	NA	NA	NA	NA	NA	NA	NA	NA	NA	NA	NA	NA	NA	NA	NA	NA	NA	NA	4	NA
Cast	NA	3	NA	NA	NA	NA	NA	NA	NA	NA	NA	NA	NA	1	3	NA	NA	NA	NA	NA	NA	NA
Casz1	NA	NA	NA	NA	NA	NA	11	8	NA	NA	NA	NA	1	NA	NA	NA	2	14	NA	NA	NA	6
Cat	1	NA	3	NA	NA	NA	NA	NA	NA	NA	NA	NA	NA	NA	1	NA	NA	NA	NA	NA	NA	NA
Catsper4	NA	NA	NA	NA	NA	NA	7	NA	NA	2	NA	NA	NA	NA	NA	NA	NA	1	NA	NA	NA	NA
Cav1	6	NA	NA	NA	NA	NA	NA	NA	13	2	NA	NA	1	4	NA	NA	NA	NA	NA	NA	NA	NA
Cav2	2	NA	NA	NA	NA	NA	NA	NA	4	NA	NA	4	NA	8	NA	NA	1	NA	NA	NA	NA	NA
Cbfa2t2	NA	NA	NA	NA	NA	NA	NA	6	1	NA	NA	NA	NA	NA	2	NA	NA	NA	NA	NA	NA	NA
Cbfa2t3	1	NA	NA	NA	NA	NA	NA	NA	NA	NA	NA	NA	NA	NA	20	NA	NA	NA	NA	NA	NA	NA
Cbfb	NA	NA	NA	NA	NA	NA	NA	NA	NA	NA	NA	NA	NA	1	8	NA	NA	NA	NA	NA	NA	NA
Cblb	NA	NA	17	NA	NA	NA	NA	NA	NA	5	NA	NA	2	NA	NA	NA	NA	NA	NA	NA	NA	8
Cbll1	NA	NA	1	NA	NA	NA	NA	NA	NA	NA	NA	NA	NA	NA	NA	NA	NA	2	NA	NA	NA	NA
Cbln1	NA	NA	NA	39	NA	NA	2	NA	2	NA	2	NA	NA	1	NA	NA	NA	NA	NA	1	NA	5
Cbln4	NA	NA	NA	NA	NA	NA	6	NA	3	NA	NA	NA	4	NA	NA	NA	NA	3	NA	2	NA	14
Cbr2	NA	NA	2	NA	NA	NA	NA	NA	NA	NA	NA	NA	1	NA	NA	NA	NA	NA	NA	NA	NA	NA
Cbr3	NA	NA	NA	NA	NA	NA	3	2	NA	NA	NA	NA	NA	NA	NA	NA	NA	NA	NA	NA	NA	NA
Cbr4	4	NA	NA	NA	NA	2	1	NA	3	11	NA	3	NA	3	NA	NA	NA	8	NA	NA	9	11
Cbs	NA	NA	NA	NA	NA	NA	3	NA	NA	NA	NA	18	NA	NA	1	NA	NA	NA	NA	NA	NA	NA
Cbwd1	NA	NA	7	NA	NA	NA	NA	NA	NA	NA	NA	NA	NA	NA	NA	NA	NA	4	NA	NA	NA	NA
Cbx4	1	NA	NA	NA	5	NA	3	NA	NA	NA	NA	NA	NA	NA	NA	NA	4	NA	NA	1	NA	1
Cbx7	NA	NA	NA	NA	NA	NA	8	11	NA	NA	NA	NA	NA	NA	NA	NA	NA	NA	NA	NA	NA	NA
Cbx8	NA	NA	NA	NA	NA	NA	NA	NA	NA	NA	NA	NA	NA	NA	NA	NA	1	4	NA	NA	NA	NA
Cby3	NA	1	NA	NA	NA	NA	NA	NA	2	4	NA	NA	NA	NA	NA	NA	6	NA	NA	NA	NA	NA
Cc2d1b	NA	NA	NA	NA	1	NA	1	2	NA	NA	NA	NA	NA	NA	NA	NA	NA	NA	NA	1	NA	NA
Cc2d2a	NA	NA	NA	NA	NA	NA	NA	NA	NA	NA	NA	NA	NA	2	NA	NA	1	NA	NA	NA	NA	NA
Ccar1	NA	NA	NA	NA	NA	NA	NA	NA	NA	5	NA	NA	NA	NA	4	NA	NA	NA	NA	NA	NA	NA
Ccbe1	NA	NA	1	NA	NA	5	NA	NA	2	NA	2	NA	1	3	NA	NA	NA	1	NA	4	NA	NA
Ccbp2	NA	NA	NA	NA	NA	NA	NA	NA	NA	NA	NA	1	NA	NA	NA	NA	5	NA	NA	NA	NA	NA
Ccdc109b	NA	1	10	NA	NA	NA	NA	NA	NA	NA	NA	NA	NA	NA	NA	10	NA	NA	NA	NA	NA	NA
Ccdc112	NA	NA	2	6	NA	1	NA	NA	NA	NA	NA	NA	NA	NA	1	NA	NA	1	NA	NA	NA	NA
Ccdc114	NA	NA	NA	NA	NA	NA	2	NA	NA	NA	NA	NA	NA	NA	NA	NA	NA	2	NA	NA	NA	NA
Ccdc115	8	NA	1	11	NA	NA	2	NA	11	NA	NA	NA	NA	1	NA	NA	6	NA	NA	NA	NA	5
Ccdc12	NA	NA	NA	NA	NA	NA	NA	NA	NA	3	NA	NA	NA	NA	NA	NA	NA	7	NA	NA	NA	NA
Ccdc121	NA	NA	NA	NA	NA	13	NA	1	NA	NA	1	NA	2	NA	2	3	NA	10	NA	NA	NA	NA
Ccdc124	NA	NA	NA	2	NA	NA	NA	2	NA	NA	NA	NA	NA	NA	NA	NA	NA	NA	NA	NA	NA	NA
Ccdc125	NA	NA	2	NA	NA	NA	1	1	NA	NA	NA	NA	NA	NA	NA	NA	NA	NA	NA	NA	NA	NA
Ccdc126	NA	NA	1	NA	NA	NA	2	NA	NA	NA	NA	NA	NA	NA	NA	NA	NA	NA	NA	NA	NA	NA
Ccdc13	NA	NA	NA	NA	NA	3	NA	NA	NA	NA	NA	NA	NA	NA	NA	NA	1	NA	NA	NA	NA	NA
Ccdc130	NA	NA	1	4	NA	2	2	3	NA	NA	NA	NA	NA	NA	NA	2	NA	NA	NA	NA	NA	NA
Ccdc132	NA	NA	NA	NA	NA	NA	8	NA	NA	NA	NA	NA	NA	NA	6	NA	2	NA	NA	NA	NA	NA
Ccdc135	NA	NA	NA	NA	NA	NA	NA	NA	NA	5	2	NA	NA	NA	NA	NA	NA	NA	NA	NA	NA	NA
Ccdc138	NA	NA	1	NA	NA	8	NA	NA	NA	NA	NA	NA	2	NA	NA	NA	NA	NA	NA	NA	NA	NA
Ccdc141	NA	NA	3	NA	NA	NA	NA	NA	8	6	NA	NA	NA	NA	NA	NA	NA	NA	NA	2	4	NA
Ccdc142	NA	1	NA	NA	NA	NA	NA	NA	NA	NA	NA	NA	NA	NA	NA	NA	NA	NA	NA	1	1	NA
Ccdc147	NA	NA	NA	NA	NA	NA	NA	NA	NA	NA	6	NA	NA	NA	NA	NA	14	NA	NA	NA	NA	5
Ccdc148	NA	NA	4	NA	NA	NA	NA	NA	NA	NA	NA	3	NA	NA	NA	NA	NA	NA	NA	NA	NA	NA
Ccdc149	NA	NA	NA	1	NA	NA	NA	NA	NA	NA	NA	NA	NA	NA	NA	10	NA	NA	NA	NA	NA	NA
Ccdc152	NA	NA	NA	NA	NA	NA	NA	NA	8	1	NA	NA	5	7	NA	NA	NA	NA	NA	NA	NA	NA
Ccdc154	NA	NA	NA	3	NA	NA	NA	NA	NA	NA	NA	3	NA	NA	NA	NA	8	NA	NA	NA	NA	NA
Ccdc155	NA	NA	NA	3	NA	NA	1	NA	NA	NA	NA	NA	NA	NA	NA	NA	NA	NA	NA	NA	NA	NA
Ccdc162	NA	NA	NA	NA	NA	NA	NA	NA	NA	1	NA	8	NA	2	NA	NA	3	NA	NA	NA	20	2
Ccdc167	NA	NA	NA	NA	NA	NA	5	NA	1	NA	2	NA	NA	NA	16	NA	3	NA	NA	NA	2	6
Ccdc169	NA	NA	9	NA	NA	1	NA	NA	NA	NA	NA	NA	NA	1	NA	NA	NA	NA	NA	2	NA	NA
Ccdc171	NA	NA	NA	NA	4	NA	1	1	3	NA	12	1	NA	10	9	NA	4	1	NA	2	6	3
Ccdc172	1	NA	NA	NA	NA	3	2	NA	NA	NA	NA	6	NA	5	NA	NA	1	NA	NA	NA	NA	NA
Ccdc175	NA	NA	NA	2	NA	7	1	NA	4	NA	NA	4	NA	NA	NA	NA	1	NA	NA	NA	NA	6
Ccdc177	NA	NA	NA	NA	NA	NA	NA	NA	NA	NA	NA	NA	NA	NA	1	NA	NA	2	NA	NA	NA	2
Ccdc25	NA	NA	NA	NA	NA	NA	NA	NA	NA	1	NA	7	NA	2	2	NA	NA	9	NA	NA	NA	NA
Ccdc27	NA	NA	NA	NA	NA	NA	9	1	NA	NA	NA	NA	NA	4	NA	NA	NA	NA	NA	NA	NA	NA
Ccdc28a	NA	NA	NA	NA	NA	NA	NA	2	NA	NA	NA	NA	NA	NA	NA	NA	4	NA	NA	NA	NA	NA
Ccdc28b	NA	NA	NA	1	NA	NA	NA	NA	NA	NA	NA	NA	NA	NA	NA	NA	NA	NA	NA	1	NA	NA
Ccdc3	15	NA	1	NA	4	13	7	2	NA	NA	NA	NA	NA	7	2	1	1	NA	NA	NA	NA	1
Ccdc30	NA	NA	NA	NA	NA	NA	5	NA	NA	2	NA	NA	NA	NA	1	NA	NA	NA	NA	NA	1	NA
Ccdc32	NA	NA	NA	1	NA	NA	NA	NA	NA	NA	NA	NA	NA	NA	3	1	7	NA	NA	NA	NA	NA
Ccdc34	NA	NA	NA	NA	NA	NA	NA	NA	2	3	NA	20	NA	3	2	NA	NA	11	NA	NA	NA	NA
Ccdc37	NA	NA	NA	NA	NA	NA	3	NA	NA	NA	NA	NA	NA	2	NA	NA	4	NA	NA	NA	NA	NA
Ccdc39	NA	NA	NA	NA	NA	NA	NA	NA	NA	NA	NA	NA	NA	NA	15	3	NA	NA	NA	NA	NA	NA
Ccdc40	NA	NA	NA	NA	NA	NA	NA	3	NA	NA	NA	NA	NA	NA	NA	NA	NA	NA	NA	1	NA	NA
Ccdc41	NA	NA	11	NA	3	NA	NA	NA	NA	NA	NA	NA	NA	NA	10	NA	NA	NA	2	NA	NA	6
Ccdc42	NA	NA	NA	NA	NA	NA	NA	NA	NA	NA	NA	NA	NA	NA	NA	NA	2	NA	NA	NA	NA	3
Ccdc50	NA	NA	NA	NA	6	NA	NA	NA	NA	NA	NA	NA	NA	NA	4	3	NA	NA	NA	NA	NA	NA
Ccdc54	NA	NA	10	NA	NA	NA	NA	NA	NA	NA	NA	NA	NA	NA	NA	NA	NA	NA	1	NA	NA	2
Ccdc57	NA	1	1	NA	NA	NA	NA	NA	NA	1	NA	NA	NA	NA	5	NA	1	NA	NA	NA	1	NA
Ccdc58	NA	NA	NA	NA	NA	NA	5	NA	NA	NA	NA	1	NA	NA	NA	NA	NA	NA	NA	NA	NA	NA
Ccdc59	NA	NA	NA	NA	NA	NA	NA	NA	NA	NA	NA	NA	NA	3	2	1	NA	NA	NA	2	NA	NA
Ccdc6	NA	5	NA	6	NA	11	8	2	1	6	NA	NA	NA	4	3	3	3	9	NA	NA	NA	1
Ccdc60	NA	NA	NA	NA	NA	NA	11	NA	NA	NA	2	NA	NA	NA	NA	NA	NA	NA	NA	NA	2	18
Ccdc64	NA	NA	NA	NA	NA	2	NA	2	NA	4	NA	NA	NA	NA	NA	NA	NA	NA	NA	NA	9	NA
Ccdc66	NA	NA	2	NA	NA	NA	NA	NA	NA	NA	NA	NA	NA	NA	NA	NA	NA	1	NA	NA	NA	NA
Ccdc67	2	NA	NA	NA	NA	NA	NA	NA	2	NA	NA	NA	NA	NA	NA	NA	NA	NA	NA	NA	NA	1
Ccdc68	1	1	NA	NA	NA	NA	NA	NA	2	NA	NA	NA	NA	9	NA	1	2	1	NA	NA	NA	2
Ccdc70	NA	NA	NA	NA	NA	NA	3	NA	NA	NA	NA	NA	NA	NA	NA	NA	NA	3	NA	NA	NA	NA
Ccdc71l	NA	NA	31	NA	NA	NA	NA	NA	3	3	NA	NA	NA	NA	NA	NA	NA	11	NA	NA	NA	NA
Ccdc80	NA	NA	NA	NA	1	NA	NA	NA	NA	NA	NA	NA	NA	3	9	NA	NA	NA	NA	NA	NA	NA
Ccdc81	NA	NA	NA	NA	NA	NA	NA	NA	NA	NA	2	NA	NA	12	NA	NA	NA	4	NA	NA	NA	NA
Ccdc83	2	NA	NA	NA	NA	NA	NA	NA	NA	NA	NA	NA	NA	12	NA	NA	NA	NA	NA	NA	NA	NA
Ccdc85a	6	NA	NA	NA	NA	2	NA	1	4	NA	NA	10	NA	NA	2	2	NA	NA	NA	1	NA	NA
Ccdc85c	NA	NA	NA	NA	NA	NA	2	NA	NA	NA	NA	NA	NA	NA	NA	NA	NA	1	NA	NA	NA	NA
Ccdc86	NA	2	NA	NA	3	NA	NA	NA	NA	NA	NA	NA	NA	NA	NA	NA	NA	NA	NA	NA	NA	NA
Ccdc88a	NA	NA	NA	NA	1	NA	NA	NA	NA	NA	NA	NA	NA	NA	4	NA	NA	NA	NA	NA	NA	NA
Ccdc88b	NA	1	NA	NA	NA	NA	NA	NA	NA	NA	NA	NA	NA	NA	NA	NA	1	3	NA	NA	NA	NA
Ccdc90b	NA	1	NA	23	NA	13	NA	NA	NA	3	2	NA	NA	17	NA	NA	NA	NA	NA	1	3	9
Ccdc91	NA	NA	NA	1	NA	NA	2	NA	3	1	NA	NA	NA	3	NA	2	2	NA	NA	NA	NA	1
Ccdc92	NA	NA	NA	17	NA	2	NA	NA	NA	NA	2	NA	NA	NA	1	NA	3	NA	NA	NA	NA	NA
Ccdc93	NA	NA	12	NA	NA	NA	NA	NA	NA	NA	NA	NA	NA	12	NA	1	NA	NA	NA	NA	NA	NA
Ccdc96	NA	NA	NA	5	NA	NA	NA	NA	NA	4	NA	NA	NA	NA	NA	NA	3	NA	NA	NA	NA	NA
Ccdc97	NA	NA	10	NA	NA	NA	11	NA	NA	NA	NA	NA	NA	NA	10	NA	NA	NA	NA	NA	NA	NA
Cck	NA	NA	2	7	NA	7	10	NA	NA	NA	NA	1	NA	NA	NA	9	2	7	NA	NA	NA	NA
Cckar	NA	NA	3	NA	NA	NA	NA	NA	1	NA	NA	NA	NA	NA	NA	NA	NA	NA	NA	NA	NA	NA
Cckbr	NA	NA	NA	NA	NA	13	NA	NA	NA	NA	NA	NA	NA	NA	NA	3	NA	NA	NA	NA	NA	NA
Ccl1	NA	NA	NA	NA	7	NA	2	2	NA	NA	NA	NA	NA	2	NA	NA	5	1	NA	NA	NA	3
Ccl11	2	NA	NA	NA	NA	NA	NA	NA	NA	NA	NA	NA	NA	2	NA	NA	NA	NA	NA	NA	NA	NA
Ccl2	NA	NA	12	NA	NA	NA	NA	NA	NA	NA	NA	NA	NA	4	NA	2	NA	NA	NA	NA	NA	NA
Ccl20	NA	NA	NA	NA	2	NA	NA	NA	NA	NA	NA	NA	1	NA	NA	NA	NA	5	NA	NA	NA	NA
Ccl22	NA	1	NA	NA	NA	NA	NA	NA	NA	NA	NA	NA	NA	NA	NA	NA	NA	4	NA	NA	NA	NA
Ccl24	NA	NA	3	NA	NA	1	NA	NA	NA	1	NA	NA	NA	NA	NA	NA	NA	5	NA	NA	NA	NA
Ccl25	NA	NA	3	NA	NA	NA	1	2	NA	NA	NA	NA	NA	NA	NA	4	NA	14	NA	NA	NA	NA
Ccl3	NA	3	1	NA	NA	NA	NA	NA	NA	NA	NA	NA	NA	1	NA	NA	NA	NA	NA	NA	NA	NA
Ccl5	NA	NA	5	NA	NA	NA	NA	NA	NA	1	NA	NA	NA	NA	NA	NA	NA	NA	NA	NA	NA	NA
Ccl8	NA	NA	NA	NA	NA	NA	NA	NA	1	NA	NA	NA	NA	2	NA	NA	NA	NA	NA	NA	NA	NA
Ccl9	NA	NA	5	NA	NA	NA	NA	NA	NA	NA	NA	2	NA	NA	3	NA	NA	NA	NA	NA	NA	NA
Ccm2	NA	1	NA	NA	NA	1	NA	NA	NA	NA	NA	NA	NA	NA	NA	NA	NA	NA	NA	NA	NA	NA
Ccna1	NA	NA	5	NA	NA	3	NA	NA	1	NA	1	NA	NA	NA	NA	NA	NA	NA	NA	NA	NA	5
Ccnb1	NA	NA	NA	NA	NA	NA	NA	2	NA	NA	NA	NA	NA	NA	NA	NA	NA	NA	NA	NA	4	NA
Ccnb2	1	NA	7	NA	2	5	5	NA	NA	NA	NA	NA	1	NA	3	3	NA	NA	NA	NA	NA	NA
Ccnc	NA	NA	NA	NA	NA	NA	1	1	NA	NA	NA	NA	NA	NA	NA	NA	NA	NA	NA	NA	NA	NA
Ccnd1	NA	NA	3	NA	NA	NA	5	NA	13	NA	NA	8	2	9	NA	NA	NA	NA	NA	NA	2	3
Ccnd2	NA	NA	NA	NA	NA	NA	1	NA	2	NA	NA	NA	NA	NA	NA	NA	NA	NA	NA	NA	NA	1
Ccne1	NA	NA	NA	NA	NA	NA	1	2	NA	NA	1	NA	NA	3	NA	2	7	NA	2	NA	1	NA
Ccnf	NA	NA	NA	1	NA	NA	NA	NA	NA	NA	NA	4	NA	NA	3	NA	4	NA	1	NA	NA	NA
Ccng1	NA	NA	NA	2	NA	11	NA	2	1	NA	NA	NA	NA	2	NA	NA	NA	NA	NA	2	NA	3
Ccng2	NA	NA	NA	NA	NA	NA	NA	NA	NA	NA	NA	NA	NA	NA	1	NA	NA	7	NA	NA	1	NA
Ccnj	NA	2	NA	NA	NA	1	NA	NA	NA	NA	NA	NA	NA	NA	2	NA	6	NA	5	1	1	NA
Ccnjl	NA	1	NA	3	NA	NA	2	2	NA	NA	NA	NA	NA	NA	NA	NA	8	1	NA	NA	NA	2
Ccnk	NA	NA	NA	6	NA	3	3	NA	1	NA	NA	NA	NA	NA	NA	1	NA	NA	NA	NA	NA	NA
Ccnl1	17	NA	9	NA	2	NA	NA	NA	NA	3	NA	3	NA	9	4	NA	1	NA	NA	NA	NA	2
Ccnt2	NA	NA	NA	NA	3	NA	2	NA	NA	NA	NA	NA	NA	NA	NA	NA	NA	NA	NA	NA	NA	NA
Ccny	2	NA	NA	NA	NA	NA	NA	NA	NA	NA	NA	9	NA	NA	3	NA	NA	NA	NA	NA	NA	NA
Ccr1	NA	7	2	NA	2	NA	NA	NA	NA	NA	NA	NA	NA	NA	NA	NA	NA	NA	NA	NA	NA	NA
Ccr1l1	NA	NA	2	NA	NA	NA	NA	NA	NA	NA	NA	NA	NA	NA	11	NA	NA	NA	NA	NA	NA	NA
Ccr4	NA	NA	NA	NA	13	NA	NA	2	NA	NA	NA	NA	NA	NA	NA	NA	4	NA	NA	NA	3	NA
Ccr7	NA	NA	NA	NA	NA	NA	NA	NA	NA	NA	NA	NA	NA	NA	NA	NA	NA	NA	4	NA	4	NA
Ccr9	NA	1	NA	NA	NA	NA	NA	NA	NA	NA	NA	NA	NA	NA	NA	NA	NA	NA	NA	NA	3	NA
Ccrl1	NA	NA	2	3	NA	NA	NA	3	NA	4	NA	NA	2	NA	NA	NA	NA	NA	NA	NA	NA	NA
Ccrl2	NA	NA	NA	NA	NA	NA	NA	NA	1	NA	NA	NA	NA	NA	2	1	5	NA	NA	NA	NA	NA
Ccrn4l	2	1	2	NA	NA	2	9	NA	1	2	5	5	NA	2	11	NA	2	NA	NA	5	2	11
Ccs	NA	NA	NA	NA	NA	NA	4	3	NA	NA	NA	NA	NA	NA	NA	NA	NA	NA	NA	NA	NA	NA
Ccsap	NA	NA	NA	NA	NA	4	NA	NA	NA	NA	NA	NA	NA	NA	1	NA	NA	NA	NA	NA	NA	NA
Ccser1	2	NA	NA	NA	NA	NA	NA	NA	NA	2	NA	NA	NA	1	NA	NA	2	6	NA	NA	2	8
Ccser2	NA	NA	NA	NA	NA	NA	NA	3	NA	NA	NA	1	NA	2	4	2	NA	4	4	NA	NA	2
Cct2	NA	NA	NA	NA	NA	NA	NA	NA	NA	NA	NA	NA	NA	NA	NA	NA	1	NA	NA	1	NA	NA
Cct5	NA	NA	NA	NA	NA	NA	3	NA	NA	NA	NA	6	NA	NA	NA	NA	NA	NA	NA	NA	NA	NA
Cct6b	NA	NA	NA	5	NA	NA	4	NA	NA	NA	1	NA	NA	NA	NA	NA	2	NA	NA	3	NA	7
Cct7	NA	NA	3	NA	NA	NA	19	NA	NA	NA	NA	NA	NA	NA	NA	NA	NA	NA	NA	NA	NA	NA
Cct8l1	NA	NA	NA	NA	NA	NA	3	3	NA	NA	NA	NA	NA	NA	NA	NA	NA	5	NA	NA	NA	NA
Ccz1	NA	NA	NA	NA	NA	NA	1	NA	NA	NA	NA	NA	NA	NA	NA	NA	1	3	NA	NA	NA	NA
Cd101	NA	4	2	NA	NA	NA	7	NA	NA	NA	NA	NA	7	NA	NA	NA	NA	NA	NA	NA	NA	1
Cd109	NA	NA	5	NA	NA	NA	3	NA	NA	1	NA	NA	NA	NA	NA	NA	NA	NA	NA	NA	NA	2
Cd160	NA	NA	NA	NA	NA	NA	3	NA	NA	2	NA	NA	NA	NA	1	NA	NA	3	NA	NA	NA	NA
Cd163	NA	NA	8	NA	NA	2	NA	NA	NA	NA	NA	NA	NA	NA	NA	NA	NA	NA	NA	NA	NA	NA
Cd180	NA	1	5	NA	11	4	1	NA	22	9	NA	NA	1	11	15	5	2	NA	2	3	2	2
Cd1d1	NA	NA	NA	NA	NA	NA	13	NA	NA	NA	NA	4	NA	3	NA	NA	NA	NA	2	NA	NA	3
Cd2	NA	2	NA	NA	NA	NA	2	NA	NA	NA	NA	NA	NA	2	NA	4	NA	NA	NA	NA	17	NA
Cd200	1	NA	NA	NA	5	NA	NA	NA	3	NA	NA	NA	NA	NA	NA	NA	NA	NA	1	NA	NA	NA
Cd200r1	NA	NA	7	NA	1	NA	NA	NA	NA	NA	NA	NA	NA	NA	3	NA	NA	NA	NA	NA	NA	NA
Cd200r3	NA	1	8	NA	5	NA	NA	NA	NA	NA	NA	NA	NA	NA	1	NA	NA	NA	NA	NA	NA	NA
Cd22	NA	1	NA	NA	NA	NA	NA	NA	NA	NA	NA	NA	NA	NA	NA	NA	2	NA	NA	NA	NA	NA
Cd226	NA	NA	NA	NA	NA	NA	NA	NA	NA	NA	NA	NA	NA	NA	4	NA	NA	NA	2	NA	10	NA
Cd244	NA	NA	11	NA	NA	NA	8	NA	NA	NA	NA	NA	NA	NA	NA	NA	NA	NA	NA	NA	NA	NA
Cd247	11	NA	NA	NA	NA	NA	NA	NA	NA	NA	2	NA	NA	NA	2	NA	NA	NA	NA	1	NA	NA
Cd276	NA	NA	NA	8	4	NA	1	NA	NA	NA	NA	NA	NA	NA	NA	NA	NA	NA	NA	NA	NA	NA
Cd28	2	NA	NA	NA	6	2	NA	NA	3	NA	NA	7	NA	NA	NA	NA	NA	NA	NA	NA	2	NA
Cd2ap	NA	NA	NA	NA	NA	NA	NA	2	NA	NA	NA	2	NA	NA	NA	NA	NA	7	NA	NA	2	NA
Cd2bp2	NA	NA	NA	NA	2	NA	3	1	NA	NA	NA	NA	NA	NA	1	NA	NA	NA	NA	NA	NA	NA
Cd300e	NA	NA	2	NA	NA	NA	1	2	NA	NA	NA	NA	NA	NA	NA	NA	NA	1	NA	NA	NA	NA
Cd300lf	NA	NA	4	NA	2	NA	NA	NA	NA	NA	NA	NA	NA	NA	4	NA	NA	NA	NA	NA	NA	NA
Cd300lg	2	NA	NA	NA	NA	NA	2	NA	1	NA	NA	NA	NA	NA	NA	NA	NA	NA	NA	NA	NA	NA
Cd302	NA	NA	1	NA	4	NA	1	NA	NA	NA	NA	6	NA	NA	NA	NA	NA	10	NA	NA	NA	NA
Cd320	NA	NA	NA	NA	NA	NA	NA	NA	NA	NA	NA	NA	NA	NA	NA	NA	3	NA	NA	1	NA	NA
Cd34	1	NA	NA	NA	NA	3	NA	NA	5	NA	NA	NA	NA	2	10	NA	NA	NA	NA	NA	NA	5
Cd36	7	NA	4	NA	NA	NA	NA	NA	3	NA	NA	NA	NA	NA	NA	NA	NA	NA	NA	NA	NA	NA
Cd37	NA	NA	NA	NA	NA	3	NA	1	NA	NA	NA	NA	NA	NA	NA	NA	NA	NA	NA	NA	NA	NA
Cd38	NA	NA	1	NA	NA	NA	NA	1	NA	4	NA	NA	NA	NA	NA	NA	NA	2	NA	NA	NA	NA
Cd4	NA	NA	13	NA	1	NA	NA	NA	NA	NA	NA	6	NA	NA	NA	NA	NA	NA	NA	NA	NA	NA
Cd40	NA	NA	2	2	NA	NA	NA	NA	NA	NA	NA	NA	NA	NA	NA	NA	NA	NA	NA	NA	NA	5
Cd40lg	NA	NA	1	NA	8	NA	NA	NA	NA	NA	NA	NA	NA	NA	NA	NA	NA	NA	NA	NA	10	NA
Cd44	NA	2	NA	NA	4	NA	NA	NA	NA	NA	NA	NA	NA	10	3	NA	1	8	1	NA	NA	NA
Cd46	NA	NA	2	NA	NA	1	NA	NA	1	NA	NA	NA	NA	NA	NA	NA	NA	NA	NA	NA	NA	NA
Cd47	NA	NA	1	3	6	NA	NA	NA	NA	NA	NA	NA	NA	6	6	NA	2	1	NA	NA	1	NA
Cd48	NA	NA	2	NA	1	NA	NA	NA	NA	NA	NA	NA	NA	NA	NA	NA	NA	NA	NA	NA	NA	NA
Cd55	NA	NA	NA	NA	NA	NA	NA	NA	NA	NA	NA	NA	NA	NA	7	NA	NA	2	2	NA	NA	NA
Cd5l	NA	NA	20	NA	NA	NA	NA	NA	NA	NA	NA	NA	NA	NA	NA	NA	NA	NA	7	3	NA	NA
Cd6	NA	NA	NA	11	NA	1	NA	NA	NA	NA	NA	2	NA	NA	NA	NA	NA	NA	NA	NA	4	NA
Cd69	NA	NA	NA	NA	3	NA	NA	NA	NA	NA	NA	NA	NA	NA	NA	NA	NA	NA	NA	NA	1	NA
Cd7	NA	NA	NA	NA	NA	NA	NA	NA	NA	NA	NA	NA	1	NA	3	NA	NA	NA	NA	NA	NA	NA
Cd70	NA	NA	NA	NA	27	NA	NA	NA	NA	NA	NA	NA	NA	NA	14	NA	NA	NA	NA	NA	NA	NA
Cd74	NA	NA	NA	NA	3	NA	NA	NA	NA	NA	NA	NA	NA	NA	NA	NA	NA	NA	2	NA	1	NA
Cd80	NA	NA	NA	NA	7	NA	3	NA	NA	NA	NA	NA	NA	NA	6	NA	NA	NA	NA	NA	NA	NA
Cd82	NA	3	NA	NA	3	NA	NA	NA	NA	NA	NA	NA	NA	NA	NA	NA	NA	NA	NA	1	NA	NA
Cd83	4	1	NA	2	5	7	NA	3	7	6	4	2	NA	4	2	4	7	6	4	NA	8	19
Cd86	NA	NA	9	NA	10	NA	2	NA	NA	NA	NA	NA	NA	NA	NA	NA	NA	NA	NA	NA	NA	NA
Cd9	NA	NA	5	NA	NA	NA	8	3	NA	NA	NA	NA	NA	NA	NA	NA	4	NA	NA	NA	NA	NA
Cd93	3	NA	7	NA	NA	NA	NA	NA	8	NA	NA	NA	5	4	NA	NA	4	NA	1	NA	2	NA
Cd97	NA	NA	NA	NA	NA	NA	8	1	NA	NA	NA	NA	2	NA	3	NA	NA	NA	NA	NA	2	NA
Cd99l2	NA	NA	NA	NA	NA	NA	NA	NA	NA	NA	NA	NA	NA	2	4	NA	NA	NA	NA	NA	NA	NA
Cda	NA	NA	NA	NA	NA	NA	NA	NA	NA	1	NA	NA	NA	NA	4	NA	NA	5	NA	NA	NA	NA
Cdadc1	NA	NA	3	NA	3	NA	NA	NA	2	1	NA	NA	2	NA	NA	NA	NA	NA	NA	NA	NA	NA
Cdan1	NA	NA	NA	NA	3	NA	NA	NA	1	NA	NA	NA	NA	NA	NA	NA	NA	NA	NA	2	NA	NA
Cdc14a	NA	NA	NA	NA	NA	NA	NA	NA	NA	NA	NA	NA	5	NA	11	NA	1	3	NA	NA	NA	4
Cdc14b	NA	NA	2	NA	NA	NA	NA	NA	NA	3	NA	5	NA	NA	NA	NA	NA	NA	NA	NA	2	NA
Cdc20b	NA	NA	NA	NA	NA	NA	NA	NA	NA	NA	NA	NA	NA	NA	NA	NA	NA	NA	NA	1	1	NA
Cdc25a	NA	NA	NA	2	NA	NA	2	3	NA	NA	NA	NA	NA	NA	5	NA	NA	NA	NA	NA	NA	NA
Cdc26	NA	2	NA	NA	NA	NA	NA	NA	NA	NA	NA	6	NA	NA	NA	NA	NA	NA	NA	NA	NA	NA
Cdc34-ps	NA	NA	NA	NA	NA	NA	NA	NA	NA	NA	NA	NA	NA	NA	NA	NA	2	1	NA	1	NA	NA
Cdc37	NA	NA	NA	NA	NA	NA	3	NA	NA	NA	NA	NA	NA	NA	3	NA	3	NA	NA	NA	NA	NA
Cdc37l1	NA	NA	NA	NA	NA	NA	5	NA	NA	NA	NA	1	NA	NA	NA	NA	NA	NA	NA	NA	NA	NA
Cdc40	NA	NA	NA	4	NA	NA	2	NA	NA	NA	NA	NA	NA	NA	NA	NA	2	NA	NA	NA	NA	NA
Cdc42bpa	2	NA	NA	NA	NA	NA	NA	NA	NA	6	NA	1	NA	1	NA	NA	NA	NA	NA	NA	NA	NA
Cdc42bpb	NA	NA	NA	10	NA	NA	3	NA	NA	3	NA	NA	NA	NA	NA	NA	3	NA	NA	NA	NA	NA
Cdc42bpg	NA	NA	NA	15	NA	NA	8	NA	NA	NA	NA	NA	NA	NA	NA	NA	NA	NA	NA	NA	NA	NA
Cdc42ep3	NA	1	11	NA	NA	NA	1	NA	NA	1	NA	NA	NA	5	NA	2	NA	NA	NA	2	NA	3
Cdc42ep4	1	NA	2	NA	NA	NA	4	NA	NA	NA	NA	NA	NA	NA	NA	NA	9	NA	NA	NA	NA	NA
Cdc42se2	NA	NA	4	NA	1	NA	NA	NA	NA	NA	NA	NA	NA	NA	4	NA	2	NA	3	5	NA	NA
Cdc5l	NA	1	NA	3	2	NA	2	2	NA	3	25	2	NA	6	5	NA	17	NA	NA	NA	1	NA
Cdc6	NA	NA	2	NA	NA	NA	5	NA	NA	NA	NA	NA	NA	NA	7	NA	NA	NA	NA	NA	NA	NA
Cdc7	6	NA	4	NA	NA	NA	NA	NA	2	NA	1	NA	NA	NA	NA	NA	3	NA	1	NA	NA	NA
Cdc73	4	NA	4	NA	NA	3	NA	NA	NA	2	NA	NA	NA	NA	4	NA	2	NA	NA	NA	NA	NA
Cdca2	12	NA	NA	NA	NA	NA	8	NA	NA	NA	2	2	NA	4	NA	NA	NA	NA	NA	NA	NA	4
Cdca4	NA	NA	NA	1	NA	NA	NA	NA	NA	NA	NA	NA	NA	NA	2	NA	NA	NA	NA	NA	NA	NA
Cdca7	NA	NA	10	NA	NA	NA	4	NA	4	NA	NA	NA	1	5	NA	4	NA	4	NA	NA	NA	9
Cdca7l	6	2	9	NA	2	2	NA	NA	NA	NA	NA	NA	NA	NA	NA	6	3	NA	NA	NA	NA	3
Cdca8	NA	NA	1	NA	NA	NA	10	NA	NA	NA	2	NA	NA	NA	NA	7	NA	NA	NA	NA	NA	NA
Cdcp1	NA	NA	NA	NA	NA	2	NA	NA	NA	1	NA	NA	NA	NA	NA	NA	3	5	NA	NA	NA	NA
Cdcp2	NA	NA	NA	NA	NA	NA	2	NA	NA	4	NA	NA	NA	NA	NA	NA	NA	NA	NA	NA	NA	1
Cdh10	NA	NA	NA	NA	NA	NA	NA	NA	NA	NA	NA	NA	NA	NA	2	NA	NA	NA	NA	NA	NA	2
Cdh11	NA	NA	NA	NA	NA	8	NA	NA	9	NA	NA	NA	NA	15	NA	NA	NA	NA	NA	NA	NA	1
Cdh12	NA	NA	NA	NA	NA	2	NA	NA	NA	NA	NA	NA	NA	NA	NA	NA	NA	NA	NA	NA	NA	1
Cdh13	17	NA	NA	NA	NA	2	1	NA	29	NA	1	NA	NA	NA	NA	6	NA	NA	NA	NA	NA	17
Cdh15	NA	NA	NA	16	NA	NA	8	NA	NA	NA	NA	9	NA	NA	NA	3	5	NA	NA	NA	NA	NA
Cdh16	NA	NA	NA	NA	NA	NA	2	NA	NA	7	NA	NA	NA	NA	NA	NA	NA	NA	NA	NA	NA	NA
Cdh17	NA	NA	NA	NA	NA	NA	1	NA	5	NA	NA	NA	NA	NA	NA	NA	NA	NA	NA	NA	NA	1
Cdh18	NA	NA	1	5	NA	NA	NA	NA	NA	NA	NA	NA	NA	2	2	NA	NA	NA	NA	NA	NA	NA
Cdh19	NA	NA	NA	NA	NA	NA	NA	4	NA	NA	NA	NA	NA	2	1	NA	NA	NA	NA	NA	NA	NA
Cdh2	NA	NA	NA	9	NA	5	NA	NA	5	NA	NA	48	NA	4	4	NA	NA	NA	NA	2	NA	12
Cdh20	NA	NA	NA	3	NA	4	NA	4	NA	NA	NA	NA	NA	NA	NA	NA	NA	2	NA	NA	NA	NA
Cdh22	NA	NA	NA	13	NA	NA	6	NA	2	NA	NA	NA	NA	NA	1	NA	NA	NA	NA	NA	NA	4
Cdh23	5	1	NA	2	NA	NA	13	NA	4	9	NA	NA	NA	NA	NA	NA	NA	NA	NA	6	NA	3
Cdh24	NA	NA	NA	NA	NA	NA	7	1	NA	NA	NA	NA	NA	NA	NA	NA	NA	NA	NA	NA	NA	NA
Cdh26	NA	1	NA	3	NA	NA	3	NA	4	NA	1	10	NA	4	NA	6	1	4	7	NA	9	21
Cdh3	NA	NA	NA	NA	NA	NA	1	3	NA	NA	NA	NA	NA	NA	NA	NA	NA	NA	NA	NA	NA	NA
Cdh4	NA	NA	NA	2	NA	2	12	6	NA	NA	5	2	1	2	NA	14	2	3	NA	NA	NA	23
Cdh5	5	NA	NA	NA	NA	13	NA	NA	2	NA	3	NA	1	6	NA	NA	2	NA	NA	3	NA	NA
Cdh6	NA	NA	NA	NA	NA	6	NA	NA	NA	1	NA	NA	NA	1	NA	NA	NA	NA	NA	2	NA	4
Cdh8	NA	NA	NA	7	NA	2	NA	NA	NA	NA	NA	NA	NA	NA	NA	NA	NA	NA	NA	NA	NA	5
Cdh9	NA	NA	NA	NA	NA	NA	2	2	NA	NA	NA	NA	NA	NA	5	NA	NA	NA	NA	NA	NA	2
Cdhr1	2	NA	NA	NA	NA	NA	2	NA	NA	NA	NA	NA	NA	NA	NA	NA	9	NA	NA	NA	NA	NA
Cdhr2	NA	NA	NA	NA	NA	NA	6	NA	NA	NA	NA	NA	NA	NA	NA	NA	NA	7	NA	NA	NA	NA
Cdhr3	NA	NA	2	NA	5	NA	NA	NA	4	NA	NA	NA	NA	NA	4	NA	NA	NA	1	1	NA	1
Cdip1	NA	NA	NA	NA	3	1	NA	NA	NA	NA	NA	2	NA	NA	NA	NA	NA	NA	NA	NA	NA	NA
Cdipt	NA	NA	NA	2	NA	NA	9	NA	2	NA	NA	NA	NA	NA	NA	NA	NA	1	NA	1	NA	NA
Cdk1	4	NA	6	NA	NA	NA	NA	1	1	NA	1	3	NA	NA	NA	5	7	NA	NA	NA	NA	NA
Cdk12	NA	NA	2	NA	NA	5	1	NA	NA	NA	NA	NA	NA	NA	NA	NA	NA	NA	NA	NA	NA	8
Cdk13	2	NA	3	NA	NA	NA	1	NA	NA	NA	NA	NA	NA	NA	NA	NA	NA	NA	NA	NA	NA	NA
Cdk14	NA	NA	19	NA	3	1	NA	NA	1	NA	NA	NA	4	2	NA	1	4	NA	1	NA	NA	5
Cdk15	NA	NA	4	9	NA	NA	NA	NA	NA	NA	2	2	NA	NA	13	NA	NA	3	NA	NA	1	2
Cdk17	NA	NA	NA	NA	NA	NA	NA	NA	NA	NA	NA	NA	NA	2	3	1	1	NA	NA	NA	3	NA
Cdk18	NA	NA	NA	5	NA	NA	3	NA	NA	NA	NA	NA	NA	NA	NA	NA	NA	6	NA	NA	NA	NA
Cdk19	NA	NA	7	1	NA	NA	NA	NA	NA	1	NA	NA	NA	NA	NA	NA	NA	1	NA	NA	NA	NA
Cdk20	NA	NA	11	2	NA	NA	NA	NA	NA	NA	NA	NA	NA	NA	5	5	NA	1	NA	NA	7	NA
Cdk2ap1	NA	NA	NA	NA	NA	3	2	NA	NA	2	NA	NA	NA	NA	NA	NA	NA	NA	NA	NA	NA	NA
Cdk5r1	NA	NA	NA	1	2	3	NA	NA	NA	NA	NA	NA	NA	NA	1	2	5	NA	NA	NA	NA	2
Cdk5r2	NA	NA	NA	NA	NA	NA	4	NA	NA	NA	NA	NA	NA	NA	NA	1	NA	NA	NA	NA	NA	NA
Cdk5rap1	NA	NA	NA	NA	NA	NA	1	NA	NA	NA	NA	2	NA	NA	NA	NA	NA	NA	NA	NA	NA	NA
Cdk5rap2	2	NA	NA	NA	NA	9	1	2	2	NA	NA	NA	NA	NA	NA	3	12	NA	NA	NA	7	7
Cdk5rap3	NA	NA	NA	NA	NA	NA	4	1	NA	NA	NA	NA	NA	NA	NA	1	NA	2	NA	NA	3	NA
Cdk6	1	NA	1	NA	4	NA	NA	NA	NA	NA	NA	NA	NA	NA	NA	NA	2	NA	NA	NA	NA	1
Cdk8	NA	NA	NA	NA	1	NA	NA	NA	NA	2	NA	4	1	NA	NA	NA	NA	NA	NA	NA	NA	NA
Cdkal1	NA	NA	17	NA	19	2	2	NA	3	8	6	2	NA	12	8	2	9	NA	NA	NA	NA	9
Cdkl1	1	NA	NA	NA	NA	NA	2	NA	NA	NA	NA	NA	NA	2	NA	NA	NA	NA	NA	NA	NA	NA
Cdkl2	NA	NA	NA	NA	NA	NA	NA	NA	NA	NA	NA	2	NA	NA	NA	NA	NA	2	NA	NA	NA	NA
Cdkl3	NA	NA	1	NA	NA	NA	NA	2	NA	NA	NA	NA	NA	NA	7	1	NA	NA	NA	NA	4	NA
Cdkl4	1	NA	NA	3	NA	NA	1	3	NA	NA	NA	2	1	NA	NA	NA	NA	NA	NA	NA	3	NA
Cdkl5	NA	NA	NA	2	NA	2	NA	NA	NA	NA	NA	NA	NA	NA	NA	NA	NA	NA	NA	NA	NA	NA
Cdkn1b	NA	NA	NA	NA	NA	NA	NA	NA	NA	NA	NA	NA	NA	3	11	NA	NA	3	NA	NA	NA	NA
Cdkn1c	7	NA	NA	NA	NA	2	2	NA	2	NA	15	3	NA	NA	NA	NA	14	NA	NA	NA	NA	4
Cdkn2a	NA	NA	3	NA	NA	NA	NA	NA	NA	NA	NA	NA	NA	NA	8	NA	NA	NA	NA	NA	NA	NA
Cdkn2aip	NA	NA	NA	NA	NA	2	NA	NA	NA	4	NA	2	NA	NA	NA	NA	NA	NA	NA	2	NA	NA
Cdkn2b	NA	NA	8	NA	NA	NA	NA	NA	NA	NA	NA	NA	2	9	9	NA	NA	4	NA	NA	NA	NA
Cdkn3	2	NA	1	NA	2	NA	NA	NA	NA	NA	9	6	NA	5	3	NA	NA	NA	NA	NA	NA	1
Cdnf	NA	NA	3	15	NA	NA	NA	NA	NA	NA	NA	3	NA	NA	2	NA	NA	NA	NA	NA	NA	NA
Cdo1	NA	NA	NA	NA	NA	NA	4	4	NA	1	NA	NA	NA	NA	NA	NA	NA	NA	NA	NA	NA	NA
Cdon	3	NA	NA	NA	1	NA	NA	NA	NA	NA	NA	NA	NA	7	NA	NA	NA	NA	2	NA	NA	NA
Cdpf1	NA	NA	NA	NA	NA	NA	NA	NA	2	NA	NA	NA	NA	NA	NA	NA	NA	NA	NA	NA	1	NA
Cdr2	NA	NA	NA	NA	NA	NA	NA	NA	4	NA	NA	NA	NA	3	2	NA	NA	1	NA	NA	NA	NA
Cdr2l	NA	NA	NA	NA	NA	NA	2	NA	NA	NA	NA	NA	NA	NA	5	2	NA	NA	NA	NA	NA	NA
Cdrt4	NA	NA	NA	NA	NA	NA	NA	NA	3	NA	1	NA	2	NA	NA	NA	NA	NA	NA	1	NA	NA
Cds1	NA	NA	NA	6	NA	NA	6	6	NA	15	NA	NA	NA	NA	NA	8	16	3	NA	1	NA	NA
Cds2	NA	NA	NA	4	NA	NA	2	NA	NA	NA	NA	NA	NA	NA	14	NA	NA	1	NA	NA	NA	NA
Cdv3	NA	NA	1	NA	NA	NA	NA	NA	NA	NA	NA	NA	NA	NA	NA	NA	NA	NA	NA	NA	5	1
Cdyl	2	4	NA	NA	19	NA	2	NA	NA	NA	NA	NA	NA	1	27	NA	4	4	NA	NA	NA	NA
Cdyl2	NA	NA	NA	NA	NA	NA	NA	NA	NA	NA	1	NA	NA	NA	NA	NA	2	NA	NA	4	7	NA
Ceacam1	NA	NA	NA	NA	NA	NA	NA	NA	NA	NA	NA	2	NA	NA	NA	NA	NA	6	NA	NA	NA	NA
Ceacam9	NA	NA	5	NA	NA	NA	5	NA	NA	NA	NA	NA	NA	NA	NA	NA	NA	NA	NA	NA	NA	NA
Cebpa	7	NA	9	NA	NA	NA	NA	NA	NA	NA	NA	24	NA	NA	NA	NA	NA	1	NA	NA	NA	NA
Cebpb	NA	2	4	NA	NA	NA	1	NA	NA	NA	NA	10	NA	NA	NA	NA	15	1	NA	NA	NA	NA
Cebpe	NA	NA	NA	14	NA	5	NA	NA	NA	NA	NA	NA	NA	NA	1	NA	NA	3	NA	NA	NA	NA
Cebpg	1	NA	NA	NA	6	1	2	NA	NA	NA	NA	NA	NA	NA	NA	NA	1	NA	NA	NA	NA	1
Cecr2	NA	4	NA	NA	1	NA	2	NA	3	NA	NA	15	4	NA	5	NA	NA	NA	NA	NA	NA	NA
Cecr5	NA	2	NA	NA	NA	5	2	NA	NA	NA	NA	NA	NA	NA	8	1	NA	NA	NA	NA	NA	NA
Cela2a	NA	NA	NA	NA	NA	NA	NA	NA	NA	NA	NA	4	NA	NA	NA	2	NA	NA	NA	8	NA	2
Celf2	2	NA	NA	NA	7	2	NA	NA	NA	NA	NA	NA	NA	NA	3	NA	NA	NA	NA	NA	NA	3
Celf3	NA	NA	2	NA	NA	NA	NA	NA	NA	NA	NA	NA	NA	NA	NA	1	NA	NA	NA	NA	NA	NA
Celf4	2	NA	5	19	NA	19	3	NA	NA	2	NA	NA	NA	1	6	5	NA	NA	3	NA	NA	8
Celf6	NA	NA	NA	NA	NA	NA	NA	NA	NA	NA	NA	NA	NA	NA	NA	1	NA	1	NA	NA	NA	1
Celsr1	NA	NA	NA	NA	NA	NA	14	NA	NA	NA	NA	5	NA	NA	NA	NA	NA	NA	NA	4	6	NA
Cend1	NA	NA	NA	NA	NA	NA	4	NA	NA	NA	NA	3	NA	NA	NA	NA	NA	NA	NA	NA	1	NA
Cenpa	4	NA	NA	NA	NA	NA	1	1	NA	NA	NA	NA	NA	NA	NA	NA	NA	NA	NA	NA	NA	NA
Cenpc1	NA	NA	7	NA	NA	NA	NA	NA	NA	NA	NA	NA	NA	NA	NA	NA	NA	NA	NA	NA	NA	6
Cenpf	NA	NA	2	4	NA	NA	NA	NA	5	NA	NA	NA	2	2	NA	2	2	NA	NA	1	1	1
Cenpj	NA	NA	NA	NA	1	NA	NA	NA	NA	NA	NA	NA	NA	NA	2	NA	NA	NA	NA	NA	3	NA
Cenpo	NA	1	5	2	NA	NA	NA	3	NA	NA	NA	NA	NA	NA	1	NA	NA	NA	NA	NA	NA	NA
Cenpv	NA	NA	NA	NA	3	NA	NA	NA	NA	NA	NA	NA	NA	NA	NA	NA	1	3	NA	2	1	NA
Cenpw	NA	NA	NA	NA	NA	NA	NA	NA	NA	NA	1	NA	NA	NA	NA	NA	NA	NA	NA	NA	NA	1
Cep110	NA	NA	NA	NA	7	NA	NA	NA	NA	NA	NA	NA	NA	NA	5	NA	8	NA	NA	NA	NA	NA
Cep112	NA	NA	NA	NA	2	NA	NA	NA	NA	NA	NA	NA	NA	NA	NA	NA	NA	NA	NA	NA	NA	2
Cep120	NA	4	NA	2	2	NA	4	NA	NA	NA	NA	NA	1	NA	NA	2	NA	NA	NA	1	NA	NA
Cep128	NA	NA	19	NA	1	NA	NA	NA	NA	NA	NA	NA	NA	NA	2	NA	NA	NA	NA	NA	NA	2
Cep152	2	NA	6	NA	NA	NA	NA	NA	NA	NA	2	3	NA	NA	NA	NA	NA	NA	NA	NA	NA	NA
Cep164	NA	NA	3	3	NA	2	8	NA	NA	NA	1	NA	NA	1	2	12	8	NA	NA	NA	1	4
Cep170	NA	NA	2	7	2	NA	1	NA	NA	NA	NA	NA	NA	NA	2	NA	2	NA	1	NA	NA	NA
Cep170b	NA	NA	NA	6	NA	NA	NA	NA	NA	2	NA	NA	NA	NA	NA	NA	4	NA	NA	2	NA	NA
Cep19	NA	1	NA	NA	NA	NA	NA	NA	NA	NA	NA	NA	NA	NA	NA	NA	NA	NA	NA	NA	3	NA
Cep192	2	NA	3	NA	1	NA	2	NA	NA	NA	NA	NA	NA	NA	NA	NA	3	NA	NA	NA	NA	NA
Cep250	NA	1	NA	NA	NA	NA	NA	NA	NA	NA	NA	NA	NA	NA	NA	NA	5	NA	NA	NA	NA	NA
Cep350	NA	NA	NA	NA	NA	NA	NA	NA	NA	NA	NA	NA	NA	NA	2	NA	NA	3	NA	NA	NA	NA
Cep41	NA	NA	NA	NA	NA	NA	NA	NA	NA	NA	4	NA	NA	2	4	NA	NA	NA	NA	NA	NA	NA
Cep44	NA	NA	3	NA	NA	NA	NA	NA	NA	NA	NA	NA	NA	2	NA	NA	NA	NA	NA	NA	NA	NA
Cep55	NA	NA	NA	NA	NA	NA	2	3	NA	NA	NA	NA	NA	NA	NA	NA	NA	NA	NA	NA	NA	NA
Cep57l1	NA	NA	NA	NA	NA	NA	2	1	NA	5	NA	1	NA	NA	NA	NA	2	NA	NA	7	NA	NA
Cep63	NA	NA	NA	NA	NA	2	NA	NA	NA	NA	NA	NA	NA	NA	NA	NA	NA	2	NA	1	NA	NA
Cep68	NA	NA	NA	NA	NA	NA	1	2	NA	NA	NA	NA	NA	NA	NA	NA	NA	NA	NA	NA	NA	NA
Cep70	2	NA	2	NA	NA	NA	1	NA	NA	2	NA	NA	NA	NA	1	NA	6	NA	NA	NA	NA	NA
[truncated: 8,836 more rows]
