# Supplementary material for: A holistic view of mouse enhancer architectures reveals analogous pleiotropic effects and correlation with human disease
Source: BMC Genomics. 2020 Nov 2;21:754. doi: 10.1186/s12864-020-07109-5 (PMC7607678; doi:10.1186/s12864-020-07109-5)
Supplement: Supplementary file 6 — Additional file 6. Gene Ontology enrichment of genes within SEC and TEC. [file 12864_2020_7109_MOESM6_ESM.xlsx]

## Sheet: GO_SEC
Category	ID	Name	p-value	q-value FDR B&H	Hit Count in Query List	Hit Count in Genome	Hit in Query List
GO: Molecular Function	GO:0000981	RNA polymerase II transcription factor activity, sequence-specific DNA binding	2.229e-13	6.642e-10	195	675	NCOA3,KCNH8,FOXI3,AHR,ZFAT,FOXO6,BARX2,CGGBP1,BHLHE40,TP63,ZFHX3,ATF3,GRHL3,BACH1,BCL6,PRDM1,NR1I2,KLF9,KLF5,FUBP3,RUNX1,RUNX3,CDX2,KLF4,HAND1,ONECUT2,ISX,GATA5,BATF2,CREB1,CREB5,CTCFL,NKX2-5,GLIS1,ZNF536,ZBTB20,ZNF280B,ZEB2,EHF,ARNT2,DLX4,DMRT1,NR1H4,NR2E3,EBF1,MLXIPL,ELK3,EN1,LEF1,EPAS1,ESR1,ESRRB,ESRRG,ETS1,ETS2,ETV4,ETV5,IKZF1,FOXJ1,FOXC2,FOXO1,BATF,FOSL2,FOXD3,CTCF,NR5A2,FOXP1,NR5A1,SIX2,GAT…
GO: Molecular Function	GO:0000982	transcription factor activity, RNA polymerase II proximal promoter sequence-specific DNA binding	2.692e-12	4.011e-09	119	365	NCOA3,ZFAT,BHLHE40,TP63,ATF3,BACH1,PRDM1,KLF5,FUBP3,KLF4,HAND1,ONECUT2,BATF2,CREB1,CREB5,CTCFL,NKX2-5,ZNF536,ZBTB20,EHF,ARNT2,DLX4,NR1H4,EBF1,MLXIPL,ELK3,EN1,LEF1,EPAS1,ESR1,ETS1,ETS2,ETV4,FOXJ1,FOXC2,FOXO1,BATF,FOSL2,CTCF,NR5A2,SIX2,GATA1,GATA2,GATA3,SIX4,GFI1,GLI2,GLI3,ATF7,FOXA2,HNF4A,HNRNPK,RBPJ,MYOCD,SCRT2,INSM1,IRF4,JUN,SMAD2,BCL11A,MEF2C,MEIS1,MEIS2,CYS1,MITF,MKX,MYB,MYBL2,MYC,MYOG,NFATC1,…
GO: Molecular Function	GO:0001228	transcriptional activator activity, RNA polymerase II transcription regulatory region sequence-specific DNA binding	3.376e-11	3.354e-08	114	357	NCOA3,ZFAT,BARX2,TP63,ATF3,GRHL3,BACH1,NR1I2,KLF9,KLF5,FUBP3,RUNX1,KLF4,ONECUT2,GATA5,CREB1,CREB5,CTCFL,NKX2-5,GLIS1,ZEB2,EHF,ARNT2,DMRT1,NR1H4,EBF1,ELK3,LEF1,EPAS1,ESR1,ESRRG,ETV4,ETV5,FOXJ1,FOXC2,BATF,CTCF,NR5A2,SIX2,GATA1,GATA2,GATA3,GATA4,GATA6,SIX4,GLI2,GLI3,CREB3L3,FOXA2,HNF4A,HNRNPK,RBPJ,MYOCD,IRF4,SCX,JUN,LMO2,SMAD2,MAF,MEF2C,MEIS1,MEIS2,CYS1,MITF,MKX,MYB,MYBL2,MYC,MYOG,NEUROD2,NFATC1,NFE…
GO: Molecular Function	GO:0019904	protein domain specific binding	6.699e-11	4.991e-08	198	729	ACTN1,ACTN2,PICALM,AXIN2,FZD1,FZD4,FZD7,ADRB1,ARHGAP31,UTF1,CUL3,CALCOCO1,APOBEC1,BHLHE40,DENND1A,TCAP,TP63,SKAP1,DYNLL1,ATP2B1,ATP2B2,ATP2B3,ATP2B4,BAK1,FADD,SYNGAP1,BMP2,CACNA1D,CALM1,CALM2,LDB2,CD3E,CDH1,DLGAP2,DLGAP1,DLGAP3,ARHGAP29,TJP2,ABCC2,QKI,NIPBL,HOMER2,AKAP7,RPH3AL,LITAF,SCAMP1,ZNF521,CPE,BCAR1,KIF20B,SLC22A12,RGS6,ERC2,RAPGEF2,CXADR,DAB1,DAP,SIRPA,DNAJC6,DDC,CABYR,DLG2,SH3BGRL2,DRD3,…
GO: Molecular Function	GO:0042802	identical protein binding	1.289e-10	7.683e-08	330	1359	ABAT,AOC1,ACAT1,ACHE,ACTN1,ACTN2,ACVR1,TENM2,DSCAML1,PICALM,ADD2,FZD1,FZD4,ADH7,CCR2,ADORA2A,ADRA2A,ADRB2,ADRB3,AHCY,C1QTNF3,ALB,EEA1,ALDH9A1,ABCD2,ALDOB,AMBP,CUL3,BIN1,ANXA4,ANXA6,APAF1,APLP1,APLP2,ALS2,APOA1,APOA4,CASTOR2,BHLHE40,STC2,ASGR1,TP63,ASNS,ASS1,DYNLL1,ATF3,CADM3,BAK1,FADD,BCAT1,BMP2,BNIP3,DST,BRAF,BST2,C1QB,BCL10,CAMK2A,CAMK2B,CAMK2D,SYT6,RNF8,CASQ2,CAT,CAV1,CAV2,RUNX1,RUNX1T1,CBLN1,…
GO: Molecular Function	GO:0046873	metal ion transmembrane transporter activity	8.494e-10	4.219e-07	126	426	KCNH8,ASIC2,PKD1L2,SLC24A4,STIM2,KCNAB2,AQP1,KCNK5,ATP1A3,SLC4A4,ATP1B1,FXYD2,ATP2B1,ATP2B2,ATP2B3,ATP2B4,ATP4B,CACNA1I,CACNA1A,CACNA1D,CACNA1E,SLC13A2,SLC28A1,CACNA2D2,SLC24A2,SLC10A6,CNGA1,CPOX,SLC32A1,TMEM37,KCNG2,ABCC9,CACNG7,KCNK9,CACNG3,TRPV2,SLC9A6,SLC34A2,CACNG5,SLC17A3,GAS6,GRIN2A,GRIN2B,CACNA2D4,ITPR1,ITPR2,KCNA2,KCNA5,KCNB1,KCNC1,KCNC3,KCND3,KCNF1,KCNH1,KCNJ1,KCNJ4,KCNJ5,KCNJ6,KCNJ11,K…
GO: Molecular Function	GO:0050839	cell adhesion molecule binding	1.232e-09	5.244e-07	73	208	ACTN1,ACTN2,TENM2,ANK3,APC,PLPP3,NUMB,CADM3,ADAM23,WISP1,PROM1,DST,CDH1,CDH13,CDH17,NRXN3,NRXN2,COL4A3,COL5A1,CPE,CLDN7,CTGF,CXADR,DAB2,DSG2,DSP,S1PR3,EGFR,EMP2,FBLN1,FBN1,FGB,FGF1,GPNMB,FBLN5,FN1,OLFM4,ADAM2,GFRA1,MMP24,GRIN2A,GRIN2B,ICAM2,IGF1,ITGA6,ITGA4,ITGB2,ITGB6,KDR,L1CAM,EPCAM,ADAM11,CD200,NOS2,P2RX4,TIGIT,PSEN1,PTPRD,TBC1D2,SDCBP,SELL,SRC,SYK,TGFBI,THBS1,THY1,ICAM5,CRTAM,TSPAN4,CADM1,UTR…
GO: Molecular Function	GO:0008092	cytoskeletal protein binding	1.6e-09	5.961e-07	226	886	ACTN1,ACTN2,ADD2,ADORA2A,MKL2,MICAL3,ALDOB,KIF17,KIF6,BIN1,SHROOM3,ANK1,ANK2,ANK3,ENC1,APBB1,APC,LMOD2,TCAP,PHACTR1,RAB11A,PROM1,DST,AGBL1,CDK5R2,CACNA1D,CALD1,CALM1,CALM2,CAMK2B,CAMK2D,CAPN1,CAPN2,CAPN3,WHAMM,PSTPIP1,CDH1,MAGI1,DLG5,MYO3B,CLTC,HOMER2,RPH3AL,MYRIP,RAB3D,KIF20B,CRMP1,CLIP3,FEZ1,SIPA1L1,PHACTR3,TOR1AIP1,PHACTR2,KIF26A,DCX,FBXO25,VILL,DNASE1,DYNC1I1,BCL2L11,ARPC5,ARL4C,KLHL5,LRPPRC,…
GO: Molecular Function	GO:0022857	transmembrane transporter activity	6.344e-09	2.101e-06	250	1014	ABCA4,KCNH8,ASIC2,PKD1L2,SLC24A4,SLC44A5,ABCD2,STIM2,SLC25A5,ANXA6,PEX3,KCNAB2,AQP1,AQP4,AQP6,AQP7,AQP9,KCNK5,SLC17A8,ATP1A3,SLC4A4,ATP1B1,FXYD2,ATP2B1,ATP2B2,ATP2B3,ATP2B4,ATP4B,ATP5MC3,ATP5PF,ATP6V1A,ATP6V1B2,ATP6V1C1,AZGP1,SLC25A26,CACNA1I,CACNA1A,CACNA1D,CACNA1E,CALM1,CALM2,SLC13A2,SLC5A11,SLC16A5,SLC28A1,COX7A2L,CDH17,CACNA2D2,CHRNA1,CHRNA2,CHRNA4,SLC22A6,CLCN2,SLC24A2,SLC22A13,SLC10A6,ABCC2…
GO: Molecular Function	GO:0022890	inorganic cation transmembrane transporter activity	1.227e-08	3.657e-06	148	542	KCNH8,ASIC2,PKD1L2,SLC24A4,SLC44A5,STIM2,KCNAB2,AQP1,KCNK5,ATP1A3,SLC4A4,ATP1B1,FXYD2,ATP2B1,ATP2B2,ATP2B3,ATP2B4,ATP4B,ATP5MC3,ATP5PF,ATP6V1A,ATP6V1B2,ATP6V1C1,CACNA1I,CACNA1A,CACNA1D,CACNA1E,SLC13A2,SLC28A1,COX7A2L,CACNA2D2,SLC24A2,SLC10A6,CNGA1,COX6C,CPOX,SLC32A1,TMEM37,KCNG2,ABCC9,CACNG7,KCNK9,ATP6AP1L,CACNG3,TRPV2,SLC9A6,RHCG,SLC34A2,CACNG5,ATP5S,SLC17A3,GAS6,GRIN2A,GRIN2B,CACNA2D4,ITPR1,ITP…
GO: Molecular Function	GO:0001227	transcriptional repressor activity, RNA polymerase II transcription regulatory region sequence-specific DNA binding	2.976e-08	8.061e-06	63	182	CGGBP1,BHLHE40,ATF3,BACH1,BCL6,PRDM1,CDX2,HAND1,ISX,GLIS1,ZNF536,ZBTB20,ZNF280B,DLX4,MLXIPL,EN1,ETS2,IKZF1,FOXO1,FOXD3,CTCF,GATA1,GATA3,GFI1,ATF7,KLF12,BACH2,HMX1,SCRT2,INSM1,JARID2,BCL11A,MITF,MKX,NFATC1,NFIL3,PCBP3,OVOL1,E2F7,POU5F1,PPARA,PROX1,BHLHE41,FEZF2,GLIS3,REST,E2F8,SALL1,SATB1,RCOR1,AEBP2,TBX3,CUX2,TCF7,ZFP90,TFAP2C,TGIF1,NACC2,HEY1,ZNF281,ZBTB16,ZNF217,HMGA2
GO: Molecular Function	GO:0008324	cation transmembrane transporter activity	3.353e-08	8.183e-06	168	642	KCNH8,ASIC2,PKD1L2,SLC24A4,SLC44A5,STIM2,KCNAB2,AQP1,KCNK5,ATP1A3,SLC4A4,ATP1B1,FXYD2,ATP2B1,ATP2B2,ATP2B3,ATP2B4,ATP4B,ATP5MC3,ATP5PF,ATP6V1A,ATP6V1B2,ATP6V1C1,CACNA1I,CACNA1A,CACNA1D,CACNA1E,SLC13A2,SLC28A1,COX7A2L,CACNA2D2,CHRNA1,CHRNA2,CHRNA4,SLC24A2,SLC22A13,SLC10A6,CNGA1,COX6C,CPOX,SLC32A1,TMEM37,KCNG2,ABCC9,CACNG7,SLC25A15,KCNK9,ATP6AP1L,CACNG3,TRPV2,SLC9A6,RHCG,SLC34A2,PEX5L,CACNG5,ATP5S,…
GO: Molecular Function	GO:0042803	protein homodimerization activity	3.57e-08	8.183e-06	207	826	ABAT,AOC1,ACAT1,ACHE,ACTN1,ACTN2,ACVR1,TENM2,DSCAML1,ADD2,FZD1,FZD4,ADH7,CCR2,ADRA2A,ADRB2,ADRB3,EEA1,ALDH9A1,ABCD2,AMBP,CUL3,ANXA6,ALS2,APOA4,BHLHE40,STC2,ASGR1,ASNS,DYNLL1,ATF3,CADM3,BAK1,BMP2,BNIP3,DST,BST2,C1QB,BCL10,CAMK2A,CAMK2B,CAMK2D,SYT6,RNF8,CASQ2,CAT,CAV2,RUNX1,RUNX1T1,CBLN1,KYAT1,CD2,CD247,CD4,CD8A,CD28,RABEP1,CDA,CDH13,LRRFIP1,CER1,SLC22A6,GRHPR,TBC1D22A,HAND1,EIF2AK3,HOMER2,RCHY1,MT…
GO: Molecular Function	GO:0001067	regulatory region nucleic acid binding	4.279e-08	9.107e-06	215	866	NCOA3,ACTL6A,EOMES,AHR,ZFAT,CALCOCO1,BARX2,CGGBP1,BHLHE40,TP63,ZFHX3,ATF3,BACH1,BCL6,PRDM1,NR1I2,KLF9,KLF5,FUBP3,RUNX1,RUNX3,TBX19,CDX2,KLF4,HAND1,ONECUT2,H2AFY,GATA5,BATF2,CREB1,CTCFL,ZNF516,NKX2-5,GLIS1,ZNF536,HDAC4,GADD45A,EHF,ARNT2,DLX1,DLX4,DMRT1,NR1H4,EBF1,HIVEP3,MLXIPL,ELK3,EN1,LEF1,ESR1,ESRRB,ESRRG,ETS2,ETV4,ETV5,IKZF1,ZIC4,BASP1,NLRC5,FOXJ1,FOXC2,NCOA2,BATF,FOSL2,FOXD3,CTCF,NR5A2,NR5A1,S…
GO: Molecular Function	GO:0098772	molecular function regulator	4.669e-08	9.276e-06	330	1430	ABR,ACTN2,ELFN2,AXIN2,ADH7,PLEKHG1,ADRB1,ADRB2,ARHGAP31,AHSG,ARHGAP20,PREX1,ARHGAP21,AMBP,STIM2,ANGPT1,DPP10,RGS5,ANXA4,APAF1,KCNAB2,APC,APLP2,ALS2,APOA1,APOA4,APOBEC1,APOC3,DENND1A,PPP4R4,ARF4,RHOH,SOCS1,SERPINC1,DYNLL1,ATP1B1,FXYD2,ATP2B4,PHACTR1,CCND1,BCR,FGF17,SYNGAP1,BMP2,BST2,BCL10,CDK5R2,CALM1,CALM2,KALRN,CAMK2A,CAMK2B,CAMK2D,CAPN3,BRSK2,ARTN,CAV1,CCNE1,CCNH,CCNT2,RABEP1,ARHGEF1,DGKI,ALPK2…
GO: Molecular Function	GO:0044212	transcription regulatory region DNA binding	6.046e-08	1.106e-05	213	860	NCOA3,ACTL6A,EOMES,AHR,ZFAT,CALCOCO1,BARX2,CGGBP1,BHLHE40,TP63,ZFHX3,ATF3,BACH1,BCL6,PRDM1,NR1I2,KLF9,KLF5,FUBP3,RUNX1,RUNX3,TBX19,CDX2,KLF4,HAND1,ONECUT2,H2AFY,GATA5,BATF2,CREB1,CTCFL,ZNF516,NKX2-5,GLIS1,ZNF536,HDAC4,GADD45A,EHF,ARNT2,DLX1,DLX4,DMRT1,NR1H4,EBF1,HIVEP3,MLXIPL,ELK3,EN1,LEF1,ESR1,ESRRB,ESRRG,ETS2,ETV4,ETV5,IKZF1,ZIC4,BASP1,NLRC5,FOXJ1,FOXC2,NCOA2,BATF,FOSL2,FOXD3,CTCF,NR5A2,NR5A1,S…
GO: Molecular Function	GO:0015077	monovalent inorganic cation transmembrane transporter activity	6.312e-08	1.106e-05	108	375	KCNH8,ASIC2,SLC24A4,SLC44A5,KCNAB2,AQP1,KCNK5,ATP1A3,SLC4A4,ATP1B1,FXYD2,ATP4B,ATP5MC3,ATP5PF,ATP6V1A,ATP6V1B2,ATP6V1C1,SLC13A2,SLC28A1,COX7A2L,SLC24A2,SLC10A6,CNGA1,COX6C,CPOX,SLC32A1,KCNG2,ABCC9,KCNK9,ATP6AP1L,SLC9A6,RHCG,SLC34A2,ATP5S,SLC17A3,KCNA2,KCNA5,KCNB1,KCNC1,KCNC3,KCND3,KCNF1,KCNH1,KCNJ1,KCNJ4,KCNJ5,KCNJ6,KCNJ11,KCNJ12,KCNJ15,KCNK1,KCNK3,KCNMA1,KCNMB1,KCNN2,KCNQ2,KCNQ3,SLC44A3,SLC6A19,…
GO: Molecular Function	GO:0015075	ion transmembrane transporter activity	8.371e-08	1.386e-05	215	873	KCNH8,ASIC2,PKD1L2,SLC24A4,SLC44A5,STIM2,ANXA6,PEX3,KCNAB2,AQP1,AQP6,AQP9,KCNK5,SLC17A8,ATP1A3,SLC4A4,ATP1B1,FXYD2,ATP2B1,ATP2B2,ATP2B3,ATP2B4,ATP4B,ATP5MC3,ATP5PF,ATP6V1A,ATP6V1B2,ATP6V1C1,CACNA1I,CACNA1A,CACNA1D,CACNA1E,CALM1,CALM2,SLC13A2,SLC16A5,SLC28A1,COX7A2L,CACNA2D2,CHRNA1,CHRNA2,CHRNA4,SLC22A6,CLCN2,SLC24A2,SLC22A13,SLC10A6,ABCC2,CNGA1,SLC4A8,COX6C,CPOX,SLC22A12,SLC32A1,TMEM37,CYBB,KCNG2…
GO: Molecular Function	GO:0046983	protein dimerization activity	1.113e-07	1.746e-05	305	1317	NCOA3,ABAT,AOC1,ACAT1,ACHE,ACTN1,ACTN2,ACVR1,TENM2,DSCAML1,ADD2,FZD1,FZD4,ADH7,CCR2,ADORA2A,HIST1H2AL,ADRA1B,ADRA2A,ADRB1,ADRB2,ADRB3,AGTR1,AHR,EEA1,ALDH9A1,ABCD2,AMBP,CUL3,BIN1,ANXA6,PEX3,ALS2,APOA4,BHLHE40,STC2,ASGR1,ASNS,DYNLL1,ATF3,ATP4B,CADM3,BAK1,SUCLG1,BMP2,BNIP3,DST,BRAF,BST2,C1QB,BCL10,CAMK2A,CAMK2B,CAMK2D,CAPN2,SYT6,RNF8,CASQ2,CAT,CAV1,CAV2,RUNX1,RUNX1T1,CBLN1,KYAT1,CD2,CD3E,CD247,CD4,C…
GO: Molecular Function	GO:0005215	transporter activity	1.282e-07	1.865e-05	300	1294	ABCA4,KCNH8,ASIC2,PKD1L2,SLC24A4,SLC44A5,OSBPL5,OSBPL8,ABCD2,STIM2,SLC25A5,ANXA6,PEX3,KCNAB2,APOA1,APOA4,APOB,APOD,AQP1,AQP4,AQP6,AQP7,AQP9,KCNK5,SLC17A8,ATP1A3,SLC4A4,ATP1B1,FXYD2,ATP2B1,ATP2B2,ATP2B3,ATP2B4,ATP4B,ATP5MC3,ATP5PF,ATP6V1A,ATP6V1B2,ATP6V1C1,AZGP1,SLC25A26,CACNA1I,CACNA1A,ATP8B3,CACNA1D,CACNA1E,CALM1,CALM2,SLC13A2,SLC5A11,SLC16A5,SLC28A1,COX7A2L,CDH17,CACNA2D2,CHRNA1,CHRNA2,CHRNA4,P…
GO: Molecular Function	GO:0001077	transcriptional activator activity, RNA polymerase II proximal promoter sequence-specific DNA binding	1.38e-07	1.865e-05	80	259	NCOA3,ZFAT,TP63,KLF5,FUBP3,KLF4,ONECUT2,CREB1,CREB5,CTCFL,NKX2-5,EHF,ARNT2,NR1H4,EBF1,ELK3,LEF1,EPAS1,ESR1,ETV4,FOXJ1,FOXC2,BATF,NR5A2,SIX2,GATA1,GATA2,GATA3,SIX4,GLI2,GLI3,FOXA2,HNF4A,HNRNPK,RBPJ,MYOCD,IRF4,JUN,SMAD2,MEF2C,MEIS1,MEIS2,CYS1,MITF,MKX,MYB,MYBL2,MYC,MYOG,NFATC1,OTX2,PAX5,PBX1,PITX1,POU5F1,PPARA,GLIS3,RELB,GSX1,NEUROD6,SOX2,SOX4,SOX9,SOX11,SREBF1,CAMTA1,TCF4,HNF1A,TCF7L2,AKNA,TEAD1,T…
GO: Molecular Function	GO:0003705	transcription factor activity, RNA polymerase II distal enhancer sequence-specific binding	1.424e-07	1.865e-05	41	104	KCNH8,AHR,BHLHE40,ZFHX3,BACH1,GATA5,CREB1,NKX2-5,ZEB2,NR1H4,LEF1,FOXC2,NR5A2,NR5A1,GATA4,GATA6,BACH2,FOXA2,HNF4A,IRF8,SCX,JUN,MEF2C,MEIS1,MITF,MYOG,NFATC1,NFE2L1,SIX6,POU3F3,PROX1,BHLHE41,PURA,REL,SOX9,SOX11,TBXT,HNF1B,NKX2-1,TLE4,ZBTB16
GO: Molecular Function	GO:0005543	phospholipid binding	1.439e-07	1.865e-05	109	385	ACTN2,DYSF,PICALM,OSBPL1A,OSBPL5,OSBPL8,OSBPL10,EEA1,ALDOB,PREX1,SYT13,CAVIN2,ANXA4,ANXA6,ANXA13,APOA1,APOA4,APOB,AMER3,APOC3,WDFY4,DENND1A,ZFYVE28,PXDC1,SYT6,SYT7,PCTP,RPH3AL,SH3PXD2A,RAPGEF2,DAB1,DAB2,ASAP1,ARHGAP44,LPAR1,SNX29,SYT16,MYOF,RASGRP1,PLEKHA2,MTSS1L,F10,FABP1,RPS6KC1,SNX7,AGAP1,PSD2,SGIP1,NR5A2,DAPP1,NR5A1,RAPGEF6,GAP43,GAS6,MAP1LC3A,FERMT2,GOT2,GRB7,CD300A,HMGB1,ING2,INPPL1,ITPR1,I…
GO: Molecular Function	GO:0001012	RNA polymerase II regulatory region DNA binding	2.309e-07	2.867e-05	163	636	NCOA3,ACTL6A,EOMES,ZFAT,BARX2,CGGBP1,ATF3,BACH1,BCL6,PRDM1,NR1I2,KLF9,KLF5,FUBP3,RUNX1,RUNX3,CDX2,HAND1,ONECUT2,H2AFY,GATA5,BATF2,CREB1,CTCFL,NKX2-5,GLIS1,ZNF536,EHF,ARNT2,DLX1,DLX4,DMRT1,NR1H4,EBF1,MLXIPL,ELK3,EN1,LEF1,ESR1,ESRRB,ESRRG,ETS2,ETV4,ETV5,IKZF1,ZIC4,NLRC5,FOXJ1,NCOA2,BATF,FOSL2,FOXD3,CTCF,NR5A2,NR5A1,SIX2,GATA1,GATA2,GATA3,GATA4,GATA6,GBX2,SIX4,GLI2,GLI3,CREB3L3,ATF7,H3F3A,KLF12,BACH…
GO: Molecular Function	GO:0000976	transcription regulatory region sequence-specific DNA binding	2.824e-07	3.366e-05	177	704	ACTL6A,EOMES,ZFAT,BARX2,CGGBP1,ZFHX3,ATF3,BACH1,BCL6,PRDM1,NR1I2,KLF9,KLF5,FUBP3,RUNX1,RUNX3,TBX19,CDX2,KLF4,HAND1,ONECUT2,H2AFY,GATA5,BATF2,CREB1,CTCFL,ZNF516,NKX2-5,GLIS1,ZNF536,EHF,ARNT2,DLX1,DLX4,DMRT1,NR1H4,EBF1,MLXIPL,ELK3,EN1,LEF1,ESR1,ESRRB,ESRRG,ETS2,ETV4,ETV5,IKZF1,ZIC4,NLRC5,FOXJ1,NCOA2,BATF,FOSL2,FOXD3,CTCF,NR5A2,NR5A1,SIX2,GATA1,GATA2,GATA3,GATA4,GATA6,GBX2,SIX4,GLI2,GLI3,CREB3L3,ATF…
GO: Molecular Function	GO:0000977	RNA polymerase II regulatory region sequence-specific DNA binding	3.322e-07	3.717e-05	161	630	ACTL6A,EOMES,ZFAT,BARX2,CGGBP1,ATF3,BACH1,BCL6,PRDM1,NR1I2,KLF9,KLF5,FUBP3,RUNX1,RUNX3,CDX2,HAND1,ONECUT2,H2AFY,GATA5,BATF2,CREB1,CTCFL,NKX2-5,GLIS1,ZNF536,EHF,ARNT2,DLX1,DLX4,DMRT1,NR1H4,EBF1,MLXIPL,ELK3,EN1,LEF1,ESR1,ESRRB,ESRRG,ETS2,ETV4,ETV5,IKZF1,ZIC4,NLRC5,FOXJ1,NCOA2,BATF,FOSL2,FOXD3,CTCF,NR5A2,NR5A1,SIX2,GATA1,GATA2,GATA3,GATA4,GATA6,GBX2,SIX4,GLI2,GLI3,CREB3L3,ATF7,H3F3A,KLF12,BACH2,HMX1…
GO: Molecular Function	GO:0008289	lipid binding	3.368e-07	3.717e-05	176	701	ACTN2,DYSF,PICALM,ACOX2,ADH7,OSBPL1A,OSBPL5,OSBPL7,OSBPL8,OSBPL10,OPN5,ALB,EEA1,ALDOB,PREX1,SYT13,CAVIN2,ANXA4,ANXA6,ANXA13,PEX3,APOA1,APOA4,APOB,AMER3,APOC3,APOD,WDFY4,DENND1A,ZFYVE28,CYP4F12,ATP1A3,ATP5MC3,PXDC1,INPP4B,CDK5R2,SYT6,CAV1,SYT7,CD14,CD36,PCTP,KL,RASGRP3,RPH3AL,CLIP3,SH3PXD2A,OSBPL3,PITPNM3,CLINT1,RAPGEF2,CYP11A1,DAB1,DAB2,PITPNC1,ASAP1,ARHGAP44,IQSEC1,NR1H4,S1PR1,LPAR1,S1PR3,SNX29,…
GO: Molecular Function	GO:0005088	Ras guanyl-nucleotide exchange factor activity	4.673e-07	4.973e-05	72	232	ABR,ACTN2,PLEKHG1,ADRB1,PREX1,ANGPT1,ALS2,DENND1A,BCR,FGF17,CALM1,CALM2,KALRN,CAMK2A,CAMK2B,CAMK2D,ARTN,ARHGEF1,KL,RASGRP3,NRG2,CSF2,CSF2RB,PLEKHG3,ARHGEF3,RAPGEF2,RAPGEF5,TIAM2,SERGEF,RASGRP1,EGFR,FARP1,DENND4A,FGF1,FGF4,FGF7,VAV3,FGFR2,FRS3,GFRA1,GFRA2,RAPGEF4,RAPGEF1,GRIN2A,GRIN2B,GRIN2C,KNDC1,IL2RA,IL5RA,KIT,NCAM1,DENND6A,ALS2CL,RASGEF1B,ARHGEF38,PTPRA,DOCK10,DENND3,PREX2,RAB3GAP1,SOS1,NRG4,S…
GO: Molecular Function	GO:0005261	cation channel activity	5.573e-07	5.658e-05	89	306	KCNH8,ASIC2,PKD1L2,SLC24A4,STIM2,KCNAB2,AQP1,KCNK5,CACNA1I,CACNA1A,CACNA1D,CACNA1E,CACNA2D2,CHRNA1,CHRNA2,CHRNA4,SLC24A2,CNGA1,TMEM37,KCNG2,ABCC9,CACNG7,KCNK9,CACNG3,TRPV2,PEX5L,CACNG5,GAS6,GRIN2A,GRIN2B,GRIN2C,CACNA2D4,ITPR1,ITPR2,KCNA2,KCNA5,KCNB1,KCNC1,KCNC3,KCND3,KCNF1,KCNH1,KCNJ1,KCNJ4,KCNJ5,KCNJ6,KCNJ11,KCNJ12,KCNJ15,KCNK1,KCNK3,KCNMA1,KCNMB1,KCNN2,KCNQ2,KCNQ3,PKD1L1,OPRM1,P2RX4,KCNK10,PKD1…
GO: Molecular Function	GO:0019899	enzyme binding	5.696e-07	5.658e-05	421	1929	ABAT,ACAT1,ACR,ELFN2,AXIN2,FZD4,CCR2,ADORA2A,HIST1H2AL,ADRA2A,ADRB2,AGTR1,MICAL3,ALB,ALDOB,PREX1,CAVIN2,CUL3,CUL1,BIN1,ANGPT1,ANK1,ANK2,SLC25A5,RANBP3,APBB1,APC,ALS2,APOA1,APOB,DENND1A,ARG2,RHOH,RUVBL1,STC2,SKAP1,DDRGK1,SOCS1,SERPINC1,DYNLL1,ZFHX3,ATP1B1,ATP2B4,PHACTR1,TNFRSF14,FADD,CCND1,BCR,PRDM1,SYNGAP1,KSR1,BNIP3,BRAF,SPHK1,BTG1,TAX1BP1,BCL10,CALM1,CALM2,KALRN,CAMK2B,CAMK2D,CAPN3,BRSK2,RNF8,W…
GO: Molecular Function	GO:0001078	transcriptional repressor activity, RNA polymerase II proximal promoter sequence-specific DNA binding	8.83e-07	8.077e-05	42	114	BHLHE40,ATF3,BACH1,PRDM1,HAND1,ZNF536,ZBTB20,DLX4,MLXIPL,EN1,ETS2,FOXO1,CTCF,GATA1,GATA3,GFI1,ATF7,SCRT2,INSM1,BCL11A,MKX,NFIL3,OVOL1,PPARA,PROX1,BHLHE41,GLIS3,REST,E2F8,SALL1,RCOR1,AEBP2,TBX3,CUX2,ZFP90,TFAP2C,TGIF1,NACC2,HEY1,ZNF281,ZNF217,HMGA2
GO: Molecular Function	GO:1990837	sequence-specific double-stranded DNA binding	9.042e-07	8.077e-05	181	735	ACTL6A,EOMES,ZFAT,BARX2,CGGBP1,ZFHX3,ATF3,BACH1,BCL6,PRDM1,NR1I2,KLF9,KLF5,FUBP3,RUNX1,RUNX3,TBX19,CDX2,KLF4,HAND1,ONECUT2,H2AFY,GATA5,BATF2,CREB1,CTCFL,ZNF516,NKX2-5,GLIS1,ZNF536,EHF,ARNT2,DLX1,DLX4,DMRT1,NR1H4,EBF1,MLXIPL,ELK3,EN1,LEF1,ESR1,ESRRB,ESRRG,ETS2,ETV4,ETV5,IKZF1,ZIC4,NLRC5,FOXJ1,NCOA2,BATF,FOSL2,FOXD3,CTCF,NR5A2,NR5A1,SIX2,GATA1,GATA2,GATA3,GATA4,GATA6,GBX2,SIX4,GLI2,GLI3,CREB3L3,ATF…
GO: Molecular Function	GO:0022832	voltage-gated channel activity	9.215e-07	8.077e-05	63	198	KCNH8,ASIC2,KCNAB2,KCNK5,CACNA1I,CACNA1A,CACNA1D,CACNA1E,CACNA2D2,CLCN2,CNGA1,TMEM37,CYBB,KCNG2,CACNG7,KCNK9,CACNG3,GPR89B,CACNG5,SLC17A3,GAS6,GRIN2A,CACNA2D4,KCNA2,KCNA5,KCNB1,KCNC1,KCNC3,KCND3,KCNF1,KCNH1,KCNJ1,KCNJ4,KCNJ5,KCNJ6,KCNJ11,KCNJ12,KCNJ15,KCNK1,KCNK3,KCNMA1,KCNQ2,KCNQ3,CLIC5,OPRM1,KCNK10,TRPM4,ANO1,REST,KCNIP2,KCNIP1,SCN2B,SCN5A,SNAP25,TPCN2,KCNG3,NCS1,KCNH4,KCNH3,KCNK13,KCNK12,KCNAB…
GO: Molecular Function	GO:0005244	voltage-gated ion channel activity	9.215e-07	8.077e-05	63	198	KCNH8,ASIC2,KCNAB2,KCNK5,CACNA1I,CACNA1A,CACNA1D,CACNA1E,CACNA2D2,CLCN2,CNGA1,TMEM37,CYBB,KCNG2,CACNG7,KCNK9,CACNG3,GPR89B,CACNG5,SLC17A3,GAS6,GRIN2A,CACNA2D4,KCNA2,KCNA5,KCNB1,KCNC1,KCNC3,KCND3,KCNF1,KCNH1,KCNJ1,KCNJ4,KCNJ5,KCNJ6,KCNJ11,KCNJ12,KCNJ15,KCNK1,KCNK3,KCNMA1,KCNQ2,KCNQ3,CLIC5,OPRM1,KCNK10,TRPM4,ANO1,REST,KCNIP2,KCNIP1,SCN2B,SCN5A,SNAP25,TPCN2,KCNG3,NCS1,KCNH4,KCNH3,KCNK13,KCNK12,KCNAB…
GO: Molecular Function	GO:0015079	potassium ion transmembrane transporter activity	1.099e-06	9.356e-05	50	146	KCNH8,SLC24A4,KCNAB2,AQP1,KCNK5,ATP1A3,ATP1B1,FXYD2,ATP4B,SLC24A2,CNGA1,CPOX,KCNG2,ABCC9,KCNK9,KCNA2,KCNA5,KCNB1,KCNC1,KCNC3,KCND3,KCNF1,KCNH1,KCNJ1,KCNJ4,KCNJ5,KCNJ6,KCNJ11,KCNJ12,KCNJ15,KCNK1,KCNK3,KCNMA1,KCNMB1,KCNN2,KCNQ2,KCNQ3,KCNK10,REST,TMEM38B,KCNIP2,KCNIP1,SNAP25,SLC9A8,KCNG3,KCNH4,KCNH3,KCNK13,KCNK12,KCNAB1
GO: Molecular Function	GO:0001085	RNA polymerase II transcription factor binding	2.511e-06	0.0002078	42	118	EOMES,GFI1B,TTC8,BHLHE40,RUVBL1,KLF4,GATA5,CREB1,ERCC1,ERCC4,CITED2,DACT1,ANKRD1,GATA1,GATA2,GATA3,GATA4,GATA6,HCLS1,HNF4A,HSPA4,ID4,RBPJ,JUN,LMO2,MKX,NFATC1,DUSP26,PITX1,EXOSC9,PPARA,BHLHE41,BBS10,SALL1,DMAP1,LPIN1,TBXT,TCF4,TBX3,TCF7L2,TRPS1,CSRP3
GO: Molecular Function	GO:0043565	sequence-specific DNA binding	3.882e-06	0.0003127	251	1096	ACTL6A,FOXI3,EOMES,MTA3,AHR,ZFAT,FOXO6,CALCOCO1,BARX2,CGGBP1,TP63,ZFHX3,ATF3,GRHL3,BACH1,BCL6,PRDM1,NR1I2,KLF9,KLF5,MYRF,FUBP3,RUNX1,RUNX3,TBX19,CDX2,KLF4,HAND1,ONECUT2,ISX,H2AFY,GATA5,BATF2,CREB1,CREB5,CTCFL,ZNF516,NKX2-5,GLIS1,ZNF536,ZFP42,HDAC4,IRX4,EHF,ARNT2,DLX1,DLX4,DMRT1,NR1H4,DNMT3B,NR2E3,EBF1,HIVEP3,MLXIPL,TRIM28,ELK3,EMX2,EN1,EN2,LEF1,EPAS1,IRX5,ESR1,ESRRB,ESRRG,ETS1,ETS2,ETV4,ETV5,EVX1…
GO: Molecular Function	GO:0022843	voltage-gated cation channel activity	5.294e-06	0.0004152	47	141	KCNH8,KCNAB2,KCNK5,CACNA1I,CACNA1A,CACNA1D,CACNA1E,CACNA2D2,CNGA1,KCNG2,CACNG7,KCNK9,CACNG3,CACNG5,GAS6,GRIN2A,CACNA2D4,KCNA2,KCNA5,KCNB1,KCNC1,KCNC3,KCND3,KCNF1,KCNH1,KCNJ1,KCNJ4,KCNJ5,KCNJ6,KCNJ11,KCNJ12,KCNJ15,KCNK1,KCNK3,KCNMA1,KCNQ2,KCNQ3,OPRM1,REST,KCNIP2,SNAP25,TPCN2,KCNG3,NCS1,KCNH4,KCNH3,KCNAB1
GO: Molecular Function	GO:0022836	gated channel activity	5.669e-06	0.0004332	91	331	KCNH8,ASIC2,ANXA6,KCNAB2,AQP1,KCNK5,CACNA1I,CACNA1A,CACNA1D,CACNA1E,CALM1,CALM2,CACNA2D2,CHRNA1,CHRNA2,CHRNA4,CLCN2,CNGA1,TMEM37,CYBB,KCNG2,CACNG7,NCALD,KCNK9,CACNG3,GPR89B,PEX5L,CACNG5,GABRD,GABRP,SLC17A3,GAS6,GRIA1,GRIK3,GRIN2A,GRIN2B,GRIN2C,CACNA2D4,ITPR1,ITPR2,KCNA2,KCNA5,KCNB1,KCNC1,KCNC3,KCND3,KCNF1,KCNH1,KCNJ1,KCNJ4,KCNJ5,KCNJ6,KCNJ11,KCNJ12,KCNJ15,KCNK1,KCNK3,KCNMA1,KCNMB1,KCNN2,KCNQ2,KCN…
GO: Molecular Function	GO:0005267	potassium channel activity	6.633e-06	0.0004941	42	122	KCNH8,KCNAB2,AQP1,KCNK5,CNGA1,KCNG2,ABCC9,KCNK9,KCNA2,KCNA5,KCNB1,KCNC1,KCNC3,KCND3,KCNF1,KCNH1,KCNJ1,KCNJ4,KCNJ5,KCNJ6,KCNJ11,KCNJ12,KCNJ15,KCNK1,KCNK3,KCNMA1,KCNMB1,KCNN2,KCNQ2,KCNQ3,KCNK10,REST,TMEM38B,KCNIP2,KCNIP1,SNAP25,KCNG3,KCNH4,KCNH3,KCNK13,KCNK12,KCNAB1
GO: Molecular Function	GO:0003690	double-stranded DNA binding	7.902e-06	0.0005695	194	823	ACTL6A,EOMES,ZFAT,BARX2,CGGBP1,TP63,ZFHX3,ATF3,BACH1,BCL6,PRDM1,NR1I2,KLF9,KLF5,FUBP3,RUNX1,RUNX3,TBX19,CDX2,KLF4,HAND1,ONECUT2,H2AFY,GATA5,BATF2,CREB1,CTCFL,ZNF516,NKX2-5,KDM4A,GLIS1,ZNF536,DDX11,EHF,ARNT2,DLX1,DLX4,DMRT1,NR1H4,EBF1,MLXIPL,EGFR,ELK3,EN1,LEF1,ESR1,ESRRB,ESRRG,ETS2,ETV4,ETV5,IKZF1,ZIC4,NLRC5,FOXJ1,NCOA2,BATF,FOSL2,FOXD3,CTCF,NR5A2,NR5A1,SIX2,XRCC6,GATA1,GATA2,GATA3,GATA4,GATA6,GBX…
GO: Molecular Function	GO:0030506	ankyrin binding	8.026e-06	0.0005695	13	21	CACNA1D,CDH1,CLTC,RHCG,KCNJ11,KCNQ2,NRCAM,RHAG,SCN5A,SLC8A1,SPTB,SPTBN1,RHBG
GO: Molecular Function	GO:0001047	core promoter binding	8.861e-06	0.0006141	52	164	CALCOCO1,ZFHX3,RUNX1,KLF4,H2AFY,HDAC4,GADD45A,ESR1,IKZF1,NLRC5,GATA1,GATA2,GATA3,GATA6,GBX2,GTF2B,H3F3A,HNF4A,RBPJ,MYOCD,INSM1,SMAD5,MEF2C,MITF,MYC,MYOG,NFATC1,NFIL3,NPAS2,E2F7,PPARG,PROX1,RELB,REST,E2F8,RREB1,ZNF335,SOX4,SOX9,SOX11,STAT1,STAT6,HNF1A,TCF7,TCF7L2,NSD1,TFAP2C,NKX2-1,ZNF281,SMYD3,PAX8,HMGA2
GO: Molecular Function	GO:0015370	solute:sodium symporter activity	9.479e-06	0.000642	22	49	SLC13A2,SLC28A1,SLC10A6,SLC32A1,SLC6A19,SLC6A18,SLC1A1,SLC1A2,SLC1A3,SLC5A1,SLC6A1,SLC6A2,SLC6A4,SLC6A6,SLC6A7,SLC6A11,SLC6A12,SLC6A13,SLC10A1,SLC28A3,SLC13A3,SLC38A1
GO: Molecular Function	GO:0005342	organic acid transmembrane transporter activity	1.001e-05	0.0006631	47	144	PEX3,AQP9,SLC17A8,SLC13A2,SLC16A5,SLC10A6,ABCC2,SLC22A12,SLC32A1,SLC26A3,SLC25A13,SLC25A15,ABCC4,SLC7A13,MPC1,SLC17A3,SLC16A12,SLC38A3,SLCO2B1,SFXN5,SLC16A14,SLC6A19,SLC6A18,SLC38A2,PQLC2,SLC38A4,SLC1A1,SLC1A2,SLC1A3,SLC3A1,SLC6A1,SLC6A6,SLC6A7,SLC6A11,SLC6A12,SLC6A13,SLC7A2,SLC10A1,SLC25A1,SLCO2A1,SLC22A5,SLC38A8,SLC7A8,SLC7A10,SLC13A3,SLC38A1,SLC16A9
GO: Molecular Function	GO:0031406	carboxylic acid binding	1.523e-05	0.0009866	69	240	ACACB,ACOX2,AARS2,OSBPL5,OSBPL8,OSBPL10,ALB,CAVIN2,ANXA13,CASTOR2,ASS1,CYP4F12,CD36,GRHPR,DBH,DDC,NR1H4,DPYS,ST8SIA3,LPAR1,RASGRP1,FABP1,FABP2,FABP5,FABP6,FCN1,MTHFS,GAP43,GAS6,FTCD,GNMT,FFAR4,GCLC,GLDC,GOT1,GOT2,GRIN2A,GRIN2B,CD300A,HLCS,HMGB1,HNF4A,L1CAM,MAT1A,MAT2A,NOS1,NOS2,PAH,PCK1,EGLN1,PPARG,UGT1A1,PYGL,RARS,P3H2,S100A8,SCP2,SLC1A1,SLC1A3,SLC19A1,TAT,UBR2,TDO2,TH,THBS1,DDAH1,CYP26B1,LCN12,…
GO: Molecular Function	GO:0015267	channel activity	1.756e-05	0.001114	119	470	KCNH8,ASIC2,PKD1L2,SLC24A4,STIM2,ANXA6,KCNAB2,AQP1,AQP4,AQP6,AQP7,AQP9,KCNK5,FXYD2,CACNA1I,CACNA1A,CACNA1D,CACNA1E,CALM1,CALM2,CACNA2D2,CHRNA1,CHRNA2,CHRNA4,CLCN2,SLC24A2,CNGA1,TMEM37,CYBB,TOMM20,KCNG2,SLC26A3,ABCC9,CACNG7,NCALD,KCNK9,CACNG3,TRPV2,TOMM40,GPR89B,PEX5L,CACNG5,GABRD,GABRP,SLC17A3,GAS6,GJA5,GJB1,GJB3,GRIA1,GRIK3,GRIN2A,GRIN2B,GRIN2C,CACNA2D4,ITPR1,ITPR2,KCNA2,KCNA5,KCNB1,KCNC1,KCNC3,…
GO: Molecular Function	GO:0005249	voltage-gated potassium channel activity	1.851e-05	0.001149	33	91	KCNH8,KCNAB2,KCNK5,CNGA1,KCNG2,KCNK9,KCNA2,KCNA5,KCNB1,KCNC1,KCNC3,KCND3,KCNF1,KCNH1,KCNJ1,KCNJ4,KCNJ5,KCNJ6,KCNJ11,KCNJ12,KCNJ15,KCNK1,KCNK3,KCNMA1,KCNQ2,KCNQ3,REST,KCNIP2,SNAP25,KCNG3,KCNH4,KCNH3,KCNAB1
GO: Molecular Function	GO:0022803	passive transmembrane transporter activity	1.947e-05	0.001184	119	471	KCNH8,ASIC2,PKD1L2,SLC24A4,STIM2,ANXA6,KCNAB2,AQP1,AQP4,AQP6,AQP7,AQP9,KCNK5,FXYD2,CACNA1I,CACNA1A,CACNA1D,CACNA1E,CALM1,CALM2,CACNA2D2,CHRNA1,CHRNA2,CHRNA4,CLCN2,SLC24A2,CNGA1,TMEM37,CYBB,TOMM20,KCNG2,SLC26A3,ABCC9,CACNG7,NCALD,KCNK9,CACNG3,TRPV2,TOMM40,GPR89B,PEX5L,CACNG5,GABRD,GABRP,SLC17A3,GAS6,GJA5,GJB1,GJB3,GRIA1,GRIK3,GRIN2A,GRIN2B,GRIN2C,CACNA2D4,ITPR1,ITPR2,KCNA2,KCNA5,KCNB1,KCNC1,KCNC3,…
GO: Molecular Function	GO:0044325	ion channel binding	2.033e-05	0.001212	42	127	ACTN1,ACTN2,ANK2,ANK3,KCNAB2,TCAP,BAK1,CALM1,CALM2,CAMK2D,CAV1,CDH5,HOMER1,AKAP6,RIMS3,ABCC9,CIB1,YWHAQ,ID2,KCNB1,KCNC1,KCND3,KCNH1,KCNJ11,KCNQ3,NOS1,PDE4B,PDE4D,PIRT,PKD1,KCNIP2,KCNIP1,RYR2,SCN5A,SLC8A1,RIMS1,SNAP25,SRC,SUMO1,YWHAH,PANX1,KCNAB1
GO: Molecular Function	GO:0005516	calmodulin binding	2.14e-05	0.00125	57	190	ADCY1,ADD2,EEA1,ATP2B1,ATP2B2,ATP2B3,ATP2B4,SPHK1,CACNA1A,CALD1,CAMK4,CAMK2A,CAMK2B,CAMK2D,SYT7,DAPK1,DCX,EGFR,ESRRG,CAMKK1,ARPP21,GAP43,GEM,GRM4,KCNH1,KCNN2,KCNQ2,KCNQ3,MYO1F,MYH10,MYO1A,MYO1D,MYO5A,MYO5B,NOS1,NOS2,PCP4,PDE1A,IQGAP3,PPP3CA,TRPM4,RGS4,RRAD,RYR2,SCN5A,SLC8A2,SLC8A1,SLC8A3,MYO1G,SPTBN1,MYO5C,PLCB1,TJP1,DAPK2,TTN,WFS1,CAMK1G
GO: Molecular Function	GO:0043177	organic acid binding	2.378e-05	0.001351	69	243	ACACB,ACOX2,AARS2,OSBPL5,OSBPL8,OSBPL10,ALB,CAVIN2,ANXA13,CASTOR2,ASS1,CYP4F12,CD36,GRHPR,DBH,DDC,NR1H4,DPYS,ST8SIA3,LPAR1,RASGRP1,FABP1,FABP2,FABP5,FABP6,FCN1,MTHFS,GAP43,GAS6,FTCD,GNMT,FFAR4,GCLC,GLDC,GOT1,GOT2,GRIN2A,GRIN2B,CD300A,HLCS,HMGB1,HNF4A,L1CAM,MAT1A,MAT2A,NOS1,NOS2,PAH,PCK1,EGLN1,PPARG,UGT1A1,PYGL,RARS,P3H2,S100A8,SCP2,SLC1A1,SLC1A3,SLC19A1,TAT,UBR2,TDO2,TH,THBS1,DDAH1,CYP26B1,LCN12,…
GO: Molecular Function	GO:0015081	sodium ion transmembrane transporter activity	2.419e-05	0.001351	44	136	ASIC2,SLC24A4,ATP1A3,SLC4A4,ATP1B1,FXYD2,SLC13A2,SLC28A1,SLC24A2,SLC10A6,CPOX,SLC32A1,SLC9A6,SLC34A2,SLC17A3,KCNK1,SLC6A19,SLC6A18,TRPM4,SCN2B,SCN5A,SCNN1B,SLC1A1,SLC1A2,SLC1A3,SLC5A1,SLC6A1,SLC6A2,SLC6A4,SLC6A6,SLC6A7,SLC6A11,SLC6A12,SLC6A13,SLC8A2,SLC8A1,SLC8A3,SLC9A3,SLC10A1,SLC17A1,SLC28A3,SLC9A8,SLC13A3,SLC38A1
GO: Molecular Function	GO:0005085	guanyl-nucleotide exchange factor activity	2.448e-05	0.001351	83	306	ABR,ACTN2,PLEKHG1,ADRB1,PREX1,ANGPT1,ALS2,DENND1A,ARF4,BCR,FGF17,CALM1,CALM2,KALRN,CAMK2A,CAMK2B,CAMK2D,ARTN,ARHGEF1,KL,RASGRP3,NRG2,CSF2,CSF2RB,PLEKHG3,RASGEF1C,ARHGEF3,RAPGEF2,GAPVD1,RAPGEF5,TIAM2,SERGEF,IQSEC1,RASGRP1,EGFR,FARP1,DENND4A,FGF1,FGF4,FGF7,VAV3,FGFR2,PSD2,RAPGEF6,FRS3,GCGR,GFRA1,GFRA2,RAPGEF4,RAPGEF1,GRIN2A,GRIN2B,GRIN2C,KNDC1,IL2RA,IL5RA,KIT,NCAM1,DENND6A,ALS2CL,RASGEF1B,ARHGEF38,…
GO: Molecular Function	GO:0000979	RNA polymerase II core promoter sequence-specific DNA binding	2.676e-05	0.001424	26	66	H2AFY,IKZF1,NLRC5,GATA1,GATA2,GATA3,GATA6,GBX2,H3F3A,HNF4A,RBPJ,SMAD5,MITF,MYC,NFATC1,NFIL3,RREB1,ZNF335,SOX11,STAT1,STAT6,HNF1A,TCF7L2,NSD1,SMYD3,PAX8
GO: Molecular Function	GO:0019900	kinase binding	2.676e-05	0.001424	164	691	AXIN2,CCR2,ADRA2A,AGTR1,CAVIN2,ANGPT1,ANK2,APC,SKAP1,SOCS1,CCND1,SYNGAP1,KSR1,BRAF,BTG1,TAX1BP1,BCL10,CALM1,CALM2,CAMK2B,BRSK2,CASQ2,CAV1,CAV2,CCND3,CCNE1,CCNT2,CD2,CD3E,CD4,CD8A,CD28,CD44,CDC25A,CDKN2B,PIWIL1,RASGRP3,CLTC,FBXO7,AKAP7,H2AFY,BCAR1,FEZ1,SIPA1L1,PITPNM3,RAPGEF2,HDAC9,HDAC4,DCX,TRAT1,DLG2,DSP,DUSP2,TPRKB,MLXIPL,TOB1,EGFR,EMP2,TRIB1,SPRY2,DACT1,ANGPT4,CIB1,GLRX3,SH2B2,PDLIM5,BRSK1,SUF…
GO: Molecular Function	GO:0046943	carboxylic acid transmembrane transporter activity	2.883e-05	0.001463	45	141	PEX3,AQP9,SLC17A8,SLC13A2,SLC16A5,SLC10A6,ABCC2,SLC32A1,SLC26A3,SLC25A13,SLC25A15,ABCC4,SLC7A13,MPC1,SLC16A12,SLC38A3,SLCO2B1,SFXN5,SLC16A14,SLC6A19,SLC6A18,SLC38A2,PQLC2,SLC38A4,SLC1A1,SLC1A2,SLC1A3,SLC3A1,SLC6A1,SLC6A6,SLC6A7,SLC6A11,SLC6A12,SLC6A13,SLC7A2,SLC10A1,SLC25A1,SLCO2A1,SLC22A5,SLC38A8,SLC7A8,SLC7A10,SLC13A3,SLC38A1,SLC16A9
GO: Molecular Function	GO:0001190	transcriptional activator activity, RNA polymerase II transcription factor binding	2.897e-05	0.001463	24	59	MKL2,KLF4,CREB1,NKX2-5,NR1H4,TRIM28,CITED2,ANKRD1,WWOX,GBX2,MYOCD,JUN,LMO2,NFE2L1,PITX1,PRRX1,POU5F1,PPARA,JADE1,SALL1,MYT1L,SOX4,SOX11,CITED4
GO: Molecular Function	GO:0098811	transcriptional repressor activity, RNA polymerase II activating transcription factor binding	2.897e-05	0.001463	24	59	MKL2,KLF4,CREB1,NKX2-5,NR1H4,TRIM28,CITED2,ANKRD1,WWOX,GBX2,MYOCD,JUN,LMO2,NFE2L1,PITX1,PRRX1,POU5F1,PPARA,JADE1,SALL1,MYT1L,SOX4,SOX11,CITED4
GO: Molecular Function	GO:0001158	enhancer sequence-specific DNA binding	3.095e-05	0.001475	33	93	ACTL6A,BACH1,TBX19,CDX2,GATA5,CREB1,NR1H4,ESRRB,IKZF1,NR5A2,NR5A1,GATA1,GATA2,GATA3,GATA4,GATA6,H3F3A,BACH2,HMGB2,SCX,JUN,MEF2C,NFATC1,NFE2L1,ZNF704,POU5F1,REL,SALL1,SOX9,SOX11,TBXT,TFAP2C,ZBTB16
GO: Molecular Function	GO:0001191	transcriptional repressor activity, RNA polymerase II transcription factor binding	3.095e-05	0.001475	33	93	EOMES,MKL2,BEND6,BHLHE40,KLF4,CREB1,NKX2-5,NR1H4,TRIM28,CITED2,ANKRD1,WWOX,GBX2,RIOX2,MYOCD,JUN,OLIG3,LMO2,CYS1,NFE2L1,PITX1,PRRX1,POU5F1,PPARA,BHLHE41,JADE1,SALL1,MYT1L,SOX4,SOX11,TBXT,SIN3B,CITED4
GO: Molecular Function	GO:0022804	active transmembrane transporter activity	3.106e-05	0.001475	95	363	ABCA4,SLC24A4,ABCD2,AQP9,SLC17A8,ATP1A3,SLC4A4,ATP1B1,FXYD2,ATP2B1,ATP2B2,ATP2B3,ATP2B4,ATP4B,ATP6V1A,ATP6V1B2,ATP6V1C1,SLC13A2,SLC5A11,SLC16A5,SLC28A1,CDH17,SLC22A6,SLC24A2,SLC10A6,ABCC2,SLC4A8,CPOX,SLC22A12,SLC32A1,SLC45A1,TOMM20,MFSD4B,SLC29A4,SLC26A3,SLC25A18,ABCC9,ABCC4,SLC7A13,SLC10A7,ATP6AP1L,SLC9A6,SLC34A2,SLC17A3,SLC16A12,SLC38A3,SLCO2B1,SLC45A3,SLCO3A1,SLC16A14,ABCC12,SLC6A19,ATP6V1G3,S…
GO: Molecular Function	GO:0015291	secondary active transmembrane transporter activity	3.117e-05	0.001475	67	236	SLC24A4,SLC17A8,SLC4A4,SLC13A2,SLC5A11,SLC16A5,SLC28A1,CDH17,SLC22A6,SLC24A2,SLC10A6,SLC4A8,SLC22A12,SLC32A1,SLC45A1,MFSD4B,SLC26A3,SLC25A18,SLC7A13,SLC10A7,SLC9A6,SLC34A2,SLC17A3,SLC16A12,SLC38A3,SLCO2B1,SLC45A3,SLCO3A1,SLC16A14,SLC6A19,SLC6A18,SLC38A2,SLC38A4,SLC47A1,SLC1A1,SLC1A2,SLC1A3,SLC4A3,SLC5A1,SLC6A1,SLC6A2,SLC6A4,SLC6A6,SLC6A7,SLC6A11,SLC6A12,SLC6A13,SLC7A2,SLC8A2,SLC8A1,SLC8A3,SLC9A3,…
GO: Molecular Function	GO:0022838	substrate-specific channel activity	3.181e-05	0.001477	111	438	KCNH8,ASIC2,PKD1L2,SLC24A4,STIM2,ANXA6,KCNAB2,AQP1,AQP4,AQP6,AQP7,AQP9,KCNK5,FXYD2,CACNA1I,CACNA1A,CACNA1D,CACNA1E,CALM1,CALM2,CACNA2D2,CHRNA1,CHRNA2,CHRNA4,CLCN2,SLC24A2,CNGA1,TMEM37,CYBB,KCNG2,SLC26A3,ABCC9,CACNG7,NCALD,KCNK9,CACNG3,TRPV2,GPR89B,PEX5L,CACNG5,GABRD,GABRP,SLC17A3,GAS6,GRIA1,GRIK3,GRIN2A,GRIN2B,GRIN2C,CACNA2D4,ITPR1,ITPR2,KCNA2,KCNA5,KCNB1,KCNC1,KCNC3,KCND3,KCNF1,KCNH1,KCNJ1,KCNJ4…
GO: Molecular Function	GO:0005216	ion channel activity	3.222e-05	0.001477	108	424	KCNH8,ASIC2,PKD1L2,SLC24A4,STIM2,ANXA6,KCNAB2,AQP1,AQP6,KCNK5,FXYD2,CACNA1I,CACNA1A,CACNA1D,CACNA1E,CALM1,CALM2,CACNA2D2,CHRNA1,CHRNA2,CHRNA4,CLCN2,SLC24A2,CNGA1,TMEM37,CYBB,KCNG2,SLC26A3,ABCC9,CACNG7,NCALD,KCNK9,CACNG3,TRPV2,GPR89B,PEX5L,CACNG5,GABRD,GABRP,SLC17A3,GAS6,GRIA1,GRIK3,GRIN2A,GRIN2B,GRIN2C,CACNA2D4,ITPR1,ITPR2,KCNA2,KCNA5,KCNB1,KCNC1,KCNC3,KCND3,KCNF1,KCNH1,KCNJ1,KCNJ4,KCNJ5,KCNJ6,KC…
GO: Molecular Function	GO:0003779	actin binding	4.024e-05	0.001791	105	412	ACTN1,ACTN2,ADD2,MKL2,MICAL3,BIN1,SHROOM3,ENC1,LMOD2,PHACTR1,DST,CALD1,CAMK2B,WHAMM,PSTPIP1,MYO3B,HOMER2,MYRIP,SIPA1L1,PHACTR3,PHACTR2,FBXO25,VILL,DNASE1,ARPC5,KLHL5,LRPPRC,EGFR,EPB41L1,EPB41L2,MTSS1L,EPS8,NCALD,CORO2B,ANTXR1,FLNB,PDLIM5,ABLIM2,SPIRE2,MSRB1,MYOZ2,GC,MYPN,DSTN,TRIOBP,GSN,KPTN,AFAP1,TNS4,AJUBA,HCLS1,MIB2,INPPL1,KCNMA1,LCP1,ABLIM1,PACRG,MYO1F,MYH10,MYL2,MYO1A,MYO1D,MYO5A,MYO5B,MYO7B…
GO: Molecular Function	GO:0000987	proximal promoter sequence-specific DNA binding	4.056e-05	0.001791	102	398	ACTL6A,ATF3,PRDM1,KLF5,FUBP3,KLF4,HAND1,ONECUT2,BATF2,CREB1,CTCFL,ZNF516,NKX2-5,ZNF536,EHF,ARNT2,DLX4,DMRT1,NR1H4,EBF1,MLXIPL,ELK3,EN1,LEF1,ESR1,ETS2,ETV4,FOXJ1,NCOA2,BATF,FOSL2,CTCF,NR5A2,SIX2,GATA1,GATA3,GATA4,SIX4,GLI2,GLI3,ATF7,FOXA2,HNRNPK,RBPJ,INSM1,IRF4,JUN,SMAD2,MAX,BCL11A,MEF2C,MEIS1,MEIS2,CYS1,MITF,MKX,MYB,MYBL2,MYC,MYOG,NFATC1,OTX2,OVOL1,PAX2,PAX5,PBX1,PITX1,POU5F1,PPARA,BHLHE41,FEZF2,…
GO: Molecular Function	GO:0035326	enhancer binding	4.086e-05	0.001791	36	106	ACTL6A,AHR,BACH1,TBX19,CDX2,GATA5,CREB1,NR1H4,LEF1,ESRRB,IKZF1,NR5A2,NR5A1,GATA1,GATA2,GATA3,GATA4,GATA6,H3F3A,BACH2,HMGB2,SCX,JUN,SMAD2,MEF2C,NFATC1,NFE2L1,ZNF704,POU5F1,REL,SALL1,SOX9,SOX11,TBXT,TFAP2C,ZBTB16
GO: Molecular Function	GO:0005509	calcium ion binding	4.779e-05	0.002064	166	708	AOC1,EFCAB11,ACTN1,ACTN2,PKD1L2,DYSF,SLC25A25,TENM2,HEG1,SLC24A4,PLA2G10,SYT13,STIM2,MCFD2,ANXA4,ANXA6,ANXA13,ATP2B2,DLK1,BMP1,PROZ,DST,BRAF,CRNN,CACNA1E,CALB2,CABP7,CALM1,CALM2,CAPN1,CAPN2,CAPN3,SYT6,CASQ2,RUNX1,SYT7,CDH1,CDH3,CDH4,CDH5,CDH13,CDH16,CDH17,SLC24A2,RASGRP3,RPH3AL,PITPNM3,SCUBE3,RAPGEF2,DGKG,CABYR,DSG2,SYT16,RASGRP1,HMCN1,MEGF6,SLC25A13,NCALD,REG4,ADGRV1,PCDH12,F2,F7,F10,FBLN1,FAT1,…
GO: Molecular Function	GO:0001965	G-protein alpha-subunit binding	4.903e-05	0.002087	16	33	PKD1L2,ADRB2,AGTR1,CRHR1,LPAR1,F2R,F2RL1,GNAS,GRIA1,HTR2A,RGS8,IGF1R,KCNJ6,OPRM1,RGS4,RGS10
GO: Molecular Function	GO:0019955	cytokine binding	5.128e-05	0.002152	35	103	ACVR1,ACVR2B,FZD4,CCR2,TCAP,TNFRSF11A,NRP2,CD36,CD44,CD74,IL1RL1,CER1,CCR7,CSF1R,CX3CR1,CXCR6,HMGB1,IL1R1,IL2RA,CXCR1,CXCR2,IL9R,TNFRSF9,ITGA4,KIT,LIFR,LTBP1,CD109,POU5F1,TGFB3,TGFBR2,THBS1,PXDN,CXCR4,ACKR3
GO: Molecular Function	GO:0008514	organic anion transmembrane transporter activity	5.718e-05	0.002367	54	183	PEX3,AQP9,SLC17A8,SLC4A4,SLC13A2,SLC16A5,SLC22A6,SLC10A6,ABCC2,SLC22A12,SLC32A1,SLC26A3,SLC25A13,SLC25A15,MFSD10,ABCC4,SLC7A13,MPC1,SLC17A3,SLC16A12,SLC38A3,SLCO2B1,SLCO3A1,SFXN5,SLC16A14,SLC6A19,SLC6A18,SLC38A2,SLC25A24,SLC22A23,PQLC2,SLC38A4,SLC1A1,SLC1A2,SLC1A3,SLC3A1,SLC6A1,SLC6A6,SLC6A7,SLC6A11,SLC6A12,SLC6A13,SLC7A2,SLC10A1,SLC25A1,SLCO2A1,SLC22A5,SLC37A2,SLC38A8,SLC7A8,SLC7A10,SLC13A3,SLC3…
GO: Molecular Function	GO:0015171	amino acid transmembrane transporter activity	5.861e-05	0.002392	29	80	PEX3,SLC17A8,SLC32A1,SLC25A13,SLC25A15,SLC7A13,SLC16A12,SLC38A3,SLC6A19,SLC6A18,SLC38A2,PQLC2,SLC38A4,SLC1A1,SLC1A2,SLC1A3,SLC3A1,SLC6A1,SLC6A6,SLC6A7,SLC6A11,SLC6A12,SLC6A13,SLC7A2,SLC38A8,SLC7A8,SLC7A10,SLC13A3,SLC38A1
GO: Molecular Function	GO:0019901	protein kinase binding	7.251e-05	0.00292	147	620	AXIN2,CCR2,ADRA2A,AGTR1,CAVIN2,ANGPT1,ANK2,APC,SKAP1,SOCS1,CCND1,SYNGAP1,KSR1,BRAF,BCL10,CALM1,CALM2,CAMK2B,BRSK2,CASQ2,CAV1,CAV2,CCND3,CCNE1,CCNT2,CD2,CD3E,CD4,CD8A,CD28,CD44,CDC25A,CDKN2B,PIWIL1,CLTC,FBXO7,AKAP7,H2AFY,BCAR1,FEZ1,SIPA1L1,PITPNM3,RAPGEF2,HDAC9,HDAC4,DCX,TRAT1,DSP,DUSP2,TPRKB,MLXIPL,TOB1,EGFR,EMP2,TRIB1,SPRY2,DACT1,ANGPT4,CIB1,GLRX3,SH2B2,PDLIM5,BRSK1,SUFU,GPRC5B,NEK6,GAS6,GATA4,G…
GO: Molecular Function	GO:0005178	integrin binding	7.49e-05	0.002976	39	121	ACTN1,ACTN2,PLPP3,ADAM23,WISP1,DST,CDH17,COL4A3,COL5A1,CTGF,CXADR,DAB2,S1PR3,EGFR,EMP2,FBLN1,FBN1,FGF1,GPNMB,FBLN5,FN1,ADAM2,GFRA1,ICAM2,IGF1,ITGA6,ITGB6,KDR,L1CAM,ADAM11,SRC,SYK,TGFBI,THBS1,THY1,ICAM5,TSPAN4,UTRN,VCAM1
GO: Molecular Function	GO:0001076	transcription factor activity, RNA polymerase II transcription factor binding	7.728e-05	0.00303	44	142	NCOA3,EOMES,MKL2,BEND6,BHLHE40,KLF4,CREB1,NKX2-5,NR1H4,TRIM28,CITED2,MED10,PPARGC1B,ANKRD1,WWOX,GATA4,GBX2,PPARGC1A,TWIST2,RIOX2,MYOCD,JUN,OLIG3,LMO2,CYS1,NFE2L1,PITX1,PRRX1,POU5F1,PPARA,BHLHE41,MED18,JADE1,SALL1,MYT1L,TRERF1,SOX4,SOX11,TBXT,SIN3B,TCF4,MED13L,NACC2,CITED4
GO: Molecular Function	GO:0015293	symporter activity	9.275e-05	0.003571	44	143	SLC24A4,SLC17A8,SLC4A4,SLC13A2,SLC5A11,SLC16A5,SLC28A1,SLC24A2,SLC10A6,SLC32A1,SLC45A1,MFSD4B,SLC25A18,SLC10A7,SLC34A2,SLC17A3,SLC16A12,SLC38A3,SLC45A3,SLC16A14,SLC6A19,SLC6A18,SLC38A2,SLC38A4,SLC1A1,SLC1A2,SLC1A3,SLC5A1,SLC6A1,SLC6A2,SLC6A4,SLC6A6,SLC6A7,SLC6A11,SLC6A12,SLC6A13,SLC10A1,SLC15A1,SLC17A1,SLC22A5,SLC28A3,SLC13A3,SLC38A1,SLC16A9
GO: Molecular Function	GO:0008134	transcription factor binding	9.346e-05	0.003571	139	584	NCOA3,EOMES,GFI1B,TTC8,AHR,ANXA4,APBB1,BHLHE40,RUVBL1,CCND1,KLF5,BCL10,CAV1,RUNX1,CCNT2,KLF4,HAND1,GATA5,CREB1,ZNF516,NKX2-5,HDAC9,HDAC4,ARNT2,NR1H4,UBA2,MLXIPL,LEF1,TRIB1,EPAS1,ERCC1,ERCC3,ERCC4,ESR1,ESRRB,ETS1,CITED2,DACT1,FHL2,NCOA2,FOXO1,ATG7,PPARGC1B,ANKRD1,SUFU,LCOR,SIX2,NAAA,GATA1,GATA2,GATA3,GATA4,GATA6,PPARGC1A,ATF7,GPX3,GTF2B,HCLS1,HLA-DQB1,HMGB1,HMGB2,FOXA2,FOXA3,HNF4A,HNRNPK,HSPA4,ID4…
GO: Molecular Function	GO:0005343	organic acid:sodium symporter activity	0.0001011	0.0038	13	25	SLC13A2,SLC10A6,SLC1A1,SLC1A2,SLC6A1,SLC6A6,SLC6A7,SLC6A11,SLC6A12,SLC6A13,SLC10A1,SLC13A3,SLC38A1
GO: Molecular Function	GO:0044877	protein-containing complex binding	0.000102	0.0038	344	1626	NCOA3,CHAF1B,AOC1,ACHE,ACTL6A,ACTN1,ACTN2,ACVR1,ACVR2B,ADD2,EOMES,ADRA2A,ADRB2,BEND6,MTA3,KIF17,AMBP,KIF6,BIN1,SHROOM3,ANXA6,CALCOCO1,APBB1,APC,APOA1,APOBEC1,BARX2,PLPP3,PSMG1,TP63,SKAP1,GRHL3,ATP1B1,ADAM23,RAB11A,FADD,CCND1,BCL6,BHMT,WISP1,DST,C8A,C8B,DDR1,RNF8,WHAMM,CCNE1,CCNT2,CD3E,CD4,MS4A1,CD36,CD44,CD74,CDK1,CDH13,CDH17,DLGAP1,NIPBL,COL4A3,COL5A1,H2AFY,GATA5,KIF20B,CRHR1,CLIP3,GNA14,SIPA1L1…
GO: Molecular Function	GO:0005102	signaling receptor binding	0.0001073	0.003882	339	1601	NCOA3,ACTN1,ACTN2,FAM3D,TENM2,ACOX2,FZD1,ADH7,FZD7,CCR2,ADORA2A,ADRA2A,ADRB1,ADRB2,ADRB3,AGTR1,SEMA6A,AMH,ANGPT1,APLP1,APOA1,APOB,APOC3,AQP1,ARF4,PLPP3,STC2,SOCS1,ATP1A3,ATP2B2,CADM3,ADAM23,FADD,FGF17,BLK,WISP1,BMP1,BMP2,BMP3,BMP7,DST,CALM1,TNFSF18,CALM2,CAMK2A,CAPN3,CAT,ARTN,CAV1,CAV2,CCNE1,CD2,CD3E,CD4,CD8A,CD8B,MS4A1,RABEP1,TNFSF8,CD44,CD72,CD74,CDH5,CDH17,LGI1,RTP1,CGA,CHGB,CER1,KL,NRXN3,NRXN…
GO: Molecular Function	GO:0000978	RNA polymerase II proximal promoter sequence-specific DNA binding	0.0001075	0.003882	96	379	ACTL6A,ATF3,PRDM1,KLF5,FUBP3,HAND1,ONECUT2,BATF2,CREB1,CTCFL,NKX2-5,ZNF536,EHF,ARNT2,DLX4,NR1H4,EBF1,MLXIPL,ELK3,EN1,LEF1,ESR1,ETS2,ETV4,FOXJ1,NCOA2,BATF,FOSL2,CTCF,NR5A2,SIX2,GATA1,GATA4,SIX4,GLI2,GLI3,ATF7,FOXA2,HNRNPK,RBPJ,INSM1,IRF4,JUN,SMAD2,MAX,BCL11A,MEF2C,MEIS1,MEIS2,CYS1,MITF,MKX,MYB,MYBL2,MYC,MYOG,NFATC1,OTX2,OVOL1,PAX2,PAX5,PBX1,PITX1,POU5F1,PPARA,BHLHE41,FEZF2,GLIS3,RELB,E2F8,SALL1,GS…
GO: Molecular Function	GO:0032559	adenyl ribonucleotide binding	0.0001081	0.003882	323	1518	ABCA4,ACACB,SYN3,ACLY,ACTG2,ACVR1,ACVR2B,ADCY1,CDC7,ADK,AARS2,AK2,AK4,ABCD2,KIF17,STK24,DYRK2,KIF6,HIPK4,APAF1,RUVBL1,ASNS,DNAH17,ASS1,AACS,ATP1A3,ATP1B1,ATP2B1,ATP2B2,ATP2B3,ATP2B4,AFG1L,ATP6V1A,ATP6V1B2,RIOK3,BCR,BLK,FUK,KSR1,BRAF,SPHK1,ACSF3,ATP8B3,DDR1,KALRN,CAMK4,CAMK2A,CAMK2B,CAMK2D,BRSK2,RUNX1,RUNX3,PAPSS2,PAPSS1,ENTPD1,DGKI,CDK1,DCLK1,ALPK2,ENTPD8,MAGI1,GLYCTK,CKMT2,MYO3B,ABCC2,EIF2AK3,AK…
GO: Molecular Function	GO:0017124	SH3 domain binding	0.0001114	0.003952	39	123	PICALM,ARHGAP31,DENND1A,SKAP1,SYNGAP1,CD3E,QKI,BCAR1,SIRPA,DNAJC6,CABYR,SH3BGRL2,PDCD6IP,DTX1,CTTNBP2,SGIP1,KHDRBS3,KHDRBS1,FUT8,NOXA1,AFAP1L2,MYPN,RAPGEF1,AFAP1,HCLS1,INPP5D,INPPL1,LRP2,MAPT,ARHGAP27,DAB2IP,NCF1,FMN1,SH3BGR,SHANK2,RIMS1,SOS1,CCDC6,ADAM12
GO: Molecular Function	GO:0005496	steroid binding	0.0001251	0.004385	34	103	OSBPL1A,OSBPL5,OSBPL7,OSBPL8,OSBPL10,ANXA6,APOA1,APOA4,APOC3,APOD,ATP1A3,CAV1,KL,OSBPL3,CYP11A1,NR1H4,IRX5,ESR1,ESRRB,ESRRG,FABP1,FABP6,PGRMC2,GC,PGRMC1,GSTM5,IGF1,NR3C2,NPC1,UGT1A1,PAQR5,PYGL,SCP2,OSBP2
GO: Molecular Function	GO:0008047	enzyme activator activity	0.0001307	0.004501	124	515	ABR,AXIN2,ARHGAP31,ARHGAP20,PREX1,ARHGAP21,RGS5,APAF1,ALS2,APOA1,APOA4,APOBEC1,ATP1B1,BCR,SYNGAP1,BMP2,BCL10,CDK5R2,CALM1,CALM2,KALRN,CAV1,RABEP1,ARHGEF1,ALPK2,CHN2,ARHGAP22,TBC1D22A,RASGRP3,ARHGAP29,RGS6,SIPA1L1,RAPGEF2,DEPDC7,TOR1AIP1,USP6NL,GAPVD1,GIT2,TIAM2,ASAP1,SRGAP3,ARHGAP44,FAM20B,DNAJB6,UBA2,FAM13A,PCOLCE2,SPRY2,ERCC6,TBC1D7,FBLN1,SYDE2,ANGPT4,VAV3,AGAP1,FN1,AHSA1,AZIN1,ARFGAP2,GPRC5B,C…
GO: Molecular Function	GO:0030234	enzyme regulator activity	0.0001314	0.004501	226	1023	ABR,ELFN2,AXIN2,ARHGAP31,AHSG,ARHGAP20,PREX1,ARHGAP21,AMBP,RGS5,ANXA4,APAF1,APC,APLP2,ALS2,APOA1,APOA4,APOBEC1,APOC3,PPP4R4,RHOH,SOCS1,SERPINC1,DYNLL1,ATP1B1,ATP2B4,PHACTR1,CCND1,BCR,SYNGAP1,BMP2,BST2,BCL10,CDK5R2,CALM1,CALM2,KALRN,CAPN3,BRSK2,CAV1,CCNE1,CCNH,CCNT2,RABEP1,ARHGEF1,DGKI,ALPK2,CDKN1C,CDKN2B,SOCS6,KLF4,CHN2,ARHGAP22,TBC1D22A,RASGRP3,ARHGAP29,COL4A3,H2AFY,CPN2,RGS6,SIPA1L1,PHACTR3,RAP…
GO: Molecular Function	GO:0016597	amino acid binding	0.0001351	0.004576	39	124	AARS2,OSBPL5,OSBPL8,OSBPL10,CAVIN2,ANXA13,CASTOR2,ASS1,DDC,DPYS,RASGRP1,MTHFS,GAP43,GAS6,FTCD,GNMT,GCLC,GLDC,GOT2,GRIN2A,GRIN2B,CD300A,HMGB1,MAT1A,MAT2A,NOS1,NOS2,PAH,RARS,SLC1A1,SLC1A3,SLC19A1,TAT,UBR2,TDO2,TH,THBS1,DDAH1,JPH2
GO: Molecular Function	GO:0030554	adenyl nucleotide binding	0.0001523	0.005101	324	1530	ABCA4,ACACB,SYN3,ACLY,ACTG2,ACVR1,ACVR2B,ADCY1,CDC7,ADK,AARS2,AHCY,AK2,AK4,ABCD2,KIF17,STK24,DYRK2,KIF6,HIPK4,APAF1,RUVBL1,ASNS,DNAH17,ASS1,AACS,ATP1A3,ATP1B1,ATP2B1,ATP2B2,ATP2B3,ATP2B4,AFG1L,ATP6V1A,ATP6V1B2,RIOK3,BCR,BLK,FUK,KSR1,BRAF,SPHK1,ACSF3,ATP8B3,DDR1,KALRN,CAMK4,CAMK2A,CAMK2B,CAMK2D,BRSK2,RUNX1,RUNX3,PAPSS2,PAPSS1,ENTPD1,DGKI,CDK1,DCLK1,ALPK2,ENTPD8,MAGI1,GLYCTK,CKMT2,MYO3B,ABCC2,EIF2A…
GO: Molecular Function	GO:0005524	ATP binding	0.0001699	0.005625	313	1475	ABCA4,ACACB,SYN3,ACLY,ACTG2,ACVR1,ACVR2B,ADCY1,CDC7,ADK,AARS2,AK2,AK4,ABCD2,KIF17,STK24,DYRK2,KIF6,HIPK4,APAF1,RUVBL1,ASNS,DNAH17,ASS1,AACS,ATP1A3,ATP1B1,ATP2B1,ATP2B2,ATP2B3,ATP2B4,AFG1L,ATP6V1A,ATP6V1B2,RIOK3,BCR,BLK,FUK,KSR1,BRAF,SPHK1,ACSF3,ATP8B3,DDR1,KALRN,CAMK4,CAMK2A,CAMK2B,CAMK2D,BRSK2,RUNX1,RUNX3,PAPSS2,PAPSS1,ENTPD1,DGKI,CDK1,DCLK1,ALPK2,ENTPD8,MAGI1,GLYCTK,CKMT2,MYO3B,ABCC2,EIF2AK3,MT…
GO: Molecular Function	GO:0042805	actinin binding	0.0001797	0.005884	16	36	ADORA2A,PROM1,CACNA1D,MAGI1,PDLIM5,MYPN,LDB3,HNRNPK,KCNA5,KCNN2,LMO7,NPHS1,PPARG,SYNPO2,TTN,CSRP3
GO: Molecular Function	GO:0005319	lipid transporter activity	0.0002121	0.00687	37	118	ABCA4,OSBPL5,OSBPL8,ABCD2,APOA1,APOA4,APOB,APOD,ATP8B3,PCTP,SLC10A6,PITPNM3,PITPNC1,PRELID3B,ATP9A,SPNS1,ABCC4,SPNS2,FABP1,FABP2,SLC27A2,SLCO2B1,NPC1,ATP8B1,ABCD3,ANO1,ATP8B4,SCP2,SLC10A1,SLCO2A1,ATP10B,ATP11B,ATP11A,ABCG5,PITPNB,ATP10A,ANO6
GO: Molecular Function	GO:0015185	gamma-aminobutyric acid transmembrane transporter activity	0.0002207	0.007071	5	5	SLC32A1,SLC6A1,SLC6A11,SLC6A12,SLC6A13
GO: Molecular Function	GO:0005283	amino acid:sodium symporter activity	0.0002398	0.007601	8	12	SLC1A1,SLC1A2,SLC6A1,SLC6A7,SLC6A11,SLC6A12,SLC6A13,SLC38A1
GO: Molecular Function	GO:0004896	cytokine receptor activity	0.0002514	0.007885	30	90	CCR2,CD44,CD74,IL1RL1,CCR3,CCR4,CCR6,CCR7,CMKLR1,CSF2RB,CSF3R,CX3CR1,CXCR6,GFRA1,GFRA2,GHR,IL1R1,IL2RA,IL5RA,CXCR1,CXCR2,IL9R,IL15RA,LEPR,LIFR,IL17RD,IL17RA,CXCR4,ACKR3,IFNLR1
GO: Molecular Function	GO:0015085	calcium ion transmembrane transporter activity	0.0002695	0.008366	40	132	PKD1L2,SLC24A4,STIM2,ATP2B1,ATP2B2,ATP2B3,ATP2B4,CACNA1I,CACNA1A,CACNA1D,CACNA1E,CACNA2D2,SLC24A2,TMEM37,CACNG7,CACNG3,TRPV2,CACNG5,GAS6,GRIN2A,GRIN2B,CACNA2D4,ITPR1,ITPR2,PKD1L1,OPRM1,PKD1,TRPM4,PSEN1,RYR2,CHRNA9,SLC8A2,SLC8A1,SLC8A3,TRPV3,TPCN2,NCS1,PANX1,JPH2,JPH3
GO: Molecular Function	GO:0003714	transcription corepressor activity	0.0003114	0.009568	63	235	BEND6,HOMEZ,BHLHE40,ATF3,CCND1,JAZF1,RUNX1T1,CBFA2T2,CDX2,HAND1,CDYL,WWTR1,HDAC9,HDAC4,NR1H4,DNMT3B,TOB1,TRIM28,ELK3,CITED2,BASP1,MXD4,CTCF,ANKRD1,SUFU,AJUBA,KLF12,ID4,ZNF366,LHX1,OLIG3,LOXL2,BCL11A,MEIS2,MXI1,NEUROD2,NFIL3,TONSL,PAWR,E2F7,TFCP2L1,POU5F1,PROX1,BHLHE41,KCTD1,SKOR2,RELB,E2F8,SIAH2,HR,ZHX3,SP100,DMAP1,RCOR1,AEBP2,SIN3B,TCF4,NSD1,RYBP,TGIF1,TLE4,ZNF281,IRF2BP2
GO: Molecular Function	GO:0019838	growth factor binding	0.0003419	0.0104	42	142	ACVR1,ACVR2B,NRP2,WISP1,CD36,KL,COL1A1,COL1A2,COL2A1,COL5A1,COL6A1,CTGF,EGFR,FGFR2,FLT1,GHR,SEC61B,IGFBPL1,IGF1R,IGFBP2,IL1R1,IL2RA,IL9R,ITGA6,ITGB4,KDR,LIFR,LTBP1,LTBP2,CD109,NGFR,NTRK2,NTRK3,PTN,PTPRZ1,SCN5A,SDCBP,TGFB3,TGFBR2,THBS1,VEGFA,PXDN
GO: Molecular Function	GO:0000988	transcription factor activity, protein binding	0.0004502	0.01355	141	614	NCOA3,ACTL6A,ACTN1,ACTN2,EOMES,ARID1B,MKL2,BEND6,UTF1,HOMEZ,CALCOCO1,BHLHE40,KLF7,TP63,ATF3,CCND1,NR1I2,BTG1,JAZF1,BCL10,RUNX1T1,LDB2,CCNE1,PDLIM1,CBFA2T2,CDX2,KLF4,HAND1,CDYL,WWTR1,CREB1,NKX2-5,HDAC9,HDAC4,ZMIZ2,NR1H4,DNMT3B,SLC26A3,DTX1,TOB1,TRIM28,ELK3,ESRRB,CITED2,WDR75,BASP1,FHL2,NCOA2,FOXO1,MED10,MXD4,PPARGC1B,CTCF,ANKRD1,NR5A1,SUFU,WWOX,GATA3,GATA4,GBX2,PPARGC1A,RBPMS,TWIST2,RIOX2,GTF2F2,A…
GO: Molecular Function	GO:0033613	activating transcription factor binding	0.0004789	0.01427	22	61	EOMES,BHLHE40,CREB1,ZNF516,HDAC4,CITED2,GATA4,HNF4A,HSPA4,JUN,LMO2,SMAD2,MEF2C,CIITA,DUSP26,EXOSC9,PPARG,BHLHE41,PRDM16,TBXT,TBX3,WFS1
GO: Molecular Function	GO:0001637	G-protein coupled chemoattractant receptor activity	0.0004883	0.01427	12	25	CCR2,CCR3,CCR4,CCR6,CCR7,CMKLR1,CX3CR1,CXCR6,CXCR1,CXCR2,CXCR4,ACKR3
GO: Molecular Function	GO:0004950	chemokine receptor activity	0.0004883	0.01427	12	25	CCR2,CCR3,CCR4,CCR6,CCR7,CMKLR1,CX3CR1,CXCR6,CXCR1,CXCR2,CXCR4,ACKR3
GO: Molecular Function	GO:0035254	glutamate receptor binding	0.0004967	0.01437	18	46	ADORA2A,ADRB2,ATP2B2,CALM1,CALM2,CAMK2A,HOMER2,HOMER1,DLG2,ESR1,GNAS,GRIN2A,GRIN2B,PTPN5,IL1R1,MYO5B,SHANK2,GRIP2
GO: Molecular Function	GO:0046332	SMAD binding	0.0005048	0.01447	26	77	ACVR1,AXIN2,RANBP3,BMP2,RUNX3,COL1A2,DAB2,ZEB2,MAGI2,TOB1,CITED2,ANKRD1,GATA4,FOXA2,MYOCD,JUN,SMAD2,SMAD7,PPM1A,PURA,SKOR2,PRDM16,TGFBR2,TGIF1,PMEPA1,HMGA2
GO: Molecular Function	GO:0005548	phospholipid transporter activity	0.000575	0.01586	20	54	ABCA4,OSBPL5,OSBPL8,APOA1,ATP8B3,PCTP,PITPNM3,PITPNC1,PRELID3B,ATP9A,ATP8B1,ANO1,ATP8B4,SCP2,ATP10B,ATP11B,ATP11A,PITPNB,ATP10A,ANO6
GO: Molecular Function	GO:0001046	core promoter sequence-specific DNA binding	0.000577	0.01586	35	115	ZFHX3,H2AFY,ESR1,IKZF1,NLRC5,GATA1,GATA2,GATA3,GATA6,GBX2,H3F3A,HNF4A,RBPJ,MYOCD,SMAD5,MEF2C,MITF,MYC,NFATC1,NFIL3,PPARG,PROX1,REST,RREB1,ZNF335,SOX4,SOX9,SOX11,STAT1,STAT6,HNF1A,TCF7L2,NSD1,SMYD3,PAX8
GO: Molecular Function	GO:0005328	neurotransmitter:sodium symporter activity	0.0005774	0.01586	10	19	SLC6A19,SLC6A18,SLC6A1,SLC6A2,SLC6A4,SLC6A6,SLC6A7,SLC6A11,SLC6A12,SLC6A13
GO: Molecular Function	GO:0004012	phospholipid-translocating ATPase activity	0.00058	0.01586	9	16	ABCA4,ATP8B3,ATP9A,ATP8B1,ATP8B4,ATP10B,ATP11B,ATP11A,ATP10A
GO: Molecular Function	GO:0005416	amino acid:cation symporter activity	0.00058	0.01586	9	16	SLC32A1,SLC1A1,SLC1A2,SLC6A1,SLC6A7,SLC6A11,SLC6A12,SLC6A13,SLC38A1
GO: Molecular Function	GO:0060589	nucleoside-triphosphatase regulator activity	0.0006026	0.01632	85	344	ABR,AXIN2,ARHGAP31,ARHGAP20,PREX1,ARHGAP21,RGS5,ALS2,RHOH,ATP1B1,BCR,SYNGAP1,KALRN,BRSK2,RABEP1,ARHGEF1,DGKI,CHN2,ARHGAP22,TBC1D22A,RASGRP3,ARHGAP29,RGS6,SIPA1L1,RAPGEF2,DEPDC7,TOR1AIP1,USP6NL,GAPVD1,GIT2,TIAM2,ASAP1,SRGAP3,ARHGAP44,DNAJB6,FAM13A,TBC1D7,SYDE2,VAV3,AGAP1,AHSA1,ARFGAP2,HSPH1,GNAQ,TBC1D8,AGFG2,SYDE1,RGS8,JUN,IPO5,ARHGAP27,ARHGAP42,PDE6D,ALS2CL,PLN,IQGAP3,DAB2IP,RAP1GAP,RGS4,RGS10,RG…
GO: Molecular Function	GO:0005096	GTPase activator activity	0.0006415	0.01722	72	283	ABR,AXIN2,ARHGAP31,ARHGAP20,PREX1,ARHGAP21,RGS5,ALS2,BCR,SYNGAP1,KALRN,RABEP1,ARHGEF1,CHN2,ARHGAP22,TBC1D22A,RASGRP3,ARHGAP29,RGS6,SIPA1L1,RAPGEF2,DEPDC7,USP6NL,GAPVD1,GIT2,TIAM2,ASAP1,SRGAP3,ARHGAP44,FAM13A,TBC1D7,SYDE2,VAV3,AGAP1,ARFGAP2,GNAQ,TBC1D8,AGFG2,SYDE1,RGS8,JUN,ARHGAP27,ARHGAP42,ALS2CL,IQGAP3,DAB2IP,RAP1GAP,RGS4,RGS10,RGS13,ARHGAP28,SGSM1,TBC1D2,SIPA1,PREX2,RAB3GAP1,DEPDC1B,SOS1,TBC1D9…
GO: Molecular Function	GO:0008519	ammonium transmembrane transporter activity	0.0006524	0.01736	13	29	SLC44A5,AQP1,RHCG,SLC44A3,RHAG,SLC6A2,SLC6A4,SLC18A1,SLC22A1,SLC22A3,SLC22A5,SLC44A4,RHBG
GO: Molecular Function	GO:1901681	sulfur compound binding	0.0006718	0.01772	67	260	AOC1,ACACB,ACOX2,APLP1,APLP2,APOB,SERPINC1,ATP1A3,NRP2,WISP1,BMP7,COL5A1,COL13A1,COL23A1,HACL1,CTGF,PCOLCE2,SERPINA10,REG4,ETFA,F11,CHST15,GPC4,FGF1,FGF4,FGF7,ECI2,FGFR2,GPNMB,FN1,TPK1,GNS,GPX3,GSTM2,FSTL1,HADHA,HLCS,HNF4A,ITGAM,KNG1,LAMC2,LIPC,LTBP2,LTC4S,MPO,NCAM1,NELL1,NELL2,OGDH,PRELP,PRG2,PTN,PTPRC,RPL22,RYR2,SAA1,SCP2,SELL,PTGES2,SFRP1,SLC6A6,SLIT1,SMOC2,THBS1,THBS2,VEGFA,NAV2
GO: Molecular Function	GO:0000989	transcription factor activity, transcription factor binding	0.0006898	0.01803	139	610	NCOA3,ACTL6A,ACTN1,ACTN2,EOMES,ARID1B,MKL2,BEND6,UTF1,HOMEZ,CALCOCO1,BHLHE40,KLF7,TP63,ATF3,CCND1,NR1I2,BTG1,JAZF1,BCL10,RUNX1T1,LDB2,CCNE1,PDLIM1,CBFA2T2,CDX2,KLF4,HAND1,CDYL,WWTR1,CREB1,NKX2-5,HDAC9,HDAC4,ZMIZ2,NR1H4,DNMT3B,SLC26A3,DTX1,TOB1,TRIM28,ELK3,ESRRB,CITED2,WDR75,BASP1,FHL2,NCOA2,FOXO1,MED10,MXD4,PPARGC1B,CTCF,ANKRD1,NR5A1,SUFU,WWOX,GATA3,GATA4,GBX2,PPARGC1A,RBPMS,TWIST2,RIOX2,AJUBA,KL…
GO: Molecular Function	GO:0016301	kinase activity	0.0007262	0.01882	187	853	KCNH8,ACVR1,ACVR2B,CDC7,ADK,AK2,AK4,STK24,DYRK2,HIPK4,RIOK3,CCND1,BCR,FGF17,NRP2,BLK,FUK,KSR1,BRAF,SPHK1,MMD2,DDR1,CALM1,CALM2,KALRN,CAMK4,CAMK2A,CAMK2B,CAMK2D,BRSK2,PAPSS2,PAPSS1,CCND3,CCNE1,CCNH,CCNT2,CD28,CCNB2,DGKI,CDK1,DCLK1,ALPK2,GLYCTK,CKMT2,KL,MYO3B,TJP2,EIF2AK3,NEK7,PKDCC,NRG2,TKFC,AATK,CSF1R,CSF2,CSF2RB,IKBKE,CSNK1E,CSNK1G3,PPIP5K1,ADPGK,RASSF2,DGKG,DAPK1,UCK1,DCX,NUAK1,TRAT1,DGUOK,FAM2…
GO: Molecular Function	GO:0003700	DNA binding transcription factor activity	0.0008783	0.02256	266	1264	NCOA3,KCNH8,FOXI3,EOMES,MKL2,MTA3,AHR,HOMEZ,ZFAT,FOXO6,BARX2,CGGBP1,BHLHE40,KLF7,TP63,ZFHX3,ATF3,GRHL3,BACH1,BCL6,PRDM1,NR1I2,ZFP36L1,ZFP36L2,KLF9,KLF5,MYRF,FUBP3,RUNX1,RUNX1T1,RUNX3,TBX19,CBFA2T2,CDX2,KLF4,HAND1,NOCT,ONECUT2,TBX4,ISX,GATA5,BATF2,CREB1,CREB5,CTCFL,ZNF516,NKX2-5,GLIS1,ZNF536,ZFP42,ZBTB20,ZNF280B,TSC22D2,ZEB2,EHF,ARNT2,DLX4,DMRT1,NR1H4,NR2E3,SLC26A3,EBF1,HIVEP3,MLXIPL,TRIM28,ELK3,E…
GO: Molecular Function	GO:0019207	kinase regulator activity	0.0008858	0.02256	57	216	AHSG,APC,ALS2,RHOH,SOCS1,CCND1,BCL10,CDK5R2,CALM1,CALM2,CCNE1,CCNH,CCNT2,ALPK2,CDKN1C,CDKN2B,SOCS6,KLF4,H2AFY,FAM20B,TRIB1,SPRY2,ERCC6,ANGPT4,CIB1,MBIP,GPRC5B,CAB39,GAS6,AFAP1L2,GCN1,GP1BA,HMGB1,IGF1,CCNQP1,TRIB2,PODN,ALKAL1,NGF,NOS2,TSACC,PRKAG1,PRKAR2B,PARP16,UCKL1,PRKRIP1,FGGY,RPLP1,CAMK2N1,ALPK1,VAC14,LRRC4,CCNY,PIK3R5,WNT11,YWHAG,RTN4R
GO: Molecular Function	GO:0022853	active ion transmembrane transporter activity	0.0008932	0.02256	48	175	SLC24A4,ATP1A3,SLC4A4,ATP1B1,FXYD2,ATP2B1,ATP2B2,ATP2B3,ATP2B4,ATP4B,ATP6V1A,ATP6V1B2,ATP6V1C1,SLC13A2,SLC22A6,SLC24A2,SLC10A6,ABCC2,SLC4A8,CPOX,SLC26A3,ABCC9,ABCC4,ATP6AP1L,SLC9A6,SLC34A2,SLC17A3,ATP6V1G3,ATP13A3,SLC47A1,SLC1A1,SLC1A2,SLC4A3,SLC6A1,SLC6A7,SLC6A11,SLC6A12,SLC6A13,SLC8A2,SLC8A1,SLC8A3,SLC9A3,SLC10A1,SLC17A1,SLC22A5,SLC37A2,SLC9A8,SLC13A3
GO: Molecular Function	GO:0035091	phosphatidylinositol binding	0.0009978	0.02499	57	217	ACTN2,PICALM,OSBPL5,OSBPL8,EEA1,AMER3,DENND1A,ZFYVE28,PXDC1,SYT7,SH3PXD2A,DAB2,ASAP1,SNX29,PLEKHA2,MTSS1L,RPS6KC1,SNX7,DAPP1,GAP43,FERMT2,GRB7,ING2,INPPL1,ITPR1,ITPR2,KCNJ1,MBL2,STXBP6,NCF4,PIRT,SNX10,PLEKHA5,PLD1,SNX11,PLEK,DAB2IP,RAG2,NCF1,KIF16B,WDFY3,SNX2,MYO1G,GOLPH3,SNX19,SNX13,PLCB1,MCF2L,HS1BP3,SH3PXD2B,ARAP3,THY1,WDR45B,PARD3,TUB,SNX27,JPH2
GO: Molecular Function	GO:0030165	PDZ domain binding	0.00102	0.02524	34	114	FZD1,FZD4,FZD7,ADRB1,ATP2B1,ATP2B2,ATP2B3,ATP2B4,CACNA1D,DLGAP3,ARHGAP29,SLC22A12,ERC2,RAPGEF2,CXADR,DLG2,LPAR1,PLEKHA2,NCOA2,LNX1,GRIA1,GRIN2C,NKD1,KCNJ4,KCNJ12,L1CAM,LRP2,MPP3,SNTG2,PSEN1,PTEN,SLC9A3,SLC22A5,CADM1
GO: Molecular Function	GO:0008201	heparin binding	0.001025	0.02524	46	167	AOC1,APLP1,APLP2,APOB,SERPINC1,NRP2,WISP1,BMP7,COL5A1,COL13A1,COL23A1,CTGF,PCOLCE2,SERPINA10,REG4,F11,FGF1,FGF4,FGF7,FGFR2,GPNMB,FN1,FSTL1,ITGAM,KNG1,LAMC2,LIPC,LTBP2,MPO,NCAM1,NELL1,NELL2,PRELP,PRG2,PTN,PTPRC,RPL22,SAA1,SELL,SFRP1,SLIT1,SMOC2,THBS1,THBS2,VEGFA,NAV2
GO: Molecular Function	GO:0046982	protein heterodimerization activity	0.001046	0.02555	130	571	TENM2,ADD2,FZD1,FZD4,ADORA2A,HIST1H2AL,ADRA1B,ADRA2A,ADRB1,AGTR1,AHR,CUL3,BIN1,BHLHE40,ATF3,ATP4B,BAK1,SUCLG1,BMP2,BNIP3,BRAF,BCL10,CAPN2,SYT6,CAV1,CAV2,RUNX1,CD3E,CHRNA4,JAM2,HAND1,HOMER2,HOMER1,H2AFY,NKX2-5,CYBB,CABYR,ARNT2,DLG2,DMRT1,BCL2L10,UBA2,SYT16,MLXIPL,EGFR,EPAS1,IKZF1,EXT1,NRN1,KCNK9,HMG20A,LOC101928761,GCLC,GCLM,CREB3L3,GRIN2A,GRIN2B,GSTM5,H3F3A,HLA-DQB1,INHBB,ITGAM,ITGB2,SCX,JUN,KCNB…
GO: Molecular Function	GO:0030695	GTPase regulator activity	0.001097	0.02658	77	312	ABR,AXIN2,ARHGAP31,ARHGAP20,PREX1,ARHGAP21,RGS5,ALS2,RHOH,BCR,SYNGAP1,KALRN,RABEP1,ARHGEF1,DGKI,CHN2,ARHGAP22,TBC1D22A,RASGRP3,ARHGAP29,RGS6,SIPA1L1,RAPGEF2,DEPDC7,USP6NL,GAPVD1,GIT2,TIAM2,ASAP1,SRGAP3,ARHGAP44,FAM13A,TBC1D7,SYDE2,VAV3,AGAP1,ARFGAP2,GNAQ,TBC1D8,AGFG2,SYDE1,RGS8,JUN,IPO5,ARHGAP27,ARHGAP42,PDE6D,ALS2CL,IQGAP3,DAB2IP,RAP1GAP,RGS4,RGS10,RGS13,ARHGAP28,SGSM1,TBC1D2,SIPA1,PREX2,RAB3GAP…
GO: Molecular Function	GO:0008013	beta-catenin binding	0.001117	0.02684	28	89	AXIN2,CALCOCO1,APC,AMER3,NUMB,CDH1,CDH5,DLG5,KLF4,CBY1,CXADR,LEF1,ESR1,DACT1,FOXO1,SUFU,GLI3,GRIN2B,SMAD7,NOS2,PSEN1,SALL1,SOX9,KDM6B,KANK1,TCF7,TCF7L2,CTNNBIP1
GO: Molecular Function	GO:0019887	protein kinase regulator activity	0.001128	0.02689	52	195	AHSG,APC,ALS2,SOCS1,CCND1,CDK5R2,CALM1,CALM2,CCNE1,CCNH,CCNT2,ALPK2,CDKN1C,CDKN2B,SOCS6,H2AFY,FAM20B,TRIB1,SPRY2,ERCC6,ANGPT4,CIB1,MBIP,GPRC5B,CAB39,GAS6,AFAP1L2,GCN1,GP1BA,HMGB1,IGF1,CCNQP1,TRIB2,PODN,ALKAL1,NGF,NOS2,TSACC,PRKAG1,PRKAR2B,PARP16,UCKL1,PRKRIP1,FGGY,RPLP1,CAMK2N1,ALPK1,LRRC4,CCNY,WNT11,YWHAG,RTN4R
GO: Molecular Function	GO:1901981	phosphatidylinositol phosphate binding	0.00119	0.02815	37	128	ACTN2,OSBPL5,OSBPL8,AMER3,DENND1A,ZFYVE28,SYT7,DAB2,ASAP1,MTSS1L,DAPP1,GAP43,FERMT2,INPPL1,KCNJ1,MBL2,STXBP6,NCF4,PIRT,PLEKHA5,SNX11,PLEK,DAB2IP,RAG2,NCF1,KIF16B,MYO1G,GOLPH3,SNX19,SNX13,PLCB1,SH3PXD2B,ARAP3,WDR45B,PARD3,SNX27,JPH2
GO: Molecular Function	GO:0070546	L-phenylalanine aminotransferase activity	0.001248	0.02883	4	4	KYAT1,GOT1,GOT2,TAT
GO: Molecular Function	GO:0005332	gamma-aminobutyric acid:sodium symporter activity	0.001248	0.02883	4	4	SLC6A1,SLC6A11,SLC6A12,SLC6A13
GO: Molecular Function	GO:0051380	norepinephrine binding	0.001248	0.02883	4	4	ADRA2A,ADRB1,ADRB2,ADRB3
GO: Molecular Function	GO:0032553	ribonucleotide binding	0.00135	0.03096	381	1880	RAB19,ABCA4,ACACB,SYN3,ACLY,ACTG2,ACVR1,ACVR2B,ADCY1,CDC7,ADK,AARS2,AK2,AK4,ABCD2,KIF17,STK24,DYRK2,KIF6,HIPK4,ANXA6,APAF1,ARF4,RHOB,RND3,RHOH,RUVBL1,ASNS,DNAH17,ASS1,AACS,PDE5A,ATP1A3,ATP1B1,ATP2B1,ATP2B2,ATP2B3,ATP2B4,AFG1L,ATP6V1A,ATP6V1B2,RAB11A,RIOK3,SUCLG1,BCR,BLK,FUK,KSR1,BRAF,SPHK1,ACSF3,RAB29,ATP8B3,DDR1,KALRN,CAMK4,CAMK2A,CAMK2B,CAMK2D,BRSK2,RUNX1,RUNX3,PAPSS2,PAPSS1,ENTPD1,DGKI,CDK1,DC…
GO: Molecular Function	GO:0035256	G-protein coupled glutamate receptor binding	0.001575	0.03583	6	9	ADORA2A,CALM1,CALM2,HOMER2,HOMER1,ESR1
GO: Molecular Function	GO:1901618	organic hydroxy compound transmembrane transporter activity	0.001613	0.03642	21	62	SLC44A5,AQP1,AQP4,AQP6,AQP7,AQP9,SLC5A11,SLC16A5,SLC10A6,SLC16A12,SLCO2B1,SLC44A3,SLC6A2,SLC6A4,SLC10A1,SLC18A1,SLC22A1,SLC22A3,SLC22A5,SLC37A2,SLC44A4
GO: Molecular Function	GO:0032555	purine ribonucleotide binding	0.00165	0.03696	377	1864	RAB19,ABCA4,ACACB,SYN3,ACLY,ACTG2,ACVR1,ACVR2B,ADCY1,CDC7,ADK,AARS2,AK2,AK4,ABCD2,KIF17,STK24,DYRK2,KIF6,HIPK4,ANXA6,APAF1,ARF4,RHOB,RND3,RHOH,RUVBL1,ASNS,DNAH17,ASS1,AACS,PDE5A,ATP1A3,ATP1B1,ATP2B1,ATP2B2,ATP2B3,ATP2B4,AFG1L,ATP6V1A,ATP6V1B2,RAB11A,RIOK3,SUCLG1,BCR,BLK,FUK,KSR1,BRAF,SPHK1,ACSF3,RAB29,ATP8B3,DDR1,KALRN,CAMK4,CAMK2A,CAMK2B,CAMK2D,BRSK2,RUNX1,RUNX3,PAPSS2,PAPSS1,ENTPD1,DGKI,CDK1,DC…
GO: Molecular Function	GO:0015485	cholesterol binding	0.00188	0.0418	16	43	OSBPL1A,OSBPL5,OSBPL7,OSBPL8,OSBPL10,ANXA6,APOA1,APOA4,APOC3,APOD,CAV1,OSBPL3,CYP11A1,NPC1,SCP2,OSBP2
GO: Molecular Function	GO:0017076	purine nucleotide binding	0.00194	0.04281	379	1879	RAB19,ABCA4,ACACB,SYN3,ACLY,ACTG2,ACVR1,ACVR2B,ADCY1,CDC7,ADK,AARS2,AHCY,AK2,AK4,ABCD2,KIF17,STK24,DYRK2,KIF6,HIPK4,ANXA6,APAF1,ARF4,RHOB,RND3,RHOH,RUVBL1,ASNS,DNAH17,ASS1,AACS,PDE5A,ATP1A3,ATP1B1,ATP2B1,ATP2B2,ATP2B3,ATP2B4,AFG1L,ATP6V1A,ATP6V1B2,RAB11A,RIOK3,SUCLG1,BCR,BLK,FUK,KSR1,BRAF,SPHK1,ACSF3,RAB29,ATP8B3,DDR1,KALRN,CAMK4,CAMK2A,CAMK2B,CAMK2D,BRSK2,RUNX1,RUNX3,PAPSS2,PAPSS1,ENTPD1,DGKI,CD…
GO: Molecular Function	GO:0032266	phosphatidylinositol-3-phosphate binding	0.001975	0.04328	13	32	DENND1A,ZFYVE28,NCF4,PLEKHA5,DAB2IP,KIF16B,SNX19,SNX13,SH3PXD2B,WDR45B,PARD3,SNX27,JPH2
GO: Molecular Function	GO:0051393	alpha-actinin binding	0.002036	0.04396	11	25	ADORA2A,CACNA1D,MAGI1,MYPN,LDB3,KCNA5,KCNN2,NPHS1,PPARG,SYNPO2,TTN
GO: Molecular Function	GO:0005326	neurotransmitter transporter activity	0.002036	0.04396	11	25	SLC6A19,SLC6A18,SLC6A1,SLC6A2,SLC6A4,SLC6A6,SLC6A7,SLC6A11,SLC6A12,SLC6A13,SLC22A1
GO: Molecular Function	GO:0005262	calcium channel activity	0.002074	0.04446	33	114	PKD1L2,SLC24A4,STIM2,CACNA1I,CACNA1A,CACNA1D,CACNA1E,CACNA2D2,SLC24A2,TMEM37,CACNG7,CACNG3,TRPV2,CACNG5,GAS6,GRIN2A,GRIN2B,CACNA2D4,ITPR1,ITPR2,PKD1L1,OPRM1,PKD1,TRPM4,PSEN1,RYR2,CHRNA9,TRPV3,TPCN2,NCS1,PANX1,JPH2,JPH3
GO: Biological Process	GO:2000026	regulation of multicellular organismal development	9.255e-30	9.952e-26	524	1893	NCOA3,ACACB,ASIC2,ACHE,FRMD7,ACVR1,ACVR2B,ADA,COLQ,AXIN2,EOMES,FZD1,FZD4,FZD7,CCR2,GFI1B,NLN,MKL2,ADRB1,ADRB2,BEND6,AGTR1,AHR,AHSG,SEMA6A,PREX1,STK24,AMH,BIN1,FOXO6,ENC1,APBB1,APC,APOA1,ZSWIM6,AQP1,RHOB,ARSB,TP63,BRINP2,NUMB,ZFHX3,GRHL3,RAB11A,ADGRB1,ADGRB2,FADD,CCND1,BCL6,INPP4B,PRDM1,SYNGAP1,WISP1,BMP1,BMP2,PROM1,BMP7,BRAF,SPHK1,BTG1,RAB29,MYRF,MMD2,CA2,CACNA1A,TNFSF18,KALRN,CAMK4,CAMK2B,CAMP,C…
GO: Biological Process	GO:0045595	regulation of cell differentiation	1.735e-26	9.327e-23	470	1699	NCOA3,ACHE,FRMD7,ACVR1,ACVR2B,ADA,AXIN2,EOMES,FZD1,FZD7,CCR2,GFI1B,NLN,ADRB1,BEND6,AGTR1,PLA2G10,SEMA6A,PREX1,STK24,BIN1,FOXO6,ENC1,APBB1,APC,APOA1,APOB,ZSWIM6,ARSB,TP63,BRINP2,NUMB,PDE5A,ZFHX3,RAB11A,FADD,CCND1,DLK1,BCL6,INPP4B,PRDM1,SYNGAP1,WISP1,BMP2,PROM1,BMP7,BRAF,ZFP36L2,SPHK1,KLF5,BTG1,RAB29,MMD2,CA2,CACNA1A,TNFSF18,KALRN,CAMK4,CAMK2B,CAPN3,CAV1,RUNX1,RUNX1T1,RUNX3,CCNE1,TBX19,CCNT2,CD2,CD…
GO: Biological Process	GO:0048699	generation of neurons	1.126e-24	4.038e-21	426	1528	ACHE,FRMD7,GPRIN1,ADCY1,TENM2,DSCAML1,PICALM,EOMES,FZD1,FZD4,FZD7,CCR2,ADORA2A,UNC5A,TTC8,MKL2,LRFN2,BEND6,PLA2G10,SEMA6A,PREX1,STK24,BIN1,NYAP2,FOXO6,ANK3,ENC1,APBB1,APC,ALS2,APOA1,APOA4,ZSWIM6,APOD,ARF4,ARSB,KLF7,BRINP2,NUMB,ASTN1,ZFHX3,ATP2B2,RAB11A,ADGRB1,BCL6,NRP2,PRDM1,SYNGAP1,BMP2,PROM1,BMP7,BRAF,SPHK1,RAB29,CDK5R2,MMD2,CACNA1A,DDR1,KALRN,CAMK2A,CAMK2B,BRSK2,ARTN,CAV1,RUNX1,RUNX3,CBLN1,CCK…
GO: Biological Process	GO:0051240	positive regulation of multicellular organismal process	7.496e-24	2.015e-20	441	1610	NCOA3,ABAT,ACACB,ASIC2,ACHE,ACVR1,ACVR2B,ADA,AXIN2,ADK,CCR2,ADORA2A,GFI1B,ADRA1D,ADRA1B,HEG1,ADRA2A,MKL2,ADRB1,ADRB2,BEND6,AGTR1,AHSG,C1QTNF3,SEMA6A,ALB,STK24,BIN1,ANGPT1,FOXO6,ENC1,APBB1,GPAM,AQP1,RHOB,ARSB,PLPP3,TP63,BRINP2,NUMB,PDE5A,TNFRSF14,RAB11A,ADGRB1,ADGRB2,FADD,CCND1,TNFRSF11A,BCL6,NRP2,PRDM1,WISP1,BMP1,BMP2,PROM1,BMP7,BRAF,SPHK1,BTG1,BCL10,MYRF,MMD2,CA2,KALRN,CAMK2B,CAMK2D,CAMP,CAV1,RU…
GO: Biological Process	GO:0030182	neuron differentiation	1.827e-23	3.928e-20	393	1398	ACHE,FRMD7,GPRIN1,ADCY1,TENM2,DSCAML1,PICALM,EOMES,FZD1,FZD4,FZD7,CCR2,ADORA2A,UNC5A,TTC8,MKL2,LRFN2,BEND6,PLA2G10,SEMA6A,PREX1,STK24,BIN1,NYAP2,FOXO6,ANK3,ENC1,APBB1,APC,ALS2,APOA1,APOA4,ZSWIM6,APOD,ARF4,ARSB,KLF7,BRINP2,NUMB,ZFHX3,ATP2B2,RAB11A,ADGRB1,BCL6,NRP2,PRDM1,SYNGAP1,BMP2,PROM1,BMP7,BRAF,SPHK1,RAB29,MMD2,CACNA1A,DDR1,KALRN,CAMK2A,CAMK2B,BRSK2,ARTN,CAV1,RUNX1,RUNX3,CBLN1,CCKAR,ARHGEF1,CB…
GO: Biological Process	GO:0022008	neurogenesis	4.559e-23	8.17e-20	442	1628	APCDD1,ACHE,FRMD7,GPRIN1,ADCY1,TENM2,DSCAML1,PICALM,EOMES,FZD1,FZD4,FZD7,CCR2,ADORA2A,UNC5A,TTC8,MKL2,LRFN2,BEND6,PLA2G10,SEMA6A,KIF17,PREX1,STK24,BIN1,NYAP2,FOXO6,ANK3,ENC1,LEMD2,APBB1,APC,ALS2,APOA1,APOA4,ZSWIM6,APOD,ARF4,ARSB,KLF7,PLPP3,BRINP2,NUMB,ASTN1,ZFHX3,ATP2B2,RAB11A,ADGRB1,BCL6,NRP2,PRDM1,SYNGAP1,BMP2,PROM1,BMP7,BRAF,SPHK1,RAB29,MYRF,CDK5R2,MMD2,CACNA1A,DDR1,KALRN,CAMK2A,CAMK2B,BRSK2,A…
GO: Biological Process	GO:0051094	positive regulation of developmental process	1.491e-20	2.29e-17	366	1323	NCOA3,ACACB,ASIC2,ACHE,ACVR1,ACVR2B,ADA,AXIN2,EOMES,CCR2,GFI1B,MKL2,ADRB1,ADRB2,BEND6,AGTR1,PLA2G10,SEMA6A,PREX1,STK24,BIN1,FOXO6,ENC1,APBB1,APC,GPAM,APOA1,APOB,AQP1,RHOB,ARSB,TP63,BRINP2,NUMB,PDE5A,ZFHX3,RAB11A,ADGRB1,ADGRB2,FADD,CCND1,BCL6,PRDM1,WISP1,BMP1,BMP2,PROM1,BMP7,BNIP3,BRAF,SPHK1,KLF5,BTG1,MYRF,MMD2,CA2,KALRN,CAMK2B,CAMP,CAPN3,RUNX1,CBLN1,CCNE1,CD3E,CD28,CBFA2T2,CD36,NEURL1,CD74,CDK1,C…
GO: Biological Process	GO:0060284	regulation of cell development	1.429e-19	1.921e-16	287	985	NCOA3,ACHE,FRMD7,AXIN2,EOMES,CCR2,ADRB1,BEND6,SEMA6A,PREX1,STK24,BIN1,FOXO6,ENC1,APBB1,APOA1,ZSWIM6,ARSB,BRINP2,NUMB,PDE5A,ZFHX3,RAB11A,BCL6,SYNGAP1,WISP1,BMP2,BMP7,BRAF,SPHK1,RAB29,MMD2,CACNA1A,KALRN,CAMK2B,CAV1,RUNX1,ARHGEF1,CBFA2T2,NEURL1,CTDP1,CDK1,CDH1,CDH4,CDH5,GPR37L1,KLF4,TJP2,NTN1,QKI,COL1A1,AKAP6,WWTR1,CREB1,KIF20B,CRMP1,AATK,TENM4,RGS6,CSHL1,FEZ1,SIPA1L1,NKX2-5,KDM4A,RAPGEF2,CX3CR1,SEM…
GO: Biological Process	GO:0007155	cell adhesion	3.028e-19	3.618e-16	406	1530	ABAT,DGCR6,ACHE,ACTN1,ACTN2,ADA,TENM2,DSCAML1,EOMES,FZD4,ADK,FZD7,CCR2,ADORA2A,ADRB2,MAD1L1,PREX1,AMBP,JCAD,ANGPT1,ANK3,APC,APLP1,GPAM,APOA1,APOA4,APOD,RHOB,RND3,RHOH,PLPP3,SKAP1,ASS1,ASTN1,PDE5A,SLAMF7,ATP1B1,STX11,ATP4B,CADM3,ADAM23,AZGP1,TNFRSF14,ADGRB1,FADD,MPDZ,SIGLEC5,BCL6,NRP2,WISP1,BMP2,BMP7,DST,BRAF,ZFP36L1,ZFP36L2,CRNN,SGCE,BCL10,DDR1,TNFSF18,CAMK4,WHAMM,CAV1,PSTPIP1,CBLN1,CLDN10,CLDN1,…
GO: Biological Process	GO:0022610	biological adhesion	1.307e-18	1.301e-15	406	1542	ABAT,DGCR6,ACHE,ACTN1,ACTN2,ADA,TENM2,DSCAML1,EOMES,FZD4,ADK,FZD7,CCR2,ADORA2A,ADRB2,MAD1L1,PREX1,AMBP,JCAD,ANGPT1,ANK3,APC,APLP1,GPAM,APOA1,APOA4,APOD,RHOB,RND3,RHOH,PLPP3,SKAP1,ASS1,ASTN1,PDE5A,SLAMF7,ATP1B1,STX11,ATP4B,CADM3,ADAM23,AZGP1,TNFRSF14,ADGRB1,FADD,MPDZ,SIGLEC5,BCL6,NRP2,WISP1,BMP2,BMP7,DST,BRAF,ZFP36L1,ZFP36L2,CRNN,SGCE,BCL10,DDR1,TNFSF18,CAMK4,WHAMM,CAV1,PSTPIP1,CBLN1,CLDN10,CLDN1,…
GO: Biological Process	GO:0040011	locomotion	1.331e-18	1.301e-15	447	1735	ABR,APCDD1,ACVR1,ADA,TENM2,TRIM59,STRIP2,FZD4,CCR2,ADORA2A,UNC5A,TTC8,ADRA2A,MKL2,MTUS1,AGTR1,OSBPL8,PLA2G10,SEMA6A,PREX1,STK24,CUL3,ANGPT1,ANK3,APBB1,APC,APOA1,APOB,ZSWIM6,APOD,AQP1,ARF4,RHOB,ARSB,KLF7,PLPP3,DNAH17,NUMB,ASTN1,ATP1B1,ATP2B2,ATP2B4,PHACTR1,TNFRSF14,RAB11A,FADD,TNFRSF11A,BCR,BDKRB1,NRP2,BMP2,BMP7,DST,BRAF,BST2,SPHK1,BTG1,CACNA1I,CDK5R2,CACNA1E,DDR1,TNFSF18,CAMK2D,ARTN,CAV1,CAV2,PST…
GO: Biological Process	GO:0045597	positive regulation of cell differentiation	1.798e-18	1.611e-15	279	966	NCOA3,ACHE,ACVR1,ACVR2B,ADA,AXIN2,EOMES,CCR2,GFI1B,ADRB1,BEND6,AGTR1,PLA2G10,SEMA6A,PREX1,STK24,BIN1,FOXO6,ENC1,APBB1,APC,APOA1,APOB,ARSB,TP63,BRINP2,NUMB,PDE5A,ZFHX3,RAB11A,FADD,BCL6,PRDM1,WISP1,BMP2,PROM1,BMP7,BRAF,SPHK1,KLF5,BTG1,MMD2,CA2,KALRN,CAMK2B,RUNX1,CCNE1,CBFA2T2,CD36,NEURL1,CD74,CDH4,CDH5,CDX2,CD83,WDFY2,NTN1,CCR7,CMKLR1,NOCT,QKI,COL1A1,AKAP6,PKDCC,WWTR1,H2AFY,CREB1,KIF20B,TENM4,CSF1R…
GO: Biological Process	GO:0051960	regulation of nervous system development	2.812e-18	2.326e-15	259	881	ASIC2,ACHE,FRMD7,COLQ,EOMES,FZD1,CCR2,BEND6,SEMA6A,PREX1,STK24,BIN1,FOXO6,ENC1,APBB1,ZSWIM6,ARSB,BRINP2,NUMB,ZFHX3,GRHL3,RAB11A,ADGRB1,ADGRB2,BCL6,SYNGAP1,BMP2,BMP7,BRAF,SPHK1,RAB29,MYRF,MMD2,CACNA1A,KALRN,CAMK2B,CAV1,CBLN1,ARHGEF1,CBFA2T2,NEURL1,CDK1,CDH1,CDH4,GPR37L1,KLF4,NRXN3,NTN1,QKI,EIF2AK3,CPE,CREB1,KIF20B,CRMP1,AATK,TENM4,RGS6,CSHL1,FEZ1,SIPA1L1,NKX2-5,KDM4A,RAPGEF2,CX3CR1,SEMA3E,ZNF536,D…
GO: Biological Process	GO:0048646	anatomical structure formation involved in morphogenesis	3.171e-18	2.436e-15	352	1299	ACTN1,ACTN2,ACVR1,ACVR2B,ADA,TRIM59,AXIN2,EOMES,FZD1,FZD7,CCR2,TTC8,ADRB2,SLC24A4,AHR,IFT80,CUL3,SHROOM3,ANGPT1,ANK2,LEMD2,APAF1,TRIM71,TNRC6C,APOD,AQP1,LMOD2,TCAP,RHOB,TP63,GRHL3,ATP2B2,ADGRB1,ADGRB2,BAK1,BCL6,NRP2,BMP2,PROM1,BMP7,SPHK1,KLF5,BTG1,BCL10,CDK5R2,CACNA1A,TMPRSS6,CAMP,CAPN2,CAPN3,CASQ2,CAV1,RUNX1,CBLN1,CD36,NEURL1,CD44,DNAAF1,CDH1,CDH13,CDX2,KLF4,ARHGAP22,NRXN3,TBC1D22A,CBY1,HS6ST1,C…
GO: Biological Process	GO:0006928	movement of cell or subcellular component	3.566e-18	2.556e-15	476	1882	ABR,APCDD1,ACTN1,ACTN2,ACVR1,ADA,TENM2,STRIP2,CCR2,UNC5A,TTC8,ADRA2A,MKL2,ADRB1,MTUS1,AGTR1,OSBPL8,PLA2G10,SEMA6A,IFT80,KIF17,PREX1,STK24,ARHGAP21,CUL3,KIF6,ANGPT1,ANK2,ANK3,APBB1,APC,APOA1,APOB,ZSWIM6,APOD,AQP1,TCAP,ARF4,RHOB,ARSB,KLF7,PLPP3,DNAH17,NUMB,ASTN1,DYNLL1,ATP1B1,ATP2B4,PHACTR1,TNFRSF14,RAB11A,FADD,TNFRSF11A,BCL6,BCR,BDKRB1,NRP2,BMP2,BMP7,DST,BRAF,BST2,SPHK1,BTG1,CACNA1I,CDK5R2,CACNA1E…
GO: Biological Process	GO:0009719	response to endogenous stimulus	3.975e-18	2.672e-15	446	1740	NCOA3,AANAT,ABAT,AOC1,ACAT1,ACR,ACTN2,ACVR1,ACVR2B,ADA,ADCY1,FZD1,ADORA2A,ADRA1B,ADRA2A,ADRB2,AGTR1,OSBPL8,AHR,AHSG,AK2,FBXO32,ALDOB,CALCOCO1,APAF1,APC,APLP1,GPAM,APOA1,TRIM71,APOB,APOBEC1,APOC3,AQP1,AQP9,ARG1,ARSB,STC2,ASNS,ASS1,AACS,DDRGK1,SOCS1,ZFHX3,ATP1A3,ATP2B1,ATP2B4,ATP4B,ATP6V1A,ATP6V1B2,ATP6V1C1,CCND1,CFB,FGF17,BMP1,BMP2,BMP3,BMP7,NR1I2,BRAF,SPHK1,KLF9,CA2,CA9,CALM1,CALM2,KALRN,CAMK2A,T…
GO: Biological Process	GO:0006811	ion transport	1.238e-17	7.831e-15	420	1627	ABAT,ABCA4,KCNH8,ACACB,ASIC2,ACTN2,PKD1L2,ADA,SLC25A25,PICALM,ADD2,ADORA2A,ADRA2A,ADRB1,ADRB2,SLC24A4,SLC44A5,OSBPL5,OSBPL8,PLA2G10,ALB,ABCD2,STIM2,DPP10,ANK1,ANK2,ANK3,PPFIA4,ANXA6,PEX3,KCNAB2,APOA1,APOA4,APOC3,AQP1,AQP4,AQP6,AQP7,AQP9,ARG1,ARG2,STC2,KCNK5,SLC17A8,ATP1A3,SLC4A4,ATP1B1,FXYD2,ATP2B1,ATP2B2,ATP2B3,ATP2B4,ATP4B,ATP5MC3,ATP5PF,ATP6V1A,ATP6V1B2,ATP6V1C1,BAK1,SLC25A26,TNFRSF11A,BDKRB1,…
GO: Biological Process	GO:0072358	cardiovascular system development	1.969e-17	1.114e-14	296	1058	ACACB,ACTN2,ACVR1,ACVR2B,AXIN2,EOMES,FZD1,FZD4,CCR2,ADRA1B,HEG1,MKL2,ADRB1,ADRB2,AGTR1,APLNR,AHR,ANGPT1,ANK2,LEMD2,APOB,APOD,AQP1,TCAP,RHOB,PLPP3,ADGRB1,ADGRB2,BAK1,FADD,NRP2,PRDM1,WISP1,BMP2,BMP7,ZFP36L1,SPHK1,KLF5,BTG1,CAMK2D,TMPRSS6,CAMP,CAV1,RUNX1,CD36,CTDP1,CDK1,DNAAF1,CDH5,CDH13,CDX2,KLF4,ARHGAP22,NRXN3,CBY1,HS6ST1,CMA1,HAND1,CCR3,QKI,HECTD1,EIF2AK3,NIPBL,COL1A1,COL1A2,AKAP6,COL2A1,COL4A2,C…
GO: Biological Process	GO:0072359	circulatory system development	1.969e-17	1.114e-14	296	1058	ACACB,ACTN2,ACVR1,ACVR2B,AXIN2,EOMES,FZD1,FZD4,CCR2,ADRA1B,HEG1,MKL2,ADRB1,ADRB2,AGTR1,APLNR,AHR,ANGPT1,ANK2,LEMD2,APOB,APOD,AQP1,TCAP,RHOB,PLPP3,ADGRB1,ADGRB2,BAK1,FADD,NRP2,PRDM1,WISP1,BMP2,BMP7,ZFP36L1,SPHK1,KLF5,BTG1,CAMK2D,TMPRSS6,CAMP,CAV1,RUNX1,CD36,CTDP1,CDK1,DNAAF1,CDH5,CDH13,CDX2,KLF4,ARHGAP22,NRXN3,CBY1,HS6ST1,CMA1,HAND1,CCR3,QKI,HECTD1,EIF2AK3,NIPBL,COL1A1,COL1A2,AKAP6,COL2A1,COL4A2,C…
GO: Biological Process	GO:0051241	negative regulation of multicellular organismal process	2.346e-17	1.261e-14	311	1127	ABAT,ABR,ADA,AXIN2,FZD7,CCR2,ADRA1D,ADRA2A,ADRB1,ADRB2,ADRB3,AHR,AHSG,C1QTNF3,SEMA6A,AMH,ANGPT1,ANXA4,APBB1,APC,APOA1,APOC3,APOD,AQP4,ARG2,STC2,TP63,PDE5A,ATP2B4,ADGRB1,ADGRB2,BCL6,BCR,INPP4B,SYNGAP1,BMP2,BMP7,BST2,TAX1BP1,RAB29,TNFSF18,TMPRSS6,CAPN3,CAV1,RUNX1,ARHGEF1,CBFA2T2,CD36,CD38,CTDP1,CD44,CD74,IL1RL1,CDH3,CGA,GPR37L1,CHGA,CD83,KLF4,ACOD1,CACTIN,FBXO7,TJP2,NTN1,CMKLR1,NOCT,EIF2AK3,COL4A2,…
GO: Biological Process	GO:0051093	negative regulation of developmental process	3.136e-17	1.606e-14	263	914	NCOA3,ABR,AXIN2,FZD7,CCR2,ADRB1,ADRB2,ADRB3,AHSG,SEMA6A,AMH,APBB1,APC,STC2,TP63,ZFHX3,ADGRB1,ADGRB2,CCND1,DLK1,BCL6,BCR,INPP4B,SYNGAP1,BMP2,BMP7,BNIP3,ZFP36L2,RAB29,TNFSF18,CAPN3,CAV1,RUNX1,RUNX1T1,ARHGEF1,CBFA2T2,CD36,CTDP1,CD44,CD74,CDH3,CGA,GPR37L1,KLF4,CER1,FBXO7,TJP2,NTN1,NOCT,EIF2AK3,COL4A2,COL4A3,COL5A1,CXCL14,CPB2,WWTR1,CPE,CRMP1,AATK,NKX2-5,KDM4A,CTLA4,RAPGEF2,CX3CR1,CXADR,SEMA3E,HDAC9,Z…
GO: Biological Process	GO:0009887	animal organ morphogenesis	3.563e-17	1.741e-14	309	1121	NCOA3,DGCR6,ABR,ACTG2,ACVR1,ACVR2B,DSCAML1,AXIN2,FZD1,FZD4,FZD7,TTC8,HEG1,MKL2,SLC24A4,AGTR1,AHR,SEMA6A,IFT80,CUL3,CUL1,ANGPT1,LEMD2,APC,APLP1,BARX2,AQP1,AQP6,TCAP,ARG1,TP63,NUMB,GRHL3,ATP2B2,BAK1,BCR,NRP2,PRDM1,BMP1,BMP2,PROM1,BMP7,BRAF,CA2,DDR1,CAPN1,CAV1,CD44,DNAAF1,CDH1,DLG5,CDX2,GCNT3,CER1,CLTC,HAND1,NTN1,NIPBL,COL1A1,COL1A2,COL2A1,ONECUT2,COL5A1,TBX4,COL13A1,MTHFD1L,CPB2,WWTR1,CHST11,CPE,GA…
GO: Biological Process	GO:0009790	embryo development	3.75e-17	1.753e-14	312	1135	NCOA3,ABR,ACVR1,ACVR2B,ADA,DSCAML1,AXIN2,EOMES,FZD1,FZD7,HEG1,MKL2,APLNR,AHR,CUL3,SHROOM3,ZFAT,ANGPT1,APAF1,APBA2,APLP2,ALS2,APOA1,TRIM71,APOB,TNRC6C,TCAP,PLPP3,TP63,GRHL3,ATP1B1,ATP2B2,TPRA1,DLK1,BCR,NRP2,PRDM1,BMP2,BMP7,ZFP36L1,BCL10,CAPN2,RUNX1,CCNB2,CDK1,DNAAF1,CDH1,CDKN1C,CDX2,KLF4,CER1,HS6ST1,HAND1,NTN1,NOCT,HECTD1,NIPBL,COL1A1,EIF4E2,COL2A1,COL4A2,COL5A1,COL6A1,TBX4,SLC4A8,MTHFD1L,PKDCC,CH…
GO: Biological Process	GO:0009891	positive regulation of biosynthetic process	4.405e-17	1.974e-14	487	1959	NCOA3,ACR,ACVR1,ADCY1,PICALM,CDC7,EOMES,FZD1,FZD4,FZD7,CCR2,ADORA2A,ARID1B,MKL2,ADRB1,ADRB2,ADRB3,AHR,ADGRF5,UTF1,CAVIN2,DYRK2,AMH,ZFAT,GPR65,CALCOCO1,APBB1,GPAM,APOA1,APOA4,APOBEC1,APOC3,BARX2,ARF4,KLF7,PLPP3,TP63,SKAP1,ASS1,DDRGK1,ZFHX3,ATF3,GRHL3,EIF4G3,BACH1,FADD,TNFRSF11A,BMP2,BMP3,BMP7,NR1I2,SPHK1,KLF9,KLF5,BCL10,MYRF,FUBP3,CACNA1D,CALM1,TNFSF18,CALM2,CAMK4,CAMK2A,TMPRSS6,CAPN3,CAT,RUNX1,RU…
GO: Biological Process	GO:0051049	regulation of transport	5.127e-17	2.205e-14	490	1975	ABAT,KCNH8,ABR,ASIC2,ACHE,ACTL6A,ACTN2,BTBD9,ADA,FAM3D,PICALM,AXIN2,FZD1,FZD7,CCR2,ADORA2A,ADRA2A,ADRB1,ADRB2,AGTR1,OSBPL8,AHSG,PLA2G10,C1QTNF3,ARHGAP21,SYT13,DYRK2,BIN1,STIM2,ANGPT1,DPP10,ANK2,ANK3,SLC25A5,RANBP3,ANXA4,ANXA13,APBB1,KCNAB2,GPAM,APOA1,APOA4,APOC3,APOD,AQP1,ARG1,ARG2,CHCHD4,RUVBL1,STC2,PDE8B,TP63,AACS,KCNK5,SOCS1,DYNLL1,ATP1B1,FXYD2,ATP2B2,ATP2B4,ATP4B,MBTPS1,TNFRSF14,RAB11A,BAK1,T…
GO: Biological Process	GO:0010628	positive regulation of gene expression	6.196e-17	2.562e-14	472	1890	NCOA3,ACTG2,ACVR1,PICALM,EOMES,FZD1,FZD4,FZD7,CCR2,ARID1B,MKL2,ADRB2,AHR,UTF1,CAVIN2,AMH,ZFAT,ANK2,ANK3,CALCOCO1,APBB1,APOB,APOBEC1,BARX2,TNRC6C,ARF4,RUVBL1,KLF7,PLPP3,TP63,SKAP1,DDRGK1,ZFHX3,ATF3,GRHL3,EIF4G3,BACH1,FADD,TNFRSF11A,PRDM1,BMP2,BMP3,BMP7,NR1I2,BRAF,SPHK1,KLF9,KLF5,BCL10,MYRF,FUBP3,CACNA1D,TNFSF18,CAMK4,CAMK2A,TMPRSS6,CAPN3,CAT,CAV1,RUNX1,RUNX3,LDB2,CCNE1,CCNH,TBX19,CCNT2,CD3E,CD28,T…
GO: Biological Process	GO:0016477	cell migration	1.195e-16	4.757e-14	346	1300	ABR,APCDD1,ACVR1,ADA,STRIP2,CCR2,ADRA2A,MKL2,MTUS1,AGTR1,OSBPL8,SEMA6A,PREX1,STK24,CUL3,ANGPT1,APBB1,APC,APOA1,APOB,ZSWIM6,APOD,AQP1,ARF4,RHOB,ARSB,PLPP3,NUMB,ASTN1,ATP1B1,TNFRSF14,RAB11A,FADD,TNFRSF11A,BCR,BDKRB1,NRP2,BMP2,BRAF,BST2,SPHK1,BTG1,CDK5R2,DDR1,TNFSF18,CAMK2D,ARTN,CAV1,PSTPIP1,CCKAR,LDB2,CD2,CD44,CD47,CD48,CD74,CDK1,CDH1,DCLK1,CDH13,CGA,CHGA,KLF4,JAM2,CER1,SELENOK,SINHCAF,NTN1,CCR3,CC…
GO: Biological Process	GO:0031328	positive regulation of cellular biosynthetic process	1.248e-16	4.792e-14	477	1921	NCOA3,ACR,ACVR1,ADCY1,PICALM,CDC7,EOMES,FZD1,FZD4,FZD7,CCR2,ADORA2A,ARID1B,MKL2,ADRB1,ADRB2,ADRB3,AHR,ADGRF5,UTF1,CAVIN2,DYRK2,AMH,ZFAT,GPR65,CALCOCO1,APBB1,GPAM,APOA1,APOA4,APOBEC1,APOC3,BARX2,ARF4,KLF7,PLPP3,TP63,SKAP1,ASS1,DDRGK1,ZFHX3,ATF3,GRHL3,EIF4G3,BACH1,FADD,TNFRSF11A,BMP2,BMP3,BMP7,NR1I2,SPHK1,KLF9,KLF5,BCL10,MYRF,FUBP3,CACNA1D,CALM1,TNFSF18,CALM2,CAMK4,CAMK2A,TMPRSS6,CAPN3,CAT,RUNX1,RU…
GO: Biological Process	GO:0048666	neuron development	1.601e-16	5.935e-14	305	1114	ACHE,FRMD7,GPRIN1,ADCY1,TENM2,DSCAML1,PICALM,CCR2,ADORA2A,UNC5A,TTC8,MKL2,LRFN2,PLA2G10,SEMA6A,PREX1,STK24,NYAP2,FOXO6,ANK3,ENC1,APBB1,APC,ALS2,APOA1,APOA4,ZSWIM6,APOD,ARF4,ARSB,KLF7,NUMB,ATP2B2,RAB11A,ADGRB1,NRP2,PRDM1,SYNGAP1,BMP7,BRAF,SPHK1,RAB29,CACNA1A,DDR1,KALRN,CAMK2A,CAMK2B,BRSK2,ARTN,RUNX1,RUNX3,CCKAR,ARHGEF1,CBFA2T2,NEURL1,CD44,CDH1,CDH4,DCLK1,LGI1,CDKN1C,KLF4,NRXN3,HS6ST1,NTN1,ATXN10,Q…
GO: Biological Process	GO:1903508	positive regulation of nucleic acid-templated transcription	3.073e-16	1.066e-13	393	1528	NCOA3,ACVR1,PICALM,EOMES,FZD1,FZD4,FZD7,ARID1B,MKL2,ADRB2,AHR,UTF1,CAVIN2,AMH,ZFAT,CALCOCO1,APBB1,APOBEC1,BARX2,ARF4,KLF7,PLPP3,TP63,SKAP1,DDRGK1,ZFHX3,ATF3,GRHL3,BACH1,FADD,TNFRSF11A,BMP2,BMP3,BMP7,NR1I2,SPHK1,KLF9,KLF5,BCL10,MYRF,FUBP3,CACNA1D,TNFSF18,CAMK4,CAMK2A,TMPRSS6,CAPN3,CAT,RUNX1,RUNX3,LDB2,CCNE1,CCNH,TBX19,CCNT2,CD28,TNFSF8,CBFA2T2,CD38,CDH1,CDH13,LRRFIP1,CDKN1C,CDKN2B,CDX2,CGA,KLF4,ZN…
GO: Biological Process	GO:0045893	positive regulation of transcription, DNA-templated	3.073e-16	1.066e-13	393	1528	NCOA3,ACVR1,PICALM,EOMES,FZD1,FZD4,FZD7,ARID1B,MKL2,ADRB2,AHR,UTF1,CAVIN2,AMH,ZFAT,CALCOCO1,APBB1,APOBEC1,BARX2,ARF4,KLF7,PLPP3,TP63,SKAP1,DDRGK1,ZFHX3,ATF3,GRHL3,BACH1,FADD,TNFRSF11A,BMP2,BMP3,BMP7,NR1I2,SPHK1,KLF9,KLF5,BCL10,MYRF,FUBP3,CACNA1D,TNFSF18,CAMK4,CAMK2A,TMPRSS6,CAPN3,CAT,RUNX1,RUNX3,LDB2,CCNE1,CCNH,TBX19,CCNT2,CD28,TNFSF8,CBFA2T2,CD38,CDH1,CDH13,LRRFIP1,CDKN1C,CDKN2B,CDX2,CGA,KLF4,ZN…
GO: Biological Process	GO:0051674	localization of cell	4.635e-16	1.51e-13	371	1428	ABR,APCDD1,ACVR1,ADA,STRIP2,CCR2,ADRA2A,MKL2,MTUS1,AGTR1,OSBPL8,SEMA6A,PREX1,STK24,CUL3,ANGPT1,APBB1,APC,APOA1,APOB,ZSWIM6,APOD,AQP1,ARF4,RHOB,ARSB,PLPP3,DNAH17,NUMB,ASTN1,ATP1B1,ATP2B4,PHACTR1,TNFRSF14,RAB11A,FADD,TNFRSF11A,BCR,BDKRB1,NRP2,BMP2,DST,BRAF,BST2,SPHK1,BTG1,CACNA1I,CDK5R2,CACNA1E,DDR1,TNFSF18,CAMK2D,ARTN,CAV1,PSTPIP1,CCKAR,LDB2,CD2,NEURL1,CD44,CD47,CD48,CD74,CDK1,CDH1,DCLK1,CDH13,CGA…
GO: Biological Process	GO:0048870	cell motility	4.635e-16	1.51e-13	371	1428	ABR,APCDD1,ACVR1,ADA,STRIP2,CCR2,ADRA2A,MKL2,MTUS1,AGTR1,OSBPL8,SEMA6A,PREX1,STK24,CUL3,ANGPT1,APBB1,APC,APOA1,APOB,ZSWIM6,APOD,AQP1,ARF4,RHOB,ARSB,PLPP3,DNAH17,NUMB,ASTN1,ATP1B1,ATP2B4,PHACTR1,TNFRSF14,RAB11A,FADD,TNFRSF11A,BCR,BDKRB1,NRP2,BMP2,DST,BRAF,BST2,SPHK1,BTG1,CACNA1I,CDK5R2,CACNA1E,DDR1,TNFSF18,CAMK2D,ARTN,CAV1,PSTPIP1,CCKAR,LDB2,CD2,NEURL1,CD44,CD47,CD48,CD74,CDK1,CDH1,DCLK1,CDH13,CGA…
GO: Biological Process	GO:0003013	circulatory system process	5.097e-16	1.612e-13	177	560	ABAT,ABR,ASIC2,ADA,ADORA2A,ADRA1D,ADRA1B,HEG1,ADRA2A,ADRB1,ADRB2,ADRB3,AGTR1,AHR,ANGPT1,ANK2,TCAP,PDE5A,CYP4F12,ATP1A3,ATP1B1,FXYD2,ATP2B1,ATP2B2,ATP2B3,ATP2B4,BCR,BDKRB1,IER3,CACNA1D,CACNA1E,CALM1,CALM2,CAMK2D,CASQ2,CAV1,CD36,CD38,CACNA2D2,CHGA,CHRM2,KL,CMA1,COL1A2,AKAP6,COL4A3,NKX2-5,CTGF,RASL10B,CXADR,HDAC4,DBH,KCNG2,CYB5R3,TMEM65,DRD3,DSG2,DSP,ABCC9,EDN2,EDN3,MYOF,CACNG7,EGFR,SCPEP1,EMP2,ENPE…
GO: Biological Process	GO:0000904	cell morphogenesis involved in differentiation	5.428e-16	1.668e-13	242	840	ACHE,ACTN1,ADCY1,TENM2,DSCAML1,PICALM,AXIN2,EOMES,FZD4,FZD7,CCR2,UNC5A,TTC8,HEG1,LRFN2,PLA2G10,SEMA6A,PREX1,CUL3,ANK3,APBB1,APC,ALS2,APOA1,KLF7,NUMB,ATP2B2,RAB11A,ADGRB1,NRP2,SYNGAP1,BMP2,BMP7,BRAF,CACNA1A,KALRN,CAMK2A,CAMK2B,BRSK2,ARTN,RUNX3,CCKAR,ARHGEF1,CDH1,CDH4,DCLK1,LGI1,NRXN3,NTN1,COL1A1,WWTR1,CLDN3,CREB1,CRMP1,TSKU,AATK,CSF1R,FEZ2,FEZ1,SIPA1L1,LHFPL5,RAPGEF2,SEMA3E,BOC,KIF26A,DAB1,DAB2,ZN…
GO: Biological Process	GO:0044057	regulation of system process	5.999e-16	1.792e-13	183	586	ABAT,ASIC2,ADA,ADK,ADORA2A,ADRA1D,ADRA1B,ADRA2A,ADRB1,ADRB2,AGTR1,AHR,C1QTNF3,FBXO32,ANK2,ANXA6,APOA1,APOA4,AQP1,ARG2,PDE5A,ATP1A3,ATP1B1,FXYD2,ATP2B1,ATP2B2,ATP2B3,ATP2B4,WISP1,SPHK1,MYRF,CACNA1D,CACNA1E,CALM1,CALM2,CAMK2B,CAMK2D,CASQ2,CAV1,RUNX1,CD38,CTDP1,CACNA2D2,CHGA,KLF4,CHRM2,EIF2AK3,AKAP6,ISX,CRHR1,TENM4,NKX2-5,CTGF,CXADR,HDAC4,DAB2,DBH,KCNG2,FIG4,TMEM65,DRD3,DSG2,DSP,ABCC9,EDN2,EDN3,GAL,…
GO: Biological Process	GO:0050767	regulation of neurogenesis	6.468e-16	1.88e-13	229	784	ACHE,FRMD7,EOMES,CCR2,BEND6,SEMA6A,PREX1,STK24,BIN1,FOXO6,ENC1,APBB1,ZSWIM6,ARSB,BRINP2,NUMB,ZFHX3,RAB11A,BCL6,SYNGAP1,BMP2,BMP7,BRAF,SPHK1,RAB29,MMD2,CACNA1A,KALRN,CAMK2B,CAV1,ARHGEF1,CBFA2T2,NEURL1,CDK1,CDH1,CDH4,GPR37L1,KLF4,NTN1,QKI,CREB1,KIF20B,CRMP1,AATK,TENM4,RGS6,CSHL1,FEZ1,SIPA1L1,NKX2-5,KDM4A,RAPGEF2,CX3CR1,SEMA3E,ZNF536,DAB1,DAB2,DCT,ZEB2,ASAP1,KIAA0319,MAGI2,FIG4,NTM,DGUOK,DLX1,CDON,D…
GO: Biological Process	GO:1902680	positive regulation of RNA biosynthetic process	7.881e-16	2.23e-13	395	1546	NCOA3,ACVR1,PICALM,EOMES,FZD1,FZD4,FZD7,ARID1B,MKL2,ADRB2,AHR,UTF1,CAVIN2,AMH,ZFAT,CALCOCO1,APBB1,APOBEC1,BARX2,ARF4,KLF7,PLPP3,TP63,SKAP1,DDRGK1,ZFHX3,ATF3,GRHL3,BACH1,FADD,TNFRSF11A,BMP2,BMP3,BMP7,NR1I2,SPHK1,KLF9,KLF5,BCL10,MYRF,FUBP3,CACNA1D,TNFSF18,CAMK4,CAMK2A,TMPRSS6,CAPN3,CAT,RUNX1,RUNX3,LDB2,CCNE1,CCNH,TBX19,CCNT2,CD28,TNFSF8,CBFA2T2,CD38,CTDP1,CDH1,CDH13,LRRFIP1,CDKN1C,CDKN2B,CDX2,CGA,K…
GO: Biological Process	GO:0010557	positive regulation of macromolecule biosynthetic process	9.368e-16	2.583e-13	443	1777	NCOA3,ACVR1,PICALM,CDC7,EOMES,FZD1,FZD4,FZD7,CCR2,ARID1B,MKL2,ADRB2,AHR,UTF1,CAVIN2,DYRK2,AMH,ZFAT,CALCOCO1,APBB1,APOBEC1,BARX2,ARF4,KLF7,PLPP3,TP63,SKAP1,DDRGK1,ZFHX3,ATF3,GRHL3,EIF4G3,BACH1,FADD,TNFRSF11A,BMP2,BMP3,BMP7,NR1I2,SPHK1,KLF9,KLF5,BCL10,MYRF,FUBP3,CACNA1D,TNFSF18,CAMK4,CAMK2A,TMPRSS6,CAPN3,CAT,RUNX1,RUNX3,LDB2,CCNE1,CCNH,TBX19,CCNT2,CD3E,CD4,CD28,TNFSF8,CBFA2T2,CD38,CTDP1,CDK1,CDH1,C…
GO: Biological Process	GO:0051254	positive regulation of RNA metabolic process	1.244e-15	3.345e-13	404	1593	NCOA3,ACVR1,PICALM,EOMES,FZD1,FZD4,FZD7,ARID1B,MKL2,ADRB2,AHR,UTF1,CAVIN2,AMH,ZFAT,CALCOCO1,APBB1,APOBEC1,BARX2,TNRC6C,ARF4,KLF7,PLPP3,TP63,SKAP1,DDRGK1,ZFHX3,ATF3,GRHL3,BACH1,FADD,TNFRSF11A,BMP2,BMP3,BMP7,NR1I2,ZFP36L2,SPHK1,KLF9,KLF5,BCL10,MYRF,FUBP3,CACNA1D,TNFSF18,CAMK4,CAMK2A,TMPRSS6,CAPN3,CAT,RUNX1,RUNX3,LDB2,CCNE1,CCNH,TBX19,CCNT2,CD28,TNFSF8,CBFA2T2,CD38,CTDP1,CDH1,CDH13,LRRFIP1,CDKN1C,CD…
GO: Biological Process	GO:0008015	blood circulation	1.41e-15	3.699e-13	175	557	ABAT,ABR,ASIC2,ADA,ADORA2A,ADRA1D,ADRA1B,ADRA2A,ADRB1,ADRB2,ADRB3,AGTR1,AHR,ANGPT1,ANK2,TCAP,PDE5A,CYP4F12,ATP1A3,ATP1B1,FXYD2,ATP2B1,ATP2B2,ATP2B3,ATP2B4,BCR,BDKRB1,IER3,CACNA1D,CACNA1E,CALM1,CALM2,CAMK2D,CASQ2,CAV1,CD36,CD38,CACNA2D2,CHGA,CHRM2,KL,CMA1,COL1A2,AKAP6,COL4A3,NKX2-5,CTGF,RASL10B,CXADR,HDAC4,DBH,KCNG2,CYB5R3,TMEM65,DRD3,DSG2,DSP,ABCC9,EDN2,EDN3,MYOF,CACNG7,EGFR,SCPEP1,EMP2,ENPEP,EPA…
GO: Biological Process	GO:0040007	growth	1.712e-15	4.382e-13	296	1091	NCOA3,ACACB,ACTL6A,ACVR2B,COLQ,SLC25A25,NDRG3,FZD7,CCR2,TTC8,ADRA1B,HEG1,ADRB1,ADRB2,ADRB3,AGTR1,AHR,AHSG,SEMA6A,ATRN,AMH,APBA2,APBB1,GPAM,APOD,RUVBL1,STC2,SOCS1,FXYD2,AZGP1,RAB11A,BCL6,BDKRB1,NRP2,WISP1,BMP2,BMP3,BMP7,ZFP36L1,BST2,SPHK1,BTG1,CACNA1A,DDR1,CAMK2D,CAMP,CAPN3,CCNE1,CCNB2,CD36,CD38,CTDP1,CD44,CDA,CDK1,CDH4,DCLK1,LGI1,CDKN1C,CACNA2D2,CGA,SOCS6,CHRNA1,CER1,NTN1,NIPBL,AKAP6,PKDCC,WWTR1,…
GO: Biological Process	GO:0048589	developmental growth	3.661e-15	9.154e-13	201	673	NCOA3,ACACB,ACVR2B,COLQ,SLC25A25,FZD7,CCR2,TTC8,ADRA1B,HEG1,ADRB1,ADRB2,ADRB3,AHR,SEMA6A,ATRN,APBA2,GPAM,APOD,STC2,AZGP1,RAB11A,NRP2,WISP1,ZFP36L1,DDR1,CAMK2D,CAPN3,CCNE1,CTDP1,CDK1,CDH4,DCLK1,CDKN1C,CACNA2D2,CGA,CHRNA1,CER1,NTN1,NIPBL,AKAP6,PKDCC,WWTR1,CHST11,CREB1,AATK,TENM4,CSHL1,GIGYF2,NKX2-5,CXADR,SEMA3E,CYP19A1,DCX,GINS1,ZEB2,MAGI2,DIO3,DRD3,BCL2L11,DSCAM,S1PR1,GAL,PLXNC1,TRIM28,EIF4G2,CTTN…
GO: Biological Process	GO:0045944	positive regulation of transcription by RNA polymerase II	4.523e-15	1.105e-12	295	1094	NCOA3,ACVR1,EOMES,MKL2,ADRB2,AHR,UTF1,CAVIN2,ZFAT,CALCOCO1,APBB1,BARX2,ARF4,TP63,SKAP1,ATF3,GRHL3,BACH1,FADD,BMP2,BMP3,BMP7,NR1I2,KLF9,KLF5,FUBP3,TMPRSS6,RUNX1,RUNX3,LDB2,CCNH,TBX19,CCNT2,CD28,TNFSF8,CBFA2T2,CDH13,CDKN2B,CGA,KLF4,ZNF462,HAND1,EIF2AK3,NIPBL,ONECUT2,WWTR1,GATA5,CREB1,CREB5,CTCFL,NKX2-5,GLIS1,HDAC4,DAB2,ZEB2,ZMIZ2,EHF,ARNT2,DMRT1,NR1H4,CDON,NR2E3,DRD3,EBF1,S1PR1,GAL,MLXIPL,EGFR,TRIM…
GO: Biological Process	GO:0035295	tube development	7.478e-15	1.78e-12	203	686	NCOA3,ACAT1,ACVR1,ACVR2B,ADA,FZD1,TTC8,HEG1,AGTR1,AHR,SHROOM3,ANGPT1,APAF1,TRIM71,ARG1,ARG2,RHOB,TP63,ASS1,NUMB,GRHL3,BAK1,PRDM1,BMP2,PROM1,BMP7,ZFP36L1,KLF5,BCL10,DDR1,CAT,CD44,DNAAF1,CDH1,DLG5,CDX2,CER1,HS6ST1,HAND1,NTN1,HECTD1,NIPBL,TBX4,MTHFD1L,PKDCC,WWTR1,GATA5,CREB1,KIF20B,CSF1R,CSHL1,HS2ST1,NKX2-5,CTGF,ADAMTSL2,SEMA3E,CYP1A1,DAB1,ZEB2,NR1H4,REC8,BCL2L11,EDN2,EGFR,EN1,LEF1,EPAS1,EPHA4,SPRY2…
GO: Biological Process	GO:0045935	positive regulation of nucleobase-containing compound metabolic process	7.613e-15	1.78e-12	450	1832	NCOA3,ACR,ACVR1,ADCY1,PICALM,CDC7,EOMES,FZD1,FZD4,FZD7,ADORA2A,ARID1B,MKL2,ADRB1,ADRB2,ADRB3,AHR,UTF1,CAVIN2,AMH,ZFAT,GPR65,CALCOCO1,APBB1,APOBEC1,BARX2,TNRC6C,ARF4,KLF7,PLPP3,TP63,SKAP1,DDRGK1,ZFHX3,ATF3,GRHL3,BACH1,BAK1,FADD,TNFRSF11A,BMP2,BMP3,BMP7,NR1I2,ZFP36L2,SPHK1,KLF9,KLF5,BCL10,MYRF,FUBP3,CACNA1D,CALM1,TNFSF18,CALM2,CAMK4,CAMK2A,TMPRSS6,CAPN3,RNF8,CAT,RUNX1,RUNX3,LDB2,CCNE1,CCNH,TBX19,CC…
GO: Biological Process	GO:0060341	regulation of cellular localization	8.286e-15	1.894e-12	363	1416	ABAT,ABR,ACHE,ACTL6A,ACTN2,BTBD9,FAM3D,AXIN2,FZD1,FZD7,CCR2,ADORA2A,ADRA2A,ADRB1,AGTR1,MAD1L1,C1QTNF3,SYT13,DYRK2,ANGPT1,DPP10,ANK2,ANK3,SLC25A5,RANBP3,ANXA4,ANXA13,APBB1,KCNAB2,APC,GPAM,APOA1,APOD,CHCHD4,RUVBL1,PDE8B,TP63,AACS,NUMB,SOCS1,DYNLL1,MBTPS1,TNFRSF14,BAK1,BCR,BDKRB1,INPP4B,BLK,BMP7,BRAF,IER3,BST2,SPHK1,CACNA1I,RAB29,CDK5R2,CACNA1A,CACNA1D,CACNA1E,CALM1,CALM2,KALRN,CAMK4,CAMK2A,CAMK2D,C…
GO: Biological Process	GO:0031175	neuron projection development	8.456e-15	1.894e-12	263	953	ACHE,FRMD7,GPRIN1,ADCY1,TENM2,DSCAML1,PICALM,CCR2,ADORA2A,UNC5A,TTC8,MKL2,LRFN2,PLA2G10,SEMA6A,PREX1,STK24,NYAP2,FOXO6,ANK3,ENC1,APBB1,APC,ALS2,APOA1,APOA4,ZSWIM6,APOD,ARF4,ARSB,KLF7,NUMB,RAB11A,ADGRB1,NRP2,SYNGAP1,BMP7,BRAF,SPHK1,RAB29,CACNA1A,DDR1,KALRN,CAMK2A,CAMK2B,BRSK2,ARTN,RUNX3,CCKAR,ARHGEF1,CBFA2T2,NEURL1,CD44,CDH1,CDH4,DCLK1,LGI1,KLF4,NRXN3,NTN1,ATXN10,QKI,CREB1,KIF20B,CRMP1,TSKU,AATK,C…
GO: Biological Process	GO:1901700	response to oxygen-containing compound	1.115e-14	2.446e-12	404	1614	NCOA3,AANAT,ABAT,AOC1,ABR,ACTN2,ACVR2B,ADA,ADCY1,FZD1,FZD4,ADH7,FZD7,CCR2,ADRA1B,ADRA2A,ADRB2,AGTR1,OSBPL7,OSBPL8,AHR,AHSG,FBXO32,ALDH3A2,ALDOB,STK24,APC,APLP1,GPAM,APOA4,APOB,APOBEC1,APOC3,APOD,AQP1,AQP4,AQP9,ARG1,RHOB,STC2,ASNS,ASS1,AACS,BRINP2,SOCS1,ATP1A3,ATP2B1,ATP2B4,ATP4B,ATP5MC3,ATP6V1A,ATP6V1B2,ATP6V1C1,TNFRSF14,BAK1,CCND1,TNFRSF11A,BCR,BDKRB1,PRDM1,BMP7,BNIP3,BRAF,SPHK1,KLF9,CA2,CA3,CA9…
GO: Biological Process	GO:0032989	cellular component morphogenesis	2.264e-14	4.869e-12	364	1430	ACHE,ACTN1,ACTN2,ADCY1,TENM2,DSCAML1,PICALM,TRIM59,STRIP2,AXIN2,CDC7,EOMES,FZD4,FZD7,CCR2,ADORA2A,UNC5A,TTC8,HEG1,LRFN2,AHR,PLA2G10,SEMA6A,IFT80,PREX1,CUL3,SHROOM3,NYAP2,ANK2,ANK3,APBB1,APC,ALS2,APOA1,ZSWIM6,LMOD2,TCAP,KLF7,NUMB,DYNLL1,ATP2B2,RAB11A,ADGRB1,BCL6,NRP2,SYNGAP1,BMP2,BMP7,BRAF,CACNA1A,DDR1,KALRN,CAMK2A,CAMK2B,CAPN3,BRSK2,CASQ2,ARTN,RUNX3,CCKAR,ARHGEF1,NEURL1,DNAAF1,CDH1,CDH4,DCLK1,LGI…
GO: Biological Process	GO:0007417	central nervous system development	2.468e-14	5.203e-12	272	1002	ABAT,ABR,ACAT1,ASIC2,ACTL6A,DSCAML1,EOMES,FZD1,FZD4,CCR2,ADORA2A,TTC8,MKL2,AK2,AK4,ALDH3A2,ATRN,BIN1,APAF1,APLP1,APLP2,APOD,AQP1,ARF4,ARSB,PLPP3,PSMG1,SLC17A8,NUMB,DYNLL1,ZFHX3,GRHL3,ATP2B1,ATP2B2,ATP2B4,ATP5PF,ADAM23,BAK1,BCR,NRP2,BMP2,SPHK1,MYRF,CDK5R2,CACNA1A,CALM1,CALM2,RUNX1,CBLN1,CCKAR,TBX19,NEURL1,CDH1,DCLK1,DLG5,GPR37L1,CMA1,QKI,NIPBL,COL2A1,CREB1,TSKU,SLC32A1,RNF7,AATK,TENM4,CSF1R,GIGYF2…
GO: Biological Process	GO:0045596	negative regulation of cell differentiation	2.69e-14	5.562e-12	203	694	NCOA3,AXIN2,FZD7,CCR2,SEMA6A,APBB1,TP63,ZFHX3,CCND1,DLK1,BCL6,INPP4B,SYNGAP1,BMP2,BMP7,ZFP36L2,RAB29,TNFSF18,CAPN3,CAV1,RUNX1,RUNX1T1,ARHGEF1,CBFA2T2,CTDP1,CD44,CD74,GPR37L1,FBXO7,TJP2,NTN1,NOCT,COL5A1,CXCL14,WWTR1,CRMP1,AATK,NKX2-5,KDM4A,CTLA4,RAPGEF2,SEMA3E,ZNF536,HDAC4,DAB1,DAB2,ASAP1,KIAA0319,NTM,DGUOK,DLX1,DRD3,DTX1,LPAR1,S1PR3,GAL,TOB1,ZNF706,TRIB1,LRRC17,EPHA4,ADGRV1,F2,HMG20A,FBLN1,NKX6-3…
GO: Biological Process	GO:0030030	cell projection organization	2.956e-14	5.997e-12	362	1423	ACHE,FRMD7,ACTN2,GPRIN1,ADCY1,TENM2,DSCAML1,PICALM,TRIM59,CCR2,ADORA2A,UNC5A,TTC8,MKL2,LRFN2,PLA2G10,SEMA6A,IFT80,KIF17,PREX1,STK24,CUL3,NYAP2,FOXO6,ANK3,ENC1,APBB1,APC,ALS2,APOA1,APOA4,ZSWIM6,APOD,AQP1,ARF4,ARSB,KLF7,NUMB,DYNLL1,ATP2B2,RAB11A,ADGRB1,NRP2,SYNGAP1,BMP7,BRAF,SPHK1,KLF5,RAB29,CACNA1A,DDR1,KALRN,CAMK2A,CAMK2B,BRSK2,WHAMM,ARTN,CAV1,RUNX3,CCKAR,ARHGEF1,CBFA2T2,NEURL1,CD44,DNAAF1,CDH1,C…
GO: Biological Process	GO:0042127	regulation of cell proliferation	4.314e-14	8.59e-12	412	1666	NCOA3,ADA,AXIN2,CDC7,CNOT6,ADK,FZD7,CCR2,ADORA2A,ADRA1D,ADRA2A,ADRB2,MTA3,AGTR1,MAD1L1,AHR,IFT80,CUL3,CUL1,ANGPT1,SLC25A5,APC,GPAM,TRIM71,APOBEC1,APOD,AQP1,ARG1,TP63,PDE5A,ATF3,FXYD2,AZGP1,TNFRSF14,ADGRB1,BAK1,FADD,CCND1,TNFRSF11A,BCL6,FGF17,NRP2,PRDM1,BLK,WISP1,BMP2,BMP7,BRAF,SPHK1,KLF9,BTG1,DDR1,TNFSF18,CAMK2D,CAMP,CAPN1,CAV1,CAV2,RUNX1,RUNX3,CCND3,TBX19,CD3E,CD4,CD28,CD33,CD38,NEURL1,CD44,CD47…
GO: Biological Process	GO:0051173	positive regulation of nitrogen compound metabolic process	4.665e-14	9.12e-12	469	1944	NCOA3,ABAT,ACR,ACVR1,ADCY1,PICALM,CDC7,EOMES,FZD1,FZD4,FZD7,ADORA2A,ARID1B,MKL2,ADRB1,ADRB2,ADRB3,AHR,UTF1,CAVIN2,AMH,ZFAT,GPR65,CALCOCO1,APBB1,APOBEC1,BARX2,TNRC6C,ARF4,KLF7,PLPP3,TP63,SKAP1,ASS1,DDRGK1,ZFHX3,ATF3,GRHL3,EIF4G3,BACH1,BAK1,FADD,TNFRSF11A,BMP2,BMP3,BMP7,NR1I2,ZFP36L2,SPHK1,KLF9,KLF5,BCL10,MYRF,FUBP3,CACNA1D,CALM1,TNFSF18,CALM2,CAMK4,CAMK2A,TMPRSS6,CAPN3,RNF8,CAT,RUNX1,RUNX3,LDB2,CC…
GO: Biological Process	GO:0045664	regulation of neuron differentiation	5.563e-14	1.068e-11	193	655	ACHE,FRMD7,EOMES,CCR2,BEND6,SEMA6A,PREX1,STK24,BIN1,FOXO6,ENC1,APBB1,ARSB,BRINP2,NUMB,ZFHX3,RAB11A,BCL6,SYNGAP1,BMP2,BMP7,BRAF,SPHK1,RAB29,MMD2,CACNA1A,KALRN,CAMK2B,CAV1,ARHGEF1,CBFA2T2,NEURL1,CDH4,GPR37L1,KLF4,NTN1,QKI,CRMP1,AATK,RGS6,FEZ1,SIPA1L1,NKX2-5,KDM4A,RAPGEF2,SEMA3E,ZNF536,DAB1,DAB2,ZEB2,ASAP1,KIAA0319,MAGI2,FIG4,NTM,DGUOK,CDON,DNMT3B,DSCAM,DTX1,LPAR1,PLXNC1,EIF4G2,ELAVL4,CTTN,EPHA4,ETV…
GO: Biological Process	GO:0048568	embryonic organ development	9.63e-14	1.817e-11	151	479	NCOA3,ABR,ACVR1,ADA,DSCAML1,EOMES,MKL2,AHR,ZFAT,TNRC6C,TCAP,GRHL3,ATP2B2,BCR,PRDM1,BMP2,BMP7,ZFP36L1,RUNX1,DNAAF1,CDKN1C,CDX2,HS6ST1,HAND1,NTN1,HECTD1,NIPBL,COL2A1,MTHFD1L,PKDCC,CHST11,CSF2,LHFPL5,NKX2-5,DNAJB6,EGFR,TRIM28,TSHZ1,EN1,EN2,LEF1,EPAS1,SPRY2,ERCC1,ERCC3,IRX5,ESRRB,PCDH12,CITED2,FBN1,FBN2,WNT16,FGFR2,PRRX2,FOXC2,FOXD3,NPHP3,LBX1,SUFU,SIX2,GATA1,GATA2,GATA3,GATA4,GBX2,SIX4,GFI1,GJA5,GJB…
GO: Biological Process	GO:0046903	secretion	1.18e-13	2.187e-11	318	1228	ABAT,ABR,SYN3,ACHE,ACTN1,ACTN2,ACVR2B,ADA,FAM3D,FZD4,CCR2,ADORA2A,ADRA2A,ADRB1,AGTR1,AHSG,PLA2G10,MICAL3,C1QTNF3,ALB,SYT13,ANGPT1,ANK1,SLC25A5,PPFIA4,ANXA4,APBB1,APLP2,GPAM,APOA1,AQP1,AQP9,PDE8B,AACS,SOCS1,STX11,ATP2B2,TNFRSF14,RAB11A,CCND1,TNFRSF11A,BCR,BLK,BRAF,SPHK1,CACNA1I,CDK5R2,CA2,CA9,CACNA1A,CACNA1D,CACNA1E,DDR1,CALM1,CALM2,CAMK2A,CAMP,SYT6,BRSK2,CAV1,RUNX1,CBLN1,SYT7,CCKAR,CD2,CD14,CD36,…
GO: Biological Process	GO:0042493	response to drug	1.404e-13	2.559e-11	151	481	ABAT,AOC1,ASIC2,ADA,ADCY1,FZD1,AK4,ALDOB,AMH,APC,APOA1,APOBEC1,APOC3,APOD,AQP1,ARG1,ASS1,AACS,SOCS1,ATP1A3,BAK1,CCND1,NR1I2,BRAF,CA9,CAT,CAV1,CCNE1,CD38,CDK1,CDH1,CDH3,ABCC2,COL1A1,RPH3AL,CPB2,CPT1A,CREB1,SLC22A12,PPM1F,CYBB,CYP1A1,HDAC4,CYP17A1,CYP27B1,DAB1,DAD1,DDC,DNMT3B,DRD3,GAL,EMX2,MFSD10,ABCC4,F7,ACSL1,VAV3,ANKRD1,SLC17A3,GAS6,GATA3,GATA4,GATA6,GIP,PPARGC1A,GK,GCLM,GNAO1,GNAS,GPLD1,GRIN2A,…
GO: Biological Process	GO:0000902	cell morphogenesis	2.093e-13	3.751e-11	340	1337	ACHE,ACTN1,ADCY1,TENM2,DSCAML1,PICALM,TRIM59,STRIP2,AXIN2,CDC7,EOMES,FZD4,FZD7,CCR2,ADORA2A,UNC5A,TTC8,HEG1,LRFN2,AHR,PLA2G10,SEMA6A,IFT80,PREX1,CUL3,SHROOM3,NYAP2,ANK3,APBB1,APC,ALS2,APOA1,ZSWIM6,KLF7,NUMB,DYNLL1,ATP2B2,RAB11A,ADGRB1,BCL6,NRP2,SYNGAP1,BMP2,BMP7,BRAF,CACNA1A,DDR1,KALRN,CAMK2A,CAMK2B,BRSK2,ARTN,RUNX3,CCKAR,ARHGEF1,NEURL1,DNAAF1,CDH1,CDH4,DCLK1,LGI1,RHOU,NRXN3,TBC1D22A,CBY1,NTN1,AT…
GO: Biological Process	GO:0044093	positive regulation of molecular function	2.273e-13	4.007e-11	455	1893	NCOA3,ABR,ASIC2,ACR,ACTN2,ACVR2B,ADCY1,PICALM,ADD2,AXIN2,CNOT6,FZD1,FZD4,ADORA2A,PLEKHG1,ADRA2A,ADRB1,ADRB2,ADRB3,ARHGAP31,AGTR1,OSBPL8,ARHGAP20,ALDOB,PREX1,ARHGAP21,CUL1,AMH,BIN1,STIM2,ANGPT1,GPR65,ANK2,ANK3,RGS5,APAF1,ALS2,APOA1,APOA4,APOBEC1,DENND1A,ARF4,PLPP3,DDRGK1,SOCS1,PDE5A,GRHL3,ATP1B1,ATP2B4,CDC23,BAK1,FADD,CCND1,TNFRSF11A,BCR,FGF17,SYNGAP1,BMP2,BRAF,SPHK1,BTG1,BCL10,CDK5R2,MMD2,CACNA1D…
GO: Biological Process	GO:0060429	epithelium development	2.487e-13	4.314e-11	331	1296	NCOA3,APCDD1,ACAT1,ACVR1,ACVR2B,AXIN2,FZD1,FZD4,FZD7,TTC8,HEG1,AGTR1,AHR,TAGLN2,ALDH3A2,BFSP2,SHROOM3,ANGPT1,ANXA4,APAF1,APC,TRIM71,BARX2,TCAP,ARG2,RHOB,TP63,NUMB,GRHL3,ATP2B2,BAK1,CCND1,BFSP1,PRDM1,BMP2,PROM1,BMP7,ZFP36L1,KLF5,BTG1,BCL10,CAPN5,CA2,CA9,DDR1,CAT,CAV1,RUNX1,RUNX3,LDB2,CBFA2T2,CD44,CDK1,DNAAF1,CDH1,CDH3,CDH5,DLG5,CDX2,KLF4,CER1,CLCN2,CLTC,TJP2,HAND1,NTN1,HECTD1,COL2A1,ONECUT2,COL5A1…
GO: Biological Process	GO:0071495	cellular response to endogenous stimulus	2.742e-13	4.68e-11	327	1278	NCOA3,AANAT,AOC1,ACTN2,ACVR1,ACVR2B,ADCY1,FZD1,ADRA2A,AGTR1,OSBPL8,AHR,AHSG,FBXO32,ALDOB,CALCOCO1,APAF1,APC,APLP1,GPAM,APOA1,TRIM71,APOB,APOBEC1,AQP1,AQP9,ARG1,ASNS,ASS1,AACS,DDRGK1,SOCS1,ATP1A3,ATP2B1,ATP2B4,ATP6V1A,ATP6V1B2,ATP6V1C1,FGF17,BMP1,BMP2,BMP3,BMP7,NR1I2,KLF9,CA2,CAMK2A,TMPRSS6,CAPN2,CASQ2,CAV1,CAV2,RUNX1,CCKAR,CCNE1,CD36,NEURL1,CD44,IL1RL1,CDH1,CDH5,CDH13,CDKN1C,CDKN2B,CGA,KLF4,ACOD1…
GO: Biological Process	GO:0048598	embryonic morphogenesis	2.902e-13	4.877e-11	189	648	NCOA3,ABR,ACVR1,ACVR2B,DSCAML1,EOMES,FZD1,FZD7,APLNR,CUL3,SHROOM3,APAF1,APOA1,TRIM71,TNRC6C,TCAP,PLPP3,TP63,GRHL3,ATP2B2,BCR,BMP7,ZFP36L1,BCL10,DNAAF1,CDKN1C,KLF4,CER1,HAND1,NTN1,HECTD1,NIPBL,COL2A1,COL4A2,COL5A1,COL6A1,TBX4,MTHFD1L,CHST11,KIF20B,TENM4,HS2ST1,LHFPL5,NKX2-5,ZEB2,CDON,BCL2L11,DUSP2,DUSP4,DNAJB6,TRIM28,TSHZ1,EN1,LEF1,SPRY2,IRX5,ESRRB,ETS2,EXT1,CITED2,DACT1,FBN1,FBN2,WNT16,FGF4,FGFR2…
GO: Biological Process	GO:0042592	homeostatic process	3.932e-13	6.505e-11	428	1767	ABAT,ABCA4,ACACB,ACO1,BTBD9,ADA,ADCY1,PICALM,ACOX2,CCR2,ADORA2A,GFI1B,ADRA1D,ADRA1B,ADRA2A,ADRB1,ADRB2,ADRB3,SLC24A4,AGTR1,AHR,AHSG,PLA2G10,ADGRF5,C1QTNF3,ALB,STIM2,ANK1,ANK2,ANK3,ANXA6,APC,APLP2,GPAM,APOA1,APOA4,APOB,APOC3,AQP1,AQP4,AQP6,AQP7,AQP9,STC2,ASGR2,TP63,AACS,CYP4F12,ATP1A3,GRHL3,SLC4A4,ATP1B1,ATP2B1,ATP2B2,ATP2B3,ATP2B4,ATP4B,ATP6V1A,ATP6V1B2,ATP6V1C1,AZGP1,RAB11A,BAK1,FADD,TNFRSF11A,B…
GO: Biological Process	GO:0048732	gland development	4.332e-13	7.058e-11	155	504	NCOA3,ACAT1,ADA,MKL2,ADRB2,MAD1L1,AHR,AK2,AK4,ALDH9A1,ALDOB,CUL3,APC,APOA1,ARG1,TP63,ASNS,ASS1,AACS,ATP2B2,FADD,CCND1,TNFRSF11A,BMP2,BMP7,BRAF,DDR1,CAPN1,CAV1,RUNX1,CCNE1,TBX19,CCNB2,NEURL1,CD44,DNAAF1,CDH1,CDKN1C,CGA,CLCN2,NTN1,EIF2AK3,ONECUT2,CPB2,CREB1,CRHR1,CSF1R,NKX2-5,CYP1A1,CYP17A1,CYP19A1,BCL2L11,EGFR,LEF1,ESR1,ETS1,ETV4,ETV5,IKZF1,CITED2,FASN,FGF7,FGFR2,FKBP4,ATG7,NPHP3,NR5A1,GATA2,GATA3…
GO: Biological Process	GO:0008016	regulation of heart contraction	4.505e-13	7.23e-11	90	242	ADA,ADRA1D,ADRA1B,ADRB1,ADRB2,ANK2,PDE5A,ATP1A3,ATP1B1,FXYD2,ATP2B1,ATP2B2,ATP2B3,ATP2B4,CACNA1D,CACNA1E,CALM1,CALM2,CAMK2D,CASQ2,CAV1,CACNA2D2,CHGA,CHRM2,AKAP6,NKX2-5,CTGF,CXADR,HDAC4,KCNG2,TMEM65,DSG2,DSP,ABCC9,EDN2,EDN3,CACNG7,EPAS1,IRX5,CACNG3,GLRX3,CELF2,CORIN,CACNG5,GAA,GATA4,GJA5,GLP1R,GNAO1,GSTM2,CACNA2D4,ITPR1,ITPR2,KCNA5,KCND3,KCNJ4,KCNJ11,KCNJ12,KCNK1,KCNK3,SMAD7,MC3R,MDM2,MYL2,FXYD6,N…
GO: Biological Process	GO:0006812	cation transport	5.162e-13	8.163e-11	290	1110	ABAT,KCNH8,ACACB,ASIC2,ACTN2,PKD1L2,ADA,SLC25A25,PICALM,ADORA2A,ADRA2A,ADRB1,ADRB2,SLC24A4,SLC44A5,STIM2,DPP10,ANK1,ANK2,ANK3,ANXA6,KCNAB2,AQP1,ARG1,ARG2,STC2,KCNK5,SLC17A8,ATP1A3,SLC4A4,ATP1B1,FXYD2,ATP2B1,ATP2B2,ATP2B3,ATP2B4,ATP4B,ATP5MC3,ATP5PF,ATP6V1A,ATP6V1B2,ATP6V1C1,BAK1,BDKRB1,CACNA1I,CACNA1A,CACNA1D,CACNA1E,CALM1,CALM2,CAMK2A,CAMK2B,CAMK2D,CAPN3,CASQ2,CAV1,SLC13A2,CCKAR,SLC5A11,CD4,ENTP…
GO: Biological Process	GO:0055085	transmembrane transport	5.676e-13	8.846e-11	342	1356	ABCA4,KCNH8,ACACB,ASIC2,ACTN2,PKD1L2,SLC25A25,ADD2,ADRA2A,ADRB1,SLC24A4,SLC44A5,ABCD2,STIM2,DPP10,ANK2,ANK3,SLC25A5,ANXA6,PEX3,KCNAB2,APOA1,APOC3,AQP1,AQP4,AQP6,AQP7,AQP9,CHCHD4,KCNK5,SLC17A8,ATP1A3,SLC4A4,ATP1B1,FXYD2,ATP2B1,ATP2B2,ATP2B3,ATP2B4,ATP4B,ATP5MC3,ATP5PF,ATP6V1A,ATP6V1B2,ATP6V1C1,AZGP1,BAK1,SLC25A26,BDKRB1,CACNA1I,CA2,CACNA1A,CACNA1D,CACNA1E,CALM1,CALM2,CAMK2D,CAPN3,CASQ2,CAV1,SLC13A…
GO: Biological Process	GO:0043085	positive regulation of catalytic activity	6.643e-13	1.02e-10	390	1588	ABR,ACR,ACTN2,ACVR2B,ADCY1,PICALM,AXIN2,FZD4,ADORA2A,PLEKHG1,ADRA2A,ADRB1,ADRB2,ADRB3,ARHGAP31,AGTR1,OSBPL8,ARHGAP20,ALDOB,PREX1,ARHGAP21,CUL1,BIN1,ANGPT1,GPR65,RGS5,APAF1,ALS2,APOA1,APOA4,APOBEC1,DENND1A,ARF4,SOCS1,PDE5A,GRHL3,ATP1B1,ATP2B4,CDC23,BAK1,FADD,CCND1,TNFRSF11A,BCR,FGF17,SYNGAP1,BMP2,BRAF,BTG1,BCL10,CDK5R2,MMD2,CALM1,CALM2,KALRN,CAMK2A,CAMK2B,CAMK2D,ARTN,CAV1,CAV2,CCND3,CCNH,CCNT2,CD4…
GO: Biological Process	GO:1903522	regulation of blood circulation	8.294e-13	1.256e-10	113	334	ASIC2,ADA,ADRA1D,ADRA1B,ADRA2A,ADRB1,ADRB2,AGTR1,AHR,ANK2,PDE5A,ATP1A3,ATP1B1,FXYD2,ATP2B1,ATP2B2,ATP2B3,ATP2B4,CACNA1D,CACNA1E,CALM1,CALM2,CAMK2D,CASQ2,CAV1,CD38,CACNA2D2,CHGA,CHRM2,AKAP6,NKX2-5,CTGF,CXADR,HDAC4,DBH,KCNG2,TMEM65,DSG2,DSP,ABCC9,EDN2,EDN3,CACNG7,EGFR,SCPEP1,EPAS1,EPHX2,IRX5,F2R,F2RL1,CACNG3,FGB,GLRX3,CELF2,CORIN,CACNG5,GAA,GATA4,GJA5,GLP1R,GNAO1,GSTM2,HTR2A,CACNA2D4,ITPR1,ITPR2,KC…
GO: Biological Process	GO:0001568	blood vessel development	9.052e-13	1.34e-10	188	651	ACVR1,ACVR2B,FZD4,CCR2,HEG1,MKL2,ADRB2,AGTR1,AHR,ANGPT1,APOB,APOD,AQP1,RHOB,PLPP3,ADGRB1,ADGRB2,BAK1,NRP2,PRDM1,BMP7,ZFP36L1,SPHK1,KLF5,BTG1,TMPRSS6,CAMP,CAV1,RUNX1,CD36,CDH5,CDH13,CDX2,KLF4,ARHGAP22,NRXN3,HS6ST1,CMA1,HAND1,CCR3,QKI,HECTD1,EIF2AK3,COL1A1,COL1A2,COL4A2,COL4A3,COL5A1,TBX4,NKX2-5,CTGF,RAPGEF2,CX3CR1,SEMA3E,CYBB,HDAC9,CYP1B1,OPTC,S1PR1,ELK3,EMP2,LEF1,ENPEP,EPAS1,EPHB1,RAMP1,ETS1,CITE…
GO: Biological Process	GO:0048729	tissue morphogenesis	9.098e-13	1.34e-10	213	762	NCOA3,ACTG2,ACVR1,EOMES,FZD1,FZD4,FZD7,TTC8,HEG1,AGTR1,AHR,SHROOM3,ANGPT1,APAF1,TRIM71,TCAP,RHOB,TP63,NUMB,GRHL3,BAK1,NRP2,BMP2,PROM1,BMP7,BCL10,CA2,CA9,DDR1,ARTN,RUNX1,RUNX3,CD44,DNAAF1,CDH1,DLG5,GCNT3,KLF4,CLTC,HAND1,NTN1,HECTD1,COL5A1,TBX4,MTHFD1L,KIF20B,CSF1R,HS2ST1,NKX2-5,SEMA3E,DAB2,ZEB2,PSMD6,MAGI2,CDON,DSCAM,DSP,S1PR1,EGFR,TRIM28,LEF1,EPHA4,SPRY2,IRX5,ESR1,ETV4,ETV5,IKZF1,GCNT4,CITED2,DAC…
GO: Biological Process	GO:0043009	chordate embryonic development	9.46e-13	1.37e-10	197	691	NCOA3,ACVR1,ADA,DSCAML1,AXIN2,EOMES,FZD1,HEG1,MKL2,CUL3,SHROOM3,ZFAT,ANGPT1,APAF1,APBA2,ALS2,TRIM71,APOB,TCAP,GRHL3,ATP1B1,DLK1,PRDM1,BMP2,BMP7,ZFP36L1,BCL10,CAPN2,RUNX1,CCNB2,CDH1,CDKN1C,CDX2,HS6ST1,HAND1,HECTD1,NIPBL,COL1A1,EIF4E2,COL2A1,MTHFD1L,CHST11,KIF20B,CSF2,NKX2-5,ZFP42,DAB2,DAD1,GINS1,ZEB2,SEC24D,ARNT2,DLX1,BCL2L11,DNAJB6,EGFR,TRIM28,EN1,LEF1,EPAS1,IRX5,SPEG,ESRRB,EXT1,PCDH12,CITED2,DAC…
GO: Biological Process	GO:0009792	embryo development ending in birth or egg hatching	9.65e-13	1.37e-10	199	700	NCOA3,ACVR1,ADA,DSCAML1,AXIN2,EOMES,FZD1,HEG1,MKL2,CUL3,SHROOM3,ZFAT,ANGPT1,APAF1,APBA2,ALS2,TRIM71,APOB,TCAP,GRHL3,ATP1B1,DLK1,PRDM1,BMP2,BMP7,ZFP36L1,BCL10,CAPN2,RUNX1,CCNB2,CDH1,CDKN1C,CDX2,HS6ST1,HAND1,HECTD1,NIPBL,COL1A1,EIF4E2,COL2A1,MTHFD1L,CHST11,KIF20B,CSF2,NKX2-5,CYP1A1,ZFP42,DAB2,DAD1,GINS1,ZEB2,SEC24D,ARNT2,DLX1,BCL2L11,DNAJB6,EGFR,TRIM28,EN1,LEF1,EPAS1,IRX5,SPEG,ESRRB,EVX1,EXT1,PCDH1…
GO: Biological Process	GO:0007267	cell-cell signaling	9.681e-13	1.37e-10	315	1233	ABAT,SYN3,ASIC2,ACHE,ACVR2B,COLQ,FAM3D,FZD1,FZD4,ADORA2A,ADRA1D,ADRA1B,ADRA2A,ADRB1,LRFN2,ADRB2,ADRB3,AGTR1,C1QTNF3,SYT13,AMH,ANK2,SLC25A5,PPFIA4,APBA2,ALS2,AQP1,PDE8B,TP63,AACS,STX11,ATP2B2,RAB11A,TNFRSF11A,FGF17,SYNGAP1,BLK,WISP1,BMP2,BMP3,BRAF,BST2,SPHK1,BSN,CA2,CACNA1A,CACNA1D,CACNA1E,TNFSF18,KALRN,CAMK4,CAMK2A,CAMK2B,SYT6,BRSK2,CASQ2,CAV2,RUNX1,CBLN1,SYT7,CCKAR,TNFSF8,CD33,CD38,NEURL1,DGKI,L…
GO: Biological Process	GO:0030001	metal ion transport	1.311e-12	1.831e-10	233	855	KCNH8,ASIC2,ACTN2,PKD1L2,SLC25A25,PICALM,ADORA2A,ADRA2A,ADRB1,ADRB2,SLC24A4,STIM2,DPP10,ANK2,ANK3,ANXA6,KCNAB2,AQP1,STC2,KCNK5,SLC17A8,ATP1A3,SLC4A4,ATP1B1,FXYD2,ATP2B1,ATP2B2,ATP2B3,ATP2B4,ATP4B,ATP6V1A,ATP6V1B2,ATP6V1C1,BAK1,BDKRB1,CACNA1I,CACNA1A,CACNA1D,CACNA1E,CALM1,CALM2,CAMK2A,CAMK2B,CAMK2D,CAPN3,CASQ2,CAV1,SLC13A2,CCKAR,SLC5A11,CD4,CACNA2D2,CHRNA4,SELENOK,SLC24A2,CLTC,SLC10A6,CCR7,CNGA1,H…
GO: Biological Process	GO:0022603	regulation of anatomical structure morphogenesis	1.379e-12	1.901e-10	292	1128	ABR,ACHE,ADA,STRIP2,AXIN2,CDC7,FZD1,FZD4,FZD7,CCR2,ADRB2,AGTR1,SEMA6A,PREX1,SHROOM3,APC,APOA1,AQP1,RHOB,NUMB,GRHL3,RAB11A,ADGRB1,ADGRB2,BCL6,BCR,SYNGAP1,BMP2,BMP7,BNIP3,BRAF,SPHK1,BTG1,CACNA1A,KALRN,CAMK2B,CAMP,RUNX1,ARHGEF1,CD36,CDH1,CDH4,CDX2,KLF4,RHOU,TBC1D22A,CLTC,CMA1,NTN1,CCR3,COL1A1,COL4A2,COL4A3,COL5A1,CPB2,WWTR1,CPE,AATK,TENM4,CSF1R,CSNK1E,CSNK1G3,SIPA1L1,RAPGEF2,USP6NL,CX3CR1,SEMA3E,CYB…
GO: Biological Process	GO:0001501	skeletal system development	2.031e-12	2.764e-10	159	530	ACVR2B,DSCAML1,AXIN2,AHSG,IFT80,BARX2,TP63,DLK1,BMP1,BMP2,BMP3,BMP7,RUNX1,RUNX3,PAPSS2,PAPSS1,CD44,CDKN1C,CER1,TJP2,HAND1,CMKLR1,EIF2AK3,NIPBL,COL1A1,COL1A2,COL2A1,TBX4,COL13A1,MTHFD1L,PKDCC,CHST11,CTGF,HDAC4,RASSF2,DLX1,EN1,LRRC17,IRX5,SPNS2,ESR1,ETS2,EVC,EXT1,CITED2,FBN1,FBN2,FGF4,FGFR2,PRRX2,FOXC2,PPARGC1B,FOXP1,SUFU,SIX2,WWOX,SIX4,GDF10,GH1,GJA5,GLI2,GLI3,GNAQ,GNAS,GPLD1,TWIST2,TMEM119,WDR5,H…
GO: Biological Process	GO:0032940	secretion by cell	2.194e-12	2.949e-10	283	1090	ABAT,ABR,SYN3,ACHE,ACTN1,ACTN2,ACVR2B,FAM3D,FZD4,CCR2,ADORA2A,ADRA2A,ADRB1,AGTR1,AHSG,MICAL3,C1QTNF3,ALB,SYT13,ANGPT1,ANK1,SLC25A5,PPFIA4,ANXA4,APBB1,APLP2,GPAM,APOA1,AQP1,PDE8B,AACS,SOCS1,STX11,TNFRSF14,RAB11A,BCR,BLK,BRAF,SPHK1,CACNA1I,CDK5R2,CACNA1A,CACNA1D,CACNA1E,CALM1,CALM2,CAMK2A,CAMP,SYT6,BRSK2,RUNX1,CBLN1,SYT7,CCKAR,CD2,CD14,CD36,CD38,ENTPD1,DGKI,IL1RL1,CACNA2D2,CGA,CHGA,CHRNA4,SELENOK,N…
GO: Biological Process	GO:0001655	urogenital system development	2.386e-12	3.167e-10	117	355	ACAT1,ACVR1,ACVR2B,TTC8,AGTR1,AHR,ALDH9A1,AMH,ANGPT1,ANXA4,APC,ARG2,TP63,ASS1,BMP2,PROM1,BMP7,CA2,CAT,CD44,CDKN1C,DLG5,GCNT3,CER1,NIPBL,COL4A3,WWTR1,HS2ST1,CYP19A1,MAGI2,BCL2L11,EMX2,LEF1,ENPEP,EPHA4,ESR1,GCNT4,CITED2,FBN1,BASP1,FGF1,FGFR2,FKBP4,FOXJ1,FOXC2,NPHP3,SIX2,GATA2,GATA3,SIX4,GLI2,GLI3,GPR4,SEC63,HNRNPK,TNC,ID2,ID4,IGF1,IGF1R,MYOCD,CXCR2,ITGA6,ITGB4,KCNJ1,LHX1,EPCAM,SMAD2,SMAD5,SMAD7,SMA…
GO: Biological Process	GO:0001944	vasculature development	3.115e-12	4.085e-10	192	677	ACVR1,ACVR2B,FZD4,CCR2,HEG1,MKL2,ADRB2,AGTR1,AHR,ANGPT1,APOB,APOD,AQP1,RHOB,PLPP3,ADGRB1,ADGRB2,BAK1,NRP2,PRDM1,BMP7,ZFP36L1,SPHK1,KLF5,BTG1,TMPRSS6,CAMP,CAV1,RUNX1,CD36,CDH5,CDH13,CDX2,KLF4,ARHGAP22,NRXN3,HS6ST1,CMA1,HAND1,CCR3,QKI,HECTD1,EIF2AK3,COL1A1,COL1A2,COL4A2,COL4A3,COL5A1,TBX4,NKX2-5,CTGF,RAPGEF2,CX3CR1,SEMA3E,CYBB,HDAC9,CYP1B1,OPTC,S1PR1,ELK3,EMP2,LEF1,ENPEP,EPAS1,EPHB1,RAMP1,ETS1,CITE…
GO: Biological Process	GO:0048878	chemical homeostasis	3.342e-12	4.33e-10	292	1136	ACO1,BTBD9,ADCY1,PICALM,ACOX2,CCR2,ADORA2A,ADRA1D,ADRA1B,ADRA2A,ADRB1,SLC24A4,AGTR1,PLA2G10,ADGRF5,C1QTNF3,STIM2,ANK1,ANK2,ANK3,ANXA6,APLP2,GPAM,APOA1,APOA4,APOB,APOC3,AQP1,AQP4,AQP6,AQP7,AQP9,STC2,ASGR2,TP63,AACS,CYP4F12,ATP1A3,GRHL3,SLC4A4,ATP1B1,ATP2B1,ATP2B2,ATP2B3,ATP2B4,ATP4B,ATP6V1A,ATP6V1B2,ATP6V1C1,RAB11A,BAK1,BDKRB1,INPP4B,CACNA1I,CA2,CA12,CACNA1A,CACNA1E,CALB2,CALM1,CALM2,CAMK2D,TMPRSS…
GO: Biological Process	GO:0035239	tube morphogenesis	3.833e-12	4.906e-10	131	415	NCOA3,ACVR1,ACVR2B,FZD1,AGTR1,AHR,SHROOM3,ANGPT1,APAF1,TRIM71,RHOB,TP63,GRHL3,BAK1,BMP2,BMP7,BCL10,DDR1,CD44,DNAAF1,CDH1,DLG5,HAND1,NTN1,HECTD1,NIPBL,MTHFD1L,KIF20B,CSF1R,HS2ST1,NKX2-5,SEMA3E,ZEB2,BCL2L11,EGFR,LEF1,EPHA4,SPRY2,ESR1,ETV4,ETV5,CITED2,DACT1,FGF1,FGFR2,FOXC2,FLT1,NPHP3,LBX1,FOXP1,SUFU,SIX2,SDCCAG8,GATA3,GATA4,GATA6,GBX2,SIX4,GLI2,GLI3,HLX,FOXA2,HOXA1,TNC,ID2,IGF1,ZIC5,RBPJ,IHH,CXCR2,…
GO: Biological Process	GO:0045165	cell fate commitment	4.49e-12	5.68e-10	96	274	ACVR1,DSCAML1,EOMES,FZD7,APC,PRDM1,BMP2,TNFSF18,RUNX1,TBX19,KLF4,HAND1,ONECUT2,ZNF521,GATA5,TENM4,NKX2-5,DLX1,CDON,EPAS1,SPRY2,ETS2,EVX1,NKX6-3,WNT16,FGFR2,FOXC2,BATF,LBX1,SUFU,SIX2,GAP43,GATA1,GATA2,GATA3,GATA4,GATA6,GFI1,GLI2,GLI3,FOXA2,ID2,RBPJ,IHH,IL4,IL6,IRF4,KDR,OLIG3,SMAD2,SMAD5,MEF2C,MITF,MYL2,MYOG,NTRK3,ROR2,OTX2,PAX2,PAX7,PITX1,PRRX1,POU5F1,PPARG,PROX1,PSEN1,CASZ1,RAG2,FEZF2,GSX1,SFRP1,…
GO: Biological Process	GO:0060537	muscle tissue development	8.407e-12	1.045e-09	130	415	ACTN2,ACVR1,EOMES,NLN,HEG1,MKL2,ADRB1,ADRB2,AHR,ANGPT1,LEMD2,TCAP,TP63,ATF3,FADD,WISP1,BMP2,KLF5,CAMK2D,CAPN3,CAV1,CAV2,CCNT2,NEURL1,CTDP1,CDK1,CHRNA1,CBY1,HAND1,HOMER1,AKAP6,CREB1,TENM4,CSF1R,NKX2-5,CTSB,CXADR,BOC,HDAC9,RIPOR2,HDAC4,FBXO22,CDON,DSG2,DSP,S1PR1,HIVEP3,LEF1,SPEG,CITED2,FGF1,FGFR2,FHL2,ZBTB18,FOXC2,FLNB,ATG7,UQCC2,PDLIM5,ANKRD1,ASB2,CACYBP,VAMP5,DNER,GATA4,GATA6,SIX4,PPARGC1A,GJA5,H…
GO: Biological Process	GO:0061458	reproductive system development	8.452e-12	1.045e-09	147	487	NCOA3,ADA,EOMES,FZD4,AHR,AHSG,UTF1,AMH,ZFAT,ANGPT1,APC,STC2,TP63,BAK1,CCND1,PRDM1,BMP7,ZFP36L1,CAPN5,RUNX1,CCNE1,CD44,CDH1,CDKN1C,CDX2,CGA,HS6ST1,HAND1,HECTD1,NIPBL,CSF2,CTSB,ZFP42,CYP17A1,CYP19A1,CYP27B1,DMRT1,REC8,BCL2L11,DNAJB6,EDN2,EGFR,TRIM28,LEF1,EPAS1,ERCC1,IRX5,ESR1,ESRRB,PCDH12,FANCA,CITED2,FANCF,BASP1,FGF7,FGFR2,FKBP4,NCOA2,FOXD3,FSHB,ASB1,NR5A1,GATA1,GATA2,GATA3,GATA4,GATA6,SIX4,GHSR,G…
GO: Biological Process	GO:0015711	organic anion transport	9.355e-12	1.125e-09	141	462	ABAT,ABCA4,ACACB,ADORA2A,OSBPL5,OSBPL8,PLA2G10,ALB,ABCD2,PPFIA4,PEX3,APOA1,APOA4,APOC3,AQP1,AQP9,ARG1,ARG2,SLC17A8,SLC4A4,SLC25A26,TNFRSF11A,CA2,CA3,CA9,CA12,CACNA1A,ATP8B3,SLC13A2,SLC16A5,CD36,PCTP,SLC22A6,SLC22A13,SLC10A6,ABCC2,SLC4A8,CPT1A,SLC22A12,SLC32A1,PITPNM3,PITPNC1,NR1H4,SLC26A3,DRD3,SLC35C2,PRELID3B,ATP9A,SLC25A13,SLC25A15,MFSD10,ABCC4,SLC7A13,FABP1,FABP2,FABP6,ACSL1,NCOA2,MPC1,ACSL5,S…
GO: Biological Process	GO:0060322	head development	9.386e-12	1.125e-09	218	802	ABAT,ABR,ACAT1,DSCAML1,EOMES,FZD1,FZD4,CCR2,TTC8,MKL2,AK2,AK4,ATRN,APAF1,APLP1,APLP2,APOD,AQP1,ARF4,PSMG1,SLC17A8,NUMB,DYNLL1,ZFHX3,ATP2B1,ATP2B2,ATP2B4,ATP5PF,BAK1,BCR,NRP2,BMP2,BRAF,SPHK1,CDK5R2,CACNA1A,CALM1,CALM2,CBLN1,CCKAR,TBX19,NEURL1,CDH1,DCLK1,DLG5,GPR37L1,CMA1,NIPBL,COL1A1,CREB1,TSKU,SLC32A1,RNF7,AATK,CSF1R,RAPGEF2,CX3CR1,SNPH,CYP17A1,DAB1,DCT,DCX,ZEB2,ARNT2,DLX1,CDON,BCL2L11,S1PR1,LPAR…
GO: Biological Process	GO:0010243	response to organonitrogen compound	9.419e-12	1.125e-09	232	866	AANAT,ABAT,AOC1,ACTN2,ADA,ADCY1,FZD1,ADORA2A,ADRA1B,ADRB2,AGTR1,OSBPL8,AHR,AHSG,ALDOB,APLP1,GPAM,APOBEC1,APOC3,AQP1,AQP9,ARG1,STC2,ASNS,ASS1,AACS,SOCS1,ATP2B4,ATP4B,ATP6V1A,ATP6V1B2,ATP6V1C1,CCND1,BMP7,BRAF,SPHK1,CA2,CALM1,CALM2,KALRN,CAMK2A,CAPN2,CASQ2,CAT,CAV1,CAV2,CCND3,CCNE1,NEURL1,IL1RL1,CDK1,CDH1,KLF4,CHRNA1,CHRNA2,CHRNA4,SLC22A6,KL,ABCC2,HOMER2,HOMER1,CNR2,AKAP7,COL1A1,COL1A2,AKAP6,COL6A1,…
GO: Biological Process	GO:0072001	renal system development	9.606e-12	1.135e-09	104	309	ACAT1,ACVR2B,TTC8,AGTR1,AHR,ALDH9A1,ANGPT1,ANXA4,APC,ARG2,TP63,ASS1,BMP2,PROM1,BMP7,CA2,CAT,CD44,CDKN1C,DLG5,GCNT3,CER1,NIPBL,COL4A3,WWTR1,HS2ST1,MAGI2,BCL2L11,EMX2,LEF1,ENPEP,EPHA4,GCNT4,CITED2,FBN1,BASP1,FGF1,FGFR2,FOXJ1,FOXC2,NPHP3,SIX2,GATA3,SIX4,GLI2,GLI3,GPR4,SEC63,HNRNPK,ID2,MYOCD,CXCR2,ITGA6,ITGB4,KCNJ1,LHX1,EPCAM,SMAD2,SMAD5,SMAD7,SMAD9,MEF2C,CYS1,MMP17,MYC,NPHS1,ODC1,OVOL1,PAX2,PBX1,PCS…
GO: Biological Process	GO:0010721	negative regulation of cell development	1.047e-11	1.224e-09	115	354	CCR2,SEMA6A,APBB1,SYNGAP1,BMP7,RAB29,CAV1,ARHGEF1,CBFA2T2,CTDP1,GPR37L1,TJP2,NTN1,CRMP1,AATK,KDM4A,RAPGEF2,SEMA3E,ZNF536,DAB1,DAB2,ASAP1,KIAA0319,NTM,DGUOK,DLX1,DRD3,DTX1,LPAR1,S1PR3,GAL,ZNF706,EPHA4,F2,HMG20A,FBLN1,OLFM1,FKBP4,FOXC2,SEMA6C,CIB1,HOOK3,LBX1,GFI1,GLI3,STMN2,LINGO1,FOXA2,ID2,ID4,IGF1,RBPJ,IL15RA,INPPL1,LMX1A,SMAD7,BCL11A,MDM2,MEIS1,MELTF,NGFR,NTRK3,PAWR,PAX2,RFLNA,PBX1,PMP22,FAT3,IR…
GO: Biological Process	GO:0031327	negative regulation of cellular biosynthetic process	1.219e-11	1.41e-09	387	1605	ACVR2B,TENM2,HHATL,CNOT6,EOMES,FZD1,CCR2,GFI1B,HIST1H2AL,ADRA2A,BEND6,MTA3,AHR,PLA2G10,C1QTNF3,HOMEZ,FNIP2,CUL3,ANXA4,ENC1,APLP1,TRIM71,APOBEC1,APOC3,BARX2,TNRC6C,CGGBP1,BHLHE40,PDE8B,TP63,ZBTB10,DYNLL1,ZFHX3,ATF3,ATP2B4,BACH1,CCND1,BCL6,BCL7A,PRDM1,BMP2,BMP7,NR1I2,KLF5,TAX1BP1,JAZF1,CACNA1A,TMPRSS6,CAPN3,RNF8,CAT,CAV1,RUNX1,RUNX1T1,RUNX3,CBFA2T2,CD36,CD38,ENTPD1,LRRFIP1,CDKN1C,CDX2,KLF4,ACOD1,CA…
GO: Biological Process	GO:0006357	regulation of transcription by RNA polymerase II	1.323e-11	1.501e-09	450	1916	NCOA3,KCNH8,ACTL6A,ACVR1,ACVR2B,FOXI3,TENM2,EOMES,FZD1,GFI1B,MKL2,ADRB2,BEND6,AHR,UTF1,CAVIN2,HOMEZ,FNIP2,CUL3,ZFAT,FOXO6,ANXA4,CALCOCO1,APBB1,BARX2,CGGBP1,BHLHE40,ARF4,RUVBL1,KLF7,TP63,SKAP1,ZBTB10,ZFHX3,ATF3,GRHL3,ATP2B4,BACH1,FADD,CCND1,BCL6,PRDM1,BMP1,BMP2,BMP3,BMP7,NR1I2,KLF9,KLF5,JAZF1,FUBP3,CA9,CAMK2D,TMPRSS6,RNF8,CAV1,RUNX1,RUNX3,LDB2,CCNH,TBX19,CCNT2,CD28,TNFSF8,CBFA2T2,CD36,CTDP1,CDH13,…
GO: Biological Process	GO:0007423	sensory organ development	1.326e-11	1.501e-09	171	594	ABR,ACHE,ACTL6A,ACVR2B,SLC25A25,FZD4,TTC8,AHR,BFSP2,APC,AQP1,TCAP,SLC17A8,GRHL3,ATP2B1,ATP2B2,ATP2B4,BAK1,BCR,BFSP1,PRDM1,BMP2,PROM1,BMP7,C1QB,DDR1,CDH1,CDKN1C,KLF4,CLCN2,NTN1,NIPBL,COL2A1,COL5A1,CXCL14,TSKU,CRYBA4,LHFPL5,NKX2-5,CYP1A1,CYP1B1,ZEB2,CDON,NR2E3,BCL2L11,DSCAM,EGFR,TSHZ1,LEF1,EPHB1,SPRY2,IRX5,IKZF1,ADGRV1,CITED2,FBN1,FBN2,WNT16,FGFR2,PRRX2,FOXC2,FLT1,RAB11FIP4,SIX2,GATA2,GATA3,GBX2,SI…
GO: Biological Process	GO:0007420	brain development	1.373e-11	1.537e-09	207	755	ABAT,ABR,ACAT1,DSCAML1,EOMES,FZD1,FZD4,CCR2,TTC8,MKL2,AK2,AK4,ATRN,APAF1,APLP1,APLP2,APOD,AQP1,ARF4,PSMG1,SLC17A8,NUMB,DYNLL1,ZFHX3,ATP2B1,ATP2B2,ATP2B4,ATP5PF,BAK1,BCR,NRP2,BMP2,SPHK1,CDK5R2,CACNA1A,CALM1,CALM2,CBLN1,CCKAR,TBX19,NEURL1,CDH1,DCLK1,DLG5,GPR37L1,CMA1,NIPBL,CREB1,TSKU,SLC32A1,RNF7,AATK,CSF1R,RAPGEF2,CX3CR1,SNPH,CYP17A1,DAB1,DCT,DCX,ZEB2,ARNT2,DLX1,CDON,BCL2L11,S1PR1,LPAR1,TSPAN2,EGF…
GO: Biological Process	GO:0014706	striated muscle tissue development	1.447e-11	1.604e-09	125	397	ACTN2,ACVR1,EOMES,NLN,HEG1,MKL2,ADRB1,ADRB2,ANGPT1,LEMD2,TCAP,ATF3,FADD,WISP1,BMP2,KLF5,CAMK2D,CAPN3,CAV1,CAV2,CCNT2,NEURL1,CTDP1,CDK1,CHRNA1,CBY1,HAND1,HOMER1,AKAP6,CREB1,TENM4,CSF1R,NKX2-5,CTSB,CXADR,BOC,HDAC9,RIPOR2,HDAC4,FBXO22,CDON,DSG2,DSP,S1PR1,HIVEP3,LEF1,SPEG,CITED2,FGF1,FGFR2,FHL2,ZBTB18,FOXC2,FLNB,ATG7,UQCC2,PDLIM5,ANKRD1,ASB2,CACYBP,VAMP5,DNER,GATA4,GATA6,SIX4,GJA5,HLX,ID2,RBPJ,MYOCD,…
GO: Biological Process	GO:0003015	heart process	1.465e-11	1.608e-09	96	279	ADA,ADRA1D,ADRA1B,ADRB1,ADRB2,ANK2,TCAP,PDE5A,ATP1A3,ATP1B1,FXYD2,ATP2B1,ATP2B2,ATP2B3,ATP2B4,CACNA1D,CACNA1E,CALM1,CALM2,CAMK2D,CASQ2,CAV1,CACNA2D2,CHGA,CHRM2,AKAP6,NKX2-5,CTGF,CXADR,HDAC4,KCNG2,TMEM65,DSG2,DSP,ABCC9,EDN2,EDN3,CACNG7,EPAS1,IRX5,RAMP3,CACNG3,GLRX3,CELF2,CORIN,CACNG5,GAA,GATA4,GJA5,GLP1R,GNAO1,GSTM2,CACNA2D4,ITPR1,ITPR2,KCNA5,KCND3,KCNJ4,KCNJ11,KCNJ12,KCNK1,KCNK3,SMAD5,SMAD7,MC3R,…
GO: Biological Process	GO:0048608	reproductive structure development	1.829e-11	1.986e-09	145	483	NCOA3,ADA,EOMES,FZD4,AHR,AHSG,UTF1,AMH,ZFAT,ANGPT1,APC,STC2,TP63,BAK1,CCND1,PRDM1,BMP7,ZFP36L1,CAPN5,RUNX1,CCNE1,CD44,CDH1,CDKN1C,CDX2,CGA,HS6ST1,HAND1,HECTD1,NIPBL,CSF2,CTSB,ZFP42,CYP17A1,CYP19A1,CYP27B1,DMRT1,REC8,BCL2L11,DNAJB6,EDN2,EGFR,TRIM28,LEF1,EPAS1,ERCC1,IRX5,ESR1,ESRRB,PCDH12,FANCA,CITED2,FANCF,BASP1,FGF7,FGFR2,FKBP4,NCOA2,FOXD3,FSHB,ASB1,NR5A1,GATA1,GATA2,GATA3,GATA4,GATA6,SIX4,GHSR,G…
GO: Biological Process	GO:0007507	heart development	2.206e-11	2.372e-09	170	593	ACACB,ACTN2,ACVR1,ACVR2B,AXIN2,EOMES,FZD1,ADRA1B,HEG1,MKL2,ADRB1,AGTR1,APLNR,AHR,ANGPT1,ANK2,LEMD2,TCAP,FADD,NRP2,PRDM1,WISP1,BMP2,ZFP36L1,CAMK2D,CTDP1,CDK1,DNAAF1,CBY1,HAND1,HECTD1,NIPBL,AKAP6,COL2A1,COL5A1,CPE,GATA5,CREB1,TENM4,NKX2-5,CXADR,HDAC9,IRX4,TMEM65,DSG2,DSP,S1PR1,SPEG,CITED2,FBN1,BASP1,WNT16,FGF1,OLFM1,FGFR2,FHL2,FOXJ1,FOXC2,ATG7,PDLIM5,NPHP3,LBX1,ANKRD1,CACYBP,SUFU,GAA,GATA1,GATA2,GA…
GO: Biological Process	GO:0009628	response to abiotic stimulus	2.322e-11	2.473e-09	305	1216	AANAT,ABAT,ABCA4,ASIC2,PKD1L2,ADA,CCR2,ADRA1B,ADRB1,ADRB2,ADRB3,AHCY,OPN5,FBXO32,GPR65,APAF1,APBB1,APOBEC1,AQP1,BHLHE40,TCAP,AQP9,RHOB,ARSB,STC2,PDE8B,TP63,ASNS,ATP1A3,ATP1B1,ATP2B1,ATP2B2,ATP2B4,BACH1,BAK1,FADD,BCAT1,CCND1,TNFRSF11A,BDKRB1,SYNGAP1,BMP2,BMP7,BNIP3,BRAF,CRNN,BCL10,CA2,CA9,CACNA1E,CALM1,CALM2,CAMK2A,CAMK2B,CAMK2D,CAPN2,CAPN3,RNF8,CAT,CAV1,CCKAR,CD14,PDLIM1,CD36,CD38,CDC25A,CDS1,CHR…
GO: Biological Process	GO:0070848	response to growth factor	3.117e-11	3.286e-09	187	671	ACVR1,ACVR2B,FZD1,FZD4,ANGPT1,APAF1,APC,APOA1,TRIM71,ARG1,ZFHX3,FGF17,NRP2,BMP1,BMP2,BMP3,BMP7,SPHK1,TMPRSS6,CAT,CAV1,CAV2,RUNX1,RUNX3,CD44,CDH5,CDKN1C,CDKN2B,KLF4,CER1,KL,COL1A1,COL1A2,COL2A1,COL4A2,ONECUT2,CHST11,GATA5,BCAR1,CREB1,IER2,FEZ1,NKX2-5,CTGF,RAPGEF2,CX3CR1,ADAMTSL2,DAB2,DDC,MAGI2,MYOF,TOB1,EGFR,LEF1,SPRY2,TBC1D7,CITED2,FBN1,FBN2,FGF1,FGF4,FGF7,FGFR2,SLC9A6,FLT1,CIB1,FN1,RAB14,ANKRD1,…
GO: Biological Process	GO:0030155	regulation of cell adhesion	3.833e-11	4.002e-09	194	704	ABAT,ADA,DSCAML1,FZD4,ADK,FZD7,CCR2,ADORA2A,ADRB2,MAD1L1,PREX1,ANGPT1,ANK3,APC,GPAM,APOA1,APOD,PLPP3,SKAP1,ASS1,PDE5A,TNFRSF14,FADD,BCL6,BMP2,BMP7,BRAF,BCL10,DDR1,TNFSF18,CAMK4,CAV1,CD2,CD3E,CD247,CD4,CD28,CD36,CD44,CD47,CD74,CDH1,CDH13,SOCS6,CD83,KLF4,JAM2,SELENOK,CCR7,COL1A1,ONECUT2,CLDN7,PPM1F,CTLA4,SEMA3E,CYP1B1,DAB1,DAB2,NUAK1,DPP4,DSCAM,DTX1,S1PR1,RASGRP1,B4GALNT2,PLEKHA2,EMP2,LEF1,ETS1,IKZ…
GO: Biological Process	GO:0060047	heart contraction	4.542e-11	4.696e-09	94	276	ADA,ADRA1D,ADRA1B,ADRB1,ADRB2,ANK2,TCAP,PDE5A,ATP1A3,ATP1B1,FXYD2,ATP2B1,ATP2B2,ATP2B3,ATP2B4,CACNA1D,CACNA1E,CALM1,CALM2,CAMK2D,CASQ2,CAV1,CACNA2D2,CHGA,CHRM2,AKAP6,NKX2-5,CTGF,CXADR,HDAC4,KCNG2,TMEM65,DSG2,DSP,ABCC9,EDN2,EDN3,CACNG7,EPAS1,IRX5,CACNG3,GLRX3,CELF2,CORIN,CACNG5,GAA,GATA4,GJA5,GLP1R,GNAO1,GSTM2,CACNA2D4,ITPR1,ITPR2,KCNA5,KCND3,KCNJ4,KCNJ11,KCNJ12,KCNK1,KCNK3,SMAD5,SMAD7,MC3R,MDM2,M…
GO: Biological Process	GO:0002521	leukocyte differentiation	4.588e-11	4.699e-09	155	532	ADA,EOMES,FZD7,CCR2,GFI1B,AHR,PREX1,APC,RHOH,BAK1,FADD,TNFRSF11A,BCL6,INPP4B,PRDM1,BRAF,ZFP36L1,ZFP36L2,CA2,TNFSF18,CAMK4,RUNX1,CD2,CD3E,CD4,CD8A,CD28,TNFSF8,CD44,CD74,CDH17,CD83,FBXO7,TJP2,CCR7,HECTD1,BATF2,CREB1,CSF1R,CSF2,SH3PXD2A,CTLA4,HDAC9,HDAC4,RASSF2,DTX1,TSPAN2,RASGRP1,LEF1,TRIB1,LRRC17,IKZF1,F2RL1,FANCA,CITED2,FOXJ1,BATF,FAM213A,PPARGC1B,FSHB,IFNE,FOXP1,CARD11,GAS6,GATA1,GATA2,GATA3,GAD…
GO: Biological Process	GO:0048812	neuron projection morphogenesis	5.225e-11	5.301e-09	177	630	ACHE,ADCY1,TENM2,DSCAML1,PICALM,CCR2,ADORA2A,UNC5A,TTC8,LRFN2,PLA2G10,SEMA6A,NYAP2,ANK3,APBB1,APC,ALS2,ZSWIM6,KLF7,NUMB,RAB11A,ADGRB1,NRP2,SYNGAP1,BMP7,BRAF,CACNA1A,DDR1,KALRN,CAMK2A,CAMK2B,BRSK2,ARTN,RUNX3,CCKAR,ARHGEF1,CDH4,DCLK1,LGI1,NRXN3,NTN1,CREB1,KIF20B,CRMP1,TSKU,AATK,CSF1R,FEZ2,FEZ1,SIPA1L1,RAPGEF2,SEMA3E,BOC,KIF26A,DAB1,ZNF280B,DCX,ZEB2,DSCAM,EGFR,PLXNC1,FARP1,EIF4G2,ELAVL4,CTTN,EPHA4,E…
GO: Biological Process	GO:0014070	response to organic cyclic compound	6.005e-11	6.035e-09	267	1045	NCOA3,AANAT,ABAT,AOC1,ACACB,ACAT1,ACR,ACVR1,ADA,ADCY1,AXIN2,FZD1,ADORA2A,ADRA1B,ADRB2,AGTR1,OSBPL7,AHR,FBXO32,ALDOB,AMH,CALCOCO1,APLP1,APOA1,APOA4,APOC3,AQP1,AQP9,ARG1,ARSB,STC2,ASNS,ASS1,AACS,DDRGK1,SOCS1,ATP1A3,ATP2B1,ATP2B4,BAK1,CCND1,BMP2,BMP7,NR1I2,BRAF,SPHK1,KLF9,CA2,CA9,CALM1,CALM2,KALRN,CASQ2,CAT,CAV1,CCKAR,CCNE1,CD4,CD36,CD38,CDK1,CDH1,CD83,KLF4,CHRNA1,CHRNA2,CHRNA4,ACOD1,SLC22A6,ABCC2,H…
GO: Biological Process	GO:0021953	central nervous system neuron differentiation	7.002e-11	6.938e-09	74	200	EOMES,FZD1,ATP2B2,NRP2,CACNA1A,CBLN1,DCLK1,TSKU,CSF1R,GIGYF2,RAPGEF2,DCX,ZEB2,DLX1,LEF1,EPHA4,EPHB1,EVX1,FGFR2,ATG7,LBX1,SUFU,SALL3,GATA2,GBX2,GLI2,GLI3,DCLK2,GNAQ,LINGO1,HOXA1,ID4,KNDC1,LEP,LHX1,OLIG3,LMX1A,LMX1B,UNCX,MDGA1,NTRK2,OGDH,PAX7,PRKCA,PROX1,PSEN1,PTEN,SKOR2,FEZF2,SALL1,ATXN2,GSX1,SFRP1,ZNF335,SLIT1,NEUROG2,FAIM2,SOX2,SOX4,SOX5,SPOCK1,LHX5,CNTN2,AGTPBP1,SATB2,ARHGEF28,SZT2,DICER1,TFAP2…
GO: Biological Process	GO:0009890	negative regulation of biosynthetic process	7.047e-11	6.938e-09	389	1635	ACVR2B,TENM2,HHATL,CNOT6,EOMES,FZD1,CCR2,GFI1B,HIST1H2AL,ADRA2A,BEND6,MTA3,AHR,PLA2G10,C1QTNF3,HOMEZ,FNIP2,CUL3,ANXA4,ENC1,APBB1,APLP1,TRIM71,APOBEC1,APOC3,BARX2,TNRC6C,CGGBP1,BHLHE40,PDE8B,TP63,ZBTB10,DYNLL1,ZFHX3,ATF3,ATP2B4,BACH1,CCND1,BCL6,BCL7A,PRDM1,BMP2,BMP7,NR1I2,KLF5,TAX1BP1,JAZF1,CACNA1A,TMPRSS6,CAPN3,RNF8,CAT,CAV1,RUNX1,RUNX1T1,RUNX3,CBFA2T2,CD36,CD38,ENTPD1,LRRFIP1,CDKN1C,CDX2,KLF4,AC…
GO: Biological Process	GO:0051172	negative regulation of nitrogen compound metabolic process	7.098e-11	6.938e-09	390	1640	ACVR2B,TENM2,CNOT6,EOMES,FZD1,CCR2,GFI1B,HIST1H2AL,ADRA2A,BEND6,MTA3,AHR,PLA2G10,HOMEZ,FNIP2,CUL3,ANXA4,ENC1,APLP1,TRIM71,APOBEC1,APOC3,BARX2,TNRC6C,CGGBP1,BHLHE40,TP63,ZBTB10,DYNLL1,ZFHX3,ATF3,ATP2B4,BACH1,CCND1,BCL6,BCL7A,PRDM1,BMP2,BMP7,NR1I2,IER3,KLF5,TAX1BP1,JAZF1,TMPRSS6,CAPN3,RNF8,CAT,CAV1,RUNX1,RUNX1T1,RUNX3,CBFA2T2,CD36,CD38,ENTPD1,CDA,LRRFIP1,CDKN1C,CDX2,KLF4,ACOD1,CACTIN,CBY1,CLTC,HAND…
GO: Biological Process	GO:0032880	regulation of protein localization	7.884e-11	7.637e-09	269	1057	ABAT,ACHE,ACTL6A,ACTN2,FAM3D,PICALM,AXIN2,FZD1,FZD7,CCR2,ADORA2A,TTC8,ADRA2A,ADRB1,AGTR1,C1QTNF3,DYRK2,ANGPT1,DPP10,ANK3,SLC25A5,RANBP3,ANXA4,ANXA13,APBB1,KCNAB2,APC,GPAM,APOA1,APOD,CHCHD4,RUVBL1,PDE8B,TP63,AACS,NUMB,SOCS1,DYNLL1,MBTPS1,TNFRSF14,RAB11A,BLK,BMP7,SPHK1,RAB29,MMD2,CACNA1A,CACNA1D,CACNA1E,KALRN,CAMK4,CAMP,BRSK2,CAV2,SYT7,CD2,CD14,CD36,CD38,IL1RL1,CDK1,CDH1,DCLK1,CACNA2D2,RHOU,SELENOK…
GO: Biological Process	GO:1901701	cellular response to oxygen-containing compound	8.349e-11	8.015e-09	257	1001	NCOA3,AANAT,AOC1,ACTN2,ADCY1,FZD1,FZD4,FZD7,ADRA2A,AGTR1,OSBPL7,OSBPL8,AHR,AHSG,FBXO32,ALDOB,APLP1,GPAM,APOA4,APOB,APOBEC1,APOC3,AQP1,AQP4,AQP9,ARG1,RHOB,ASS1,AACS,BRINP2,SOCS1,ATP2B1,ATP2B4,ATP6V1A,ATP6V1B2,ATP6V1C1,PRDM1,BMP7,BNIP3,SPHK1,KLF9,CA2,CACNA1E,CAMK2A,CAPN2,BRSK2,CAV1,CAV2,CD14,CD36,NEURL1,IL1RL1,CDK1,CDH1,GPR37L1,KLF4,CHRM2,ACOD1,CACTIN,KL,CMA1,AKAP7,COL1A1,COL1A2,AKAP6,COL6A1,LITAF,…
GO: Biological Process	GO:0023056	positive regulation of signaling	8.626e-11	8.208e-09	394	1662	NCOA3,ABAT,FRMD7,ACVR1,ACVR2B,ADA,AXIN2,FZD4,FZD7,ADORA2A,ADRA1B,ADRA2A,ADRB1,ADRB2,ADRB3,AGTR1,OSBPL8,C1QTNF3,IFT80,ANGPT1,APAF1,ALS2,APOA1,TP63,SKAP1,AACS,DDRGK1,SOCS1,PDE5A,DYNLL1,ATF3,TNFRSF14,BAK1,FADD,TNFRSF11A,BLK,BMP1,BMP2,BMP3,KSR1,BMP7,BNIP3,BRAF,BST2,SPHK1,BCL10,MMD2,CA2,CALM1,TNFSF18,CALM2,CAMK2B,CAMK2D,CAT,CAV1,CAV2,RUNX1,RUNX3,CCKAR,CD3E,CD4,CD8A,CD28,CD36,CD38,NEURL1,CD44,DGKI,CD74…
GO: Biological Process	GO:0010647	positive regulation of cell communication	1.043e-10	9.838e-09	398	1684	NCOA3,ABAT,FRMD7,ACVR1,ACVR2B,ADA,AXIN2,FZD4,FZD7,ADORA2A,ADRA1B,ADRA2A,ADRB1,ADRB2,ADRB3,AGTR1,OSBPL8,C1QTNF3,IFT80,ANGPT1,ANK3,APAF1,ALS2,APOA1,TP63,SKAP1,AACS,DDRGK1,SOCS1,PDE5A,DYNLL1,ATF3,TNFRSF14,BAK1,FADD,TNFRSF11A,BLK,BMP1,BMP2,BMP3,KSR1,BMP7,BNIP3,BRAF,BST2,SPHK1,BCL10,MMD2,CA2,CALM1,TNFSF18,CALM2,CAMK2B,CAMK2D,CAT,CAV1,CAV2,RUNX1,RUNX3,CCKAR,CD3E,CD4,CD8A,CD28,CD36,CD38,NEURL1,CD44,DGKI…
GO: Biological Process	GO:0045934	negative regulation of nucleobase-containing compound metabolic process	1.113e-10	1.041e-08	362	1508	ACVR2B,TENM2,EOMES,FZD1,CCR2,GFI1B,HIST1H2AL,ADRA2A,BEND6,MTA3,AHR,PLA2G10,HOMEZ,FNIP2,CUL3,ANXA4,APLP1,APOBEC1,APOC3,BARX2,CGGBP1,BHLHE40,TP63,ZBTB10,ZFHX3,ATF3,BACH1,CCND1,BCL6,BCL7A,PRDM1,BMP2,BMP7,NR1I2,IER3,KLF5,TAX1BP1,JAZF1,TMPRSS6,CAPN3,RNF8,CAT,CAV1,RUNX1,RUNX1T1,RUNX3,CBFA2T2,CD36,CD38,ENTPD1,CDA,LRRFIP1,CDKN1C,CDX2,KLF4,ACOD1,CACTIN,CBY1,HAND1,CDYL,CMKLR1,NIPBL,AKAP6,ISX,WWTR1,H2AFY,RW…
GO: Biological Process	GO:0045892	negative regulation of transcription, DNA-templated	1.148e-10	1.064e-08	311	1261	ACVR2B,TENM2,EOMES,FZD1,GFI1B,HIST1H2AL,BEND6,MTA3,AHR,PLA2G10,HOMEZ,FNIP2,CUL3,ANXA4,APOBEC1,BARX2,CGGBP1,BHLHE40,TP63,ZBTB10,ZFHX3,ATF3,BACH1,CCND1,BCL6,BCL7A,PRDM1,BMP2,BMP7,NR1I2,KLF5,TAX1BP1,JAZF1,TMPRSS6,CAPN3,RNF8,CAT,CAV1,RUNX1,RUNX1T1,RUNX3,CBFA2T2,CD36,CD38,LRRFIP1,CDKN1C,CDX2,KLF4,ACOD1,CACTIN,CBY1,HAND1,CMKLR1,NIPBL,ISX,WWTR1,H2AFY,RWDD3,CREB1,PPM1F,NKX2-5,KDM4A,GLIS1,HDAC9,MXD3,CYP1B…
GO: Biological Process	GO:0002009	morphogenesis of an epithelium	1.175e-10	1.08e-08	171	609	NCOA3,ACVR1,FZD1,FZD4,FZD7,TTC8,AGTR1,AHR,SHROOM3,ANGPT1,APAF1,TRIM71,TCAP,RHOB,TP63,NUMB,GRHL3,BAK1,BMP2,BMP7,BCL10,CA2,CA9,DDR1,RUNX1,RUNX3,CD44,DNAAF1,CDH1,DLG5,KLF4,CLTC,HAND1,NTN1,HECTD1,COL5A1,TBX4,MTHFD1L,KIF20B,CSF1R,HS2ST1,NKX2-5,SEMA3E,DAB2,ZEB2,PSMD6,MAGI2,EGFR,TRIM28,LEF1,EPHA4,SPRY2,ESR1,ETV4,ETV5,CITED2,DACT1,WNT16,GPC4,FGF1,FGF7,FGFR2,FOXC2,FLT1,NPHP3,LBX1,PRICKLE2,FOXP1,SUFU,SIX2,…
GO: Biological Process	GO:0000122	negative regulation of transcription by RNA polymerase II	1.502e-10	1.368e-08	214	806	ACVR2B,TENM2,EOMES,GFI1B,BEND6,AHR,HOMEZ,FNIP2,CUL3,BARX2,CGGBP1,BHLHE40,TP63,ZBTB10,ZFHX3,ATF3,BACH1,CCND1,BCL6,PRDM1,BMP2,KLF5,JAZF1,TMPRSS6,RNF8,CAV1,RUNX3,CD36,CDKN1C,CDX2,KLF4,HAND1,NIPBL,ISX,WWTR1,H2AFY,NKX2-5,GLIS1,HDAC9,ZNF536,ZBTB20,HDAC4,ZNF280B,ZEB2,DLX1,DLX4,DMRT1,NR1H4,DNMT3B,NR2E3,DRD3,MLXIPL,TRIM28,EN1,LEF1,EPAS1,RNF168,ESR1,ETS2,IKZF1,HMG20A,CITED2,DACT1,FGFR2,FHL2,ZBTB18,FOXJ1,FO…
GO: Biological Process	GO:0007167	enzyme linked receptor protein signaling pathway	1.519e-10	1.373e-08	259	1016	ACVR1,ACVR2B,FZD1,FZD4,ADRA2A,ADRB2,OSBPL8,AHSG,NCEH1,ANGPT1,CILP,APLP2,APOA1,TRIM71,APOD,ARF4,ZFYVE28,SOCS1,ATP6V1A,ATP6V1B2,ATP6V1C1,BCR,FGF17,NRP2,BLK,BMP1,BMP2,BMP3,BMP7,DDR1,KALRN,TMPRSS6,CAV1,CAV2,CD3E,CD4,CD8A,CD8B,NEURL1,CDH3,CDH5,CDH13,CDKN1C,CDKN2B,CER1,KL,EIF2AK3,AKAP7,COL1A1,COL1A2,COL4A2,COL4A3,ONECUT2,NRG2,WWTR1,CHST11,BCAR1,CREB1,CSF1R,SIPA1L1,GIGYF2,NKX2-5,CTGF,RAPGEF2,ADAMTSL2,CY…
GO: Biological Process	GO:0061448	connective tissue development	1.731e-10	1.551e-08	90	266	ACAT1,SLC25A25,AXIN2,IFT80,BARX2,AACS,BMP1,BMP2,BMP3,BMP7,RUNX1,RUNX3,CD44,CER1,HAND1,EIF2AK3,COL1A1,COL2A1,COL5A1,PKDCC,CHST11,CREB5,ZNF516,CTGF,NR1H4,EVC,FGF4,PRRX2,FOXC2,SIX2,PPARGC1A,DGAT2,GLI2,GLI3,GNAS,GPLD1,GPR4,ADRM1,FOXA2,COL27A1,ID2,ID4,IGF1,IHH,SCX,ITGB8,LEP,LOXL2,SMAD5,SMAD9,MAF,MATN1,MEF2C,UNCX,MKX,ROR2,RFLNA,PAX7,PITX1,PKD1,PRRX1,PRKCA,TRPM4,PTH1R,PDGFD,CSGALNACT1,SOX5,SOX9,SNX19,SU…
GO: Biological Process	GO:0010720	positive regulation of cell development	1.809e-10	1.608e-08	162	572	ACHE,AXIN2,CCR2,ADRB1,BEND6,SEMA6A,PREX1,STK24,BIN1,FOXO6,ENC1,APBB1,APOA1,ARSB,BRINP2,NUMB,PDE5A,RAB11A,BCL6,WISP1,BMP2,BMP7,BRAF,SPHK1,MMD2,KALRN,CAMK2B,RUNX1,CBFA2T2,NEURL1,CDH4,CDH5,NTN1,QKI,COL1A1,AKAP6,WWTR1,KIF20B,TENM4,RGS6,CSHL1,FEZ1,NKX2-5,KDM4A,RAPGEF2,CX3CR1,DAB1,DAB2,DCT,ZEB2,MAGI2,FIG4,CDON,DNMT3B,DSCAM,LPAR1,EIF4G2,ELAVL4,LEF1,TRIB1,EPHA4,ETV5,TRPV2,FGB,OLFM1,CIB1,FN1,OLFM4,ANKRD1,…
GO: Biological Process	GO:0030900	forebrain development	1.899e-10	1.673e-08	124	407	EOMES,CCR2,TTC8,MKL2,APAF1,APLP1,APLP2,AQP1,NUMB,ATP2B4,NRP2,BMP2,CDK5R2,CCKAR,TBX19,CDH1,DCLK1,CREB1,TSKU,SLC32A1,RNF7,CSF1R,RAPGEF2,CX3CR1,CYP17A1,DAB1,DCT,DCX,ZEB2,DLX1,CDON,LPAR1,EGFR,EMX2,LEF1,ETS1,IKZF1,EXT1,FGFR2,ZBTB18,ATG7,IGF2BP1,HOOK3,SALL3,GATA2,GBX2,GHRH,PPARGC1A,GLI2,GLI3,DCLK2,GNAO1,GNAQ,HNRNPK,ID2,ID4,ZIC5,RBPJ,KCNC1,LHX1,LMX1A,LRP2,UNCX,MDGA1,MYH10,NCAM1,NTRK2,OGDH,OTX2,OXTR,PAX5…
GO: Biological Process	GO:0019220	regulation of phosphate metabolic process	1.949e-10	1.704e-08	411	1756	ACR,ACVR1,ACVR2B,ADCY1,ELFN2,AXIN2,FZD1,FZD4,FZD7,CCR2,ADORA2A,ADRA1B,ADRA2A,ADRB1,ADRB2,ADRB3,AGTR1,OSBPL8,AHSG,ADGRF5,C1QTNF3,FNIP2,AMBP,CUL3,ANGPT1,GPR65,LEMD2,APC,APLP1,APLP2,ALS2,APOA1,APOC3,PPP4R4,ZFYVE28,RHOH,PLPP3,DDRGK1,SOCS1,PDE5A,DYNLL1,ATF3,EIF4G3,ATP2B4,PHACTR1,TNFRSF14,BAK1,CCND1,TNFRSF11A,BDKRB1,SYNGAP1,BMP1,BMP2,BMP3,KSR1,BMP7,BRAF,IER3,SPHK1,BCL10,CDK5R2,MMD2,CALM1,TNFSF18,CALM2,…
GO: Biological Process	GO:1901698	response to nitrogen compound	2.024e-10	1.755e-08	251	981	AANAT,ABAT,AOC1,ACTN2,ADA,ADCY1,FZD1,ADORA2A,ADRA1B,ADRB2,AGTR1,OSBPL8,AHR,AHSG,ALDOB,APLP1,GPAM,APOBEC1,APOC3,AQP1,AQP9,ARG1,STC2,ASNS,ASS1,AACS,SOCS1,ATP2B4,ATP4B,ATP6V1A,ATP6V1B2,ATP6V1C1,CCND1,BMP7,BRAF,SPHK1,CA2,CALM1,CALM2,KALRN,CAMK2A,CAPN2,CASQ2,CAT,CAV1,CAV2,CCND3,CCNE1,NEURL1,IL1RL1,CDK1,CDH1,KLF4,CHRM2,CHRNA1,CHRNA2,CHRNA4,SLC22A6,KL,CCR7,ABCC2,HOMER2,HOMER1,CNR2,AKAP7,COL1A1,COL1A2,AK…
GO: Biological Process	GO:0001822	kidney development	2.078e-10	1.787e-08	96	291	ACAT1,ACVR2B,AGTR1,AHR,ALDH9A1,ANGPT1,ANXA4,APC,ARG2,ASS1,BMP2,PROM1,BMP7,CA2,CAT,CD44,CDKN1C,DLG5,GCNT3,CER1,NIPBL,COL4A3,WWTR1,HS2ST1,MAGI2,BCL2L11,LEF1,ENPEP,EPHA4,GCNT4,CITED2,FBN1,BASP1,FGF1,FGFR2,FOXJ1,FOXC2,NPHP3,SIX2,GATA3,SIX4,GLI2,GLI3,GPR4,HNRNPK,ID2,CXCR2,KCNJ1,LHX1,EPCAM,SMAD2,SMAD5,SMAD7,SMAD9,MEF2C,CYS1,MMP17,MYC,NPHS1,ODC1,OVOL1,PAX2,PBX1,PCSK5,PKD1,PKHD1,POU3F3,IRX3,IRX1,PROX1,TE…
GO: Biological Process	GO:0048514	blood vessel morphogenesis	2.136e-10	1.813e-08	157	551	ACVR1,FZD4,CCR2,HEG1,MKL2,ADRB2,AHR,ANGPT1,APOB,APOD,AQP1,RHOB,ADGRB1,ADGRB2,BAK1,NRP2,PRDM1,ZFP36L1,SPHK1,KLF5,BTG1,TMPRSS6,CAMP,CAV1,RUNX1,CD36,CDH13,KLF4,ARHGAP22,NRXN3,HS6ST1,CMA1,HAND1,CCR3,QKI,EIF2AK3,COL4A2,COL4A3,TBX4,NKX2-5,CTGF,RAPGEF2,CX3CR1,SEMA3E,CYBB,HDAC9,CYP1B1,OPTC,S1PR1,ELK3,EMP2,LEF1,ENPEP,EPAS1,EPHB1,RAMP1,ETS1,CITED2,ANGPT4,FGF1,VAV3,FGFR2,PRRX2,FOXC2,FLT1,CIB1,FN1,GATA2,GATA…
GO: Biological Process	GO:2000113	negative regulation of cellular macromolecule biosynthetic process	2.141e-10	1.813e-08	349	1452	ACVR2B,TENM2,HHATL,CNOT6,EOMES,FZD1,GFI1B,HIST1H2AL,BEND6,MTA3,AHR,PLA2G10,HOMEZ,FNIP2,CUL3,ANXA4,ENC1,TRIM71,APOBEC1,BARX2,TNRC6C,CGGBP1,BHLHE40,TP63,ZBTB10,ZFHX3,ATF3,BACH1,CCND1,BCL6,BCL7A,PRDM1,BMP2,BMP7,NR1I2,KLF5,TAX1BP1,JAZF1,TMPRSS6,CAPN3,RNF8,CAT,CAV1,RUNX1,RUNX1T1,RUNX3,CBFA2T2,CD36,CD38,LRRFIP1,CDKN1C,CDX2,KLF4,ACOD1,CACTIN,CBY1,HAND1,CMKLR1,BACE2,QKI,EIF2AK3,NIPBL,EIF4E2,ISX,WWTR1,H2A…
GO: Biological Process	GO:0051270	regulation of cellular component movement	2.162e-10	1.816e-08	225	860	ABR,ACTN1,ACVR1,ADA,CCR2,ADRA2A,ADRB1,MTUS1,OSBPL8,SEMA6A,STK24,ANGPT1,ANK2,APC,ZSWIM6,APOD,AQP1,RHOB,ARSB,PLPP3,NUMB,TNFRSF14,RAB11A,FADD,BCL6,BCR,BDKRB1,NRP2,BMP2,BRAF,BST2,SPHK1,TNFSF18,CAMK2D,CASQ2,CAV1,LDB2,CD74,DNAAF1,CDH1,CDH13,CGA,KLF4,SELENOK,SINHCAF,NTN1,CCR6,CCR7,CMKLR1,COL1A1,AKAP6,ONECUT2,NRG2,CXCL14,CLDN7,BCAR1,KIF20B,CSF1R,PPM1F,RAPGEF2,CX3CR1,SEMA3E,HDAC9,CYP1B1,HDAC4,CYP19A1,DAB2…
GO: Biological Process	GO:0070201	regulation of establishment of protein localization	2.266e-10	1.889e-08	232	893	ABAT,ACHE,ACTL6A,FAM3D,PICALM,AXIN2,FZD1,FZD7,CCR2,ADORA2A,ADRA2A,ADRB1,AGTR1,C1QTNF3,DYRK2,ANGPT1,DPP10,ANK3,SLC25A5,RANBP3,ANXA4,ANXA13,APBB1,GPAM,APOA1,APOD,CHCHD4,RUVBL1,PDE8B,TP63,AACS,SOCS1,DYNLL1,MBTPS1,TNFRSF14,RAB11A,BLK,BMP7,SPHK1,RAB29,CACNA1A,CACNA1D,CACNA1E,CAMK4,CAMP,BRSK2,SYT7,CD2,CD14,CD36,CD38,IL1RL1,CDK1,CDH1,CACNA2D2,RHOU,SELENOK,CCR7,AKAP6,RPH3AL,LITAF,MYRIP,PKDCC,WWTR1,CPT1A,…
GO: Biological Process	GO:0051174	regulation of phosphorus metabolic process	2.487e-10	2.057e-08	413	1769	ACR,ACVR1,ACVR2B,ADCY1,ELFN2,AXIN2,FZD1,FZD4,FZD7,CCR2,ADORA2A,ADRA1B,ADRA2A,ADRB1,ADRB2,ADRB3,AGTR1,OSBPL8,AHSG,ADGRF5,C1QTNF3,FNIP2,AMBP,CUL3,ANGPT1,GPR65,LEMD2,APC,APLP1,APLP2,ALS2,APOA1,APOC3,PPP4R4,ZFYVE28,RHOH,PLPP3,DDRGK1,SOCS1,PDE5A,DYNLL1,ATF3,EIF4G3,ATP2B4,PHACTR1,TNFRSF14,BAK1,CCND1,TNFRSF11A,BDKRB1,SYNGAP1,BMP1,BMP2,BMP3,KSR1,BMP7,BRAF,IER3,SPHK1,BCL10,CDK5R2,MMD2,CALM1,TNFSF18,CALM2,…
GO: Biological Process	GO:0001775	cell activation	3.756e-10	3.083e-08	254	1001	ABAT,ABR,ACTN1,ADA,EOMES,ADK,FZD7,CCR2,ADORA2A,ADRA2A,ADRB2,MAD1L1,AHR,PLA2G10,ADGRF5,PREX1,APC,GPAM,RHOB,RHOH,PDE5A,SLAMF7,STX11,TNFRSF14,BAK1,FADD,BCL6,BCR,PRDM1,BRAF,ZFP36L1,ZFP36L2,BST2,BCL10,TNFSF18,CAMK4,CAMK2B,CAPN3,RNF8,CAV1,CCND3,CD2,CD3E,CD247,CD4,CD8A,CD8B,MS4A1,CD28,TNFSF8,CD38,ENTPD1,CD44,CD47,CD48,DGKI,CD74,IL1RL1,CDH17,CHGA,SOCS6,CD83,CHRNA4,SELENOK,FBXO7,CCR7,HECTD1,CNR2,COL1A1,CO…
GO: Biological Process	GO:0010648	negative regulation of cell communication	4.136e-10	3.369e-08	322	1328	APCDD1,ACHE,ACVR1,ADA,FAM3D,TRIM59,AXIN2,FZD1,ADH7,ADRA1B,ADRA2A,ADRB2,ADRB3,BEND6,AHSG,C1QTNF3,IFT80,AMBP,CUL3,CILP,SLC25A5,RGS5,LEMD2,APC,APOA1,CASTOR2,APOD,ZFYVE28,RHOH,PDE8B,NUMB,SOCS1,ATF3,ATP2B4,FADD,CCND1,DLK1,BCL6,PRDM1,SYNGAP1,BMP2,BMP7,BRAF,IER3,CALM1,CALM2,CAMK2B,TMPRSS6,CASQ2,CAV1,CAV2,CD3E,CD14,CD38,NEURL1,CD44,DGKI,CD74,IL1RL1,CDH1,FCMR,GPR37L1,SOCS6,KLF4,ACOD1,CER1,CACTIN,SLC24A2,C…
GO: Biological Process	GO:0051223	regulation of protein transport	4.337e-10	3.506e-08	214	815	ABAT,ACHE,ACTL6A,FAM3D,PICALM,AXIN2,FZD1,FZD7,CCR2,ADORA2A,ADRA2A,ADRB1,AGTR1,C1QTNF3,DYRK2,ANGPT1,ANK3,SLC25A5,RANBP3,ANXA4,ANXA13,APBB1,GPAM,APOA1,APOD,CHCHD4,RUVBL1,PDE8B,AACS,SOCS1,MBTPS1,TNFRSF14,RAB11A,BLK,BMP7,SPHK1,RAB29,CACNA1A,CACNA1D,CACNA1E,CAMK4,CAMP,BRSK2,SYT7,CD2,CD14,CD36,CD38,IL1RL1,CDK1,CDH1,CACNA2D2,RHOU,SELENOK,CCR7,AKAP6,RPH3AL,LITAF,MYRIP,PKDCC,WWTR1,CPT1A,KIF20B,CSF1R,CTSK,…
GO: Biological Process	GO:0043269	regulation of ion transport	4.809e-10	3.859e-08	182	669	ABAT,KCNH8,ASIC2,ACTN2,ADORA2A,ADRA2A,ADRB1,ADRB2,PLA2G10,STIM2,DPP10,ANK2,ANK3,KCNAB2,ARG1,ARG2,STC2,KCNK5,ATP1B1,FXYD2,ATP2B2,ATP2B4,ATP4B,BAK1,TNFRSF11A,BDKRB1,CACNA1I,CA2,CACNA1A,CACNA1D,CACNA1E,CALM1,CALM2,CAMK2A,CAMK2B,CAMK2D,CAPN3,CASQ2,CAV1,CCKAR,CD4,ENTPD1,CACNA2D2,CHRNA4,SELENOK,CLCN2,HOMER1,AKAP7,AKAP6,CRHR1,TMEM37,NKX2-5,CYBB,DAPK1,CNIH3,KCNG2,DRD3,EDN3,SGK2,GAL,CACNG7,STOM,F2,F2R,CAC…
GO: Biological Process	GO:0023057	negative regulation of signaling	5.138e-10	4.093e-08	318	1311	APCDD1,ACHE,ACVR1,ADA,FAM3D,TRIM59,AXIN2,FZD1,ADH7,ADRA1B,ADRA2A,ADRB2,ADRB3,BEND6,AHSG,C1QTNF3,IFT80,AMBP,CUL3,CILP,SLC25A5,RGS5,LEMD2,APC,APOA1,CASTOR2,APOD,ZFYVE28,RHOH,PDE8B,NUMB,SOCS1,ATF3,ATP2B4,FADD,CCND1,DLK1,BCL6,PRDM1,SYNGAP1,BMP2,BMP7,BRAF,IER3,CALM1,CALM2,CAMK2B,TMPRSS6,CASQ2,CAV1,CAV2,CD3E,CD14,CD38,NEURL1,CD44,DGKI,CD74,IL1RL1,CDH1,FCMR,GPR37L1,SOCS6,KLF4,ACOD1,CER1,CACTIN,SLC24A2,C…
GO: Biological Process	GO:0051345	positive regulation of hydrolase activity	5.397e-10	4.267e-08	238	929	ABR,ACTN2,PICALM,AXIN2,PLEKHG1,ADRB1,ADRB2,ARHGAP31,AGTR1,ARHGAP20,ALDOB,PREX1,ARHGAP21,BIN1,ANGPT1,GPR65,RGS5,APAF1,ALS2,APOA1,APOA4,DENND1A,ARF4,GRHL3,ATP1B1,BAK1,FADD,BCR,FGF17,SYNGAP1,BMP2,BCL10,CALM1,CALM2,KALRN,CAMK2A,CAMK2B,CAMK2D,ARTN,CAV1,CAV2,RABEP1,ARHGEF1,CHN2,ARHGAP22,KL,TBC1D22A,RASGRP3,ARHGAP29,CCR7,EIF2AK3,AKAP6,COL4A3,NRG2,RNF7,RGS6,CSF2,CSF2RB,PLEKHG3,PPM1F,SIPA1L1,RASGEF1C,CTGF…
GO: Biological Process	GO:0071363	cellular response to growth factor stimulus	5.613e-10	4.406e-08	176	643	ACVR1,ACVR2B,FZD1,FZD4,ANGPT1,APAF1,APC,APOA1,TRIM71,ARG1,FGF17,NRP2,BMP1,BMP2,BMP3,BMP7,SPHK1,TMPRSS6,CAT,CAV1,CAV2,RUNX1,CD44,CDH5,CDKN1C,CDKN2B,KLF4,CER1,KL,COL1A1,COL1A2,COL2A1,COL4A2,ONECUT2,CHST11,GATA5,BCAR1,CREB1,FEZ1,NKX2-5,CTGF,RAPGEF2,CX3CR1,ADAMTSL2,DAB2,DDC,MAGI2,MYOF,TOB1,EGFR,LEF1,SPRY2,CITED2,FBN1,FBN2,FGF1,FGF4,FGF7,FGFR2,SLC9A6,FLT1,CIB1,FN1,RAB14,ANKRD1,FSHB,FUT8,WWOX,GALNT3,GA…
GO: Biological Process	GO:1903507	negative regulation of nucleic acid-templated transcription	5.989e-10	4.667e-08	316	1303	ACVR2B,TENM2,EOMES,FZD1,GFI1B,HIST1H2AL,BEND6,MTA3,AHR,PLA2G10,HOMEZ,FNIP2,CUL3,ANXA4,APOBEC1,BARX2,CGGBP1,BHLHE40,TP63,ZBTB10,ZFHX3,ATF3,BACH1,CCND1,BCL6,BCL7A,PRDM1,BMP2,BMP7,NR1I2,KLF5,TAX1BP1,JAZF1,TMPRSS6,CAPN3,RNF8,CAT,CAV1,RUNX1,RUNX1T1,RUNX3,CBFA2T2,CD36,CD38,LRRFIP1,CDKN1C,CDX2,KLF4,ACOD1,CACTIN,CBY1,HAND1,CDYL,CMKLR1,NIPBL,ISX,WWTR1,H2AFY,RWDD3,CREB1,PPM1F,NKX2-5,KDM4A,GLIS1,HDAC9,MXD3,…
GO: Biological Process	GO:0061564	axon development	6.111e-10	4.727e-08	147	514	ACHE,ADCY1,TENM2,DSCAML1,PICALM,CCR2,UNC5A,TTC8,LRFN2,PLA2G10,SEMA6A,STK24,ANK3,APBB1,APC,ALS2,APOA1,APOD,KLF7,NUMB,RAB11A,ADGRB1,NRP2,SYNGAP1,BMP7,BRAF,CACNA1A,DDR1,KALRN,BRSK2,ARTN,RUNX3,CCKAR,ARHGEF1,CDH4,DCLK1,LGI1,KLF4,NRXN3,NTN1,CREB1,CRMP1,TSKU,AATK,CSF1R,FEZ2,FEZ1,SIPA1L1,SEMA3E,BOC,KIF26A,DAB1,ZNF280B,DCX,ZEB2,DSCAM,TSPAN2,PLXNC1,EIF4G2,CTTN,EPHA4,EPHB1,ETV4,EXT1,NRN1,TRPV2,OLFM1,FGFR2,S…
GO: Biological Process	GO:1902679	negative regulation of RNA biosynthetic process	6.227e-10	4.782e-08	319	1318	ACVR2B,TENM2,EOMES,FZD1,GFI1B,HIST1H2AL,BEND6,MTA3,AHR,PLA2G10,HOMEZ,FNIP2,CUL3,ANXA4,APOBEC1,BARX2,CGGBP1,BHLHE40,TP63,ZBTB10,ZFHX3,ATF3,BACH1,CCND1,BCL6,BCL7A,PRDM1,BMP2,BMP7,NR1I2,KLF5,TAX1BP1,JAZF1,TMPRSS6,CAPN3,RNF8,CAT,CAV1,RUNX1,RUNX1T1,RUNX3,CBFA2T2,CD36,CD38,LRRFIP1,CDKN1C,CDX2,KLF4,ACOD1,CACTIN,CBY1,HAND1,CDYL,CMKLR1,NIPBL,ISX,WWTR1,H2AFY,RWDD3,CREB1,PPM1F,NKX2-5,KDM4A,GLIS1,HDAC9,MXD3,…
GO: Biological Process	GO:0071705	nitrogen compound transport	6.412e-10	4.889e-08	227	879	ABAT,AOC1,ACACB,ACVR2B,ADA,FAM3D,ADORA2A,ADRA2A,SLC44A5,C1QTNF3,SLC25A5,PPFIA4,PEX3,AQP1,AQP6,AQP7,AQP9,ARG1,ARG2,PDE8B,AACS,SLC17A8,SLC25A26,BLK,BMP7,SPHK1,CA2,CACNA1A,CACNA1D,CACNA1E,BRSK2,SYT7,CCKAR,CD38,ENTPD1,SLC28A1,CD74,CDH17,CACNA2D2,CHGA,CHRNA4,SLC35F3,SLC22A13,ABCC2,QKI,EIF2AK3,LITAF,MYRIP,CPT1A,CRHR1,SLC22A12,SLC32A1,CSF2,RASL10B,TOMM20,DDC,KCNG2,G3BP2,SLC29A4,NR1H4,DRD3,SLC35C2,EDN3,G…
GO: Biological Process	GO:0048667	cell morphogenesis involved in neuron differentiation	6.456e-10	4.889e-08	164	590	ACHE,ADCY1,TENM2,DSCAML1,PICALM,CCR2,UNC5A,TTC8,LRFN2,PLA2G10,SEMA6A,ANK3,APBB1,APC,ALS2,KLF7,NUMB,ATP2B2,RAB11A,ADGRB1,NRP2,SYNGAP1,BMP7,BRAF,CACNA1A,KALRN,CAMK2A,CAMK2B,BRSK2,ARTN,RUNX3,CCKAR,ARHGEF1,CDH4,DCLK1,LGI1,NRXN3,NTN1,CREB1,CRMP1,TSKU,AATK,CSF1R,FEZ2,FEZ1,SIPA1L1,LHFPL5,RAPGEF2,SEMA3E,BOC,KIF26A,DAB1,ZNF280B,DCX,ZEB2,DSCAM,PLXNC1,FARP1,EIF4G2,ELAVL4,CTTN,EPHA4,EPHB1,ETV4,EXT1,NRN1,DACT…
GO: Biological Process	GO:0019722	calcium-mediated signaling	6.628e-10	4.972e-08	62	163	ADA,TENM2,AGTR1,ANK2,ATP1B1,ATP2B4,SPHK1,CACNA1D,CALM1,CALM2,CAMK2D,CASQ2,CD3E,CD4,CD8A,CDH13,SELENOK,CMKLR1,EIF2AK3,HOMER2,AKAP6,HDAC4,CABYR,TRAT1,FIS1,EDN2,EGFR,RCAN2,NCALD,CIB1,JPH4,TOX3,GSTM2,IGF1,ITPR1,KDR,L1CAM,MYO5A,NCAM1,NEUROD2,NFATC1,NOS1,NTRK2,P2RX4,PDE4D,PLCG2,PLEK,PLN,PPP3CA,TMEM100,RYR2,CCL4,SLC8A1,MCTP2,STIMATE,SYK,TPCN2,VCAM1,NMUR2,CXCR4,JPH2,JPH3
GO: Biological Process	GO:0051961	negative regulation of nervous system development	6.658e-10	4.972e-08	99	309	CCR2,SEMA6A,APBB1,SYNGAP1,BMP7,RAB29,CAV1,ARHGEF1,CBFA2T2,GPR37L1,NTN1,EIF2AK3,CPE,CRMP1,AATK,KDM4A,RAPGEF2,SEMA3E,ZNF536,DAB1,DAB2,ASAP1,KIAA0319,FIG4,NTM,DGUOK,DLX1,DRD3,DTX1,LPAR1,EPHA4,F2,HMG20A,OLFM1,FKBP4,SEMA6C,CIB1,HOOK3,LBX1,SUFU,TNFRSF21,GFI1,GLI3,STMN2,LINGO1,FOXA2,HNRNPK,ID2,ID4,RBPJ,IL15RA,INPPL1,LMX1A,BCL11A,MDM2,MEIS1,MDGA1,NEUROD2,NGFR,NTRK3,PBX1,PMP22,FAT3,IRX3,PPP3CA,PSEN1,PTEN,…
GO: Biological Process	GO:0035265	organ growth	7.161e-10	5.31e-08	63	167	ACACB,ACVR2B,ADRA1B,HEG1,ADRB1,AHR,WISP1,CAMK2D,CTDP1,CDK1,CACNA2D2,CGA,CER1,AKAP6,TENM4,NKX2-5,CXADR,CYP19A1,BCL2L11,S1PR1,SPRY2,ESR1,EVC,BASP1,FGF1,FGF7,FGFR2,FOXC2,PDLIM5,GATA4,GATA6,HLX,COL27A1,IGF1,RBPJ,MYOCD,KDR,LEP,LEPR,LMX1B,SMAD2,MATN1,MEF2C,NCAM1,DDR2,PROX1,BNC2,PTEN,RAG2,RXRA,WWC2,MAP2K4,ANKRD26,SLC6A4,SOX9,WWC1,TCF7L2,TGFB2,TGFBR2,THBS1,TP73,TTN,NDRG4
GO: Biological Process	GO:0010558	negative regulation of macromolecule biosynthetic process	7.282e-10	5.363e-08	364	1540	ACVR2B,TENM2,HHATL,CNOT6,EOMES,FZD1,GFI1B,HIST1H2AL,BEND6,MTA3,AHR,PLA2G10,HOMEZ,FNIP2,CUL3,ANXA4,ENC1,APBB1,TRIM71,APOBEC1,BARX2,TNRC6C,CGGBP1,BHLHE40,TP63,ZBTB10,ZFHX3,ATF3,BACH1,CCND1,BCL6,BCL7A,PRDM1,BMP2,BMP7,NR1I2,KLF5,TAX1BP1,JAZF1,TMPRSS6,CAPN3,RNF8,CAT,CAV1,RUNX1,RUNX1T1,RUNX3,CBFA2T2,CD36,CD38,LRRFIP1,CDKN1C,CDX2,KLF4,ACOD1,CACTIN,CBY1,CLTC,HAND1,CDYL,CMKLR1,BACE2,QKI,EIF2AK3,NIPBL,EIF4…
GO: Biological Process	GO:0019725	cellular homeostasis	7.409e-10	5.42e-08	228	885	ACO1,CCR2,ADRA1D,ADRA1B,ADRA2A,SLC24A4,AGTR1,C1QTNF3,STIM2,ANK2,ANXA6,APC,APLP2,APOC3,AQP1,AQP4,AQP6,AQP7,AQP9,STC2,AACS,ATP1A3,SLC4A4,ATP1B1,ATP2B1,ATP2B2,ATP2B3,ATP2B4,ATP6V1A,ATP6V1B2,ATP6V1C1,BAK1,BDKRB1,INPP4B,CACNA1I,CA2,CACNA1A,CACNA1E,CALB2,CALM1,CALM2,CAMK2D,TMPRSS6,CAMP,CAPN3,BRSK2,CASQ2,CAV1,CCKAR,CD4,CD36,CD38,SOCS6,CHRNA1,SLC24A2,CMA1,CCR3,CCR4,CCR6,CCR7,ABCC2,CNGA1,AKAP6,SLC4A8,CPB2…
GO: Biological Process	GO:0045444	fat cell differentiation	7.857e-10	5.709e-08	78	225	CCR2,ADRB1,ADRB2,ADRB3,OSBPL8,ADGRF5,C1QTNF3,AACS,SOCS1,CCND1,DLK1,BMP2,BNIP3,KLF5,RUNX1T1,KLF4,WDFY2,CBY1,CMKLR1,NOCT,EIF2AK3,NIPBL,WWTR1,CREB1,CREB5,CLIP3,ZNF516,ARL4A,DACT1,FOXO1,SH2B2,FAM120B,GATA2,GATA3,GDF10,BBS9,FFAR4,PPARGC1A,MEDAG,HTR2A,ID2,ID4,IGF1,IL6,INHBB,INSIG1,ITGA6,LAMA4,LAMB3,LEP,MB,TRIB2,AAMDC,TMEM64,NUDT7,PPARG,TRPM4,METRNL,PID1,RNASEL,METTL8,ZC3H12A,SFRP1,ANKRD26,PRDM16,SREBF1…
GO: Biological Process	GO:0098609	cell-cell adhesion	8.08e-10	5.831e-08	248	980	ABAT,ACTN1,ADA,TENM2,DSCAML1,EOMES,ADK,FZD7,CCR2,ADORA2A,ADRB2,MAD1L1,PREX1,ANK3,APC,GPAM,APOA1,APOA4,RHOH,PLPP3,ASS1,ASTN1,PDE5A,STX11,CADM3,TNFRSF14,FADD,BCL6,BMP2,BMP7,BRAF,ZFP36L1,ZFP36L2,CRNN,BCL10,TNFSF18,CAMK4,CAV1,CBLN1,CLDN10,CLDN1,CCND3,CD2,CD3E,CD247,CD4,CD8A,CD8B,CD28,TNFSF8,CD44,CD47,CD48,CD74,CDH1,CDH3,CDH4,CDH5,CDH13,CDH16,CDH17,DLG5,SOCS6,CD83,KLF4,JAM2,SELENOK,NRXN3,NRXN2,NTN1,CC…
GO: Biological Process	GO:0019932	second-messenger-mediated signaling	8.151e-10	5.843e-08	86	257	ADA,ADCY1,TENM2,ADRB1,AGTR1,ANK2,ATP1B1,ATP2B4,KSR1,SPHK1,CACNA1D,CALM1,CALM2,CAMK2D,CASQ2,CD3E,CD4,CD8A,CD36,CDH13,SELENOK,CMKLR1,EIF2AK3,HOMER2,AKAP6,RAPGEF2,HDAC4,CABYR,TRAT1,FIS1,EDN2,EDN3,GAL,EGFR,RCAN2,NCALD,MRVI1,CIB1,PEX5L,JPH4,GHRH,GIP,GLP1R,TOX3,GNAS,RAPGEF4,GSTM2,IGF1,ITPR1,ITPR2,KDR,L1CAM,MYO5A,NCAM1,NDUFS4,NEUROD2,NFATC1,NOS1,NOS2,NPR3,NTRK2,OPRM1,P2RX4,PDE3A,PDE4D,PLCG2,PLEK,PLN,PPP…
GO: Biological Process	GO:0040008	regulation of growth	9.36e-10	6.666e-08	192	720	NCOA3,ACACB,ACTL6A,COLQ,NDRG3,CCR2,ADRB1,ADRB2,ADRB3,AGTR1,AHR,AHSG,SEMA6A,ATRN,APBB1,GPAM,RUVBL1,STC2,SOCS1,FXYD2,AZGP1,RAB11A,BCL6,BDKRB1,WISP1,BST2,SPHK1,BTG1,DDR1,CAMK2D,CAMP,CAPN3,CD36,CD38,CTDP1,CD44,CDA,CDK1,CDH4,LGI1,CACNA2D2,CGA,SOCS6,NTN1,NIPBL,AKAP6,H2AFY,BCAR1,CREB1,AATK,CSF2RB,CSHL1,PPM1F,NKX2-5,CTGF,CXADR,SEMA3E,KIF26A,CYP27B1,DAB2,DIO3,DRD3,BCL2L11,DSCAM,SGK2,GAL,EGFR,PLXNC1,EIF4G2…
GO: Biological Process	GO:0034220	ion transmembrane transport	1.111e-09	7.82e-08	265	1064	KCNH8,ACACB,ASIC2,ACTN2,PKD1L2,SLC25A25,ADRA2A,ADRB1,SLC24A4,STIM2,DPP10,ANK2,ANK3,ANXA6,PEX3,KCNAB2,AQP1,AQP4,AQP6,AQP7,AQP9,KCNK5,SLC17A8,ATP1A3,SLC4A4,ATP1B1,FXYD2,ATP2B1,ATP2B2,ATP2B3,ATP2B4,ATP4B,ATP5MC3,ATP5PF,ATP6V1A,ATP6V1B2,ATP6V1C1,BAK1,SLC25A26,BDKRB1,CACNA1I,CACNA1A,CACNA1D,CACNA1E,CALM1,CALM2,CAMK2D,CAPN3,CASQ2,CAV1,SLC16A5,COX7A2L,CACNA2D2,CHRNA1,CHRNA2,CHRNA4,SLC22A6,CLCN2,SLC24A2,…
GO: Biological Process	GO:0051046	regulation of secretion	1.113e-09	7.82e-08	209	800	ABAT,ABR,ACHE,ADA,FAM3D,CCR2,ADORA2A,ADRA2A,ADRB1,AGTR1,PLA2G10,C1QTNF3,SYT13,ANGPT1,SLC25A5,ANXA4,APBB1,GPAM,APOA1,AQP1,PDE8B,AACS,SOCS1,TNFRSF14,TNFRSF11A,BCR,BLK,BRAF,SPHK1,CACNA1I,CDK5R2,CACNA1A,CACNA1D,CACNA1E,CAMK2A,CAMP,SYT6,BRSK2,RUNX1,SYT7,CCKAR,CD2,CD14,CD36,CD38,ENTPD1,CD74,IL1RL1,CACNA2D2,CHGA,CHRNA4,SELENOK,CCR7,RPH3AL,MYRIP,RAB3D,CPB2,CPT1A,CREB1,CRHR1,CSF1R,RASL10B,RIMS3,DAB2,KCNG2…
GO: Biological Process	GO:0010975	regulation of neuron projection development	1.179e-09	8.221e-08	141	492	ACHE,FRMD7,CCR2,SEMA6A,PREX1,STK24,FOXO6,ENC1,APBB1,ARSB,NUMB,RAB11A,SYNGAP1,BMP7,BRAF,SPHK1,RAB29,CACNA1A,KALRN,CAMK2B,ARHGEF1,CBFA2T2,NEURL1,CDH4,KLF4,NTN1,QKI,CRMP1,AATK,FEZ1,SIPA1L1,RAPGEF2,SEMA3E,DAB1,DAB2,ZEB2,ASAP1,KIAA0319,MAGI2,FIG4,NTM,DGUOK,DSCAM,LPAR1,PLXNC1,EIF4G2,ELAVL4,CTTN,EPHA4,TRPV2,OLFM1,FKBP4,SEMA6C,CIB1,FN1,PDLIM5,ANKRD1,GPRC5B,GATA3,GFI1,RAPGEF4,STMN2,RAPGEF1,GRN,PTPN5,LINGO…
GO: Biological Process	GO:0015849	organic acid transport	1.185e-09	8.221e-08	105	337	ABAT,ACACB,ADORA2A,PLA2G10,ALB,ABCD2,PPFIA4,PEX3,AQP9,ARG1,ARG2,SLC17A8,SLC25A26,TNFRSF11A,CACNA1A,SLC13A2,SLC16A5,CD36,SLC22A6,SLC22A13,SLC10A6,ABCC2,CPT1A,SLC22A12,SLC32A1,NR1H4,SLC26A3,DRD3,SLC25A13,SLC25A15,ABCC4,SLC7A13,FABP1,FABP2,FABP6,ACSL1,NCOA2,MPC1,ACSL5,SLC17A3,SLC16A12,GLS,SLC38A3,GOT2,SLC27A2,GRIN2B,GRM2,SLCO2B1,SLCO3A1,LEP,SFXN5,SLC16A14,SLC6A19,MYC,NOS2,SLC6A18,NTRK2,P2RX4,ATP8B1,…
GO: Biological Process	GO:0090257	regulation of muscle system process	1.222e-09	8.422e-08	76	219	ABAT,ADA,ADK,ADRA1D,ADRA1B,ADRA2A,ADRB1,ADRB2,FBXO32,ANK2,ANXA6,ARG2,PDE5A,ATP1B1,ATP2B4,WISP1,SPHK1,CALM1,CALM2,CAMK2B,CAMK2D,CASQ2,CAV1,CTDP1,CHGA,KLF4,CHRM2,AKAP6,NKX2-5,CTGF,HDAC4,DSG2,DSP,EDN2,CTTN,MRVI1,F2R,FLT1,GLRX3,GATA4,GHSR,PPARGC1A,GJA5,GSTM2,IGF1,MYOCD,KCNMA1,SMAD7,ARHGAP42,MYL2,MYOG,PPP1R12B,NFATC1,NOS1,OXTR,P2RX4,PAWR,PDE4B,PDE4D,PIK3CG,PLN,PPP3CA,PRKCA,TRPM4,NCF1,RYR2,SCN5A,SRL,ZC…
GO: Biological Process	GO:0007409	axonogenesis	1.286e-09	8.811e-08	137	475	ACHE,ADCY1,TENM2,DSCAML1,PICALM,CCR2,UNC5A,TTC8,LRFN2,PLA2G10,SEMA6A,ANK3,APBB1,APC,ALS2,KLF7,NUMB,RAB11A,ADGRB1,NRP2,SYNGAP1,BMP7,BRAF,CACNA1A,KALRN,BRSK2,ARTN,RUNX3,CCKAR,ARHGEF1,CDH4,DCLK1,LGI1,NRXN3,NTN1,CREB1,CRMP1,TSKU,AATK,CSF1R,FEZ2,FEZ1,SIPA1L1,SEMA3E,BOC,KIF26A,DAB1,ZNF280B,DCX,ZEB2,DSCAM,PLXNC1,EIF4G2,CTTN,EPHA4,EPHB1,ETV4,EXT1,NRN1,TRPV2,OLFM1,FGFR2,SLC9A6,SEMA6C,FN1,ATG7,BRSK1,GAP43,…
GO: Biological Process	GO:0008284	positive regulation of cell proliferation	1.422e-09	9.676e-08	235	924	ADA,CDC7,CNOT6,ADK,FZD7,CCR2,ADRA1D,ADRA2A,ADRB2,MTA3,AGTR1,CUL3,SLC25A5,GPAM,AQP1,ARG1,TP63,ATF3,FADD,CCND1,TNFRSF11A,BCL6,FGF17,NRP2,WISP1,BMP2,SPHK1,CAMK2D,CAMP,CAPN1,CAV1,CAV2,CCND3,CD3E,CD4,CD28,CD38,CD47,CD74,CDK1,CDH3,CDH13,CDX2,CGA,GPR37L1,SELENOK,NTN1,CCR3,CCR7,WWTR1,CLDN7,KIF20B,CSF1R,CSF2,NKX2-5,CTGF,CX3CR1,CXADR,HDAC4,DCT,ARNT2,CDON,DPP4,DRD3,S1PR1,S1PR3,EDN2,EDN3,MLXIPL,EGFR,EMP2,LEF…
GO: Biological Process	GO:0009611	response to wounding	1.488e-09	1.006e-07	244	967	ABAT,ABR,ASIC2,ACHE,ACTN1,DYSF,ADA,FZD7,CCR2,ADORA2A,ADRA2A,ADRB1,ADRB2,AGTR1,AHSG,C1QTNF3,STK24,AOAH,APOA1,APOD,AQP1,ARF4,ARG1,RHOB,PLPP3,PDE5A,SERPINC1,GRHL3,TNFRSF11A,BCL6,BCR,CFB,PROZ,DST,BRAF,IER3,C8A,C8B,DDR1,TNFSF18,TMPRSS6,CAPN3,CAV1,PAPSS2,SYT7,CD28,CD36,ENTPD1,CD44,CD47,DGKI,IL1RL1,CDK1,CDH3,KLF4,ACOD1,CMA1,CCR7,CNR2,COL1A1,COL1A2,COL5A1,CPB2,GATA5,GNA14,CTGF,CTSB,CX3CR1,CXADR,CYP1A1,CY…
GO: Biological Process	GO:0098655	cation transmembrane transport	1.544e-09	1.038e-07	195	738	KCNH8,ACACB,ASIC2,ACTN2,PKD1L2,SLC25A25,ADRA2A,ADRB1,SLC24A4,STIM2,DPP10,ANK2,ANK3,KCNAB2,AQP1,KCNK5,ATP1A3,SLC4A4,ATP1B1,FXYD2,ATP2B1,ATP2B2,ATP2B3,ATP2B4,ATP4B,ATP5MC3,ATP5PF,ATP6V1A,ATP6V1B2,ATP6V1C1,BDKRB1,CACNA1I,CACNA1A,CACNA1D,CACNA1E,CALM1,CALM2,CAMK2D,CAPN3,CASQ2,CAV1,COX7A2L,CACNA2D2,CHRNA1,CHRNA2,CHRNA4,SLC24A2,CCR7,CNGA1,HOMER1,AKAP7,AKAP6,COX6C,CPT1A,CRHR1,TMEM37,KCNG2,DRD3,ABCC9,EDN…
GO: Biological Process	GO:0060562	epithelial tube morphogenesis	1.739e-09	1.162e-07	113	373	NCOA3,ACVR1,FZD1,AGTR1,AHR,SHROOM3,ANGPT1,APAF1,TRIM71,RHOB,GRHL3,BAK1,BMP2,BMP7,BCL10,DDR1,CD44,DNAAF1,DLG5,HAND1,NTN1,HECTD1,MTHFD1L,KIF20B,CSF1R,HS2ST1,NKX2-5,SEMA3E,ZEB2,LEF1,EPHA4,SPRY2,ESR1,ETV4,ETV5,CITED2,FGF1,FGFR2,FOXC2,FLT1,NPHP3,LBX1,FOXP1,SUFU,SIX2,GATA3,GATA4,GBX2,SIX4,GLI2,GLI3,FOXA2,TNC,IGF1,ZIC5,RBPJ,IHH,CXCR2,KDR,LHX1,MEF2C,MTHFD1,MYC,PRICKLE1,OPA1,PAX2,PBX1,PKD1,IRX3,IRX1,AHI1,…
GO: Biological Process	GO:0050900	leukocyte migration	1.793e-09	1.19e-07	116	386	ABR,ADA,CCR2,MTUS1,PREX1,ANGPT1,APOB,APOD,ATP1B1,TNFRSF14,FADD,TNFRSF11A,BCR,BDKRB1,TNFSF18,ARTN,CAV1,CD2,CD44,CD47,CD48,CD74,CHGA,JAM2,SELENOK,CCR3,CCR6,CCR7,CMKLR1,CNR2,COL1A1,COL1A2,CXCL14,CSF3R,CX3CR1,CXADR,CYP19A1,DBH,SIRPA,S1PR1,EDN2,EDN3,EPS8,SPNS2,F2,F2RL1,F7,ANGPT4,VAV3,FOXJ1,FLT1,FN1,OLFM4,IL17B,GAS6,GATA3,GPR15,GRB7,HCK,CD300A,HMGB1,IL1R1,IL4,IL6,CXCR1,CXCR2,IL10,INPP5D,ITGA6,ITGA4,ITG…
GO: Biological Process	GO:1903530	regulation of secretion by cell	1.816e-09	1.198e-07	196	744	ABAT,ABR,ACHE,FAM3D,CCR2,ADORA2A,ADRA2A,ADRB1,AGTR1,C1QTNF3,SYT13,ANGPT1,SLC25A5,ANXA4,APBB1,GPAM,APOA1,PDE8B,AACS,SOCS1,TNFRSF14,BCR,BLK,BRAF,SPHK1,CACNA1I,CDK5R2,CACNA1A,CACNA1D,CACNA1E,CAMK2A,CAMP,SYT6,BRSK2,RUNX1,SYT7,CCKAR,CD2,CD14,CD36,CD38,ENTPD1,IL1RL1,CACNA2D2,CHGA,CHRNA4,SELENOK,CCR7,RPH3AL,MYRIP,RAB3D,CPB2,CPT1A,CREB1,CRHR1,CSF1R,RASL10B,RIMS3,DAB2,KCNG2,SERGEF,TNFSF15,NR1H4,DRD3,PDCD6…
GO: Biological Process	GO:0055082	cellular chemical homeostasis	2.002e-09	1.313e-07	201	768	ACO1,CCR2,ADRA1D,ADRA1B,ADRA2A,SLC24A4,AGTR1,C1QTNF3,STIM2,ANK2,ANXA6,APLP2,APOC3,AQP1,AQP4,AQP6,AQP7,AQP9,STC2,AACS,ATP1A3,SLC4A4,ATP1B1,ATP2B1,ATP2B2,ATP2B3,ATP2B4,ATP6V1A,ATP6V1B2,ATP6V1C1,BAK1,BDKRB1,INPP4B,CACNA1I,CA2,CACNA1A,CACNA1E,CALB2,CALM1,CALM2,CAMK2D,TMPRSS6,CAPN3,BRSK2,CASQ2,CAV1,CCKAR,CD4,CD36,CD38,SOCS6,SLC24A2,CMA1,CCR3,CCR4,CCR6,CCR7,ABCC2,CNGA1,AKAP6,SLC4A8,CPB2,CRHR1,NR1H4,SLC…
GO: Biological Process	GO:0003012	muscle system process	2.056e-09	1.34e-07	126	430	ABAT,ACTG2,ACTN2,DYSF,ADA,ADK,ADRA1D,ADRA1B,ADRA2A,ADRB1,ADRB2,FBXO32,ANK2,ANXA6,LMOD2,TCAP,ARG2,PDE5A,ATP1A3,ATP1B1,ATP2B4,WISP1,SPHK1,SGCE,STBD1,CALD1,CALM1,CALM2,CAMK2B,CAMK2D,CASQ2,CAV1,CTDP1,CHGA,KLF4,CHRM2,CHRNA1,CKMT2,HOMER1,AKAP6,NKX2-5,CTGF,KDM4A,HDAC4,DSG2,DSP,EDN2,EDN3,MYOF,CTTN,MRVI1,F2R,FLT1,GLRX3,PDLIM5,GAA,GATA4,GATA6,GHSR,PPARGC1A,GJA5,GNAO1,GSN,GSTM2,MYL10,HTR1D,HTR2A,IGF1,MYOCD,…
GO: Biological Process	GO:0051272	positive regulation of cellular component movement	2.27e-09	1.47e-07	135	470	ACVR1,CCR2,ADRA2A,SEMA6A,ANGPT1,APC,AQP1,RHOB,PLPP3,NUMB,TNFRSF14,RAB11A,FADD,BCL6,BDKRB1,NRP2,BMP2,SPHK1,TNFSF18,CAMK2D,CD74,CDH13,CGA,SELENOK,NTN1,CCR6,CCR7,CMKLR1,COL1A1,ONECUT2,CXCL14,CLDN7,BCAR1,KIF20B,CSF1R,PPM1F,RAPGEF2,SEMA3E,HDAC9,CYP1B1,HDAC4,DAB2,DSCAM,S1PR1,LPAR1,EDN2,EDN3,EGFR,LEF1,ETS1,F2R,F2RL1,F7,F10,FBLN1,ANGPT4,FGF1,FGF7,FOXC2,SEMA6C,FLT1,CIB1,FN1,FSHB,FOXP1,GAS6,GATA3,GPLD1,RAP…
GO: Biological Process	GO:0042330	taxis	2.314e-09	1.49e-07	159	577	TENM2,CCR2,UNC5A,TTC8,MTUS1,AGTR1,PLA2G10,SEMA6A,PREX1,ANGPT1,ANK3,APBB1,APOA1,KLF7,TNFRSF11A,NRP2,BMP7,TNFSF18,ARTN,RUNX3,CD74,CDH4,CDH13,LGI1,CHGA,NRXN3,NTN1,CCR3,CCR4,CCR6,CCR7,CMKLR1,CNR2,CXCL14,BCAR1,CREB1,CRMP1,CSF1R,CSF3R,FEZ2,FEZ1,PPM1F,CX3CR1,CXADR,SEMA3E,BOC,KIF26A,CYP19A1,ZNF280B,DSCAM,S1PR1,LPAR1,EDN2,EDN3,PLXNC1,LEF1,EPHA4,EPHB1,ETV4,EXT1,F2RL1,F7,FGF1,FGF4,FGF7,VAV3,SEMA6C,FLT1,FN1,…
GO: Biological Process	GO:1901615	organic hydroxy compound metabolic process	2.474e-09	1.584e-07	158	573	ABAT,ACHE,ACLY,BTBD9,ACOX2,ADH7,SLC44A5,AGTR1,OSBPL1A,OSBPL5,PLA2G10,DEGS2,ALDH1B1,ALDH9A1,ALDH3A2,BBOX1,APLP2,APOA1,APOA4,APOB,CYP4F12,ATP2B2,MBTPS1,INPP4B,BHMT,BMP2,SPHK1,CACNA1A,CALM1,CALM2,CAT,CDH3,CDS1,CGA,PCTP,KL,MINPP1,CPT1A,TKFC,PPIP5K1,RAPGEF2,CYP1A1,CYP1B1,CYP8B1,CYP11A1,CYP17A1,CYP19A1,CYP27B1,CYP51A1,DAB2,DBH,DCT,DDC,ZEB2,CYB5R3,DIO1,DIO3,NR1H4,DRD3,EPAS1,ENPP6,EPHX2,GCNT4,FABP5,FABP6…
GO: Biological Process	GO:0046942	carboxylic acid transport	2.643e-09	1.682e-07	103	333	ABAT,ACACB,ADORA2A,PLA2G10,ALB,ABCD2,PPFIA4,PEX3,AQP9,ARG1,ARG2,SLC17A8,SLC25A26,TNFRSF11A,CACNA1A,SLC13A2,SLC16A5,CD36,SLC22A6,SLC22A13,SLC10A6,ABCC2,CPT1A,SLC32A1,NR1H4,SLC26A3,DRD3,SLC25A13,SLC25A15,ABCC4,SLC7A13,FABP1,FABP2,FABP6,ACSL1,NCOA2,MPC1,ACSL5,SLC16A12,GLS,SLC38A3,GOT2,SLC27A2,GRIN2B,GRM2,SLCO2B1,SLCO3A1,LEP,SFXN5,SLC16A14,SLC6A19,MYC,NOS2,SLC6A18,NTRK2,P2RX4,ATP8B1,SLC38A2,PLA2G4A,P…
GO: Biological Process	GO:0006935	chemotaxis	3.226e-09	2.041e-07	158	575	TENM2,CCR2,UNC5A,TTC8,MTUS1,AGTR1,PLA2G10,SEMA6A,PREX1,ANGPT1,ANK3,APBB1,APOA1,KLF7,TNFRSF11A,NRP2,BMP7,TNFSF18,ARTN,RUNX3,CD74,CDH4,CDH13,LGI1,CHGA,NRXN3,NTN1,CCR3,CCR4,CCR6,CCR7,CMKLR1,CNR2,CXCL14,BCAR1,CREB1,CRMP1,CSF1R,CSF3R,FEZ2,FEZ1,PPM1F,CX3CR1,CXADR,SEMA3E,BOC,KIF26A,CYP19A1,ZNF280B,DSCAM,S1PR1,LPAR1,EDN2,EDN3,PLXNC1,LEF1,EPHA4,EPHB1,ETV4,EXT1,F2RL1,F7,FGF1,FGF4,FGF7,VAV3,SEMA6C,FLT1,FN1,…
GO: Biological Process	GO:0040017	positive regulation of locomotion	3.329e-09	2.094e-07	136	477	ACVR1,CCR2,ADRA2A,SEMA6A,ANGPT1,APC,AQP1,RHOB,PLPP3,NUMB,TNFRSF14,RAB11A,FADD,BDKRB1,NRP2,BMP2,SPHK1,TNFSF18,CAMK2D,ARTN,CD74,CDH13,CGA,SELENOK,NTN1,CCR4,CCR6,CCR7,CMKLR1,COL1A1,ONECUT2,CXCL14,CLDN7,BCAR1,KIF20B,CSF1R,PPM1F,RAPGEF2,SEMA3E,HDAC9,CYP1B1,HDAC4,DAB2,DSCAM,S1PR1,LPAR1,EDN2,EDN3,EGFR,LEF1,ETS1,F2R,F2RL1,F7,F10,FBLN1,ANGPT4,FGF1,FGF7,FOXC2,SEMA6C,FLT1,CIB1,FN1,FSHB,FOXP1,GAS6,GATA3,GPLD…
GO: Biological Process	GO:0006468	protein phosphorylation	4.107e-09	2.567e-07	442	1952	KCNH8,ACTN2,ACVR1,ACVR2B,ADCY1,AXIN2,CDC7,FZD1,FZD4,FZD7,ADORA2A,ADRA1B,ADRA2A,ADRB2,ADRB3,AGTR1,OSBPL8,AHSG,C1QTNF3,STK24,DYRK2,FNIP2,AMBP,CUL3,CUL1,ANGPT1,HIPK4,LEMD2,APC,APLP2,ALS2,APOA1,ZFYVE28,PLPP3,DDRGK1,SOCS1,PDE5A,ATF3,EIF4G3,ATP2B4,TNFRSF14,BAK1,RIOK3,CCND1,TNFRSF11A,BCR,BDKRB1,FGF17,SYNGAP1,BLK,BMP1,BMP2,BMP3,KSR1,BMP7,BRAF,SPHK1,BCL10,CDK5R2,MMD2,DDR1,CALM1,TNFSF18,CALM2,KALRN,CAMK4,C…
GO: Biological Process	GO:0010562	positive regulation of phosphorus metabolic process	4.183e-09	2.585e-07	275	1126	ACR,ACVR1,ACVR2B,ADCY1,AXIN2,FZD1,FZD4,FZD7,ADORA2A,ADRA1B,ADRA2A,ADRB1,ADRB2,ADRB3,AGTR1,OSBPL8,ADGRF5,C1QTNF3,FNIP2,ANGPT1,GPR65,ALS2,PLPP3,DDRGK1,SOCS1,PDE5A,EIF4G3,ATP2B4,TNFRSF14,BAK1,CCND1,TNFRSF11A,BMP1,BMP2,BMP3,KSR1,BMP7,BRAF,SPHK1,BCL10,CDK5R2,MMD2,CALM1,TNFSF18,CALM2,CAMK2D,CAMP,CAV1,CAV2,CCND3,CCNH,CCNT2,CD3E,CD4,CD36,NEURL1,CD44,CD74,CDK1,GPR37L1,CHGA,WDFY2,KL,CCR7,AKAP6,CRHR1,AKAP12…
GO: Biological Process	GO:0045937	positive regulation of phosphate metabolic process	4.183e-09	2.585e-07	275	1126	ACR,ACVR1,ACVR2B,ADCY1,AXIN2,FZD1,FZD4,FZD7,ADORA2A,ADRA1B,ADRA2A,ADRB1,ADRB2,ADRB3,AGTR1,OSBPL8,ADGRF5,C1QTNF3,FNIP2,ANGPT1,GPR65,ALS2,PLPP3,DDRGK1,SOCS1,PDE5A,EIF4G3,ATP2B4,TNFRSF14,BAK1,CCND1,TNFRSF11A,BMP1,BMP2,BMP3,KSR1,BMP7,BRAF,SPHK1,BCL10,CDK5R2,MMD2,CALM1,TNFSF18,CALM2,CAMK2D,CAMP,CAV1,CAV2,CCND3,CCNH,CCNT2,CD3E,CD4,CD36,NEURL1,CD44,CD74,CDK1,GPR37L1,CHGA,WDFY2,KL,CCR7,AKAP6,CRHR1,AKAP12…
GO: Biological Process	GO:0006816	calcium ion transport	4.821e-09	2.962e-07	119	405	PKD1L2,SLC25A25,ADORA2A,ADRA2A,ADRB1,ADRB2,SLC24A4,STIM2,ANK2,ANXA6,STC2,ATP1B1,ATP2B1,ATP2B2,ATP2B3,ATP2B4,BAK1,BDKRB1,CACNA1I,CACNA1A,CACNA1D,CACNA1E,CALM1,CALM2,CAMK2A,CAMK2B,CAMK2D,CAPN3,CASQ2,CAV1,CCKAR,CD4,CACNA2D2,CHRNA4,SELENOK,SLC24A2,CCR7,HOMER1,AKAP6,CRHR1,TMEM37,CTGF,CYP27B1,CACNG7,RAMP1,RAMP3,F2,F2R,CACNG3,TRPV2,CACNG5,JPH4,GAS6,GLP1R,GNAO1,GRIN2A,GRIN2B,GSTM2,UBASH3B,HTR2A,CACNA2D4,…
GO: Biological Process	GO:0042325	regulation of phosphorylation	5.133e-09	3.136e-07	353	1510	ACVR1,ACVR2B,ADCY1,AXIN2,FZD1,FZD4,FZD7,ADORA2A,ADRA1B,ADRA2A,ADRB2,ADRB3,AGTR1,OSBPL8,AHSG,C1QTNF3,FNIP2,AMBP,CUL3,ANGPT1,LEMD2,APC,APLP2,ALS2,APOA1,APOC3,ZFYVE28,RHOH,PLPP3,DDRGK1,SOCS1,PDE5A,DYNLL1,ATF3,EIF4G3,ATP2B4,PHACTR1,TNFRSF14,BAK1,CCND1,TNFRSF11A,BDKRB1,SYNGAP1,BMP1,BMP2,BMP3,KSR1,BMP7,BRAF,IER3,SPHK1,BCL10,CDK5R2,MMD2,CALM1,TNFSF18,CALM2,CAMK2D,CAMP,CAV1,CAV2,LDB2,CCND3,CCNE1,CCNH,CCN…
GO: Biological Process	GO:0045321	leukocyte activation	5.209e-09	3.151e-07	212	828	ABR,ADA,EOMES,ADK,FZD7,CCR2,ADORA2A,MAD1L1,AHR,PLA2G10,ADGRF5,PREX1,APC,GPAM,RHOH,PDE5A,SLAMF7,STX11,TNFRSF14,BAK1,FADD,BCL6,BCR,PRDM1,BRAF,ZFP36L1,ZFP36L2,BST2,BCL10,TNFSF18,CAMK4,RNF8,CAV1,CCND3,CD2,CD3E,CD247,CD4,CD8A,CD8B,MS4A1,CD28,TNFSF8,CD38,CD44,CD47,CD48,CD74,IL1RL1,CDH17,CHGA,SOCS6,CD83,CHRNA4,SELENOK,FBXO7,CCR7,HECTD1,CNR2,BATF2,CRHR1,CSF2,CTLA4,CX3CR1,CXADR,HDAC9,HDAC4,DPP4,DTX1,EDN2,…
GO: Biological Process	GO:2000147	positive regulation of cell motility	5.216e-09	3.151e-07	131	458	ACVR1,CCR2,ADRA2A,SEMA6A,ANGPT1,APC,AQP1,RHOB,PLPP3,NUMB,TNFRSF14,RAB11A,FADD,BDKRB1,NRP2,BMP2,SPHK1,TNFSF18,CAMK2D,CD74,CDH13,CGA,SELENOK,NTN1,CCR6,CCR7,CMKLR1,COL1A1,ONECUT2,CXCL14,CLDN7,BCAR1,KIF20B,CSF1R,PPM1F,RAPGEF2,SEMA3E,HDAC9,CYP1B1,HDAC4,DAB2,S1PR1,LPAR1,EDN2,EDN3,EGFR,LEF1,ETS1,F2R,F2RL1,F7,F10,FBLN1,ANGPT4,FGF1,FGF7,FOXC2,SEMA6C,FLT1,CIB1,FN1,FSHB,FOXP1,GAS6,GATA3,GPLD1,RAPGEF4,GRB7,H…
GO: Biological Process	GO:0006937	regulation of muscle contraction	5.377e-09	3.23e-07	60	163	ABAT,ADA,ADRA1D,ADRA1B,ADRA2A,ADRB1,ADRB2,ANK2,ANXA6,ARG2,PDE5A,ATP1B1,SPHK1,CALM1,CALM2,CAMK2D,CASQ2,CAV1,CHGA,CHRM2,AKAP6,NKX2-5,CTGF,HDAC4,DSG2,DSP,EDN2,CTTN,MRVI1,F2R,FLT1,GATA4,GHSR,GJA5,GSTM2,MYOCD,KCNMA1,SMAD7,ARHGAP42,MYL2,PPP1R12B,NOS1,OXTR,P2RX4,PAWR,PDE4B,PDE4D,PIK3CG,PLN,PRKCA,TRPM4,NCF1,RYR2,SCN5A,ZC3H12A,SLC8A1,SLC8A3,TPM1,SUMO1,NMUR2
GO: Biological Process	GO:0033993	response to lipid	5.436e-09	3.247e-07	253	1023	NCOA3,AANAT,ABR,ACR,ACVR1,ADCY1,FZD1,FZD4,FZD7,CCR2,ADRA1B,ADRB2,AGTR1,OSBPL7,AHR,FBXO32,ALDOB,CALCOCO1,APOA1,APOB,APOC3,AQP1,ARG1,ARSB,STC2,ASS1,AACS,BRINP2,DDRGK1,SOCS1,ATP1A3,ATP2B1,ATP4B,TNFRSF14,CCND1,TNFRSF11A,BCR,BDKRB1,PRDM1,BMP7,NR1I2,SPHK1,KLF9,CA2,CA9,CALM1,CALM2,CAT,CAV1,RUNX1,CCKAR,CCNE1,CD4,CD14,CD36,CD38,KLF4,ACOD1,CACTIN,CCR7,NOCT,ABCC2,CNR2,COL1A1,LITAF,CPT1A,CREB1,CSF2,CSHL1,CTG…
GO: Biological Process	GO:0051247	positive regulation of protein metabolic process	5.857e-09	3.48e-07	373	1611	ACVR1,ACVR2B,ADCY1,PICALM,AXIN2,FZD1,FZD4,FZD7,CCR2,GFI1B,ADRA1B,ADRA2A,ADRB2,ADRB3,AGTR1,OSBPL7,OSBPL8,PLA2G10,C1QTNF3,FNIP2,CUL3,CUL1,ANGPT1,APAF1,APC,ALS2,RUVBL1,PLPP3,DDRGK1,SOCS1,PDE5A,EIF4G3,ATP2B4,CDC23,TNFRSF14,BAK1,FADD,CCND1,TNFRSF11A,BCL6,BMP1,BMP2,BMP3,KSR1,BMP7,BRAF,IER3,SPHK1,BCL10,CDK5R2,MMD2,CALM1,TNFSF18,CALM2,CAMK2D,CAMP,CAPN3,CAV1,CAV2,CCND3,CCNH,CCNT2,CD3E,CD4,CD28,CD36,NEURL1…
GO: Biological Process	GO:0032270	positive regulation of cellular protein metabolic process	6.003e-09	3.546e-07	353	1512	ACVR1,ACVR2B,ADCY1,PICALM,AXIN2,FZD1,FZD4,FZD7,GFI1B,ADRA1B,ADRA2A,ADRB2,ADRB3,AGTR1,OSBPL7,OSBPL8,PLA2G10,C1QTNF3,FNIP2,CUL3,CUL1,ANGPT1,APAF1,ALS2,RUVBL1,PLPP3,DDRGK1,SOCS1,PDE5A,EIF4G3,ATP2B4,CDC23,TNFRSF14,BAK1,FADD,CCND1,TNFRSF11A,BCL6,BMP1,BMP2,BMP3,KSR1,BMP7,BRAF,SPHK1,BCL10,CDK5R2,MMD2,CALM1,TNFSF18,CALM2,CAMK2D,CAMP,CAPN3,CAV1,CAV2,CCND3,CCNH,CCNT2,CD3E,CD4,CD28,CD36,NEURL1,CD44,CD74,CDK…
GO: Biological Process	GO:0006813	potassium ion transport	6.035e-09	3.546e-07	75	222	KCNH8,ACTN2,ADRA2A,ADRB2,SLC24A4,DPP10,ANK2,ANK3,KCNAB2,AQP1,KCNK5,ATP1A3,ATP1B1,FXYD2,ATP4B,CACNA1D,CASQ2,CAV1,CCKAR,SLC24A2,CNGA1,AKAP7,AKAP6,CPOX,KCNG2,ABCC9,EDN3,GAL,KCNK9,HBP1,CAB39,GJA5,GNAQ,HTR2A,KCNA2,KCNA5,KCNB1,KCNC1,KCNC3,KCND3,KCNF1,KCNH1,KCNJ1,KCNJ4,KCNJ5,KCNJ6,KCNJ11,KCNJ12,KCNJ15,KCNK1,KCNK3,KCNMA1,KCNMB1,KCNN2,KCNQ2,KCNQ3,MTNR1B,NOS1,KCNK10,PLCB4,REST,TMEM38B,KCNIP2,KCNIP1,SNAP25,…
GO: Biological Process	GO:0015672	monovalent inorganic cation transport	6.689e-09	3.909e-07	166	617	ABAT,KCNH8,ACACB,ASIC2,ACTN2,ADA,ADORA2A,ADRA2A,ADRB2,SLC24A4,SLC44A5,DPP10,ANK1,ANK2,ANK3,KCNAB2,AQP1,KCNK5,SLC17A8,ATP1A3,SLC4A4,ATP1B1,FXYD2,ATP2B4,ATP4B,ATP5MC3,ATP5PF,ATP6V1A,ATP6V1B2,ATP6V1C1,CACNA1A,CACNA1D,CAMK2D,CASQ2,CAV1,SLC13A2,CCKAR,SLC5A11,ENTPD1,COX7A2L,CHRNA4,SLC24A2,SLC10A6,CNGA1,AKAP7,AKAP6,SLC4A8,COX6C,CPOX,CPT1A,CSF2,NKX2-5,MFSD4B,KCNG2,DRD3,ABCC9,EDN3,SGK2,GAL,STOM,SLC10A7,KC…
GO: Biological Process	GO:0045665	negative regulation of neuron differentiation	7.508e-09	4.364e-07	76	227	CCR2,SEMA6A,APBB1,SYNGAP1,BMP7,RAB29,CAV1,ARHGEF1,CBFA2T2,GPR37L1,NTN1,CRMP1,AATK,RAPGEF2,SEMA3E,ZNF536,DAB1,DAB2,ASAP1,KIAA0319,NTM,DGUOK,DTX1,LPAR1,EPHA4,HMG20A,FKBP4,SEMA6C,CIB1,LBX1,GFI1,GLI3,STMN2,LINGO1,FOXA2,ID2,ID4,RBPJ,IL15RA,INPPL1,LMX1A,BCL11A,MDM2,MEIS1,NGFR,PBX1,PMP22,FAT3,IRX3,PPP3CA,PSEN1,PTEN,CASZ1,PTPRG,PTPRO,PTPRZ1,RAP1GAP,FEZF2,REST,SEMA6D,SLC6A4,SLIT1,SOX2,SOX9,SPOCK1,XYLT1,KA…
GO: Biological Process	GO:0001654	eye development	8.2e-09	4.739e-07	115	391	ACHE,ACTL6A,ACVR2B,SLC25A25,FZD4,TTC8,AHR,BFSP2,APC,AQP1,SLC17A8,GRHL3,ATP2B1,ATP2B4,BAK1,BFSP1,PRDM1,PROM1,BMP7,CDKN1C,KLF4,CLCN2,NIPBL,COL5A1,TSKU,CRYBA4,CYP1A1,CYP1B1,ZEB2,CDON,NR2E3,DSCAM,EGFR,EPHB1,IRX5,IKZF1,CITED2,FBN1,FBN2,WNT16,FGFR2,FOXC2,FLT1,RAB11FIP4,GATA3,GLI3,GNAT2,TWIST2,HMGB1,HNRNPK,NKD1,IHH,IL4,IMPDH1,INHBB,JUN,KDR,LHX1,LMX1B,MAB21L1,MAF,MAX,MEIS1,MEIS2,MITF,MTNR1B,MYH10,NHS,NIN…
GO: Biological Process	GO:0031399	regulation of protein modification process	8.241e-09	4.739e-07	418	1841	ACVR1,ACVR2B,ADCY1,ELFN2,AXIN2,HHATL,FZD1,FZD4,FZD7,ADORA2A,GFI1B,ADRA1B,ADRA2A,ADRB2,ADRB3,AGTR1,OSBPL8,AHSG,C1QTNF3,FNIP2,AMBP,CUL3,CUL1,ANGPT1,LEMD2,APC,APLP2,ALS2,APOA1,PPP4R4,ZFYVE28,PLPP3,DDRGK1,SOCS1,PDE5A,ATF3,EIF4G3,ATP2B4,CDC23,TNFRSF14,BAK1,CCND1,TNFRSF11A,BCL6,BDKRB1,SYNGAP1,BMP1,BMP2,BMP3,KSR1,BMP7,BRAF,SPHK1,BCL10,CDK5R2,MMD2,CALM1,TNFSF18,CALM2,CAMK2D,CAMP,CAPN3,CAV1,CAV2,CCND3,CCN…
GO: Biological Process	GO:0050768	negative regulation of neurogenesis	8.673e-09	4.961e-07	90	285	CCR2,SEMA6A,APBB1,SYNGAP1,BMP7,RAB29,CAV1,ARHGEF1,CBFA2T2,GPR37L1,NTN1,CRMP1,AATK,KDM4A,RAPGEF2,SEMA3E,ZNF536,DAB1,DAB2,ASAP1,KIAA0319,NTM,DGUOK,DLX1,DRD3,DTX1,LPAR1,EPHA4,F2,HMG20A,OLFM1,FKBP4,SEMA6C,CIB1,HOOK3,LBX1,GFI1,GLI3,STMN2,LINGO1,FOXA2,ID2,ID4,RBPJ,IL15RA,INPPL1,LMX1A,BCL11A,MDM2,MEIS1,NGFR,NTRK3,PBX1,PMP22,FAT3,IRX3,PPP3CA,PSEN1,PTEN,CASZ1,PTN,PTPRG,PTPRO,PTPRZ1,RAP1GAP,FEZF2,REST,LIN2…
GO: Biological Process	GO:0009306	protein secretion	8.784e-09	4.997e-07	149	542	ABAT,ACHE,ACVR2B,FAM3D,CCR2,ADORA2A,ADRA2A,ADRB1,AGTR1,C1QTNF3,ANGPT1,SLC25A5,ANXA4,APBB1,GPAM,APOA1,PDE8B,AACS,SOCS1,TNFRSF14,BLK,CACNA1A,CACNA1D,CACNA1E,CAMP,BRSK2,CBLN1,SYT7,CCKAR,CD2,CD14,CD36,CD38,IL1RL1,CACNA2D2,SELENOK,CCR7,EIF2AK3,RPH3AL,MYRIP,CPT1A,CSF1R,KCNG2,SERGEF,TNFSF15,NR1H4,DRD3,GAL,RASGRP1,EGFR,F2R,F2RL1,FBLN1,FCN1,FGB,FN1,ATG7,UQCC2,TNFSF13B,ANKRD1,FOXP1,TVP23A,RAB8B,GAS6,GATA3,…
GO: Biological Process	GO:0048858	cell projection morphogenesis	8.886e-09	5.012e-07	227	904	ACHE,ADCY1,TENM2,DSCAML1,PICALM,TRIM59,CCR2,ADORA2A,UNC5A,TTC8,LRFN2,PLA2G10,SEMA6A,IFT80,NYAP2,ANK3,APBB1,APC,ALS2,ZSWIM6,KLF7,NUMB,DYNLL1,RAB11A,ADGRB1,NRP2,SYNGAP1,BMP7,BRAF,CACNA1A,DDR1,KALRN,CAMK2A,CAMK2B,BRSK2,ARTN,RUNX3,CCKAR,ARHGEF1,NEURL1,DNAAF1,CDH4,DCLK1,LGI1,NRXN3,TBC1D22A,CBY1,NTN1,ATXN10,ONECUT2,WWTR1,CREB1,KIF20B,CRMP1,TSKU,AATK,CSF1R,FEZ2,FEZ1,SIPA1L1,RAPGEF2,USP6NL,SEMA3E,BOC,TTL…
GO: Biological Process	GO:0050708	regulation of protein secretion	8.903e-09	5.012e-07	127	444	ABAT,ACHE,FAM3D,CCR2,ADORA2A,ADRA2A,ADRB1,AGTR1,C1QTNF3,ANGPT1,SLC25A5,ANXA4,APBB1,GPAM,APOA1,PDE8B,AACS,SOCS1,TNFRSF14,BLK,CACNA1A,CACNA1D,CACNA1E,CAMP,BRSK2,SYT7,CD2,CD14,CD36,CD38,IL1RL1,CACNA2D2,SELENOK,CCR7,RPH3AL,MYRIP,CPT1A,CSF1R,KCNG2,SERGEF,TNFSF15,NR1H4,DRD3,RASGRP1,EGFR,F2R,F2RL1,FBLN1,FCN1,FGB,FN1,ATG7,UQCC2,ANKRD1,FOXP1,GAS6,GATA3,TNFRSF21,FFAR4,GHSR,GIP,GJA5,GLP1R,GLRX,GNAS,GPLD1,RA…
GO: Biological Process	GO:0001890	placenta development	9.144e-09	5.095e-07	60	165	NCOA3,ADA,EOMES,ZFAT,STC2,PRDM1,ZFP36L1,CDH1,CDKN1C,CDX2,HS6ST1,HAND1,HECTD1,CSF2,CTSB,CYP27B1,DNAJB6,EGFR,TRIM28,LEF1,EPAS1,ESR1,ESRRB,PCDH12,CITED2,FGFR2,FOXD3,GATA2,GHSR,GJB3,GJB5,HSD17B2,RBPJ,IL10,ITGA4,ITGB8,KRT19,LEP,MC2R,ERVFRD-1,E2F7,PKD1,PLA2G4A,PLG,EGLN1,PPARG,E2F8,ETNK2,GRHL2,RXRA,SLC8A1,SPINT1,ST14,HNF1A,HEY1,PHLDA2,VCAM1,RBM15,STOX2,FZD5
GO: Biological Process	GO:0055123	digestive system development	9.144e-09	5.095e-07	60	165	ACVR2B,ADA,TP63,ASS1,PRDM1,KLF5,DNAAF1,CDH1,CDKN1C,CDX2,NIPBL,PKDCC,GATA5,CYP1A1,DAB1,NR1H4,EGFR,DACT1,FGFR2,NPHP3,SIX2,GATA1,GATA2,GATA3,GATA4,GATA6,GIP,GLI2,GLI3,HLX,ID2,IGF1,IGF1R,MYOCD,IHH,ITGA6,ITGB4,KIT,SMAD2,MYB,OXTR,PCSK5,PKD1,AHI1,RXRA,SALL1,SFRP1,SOX11,COBL,HNF1B,TCF7,TCF7L2,DICER1,TGFB2,TGFB3,TGFBR2,TP73,TRPS1,WNT5A,WNT11
GO: Biological Process	GO:0009967	positive regulation of signal transduction	9.374e-09	5.196e-07	347	1488	NCOA3,ABAT,FRMD7,ACVR1,ACVR2B,ADA,AXIN2,FZD4,FZD7,ADORA2A,ADRA1B,ADRA2A,ADRB1,ADRB2,ADRB3,AGTR1,OSBPL8,C1QTNF3,IFT80,ANGPT1,APAF1,ALS2,APOA1,TP63,SKAP1,DDRGK1,SOCS1,PDE5A,DYNLL1,ATF3,TNFRSF14,BAK1,FADD,TNFRSF11A,BMP1,BMP2,BMP3,KSR1,BMP7,BNIP3,BRAF,BST2,SPHK1,BCL10,MMD2,CALM1,TNFSF18,CALM2,CAMK2B,CAMK2D,CAT,CAV1,CAV2,RUNX3,CD3E,CD4,CD8A,CD28,CD36,NEURL1,CD44,DGKI,CD74,CDK1,CDH3,CDH13,CDKN1C,CDKN2B…
GO: Biological Process	GO:0048565	digestive tract development	9.588e-09	5.287e-07	56	150	ACVR2B,ADA,TP63,ASS1,PRDM1,KLF5,DNAAF1,CDH1,CDX2,NIPBL,PKDCC,GATA5,CYP1A1,DAB1,NR1H4,EGFR,DACT1,FGFR2,NPHP3,SIX2,GATA1,GATA2,GATA3,GATA4,GATA6,GLI2,GLI3,HLX,ID2,MYOCD,IHH,ITGA6,ITGB4,KIT,SMAD2,MYB,OXTR,PCSK5,PKD1,AHI1,RXRA,SALL1,SFRP1,SOX11,COBL,HNF1B,TCF7,TCF7L2,DICER1,TGFB2,TGFB3,TGFBR2,TP73,TRPS1,WNT5A,WNT11
GO: Biological Process	GO:0031344	regulation of cell projection organization	1.001e-08	5.489e-07	174	657	ACHE,FRMD7,TENM2,CCR2,SEMA6A,PREX1,STK24,FOXO6,ENC1,APBB1,APC,AQP1,ARSB,NUMB,RAB11A,SYNGAP1,BMP7,BRAF,SPHK1,KLF5,RAB29,CACNA1A,KALRN,CAMK2B,CAV1,ARHGEF1,CBFA2T2,NEURL1,CDH4,KLF4,TBC1D22A,MYO3B,NTN1,CCR7,QKI,CRMP1,AATK,FEZ1,SIPA1L1,RAPGEF2,USP6NL,SEMA3E,HDAC4,DAB1,DAB2,ZEB2,ASAP1,KIAA0319,MAGI2,FIG4,NTM,DGUOK,DSCAM,LPAR1,PLXNC1,EIF4G2,ELAVL4,CTTN,EPHA4,SPRY2,TBC1D7,F2RL1,TRPV2,OLFM1,FKBP4,SEMA6C,C…
GO: Biological Process	GO:0007610	behavior	1.021e-08	5.571e-07	177	671	ABAT,BTBD9,ADA,ADCY1,FZD4,ADORA2A,ADRA1B,ADRB1,ADRB2,ADRB3,AGTR1,AHCY,ALB,FOXO6,APBA2,APBB1,APLP2,ALS2,ARF4,PDE8B,ASTN1,PDE5A,ZFHX3,ATP1A3,ATP2B2,SYNGAP1,BRAF,CACNA1A,CACNA1E,KALRN,CAMK4,RUNX1,CCKAR,CD36,DGKI,CHRNA4,NRXN3,NRXN2,SLC24A2,HOMER2,HOMER1,CPT1A,CREB1,CRHR1,CSF2,CSNK1E,GIGYF2,PUM1,CX3CR1,CYP11A1,DAB1,DBH,GIT2,FIG4,DYNLRB1,DPP4,DRD3,DSCAM,GAL,EGFR,ELAVL4,EN1,RCAN2,EPHA4,EPS8,ETV5,GCNT4,N…
GO: Biological Process	GO:0030335	positive regulation of cell migration	1.031e-08	5.601e-07	127	445	ACVR1,CCR2,ADRA2A,SEMA6A,ANGPT1,APC,AQP1,RHOB,PLPP3,NUMB,TNFRSF14,RAB11A,FADD,BDKRB1,NRP2,BMP2,SPHK1,TNFSF18,CAMK2D,CD74,CDH13,CGA,SELENOK,CCR6,CCR7,CMKLR1,COL1A1,ONECUT2,CXCL14,BCAR1,KIF20B,CSF1R,PPM1F,RAPGEF2,SEMA3E,HDAC9,CYP1B1,HDAC4,DAB2,S1PR1,LPAR1,EDN2,EDN3,EGFR,LEF1,ETS1,F2R,F2RL1,F7,F10,FBLN1,ANGPT4,FGF1,FGF7,FOXC2,SEMA6C,FLT1,CIB1,FN1,FSHB,FOXP1,GAS6,GATA3,GPLD1,RAPGEF4,GRB7,HMGB1,IGF1,I…
GO: Biological Process	GO:0051253	negative regulation of RNA metabolic process	1.055e-08	5.702e-07	322	1366	ACVR2B,TENM2,EOMES,FZD1,GFI1B,HIST1H2AL,BEND6,MTA3,AHR,PLA2G10,HOMEZ,FNIP2,CUL3,ANXA4,APOBEC1,BARX2,CGGBP1,BHLHE40,TP63,ZBTB10,ZFHX3,ATF3,BACH1,CCND1,BCL6,BCL7A,PRDM1,BMP2,BMP7,NR1I2,KLF5,TAX1BP1,JAZF1,TMPRSS6,CAPN3,RNF8,CAT,CAV1,RUNX1,RUNX1T1,RUNX3,CBFA2T2,CD36,CD38,LRRFIP1,CDKN1C,CDX2,KLF4,ACOD1,CACTIN,CBY1,HAND1,CDYL,CMKLR1,NIPBL,ISX,WWTR1,H2AFY,RWDD3,CREB1,PPM1F,NKX2-5,KDM4A,GLIS1,HDAC9,MXD3,…
GO: Biological Process	GO:0098662	inorganic cation transmembrane transport	1.097e-08	5.898e-07	176	667	KCNH8,ACACB,ASIC2,ACTN2,PKD1L2,SLC25A25,ADRA2A,SLC24A4,STIM2,DPP10,ANK2,ANK3,KCNAB2,AQP1,KCNK5,ATP1A3,SLC4A4,ATP1B1,FXYD2,ATP2B1,ATP2B2,ATP2B3,ATP2B4,ATP4B,ATP5MC3,ATP5PF,ATP6V1A,ATP6V1B2,ATP6V1C1,BDKRB1,CACNA1I,CACNA1A,CACNA1D,CACNA1E,CALM1,CALM2,CAMK2D,CAPN3,CASQ2,CAV1,COX7A2L,CACNA2D2,SLC24A2,CCR7,CNGA1,AKAP7,AKAP6,COX6C,CPT1A,CRHR1,TMEM37,KCNG2,DRD3,ABCC9,EDN3,GAL,CACNG7,STOM,F2,F2R,KCNK9,ATP…
GO: Biological Process	GO:0051216	cartilage development	1.144e-08	6.118e-07	68	197	AXIN2,IFT80,BARX2,BMP1,BMP2,BMP3,BMP7,RUNX1,RUNX3,CD44,CER1,HAND1,EIF2AK3,COL1A1,COL2A1,PKDCC,CHST11,CTGF,EVC,FGF4,PRRX2,SIX2,GLI2,GLI3,GNAS,GPLD1,COL27A1,IHH,SCX,ITGB8,LEP,LOXL2,SMAD5,SMAD9,MAF,MATN1,MEF2C,UNCX,ROR2,RFLNA,PAX7,PITX1,PKD1,PRRX1,PRKCA,PTH1R,CSGALNACT1,SOX5,SOX9,SNX19,SULF2,SULF1,SATB2,DICER1,TGFB2,TGFBI,TGFBR2,THBS1,TRPS1,WNT5A,WNT7A,WNT11,WNT9A,RFLNB,ZBTB16,OTOR,ADAMTS12,HMGA2
GO: Biological Process	GO:0009968	negative regulation of signal transduction	1.153e-08	6.135e-07	284	1181	APCDD1,ACVR1,ADA,TRIM59,AXIN2,FZD1,ADH7,ADRA1B,ADRA2A,ADRB2,ADRB3,BEND6,AHSG,C1QTNF3,IFT80,AMBP,CUL3,CILP,SLC25A5,RGS5,LEMD2,APC,APOA1,CASTOR2,APOD,ZFYVE28,RHOH,NUMB,SOCS1,ATF3,ATP2B4,FADD,CCND1,DLK1,BCL6,PRDM1,SYNGAP1,BMP2,BMP7,IER3,CALM1,CALM2,CAMK2B,TMPRSS6,CASQ2,CAV1,CAV2,CD3E,CD14,NEURL1,CD44,CD74,IL1RL1,CDH1,FCMR,GPR37L1,SOCS6,KLF4,ACOD1,CER1,CACTIN,CBY1,COL2A1,ONECUT2,RPH3AL,LITAF,WWTR1,CH…
GO: Biological Process	GO:0034765	regulation of ion transmembrane transport	1.221e-08	6.462e-07	129	455	KCNH8,ASIC2,ACTN2,ADRA2A,ADRB1,STIM2,DPP10,ANK2,ANK3,KCNAB2,KCNK5,ATP1B1,FXYD2,ATP2B4,BDKRB1,CACNA1I,CACNA1A,CACNA1D,CACNA1E,CALM1,CALM2,CAMK2D,CAPN3,CASQ2,CAV1,CACNA2D2,CHRNA4,CLCN2,HOMER1,AKAP7,AKAP6,CRHR1,TMEM37,CYBB,DAPK1,CNIH3,KCNG2,DRD3,EDN3,GAL,CACNG7,STOM,F2,F2R,CACNG3,TRPV2,GPR89B,CACNG5,ACSL5,CAB39,JPH4,SLC17A3,PPARGC1A,GJA5,GLRX,YWHAQ,GRIN2A,GSTM2,UBASH3B,CACNA2D4,IL13,KCNA2,KCNA5,KCNB…
GO: Biological Process	GO:0051962	positive regulation of nervous system development	1.226e-08	6.462e-07	146	531	ASIC2,ACHE,CCR2,BEND6,SEMA6A,STK24,BIN1,FOXO6,ENC1,APBB1,ARSB,BRINP2,NUMB,RAB11A,ADGRB1,ADGRB2,BCL6,BMP2,BMP7,BRAF,SPHK1,MYRF,MMD2,KALRN,CAMK2B,CBLN1,CBFA2T2,NEURL1,CDH4,GPR37L1,NRXN3,NTN1,QKI,KIF20B,TENM4,RGS6,CSHL1,FEZ1,NKX2-5,KDM4A,RAPGEF2,CX3CR1,DAB1,DCT,ZEB2,MAGI2,FIG4,CDON,DNMT3B,DSCAM,LPAR1,EIF4G2,ELAVL4,EPHA4,EPHB1,ETV5,TRPV2,FN1,ANKRD1,XRCC6,GPRC5B,GATA2,GLI2,GLI3,STMN2,RAPGEF1,GRN,PTPN5…
GO: Biological Process	GO:0034762	regulation of transmembrane transport	1.264e-08	6.629e-07	133	473	KCNH8,ASIC2,ACTN2,ADRA2A,ADRB1,STIM2,DPP10,ANK2,ANK3,KCNAB2,APOC3,KCNK5,ATP1B1,FXYD2,ATP2B4,BDKRB1,CACNA1I,CA2,CACNA1A,CACNA1D,CACNA1E,CALM1,CALM2,CAMK2D,CAPN3,CASQ2,CAV1,CACNA2D2,CHRNA4,CLCN2,HOMER1,AKAP7,AKAP6,CRHR1,TMEM37,CYBB,DAPK1,CNIH3,KCNG2,DRD3,EDN3,GAL,CACNG7,STOM,F2,F2R,CACNG3,TRPV2,GPR89B,AZIN1,CACNG5,ACSL5,CAB39,JPH4,SLC17A3,PPARGC1A,GJA5,GLRX,YWHAQ,GRIN2A,GSTM2,UBASH3B,CACNA2D4,IL13,…
GO: Biological Process	GO:0001932	regulation of protein phosphorylation	1.393e-08	7.269e-07	329	1404	ACVR1,ACVR2B,ADCY1,AXIN2,FZD1,FZD4,FZD7,ADORA2A,ADRA1B,ADRA2A,ADRB2,ADRB3,AGTR1,OSBPL8,AHSG,C1QTNF3,FNIP2,AMBP,CUL3,ANGPT1,LEMD2,APC,APLP2,ALS2,APOA1,ZFYVE28,PLPP3,DDRGK1,SOCS1,PDE5A,ATF3,EIF4G3,ATP2B4,TNFRSF14,BAK1,CCND1,TNFRSF11A,BDKRB1,SYNGAP1,BMP1,BMP2,BMP3,KSR1,BMP7,BRAF,SPHK1,BCL10,CDK5R2,MMD2,CALM1,TNFSF18,CALM2,CAMK2D,CAMP,CAV1,CAV2,CCND3,CCNE1,CCNH,CCNT2,CD3E,CD4,CD36,NEURL1,CD44,CD74,CD…
GO: Biological Process	GO:0055117	regulation of cardiac muscle contraction	1.503e-08	7.809e-07	33	70	ADRA1B,ADRB1,ANK2,PDE5A,ATP1B1,CALM1,CALM2,CAMK2D,CASQ2,CAV1,CHGA,AKAP6,NKX2-5,CTGF,HDAC4,DSG2,DSP,GATA4,GJA5,GSTM2,SMAD7,NOS1,P2RX4,PDE4B,PDE4D,PIK3CG,PLN,TRPM4,RYR2,SCN5A,ZC3H12A,SLC8A1,SUMO1
GO: Biological Process	GO:0001503	ossification	1.598e-08	8.263e-07	117	404	ACHE,ACVR1,ACVR2B,AXIN2,FZD1,ADRB2,AHSG,IFT80,APC,ASGR2,TP63,TNFRSF11A,BMP1,BMP2,BMP3,BMP7,CAT,RUNX1,RUNX3,CER1,KL,CLTC,NOCT,EIF2AK3,NIPBL,COL1A1,COL2A1,COL6A1,COL13A1,PKDCC,WWTR1,MINPP1,CTGF,CTSK,HDAC4,RASSF2,CYP27B1,S1PR1,TOB1,EGFR,LEF1,LRRC17,ESR1,EXT1,FASN,FBN2,FGFR2,GPNMB,FHL2,SUCO,FOXC2,PPARGC1B,SUFU,SIX2,WWOX,GATA1,GDF10,GLI2,GLI3,GNAS,GPLD1,TWIST2,TMEM119,H3F3A,TNC,ID2,ID4,IGF1,RBPJ,IHH,I…
GO: Biological Process	GO:0010941	regulation of cell death	1.657e-08	8.524e-07	378	1650	NCOA3,KCNH8,ABR,ASIC2,ACTN1,ACTN2,ACVR1,ADA,PICALM,AXIN2,CCR2,ADORA2A,ADRB1,ADRB2,AGTR1,AHR,ALB,BIN1,ANGPT1,SLC25A5,MCFD2,ANXA4,APAF1,APBB1,APC,GPAM,AQP1,ARF4,RHOB,RUVBL1,TP63,ASNS,PDE5A,DYNLL1,ATF3,TNFRSF14,BAK1,FADD,TNFRSF11A,BCL6,SYNGAP1,BLK,WISP1,BMP1,BMP2,BMP3,BMP7,BNIP1,BNIP3,BRAF,IER3,SPHK1,BTG1,TAX1BP1,BCL10,CACNA1A,TNFSF18,KALRN,CAMK2A,CAMK2B,CAMK2D,CAPN3,CAT,CAV1,RUNX3,CD3E,ARHGEF1,CD38…
GO: Biological Process	GO:0032990	cell part morphogenesis	1.725e-08	8.83e-07	230	925	ACHE,ADCY1,TENM2,DSCAML1,PICALM,TRIM59,CCR2,ADORA2A,UNC5A,TTC8,LRFN2,PLA2G10,SEMA6A,IFT80,NYAP2,ANK3,APBB1,APC,ALS2,ZSWIM6,KLF7,NUMB,DYNLL1,RAB11A,ADGRB1,NRP2,SYNGAP1,BMP7,BRAF,CACNA1A,DDR1,KALRN,CAMK2A,CAMK2B,BRSK2,ARTN,RUNX3,CCKAR,ARHGEF1,NEURL1,DNAAF1,CDH4,DCLK1,LGI1,NRXN3,TBC1D22A,CBY1,NTN1,ATXN10,ONECUT2,WWTR1,CREB1,KIF20B,CRMP1,TSKU,AATK,CSF1R,FEZ2,FEZ1,SIPA1L1,RAPGEF2,USP6NL,SEMA3E,BOC,TTL…
GO: Biological Process	GO:0048738	cardiac muscle tissue development	1.825e-08	9.298e-07	72	215	ACTN2,ACVR1,HEG1,MKL2,ADRB1,ANGPT1,TCAP,FADD,WISP1,BMP2,CAMK2D,CTDP1,CDK1,CBY1,HAND1,AKAP6,CREB1,TENM4,NKX2-5,CXADR,DSG2,DSP,S1PR1,SPEG,FGF1,FGFR2,FHL2,FOXC2,ATG7,PDLIM5,ANKRD1,CACYBP,GATA4,GATA6,GJA5,ID2,RBPJ,MYOCD,SMAD7,MEF2C,MYH10,MYL2,NCAM1,PRICKLE1,PLN,EGLN1,PROX1,PTEN,RXRA,RYR2,MAP2K4,FHOD3,CHD7,SLC8A1,POPDC2,KDM6B,TBXT,SIN3B,TBX3,DICER1,TGFB2,TGFBR2,HEY1,TP73,TPM1,TTN,VEGFA,WNT5A,NDRG4,JPH…
GO: Biological Process	GO:0051480	regulation of cytosolic calcium ion concentration	1.883e-08	9.551e-07	94	306	CCR2,ADRA1D,ADRA1B,AGTR1,ANK2,ATP2B2,ATP2B4,BAK1,BDKRB1,CACNA1I,CACNA1A,CALB2,CALM1,CALM2,CAMK2D,CAPN3,CASQ2,CAV1,CCKAR,CD4,CD36,CD38,CCR3,CCR4,CCR6,CCR7,CNGA1,AKAP6,CRHR1,FIS1,S1PR1,LPAR1,S1PR3,EDN2,ESR1,F2,F2R,F2RL1,JPH4,GATA2,GHRH,GLP1R,GNAT2,GSTM2,UBASH3B,HMGB1,HTR2A,CXCR2,IL13,ITPR1,ITPR2,SLC35G1,KCNA5,KCNK3,KDR,KNG1,DHRS7C,MTNR1B,MYO5A,NGF,NOS1,OPRM1,OXTR,P2RX4,PDE4D,PDE6A,PIK3CG,PKD1,PLCG2…
GO: Biological Process	GO:0051050	positive regulation of transport	1.979e-08	9.99e-07	258	1061	ABAT,ABR,ASIC2,ACHE,ACTL6A,ACTN2,CCR2,ADORA2A,ADRA2A,ADRB1,ADRB2,AGTR1,OSBPL8,AHSG,PLA2G10,C1QTNF3,BIN1,STIM2,ANGPT1,ANK2,ANK3,RANBP3,ANXA13,APBB1,AQP1,RUVBL1,TP63,AACS,DYNLL1,ATP1B1,ATP2B2,TNFRSF14,BAK1,TNFRSF11A,BCR,BDKRB1,BLK,SPHK1,CACNA1I,RAB29,CDK5R2,CA2,CACNA1D,CALM1,CALM2,CAMK4,CAMK2A,CAMP,CAPN3,CAV1,RUNX1,SYT7,CCKAR,CD2,CD4,CD14,CD36,CD38,CD47,IL1RL1,CDK1,CDH1,CDH3,RHOU,CHRNA4,SELENOK,CCR…
GO: Biological Process	GO:0008285	negative regulation of cell proliferation	1.996e-08	1.003e-06	185	714	AXIN2,CCR2,ADORA2A,MAD1L1,IFT80,CUL1,APC,APOD,PDE5A,AZGP1,TNFRSF14,ADGRB1,BAK1,BCL6,PRDM1,BMP2,BMP7,KLF9,BTG1,DDR1,CAV1,CAV2,RUNX1,RUNX3,CD33,NEURL1,CD44,IL1RL1,CDH1,CDH5,CDH13,CDKN1C,CDKN2B,DLG5,KLF4,CER1,COL4A3,CPB2,CSF1R,CTLA4,RAPGEF2,CXADR,CYP1B1,HDAC4,CYP27B1,DAB2,MAGI2,RASSF5,DPT,NR2E3,GAL,TOB1,TRIB1,SPRY2,SPEG,ESR1,ETS1,ETV4,F2R,FABP6,FBLN1,TRPV2,FGFR2,GPNMB,FOXJ1,CIB1,FNTB,MXD4,LBX1,FTH1,…
GO: Biological Process	GO:0048585	negative regulation of response to stimulus	2.031e-08	1.016e-06	351	1518	ABAT,ABR,APCDD1,ACVR1,ADA,TRIM59,AXIN2,FZD1,ADH7,CCR2,ADORA2A,ADRA1B,ADRA2A,ADRB2,ADRB3,BEND6,AHSG,C1QTNF3,SEMA6A,IFT80,AMBP,CUL3,ANGPT1,CILP,SLC25A5,RGS5,AOAH,LEMD2,APC,APOA1,CASTOR2,APOD,ZFYVE28,RHOH,TP63,NUMB,SOCS1,SERPINC1,ATF3,ATP2B4,FADD,CCND1,DLK1,BCL6,BCR,PRDM1,SYNGAP1,BMP2,BMP7,IER3,BST2,CALM1,TNFSF18,CALM2,CAMK2B,TMPRSS6,CASQ2,CAV1,CAV2,CD3E,CD14,NEURL1,CD44,CD74,IL1RL1,CDH1,FCMR,GPR37L…
GO: Biological Process	GO:0009725	response to hormone	2.162e-08	1.076e-06	252	1033	NCOA3,AANAT,ACAT1,ACR,ACTN2,ACVR1,ADCY1,FZD1,ADRA1B,ADRA2A,ADRB2,AGTR1,OSBPL8,AHR,AHSG,AK2,FBXO32,ALDOB,CALCOCO1,GPAM,APOA1,APOB,APOBEC1,APOC3,AQP1,ARG1,ARSB,STC2,ASNS,ASS1,AACS,DDRGK1,SOCS1,ATP1A3,ATP2B1,ATP6V1A,ATP6V1B2,ATP6V1C1,CCND1,CFB,BMP7,NR1I2,BRAF,SPHK1,KLF9,CA2,CA9,CALM1,CALM2,CAMK2A,CAT,CAV1,CAV2,CCKAR,CCND3,CCNE1,CD4,CD38,CGA,ACOD1,KL,CCR7,ABCC2,COL1A1,BCAR1,CREB1,CRHR1,CSHL1,CTGF,CTS…
GO: Biological Process	GO:0001525	angiogenesis	2.327e-08	1.153e-06	130	464	ACVR1,CCR2,ADRB2,AHR,ANGPT1,APOD,AQP1,RHOB,ADGRB1,ADGRB2,BAK1,NRP2,SPHK1,KLF5,BTG1,TMPRSS6,CAMP,CAV1,RUNX1,CD36,CDH13,KLF4,ARHGAP22,NRXN3,HS6ST1,CMA1,HAND1,CCR3,EIF2AK3,COL4A2,COL4A3,TBX4,CTGF,CX3CR1,SEMA3E,CYBB,HDAC9,CYP1B1,OPTC,S1PR1,ELK3,EMP2,LEF1,ENPEP,EPAS1,EPHB1,RAMP1,ETS1,ANGPT4,FGF1,VAV3,FGFR2,FOXC2,FLT1,CIB1,FN1,GATA2,GATA4,GATA6,GBX2,GJA5,GPLD1,GPR4,HMGB1,RBPJ,IHH,IL6,CXCR2,IL18,ITGB2,J…
GO: Biological Process	GO:0006874	cellular calcium ion homeostasis	2.37e-08	1.169e-06	118	411	CCR2,ADRA1D,ADRA1B,SLC24A4,AGTR1,STIM2,ANK2,ANXA6,STC2,ATP1B1,ATP2B1,ATP2B2,ATP2B3,ATP2B4,BAK1,BDKRB1,INPP4B,CACNA1I,CACNA1A,CALB2,CALM1,CALM2,CAMK2D,CAPN3,CASQ2,CAV1,CCKAR,CD4,CD36,CD38,SLC24A2,CCR3,CCR4,CCR6,CCR7,CNGA1,AKAP6,CRHR1,DRD3,FIS1,S1PR1,LPAR1,S1PR3,EDN2,EDN3,EPHX2,ESR1,F2,F2R,F2RL1,JPH4,GATA2,GHRH,GLP1R,GNAT2,GSTM2,UBASH3B,HMGB1,HTR2A,CXCR2,IL13,ITPR1,ITPR2,SLC35G1,KCNA5,KCNK3,KDR,KNG…
GO: Biological Process	GO:0055074	calcium ion homeostasis	2.66e-08	1.306e-06	121	425	CCR2,ADRA1D,ADRA1B,SLC24A4,AGTR1,STIM2,ANK2,ANXA6,STC2,ATP1B1,ATP2B1,ATP2B2,ATP2B3,ATP2B4,BAK1,BDKRB1,INPP4B,CACNA1I,CACNA1A,CALB2,CALM1,CALM2,CAMK2D,CAPN3,CASQ2,CAV1,CCKAR,CD4,CD36,CD38,KL,SLC24A2,CCR3,CCR4,CCR6,CCR7,CNGA1,AKAP6,CRHR1,CYP27B1,DRD3,FIS1,S1PR1,LPAR1,S1PR3,EDN2,EDN3,EPHX2,ESR1,F2,F2R,F2RL1,JPH4,GATA2,GHRH,GLP1R,GNAS,GNAT2,GSTM2,UBASH3B,HMGB1,HTR2A,CXCR2,IL13,ITPR1,ITPR2,SLC35G1,KCN…
GO: Biological Process	GO:0048771	tissue remodeling	2.725e-08	1.332e-06	63	181	ABR,ACVR2B,CCR2,ADRA1B,ADRB2,AHR,AHSG,ARG1,BAK1,BCR,INPP4B,CA2,CAPN1,CAV1,SYT7,CD38,RAB3D,CSF1R,CTSK,RASSF2,CYP19A1,DBH,S1PR1,EGFR,EPAS1,F2R,WNT16,CLEC10A,SUCO,FOXC2,PPARGC1B,FSHB,GJA5,UBASH3B,HMGB1,IGF1,RBPJ,IHH,IL6,IL18,INPP5D,ITGA4,LEP,LEPR,MDM2,MEF2C,MITF,PLG,TMEM64,SIGLEC15,PTH1R,SFRP1,CHD7,SRC,SYK,TBX1,HNF1A,TGFB2,TGFB3,TNFAIP3,VEGFA,DCSTAMP,CSRP3
GO: Biological Process	GO:0007162	negative regulation of cell adhesion	3.002e-08	1.461e-06	80	250	ABAT,DSCAML1,FZD4,FZD7,ADORA2A,ADRB2,MAD1L1,ANGPT1,APOA1,APOD,ASS1,PDE5A,TNFRSF14,BCL6,BMP2,TNFSF18,CD44,CD74,CDH1,CDH13,SOCS6,KLF4,JAM2,COL1A1,CLDN7,CTLA4,SEMA3E,CYP1B1,DAB1,DSCAM,DTX1,B4GALNT2,LEF1,FBLN1,FOXJ1,NAT8B,TNFRSF21,GLI3,UBASH3B,HLA-DQB1,CD300A,HLX,HMGB1,TNC,IHH,IL2RA,IL4,IL10,KNG1,LGALS3,EPCAM,MELTF,MYO1F,ACER2,TIGIT,PAWR,ENPP2,PLG,PPARA,PTEN,PTPRC,PTPRO,PTPRZ1,ZNF703,SIPA1,SWAP70,SPN…
GO: Biological Process	GO:0046649	lymphocyte activation	3.215e-08	1.552e-06	183	709	ADA,EOMES,ADK,FZD7,CCR2,ADORA2A,MAD1L1,AHR,PREX1,APC,GPAM,RHOH,PDE5A,SLAMF7,STX11,TNFRSF14,BAK1,FADD,BCL6,PRDM1,BRAF,ZFP36L1,ZFP36L2,BST2,BCL10,TNFSF18,CAMK4,RNF8,CAV1,CCND3,CD2,CD3E,CD247,CD4,CD8A,CD8B,MS4A1,CD28,TNFSF8,CD38,CD44,CD47,CD48,CD74,CDH17,SOCS6,CD83,CHRNA4,SELENOK,FBXO7,CCR7,HECTD1,CTLA4,CXADR,HDAC9,HDAC4,DPP4,DTX1,GAL,RASGRP1,LEF1,EPHB1,ERCC1,RNF168,IKZF1,F2RL1,FANCA,VAV3,FOXJ1,BATF…
GO: Biological Process	GO:0043010	camera-type eye development	3.219e-08	1.552e-06	101	339	ACHE,ACTL6A,ACVR2B,SLC25A25,FZD4,TTC8,AHR,BFSP2,APC,AQP1,SLC17A8,GRHL3,ATP2B1,ATP2B4,BAK1,BFSP1,PROM1,BMP7,CDKN1C,KLF4,CLCN2,TSKU,CRYBA4,CYP1A1,CYP1B1,ZEB2,CDON,NR2E3,DSCAM,EGFR,EPHB1,IRX5,IKZF1,CITED2,FBN1,FBN2,WNT16,FGFR2,FOXC2,FLT1,RAB11FIP4,GATA3,GLI3,GNAT2,TWIST2,HNRNPK,IHH,IL4,IMPDH1,JUN,KDR,LHX1,LMX1B,MAB21L1,MAF,MAX,MEIS1,MITF,MTNR1B,MYH10,NHS,NINJ1,NTRK2,NTRK3,PAX2,PDE6A,SDK2,FAT3,PROX1,…
GO: Biological Process	GO:0030334	regulation of cell migration	3.296e-08	1.582e-06	190	742	ABR,ACVR1,ADA,CCR2,ADRA2A,MTUS1,OSBPL8,SEMA6A,STK24,ANGPT1,APC,ZSWIM6,APOD,AQP1,RHOB,ARSB,PLPP3,NUMB,TNFRSF14,RAB11A,FADD,BCR,BDKRB1,NRP2,BMP2,BRAF,BST2,SPHK1,TNFSF18,CAMK2D,LDB2,CD74,CDH1,CDH13,CGA,KLF4,SELENOK,SINHCAF,NTN1,CCR6,CCR7,CMKLR1,COL1A1,ONECUT2,CXCL14,BCAR1,KIF20B,CSF1R,PPM1F,RAPGEF2,CX3CR1,SEMA3E,HDAC9,CYP1B1,HDAC4,CYP19A1,DAB2,MAGI2,SRGAP3,S1PR1,LPAR1,EDN2,EDN3,EGFR,PLXNC1,EMP2,LEF1…
GO: Biological Process	GO:0072507	divalent inorganic cation homeostasis	3.491e-08	1.669e-06	128	458	CCR2,ADRA1D,ADRA1B,SLC24A4,AGTR1,STIM2,ANK2,ANK3,ANXA6,STC2,ATP1B1,ATP2B1,ATP2B2,ATP2B3,ATP2B4,BAK1,BDKRB1,INPP4B,CACNA1I,CACNA1A,CALB2,CALM1,CALM2,CAMK2D,CAPN3,CASQ2,CAV1,CCKAR,CD4,CD36,CD38,KL,SLC24A2,CCR3,CCR4,CCR6,CCR7,CNGA1,AKAP6,CRHR1,CYP27B1,DRD3,FIS1,S1PR1,LPAR1,S1PR3,EDN2,EDN3,EGFR,EPHX2,ESR1,F2,F2R,F2RL1,JPH4,GATA2,GHRH,GLP1R,GNAS,GNAT2,GSTM2,UBASH3B,HMGB1,HTR2A,CXCR2,IL13,ITPR1,ITPR2,S…
GO: Biological Process	GO:0007517	muscle organ development	3.59e-08	1.708e-06	116	405	ACHE,EOMES,FZD1,NLN,HEG1,MKL2,ADRB1,ADRB2,ANGPT1,LEMD2,TCAP,ASS1,ZFHX3,ATF3,WISP1,BMP2,KLF5,SGCE,CAPN3,CAV1,CAV2,CCNT2,NEURL1,CTDP1,CDK1,CHRNA1,HAND1,HOMER1,AKAP6,CREB1,CSF1R,NKX2-5,CTSB,CXADR,BOC,HDAC9,RIPOR2,HDAC4,FBXO22,CDON,DSP,S1PR1,HIVEP3,LEF1,SPEG,EVC,CITED2,BASP1,FGFR2,ZBTB18,FOXC2,FLNB,UQCC2,LBX1,ANKRD1,ASB2,VAMP5,DNER,GATA4,GATA6,SIX4,HLX,IGF1,RBPJ,MYOCD,IL6,SCX,KY,SMAD7,MBNL1,MEF2C,MKX…
GO: Biological Process	GO:0009991	response to extracellular stimulus	3.692e-08	1.739e-06	164	622	AOC1,ACACB,ACAT1,ACTL6A,ADA,SLC25A25,FZD1,ADRB1,ADRB2,ADRB3,AHCY,ALB,ALDOB,APAF1,GPAM,APOA1,APOC3,ARG1,ARSB,RUVBL1,STC2,ASGR1,ASNS,ASS1,AACS,SERPINC1,ATF3,ATP2B1,ATP6V1A,ATP6V1B2,ATP6V1C1,CCND1,BMP7,BNIP3,SPHK1,BCL10,CAPN1,CAT,CAV1,CCKAR,CCNE1,CD3E,CD4,CDKN2B,NOCT,EIF2AK3,COL1A1,CSHL1,FEZ2,FEZ1,CTSK,CYP1A1,KIF26A,CYP17A1,CYP27B1,DAD1,DAP,FBXO22,NR1H4,DNMT3B,CTTN,ERCC1,F7,ACSL1,WDR75,FOXO1,ATG7,G6…
GO: Biological Process	GO:0010563	negative regulation of phosphorus metabolic process	3.704e-08	1.739e-06	159	599	ELFN2,CCR2,ADORA2A,ADRA2A,AHSG,AMBP,CUL3,ANGPT1,LEMD2,APC,APLP1,APOC3,PPP4R4,ZFYVE28,RHOH,PLPP3,SOCS1,DYNLL1,ATF3,BAK1,BDKRB1,BMP7,IER3,CALM1,CALM2,CAV1,ENTPD1,CDA,CDKN1C,CDKN2B,SOCS6,KLF4,CACTIN,FBXO7,AKAP6,WWTR1,H2AFY,GABBR2,PPM1F,MARF1,HDAC4,RASSF2,DAB2,GADD45A,DLG2,DRD3,DUSP2,DUSP4,DUSP7,DUSP9,LPAR1,CTDSP2,MLXIPL,FARP1,CTDSPL,TRIB1,SPRY2,F2RL1,DACT1,FBLN1,FOXO1,CIB1,ZBED3,MBIP,HSPH1,PDCD4,GFR…
GO: Biological Process	GO:0045936	negative regulation of phosphate metabolic process	3.704e-08	1.739e-06	159	599	ELFN2,CCR2,ADORA2A,ADRA2A,AHSG,AMBP,CUL3,ANGPT1,LEMD2,APC,APLP1,APOC3,PPP4R4,ZFYVE28,RHOH,PLPP3,SOCS1,DYNLL1,ATF3,BAK1,BDKRB1,BMP7,IER3,CALM1,CALM2,CAV1,ENTPD1,CDA,CDKN1C,CDKN2B,SOCS6,KLF4,CACTIN,FBXO7,AKAP6,WWTR1,H2AFY,GABBR2,PPM1F,MARF1,HDAC4,RASSF2,DAB2,GADD45A,DLG2,DRD3,DUSP2,DUSP4,DUSP7,DUSP9,LPAR1,CTDSP2,MLXIPL,FARP1,CTDSPL,TRIB1,SPRY2,F2RL1,DACT1,FBLN1,FOXO1,CIB1,ZBED3,MBIP,HSPH1,PDCD4,GFR…
GO: Biological Process	GO:0023014	signal transduction by protein phosphorylation	3.773e-08	1.764e-06	236	962	KCNH8,ACTN2,ACVR1,ACVR2B,FZD4,FZD7,ADRA1B,ADRA2A,ADRB2,ADRB3,C1QTNF3,STK24,AMBP,CUL3,CUL1,ANGPT1,LEMD2,APC,APOA1,PDE5A,ATF3,TNFRSF14,TNFRSF11A,FGF17,SYNGAP1,BMP1,BMP2,BMP3,KSR1,BMP7,BRAF,BCL10,CALM1,CALM2,CAMK2A,CAMK2B,CAMK2D,ARTN,CAV1,CAV2,CD36,CD44,CD74,CDK1,GPR37L1,KLF4,KL,RASGRP3,CCR3,CCR7,NRG2,CSF1R,CSF2,CSF2RB,CTGF,RAPGEF2,RASSF2,DAB2,GADD45A,ZEB2,PSMD6,CDON,DUSP2,DUSP4,DUSP7,DUSP9,LPAR1,ED…
GO: Biological Process	GO:0006820	anion transport	3.917e-08	1.823e-06	168	641	ABAT,ABCA4,ACACB,ADORA2A,OSBPL5,OSBPL8,PLA2G10,ALB,ABCD2,PPFIA4,PEX3,APOA1,APOA4,APOC3,AQP1,AQP6,AQP9,ARG1,ARG2,STC2,SLC17A8,SLC4A4,SLC25A26,TNFRSF11A,CA2,CA3,CA9,CA12,CACNA1A,ATP8B3,SLC13A2,SLC16A5,CD36,ENTPD1,CHRNA4,PCTP,SLC22A6,CLCN2,SLC22A13,SLC10A6,ABCC2,SLC4A8,CPT1A,SLC22A12,SLC32A1,PITPNM3,PITPNC1,NR1H4,SLC26A3,DRD3,SLC35C2,PRELID3B,ABCC9,ATP9A,SLC25A13,SLC25A15,MFSD10,ABCC4,SLC7A13,FABP1,…
GO: Biological Process	GO:0010629	negative regulation of gene expression	3.935e-08	1.824e-06	371	1627	ACACB,ACVR2B,TENM2,PICALM,CNOT6,EOMES,FZD1,GFI1B,HIST1H2AL,BEND6,MTA3,AHR,PLA2G10,C1QTNF3,HOMEZ,FNIP2,CUL3,ANXA4,ENC1,TRIM71,APOBEC1,BARX2,TNRC6C,CGGBP1,BHLHE40,SFMBT2,STC2,TP63,ZBTB10,ZFHX3,ATF3,BACH1,BAK1,CCND1,BCL6,BCL7A,PRDM1,BMP2,BMP7,NR1I2,KLF5,TAX1BP1,JAZF1,TMPRSS6,CAPN3,RNF8,CAT,CAV1,RUNX1,RUNX1T1,RUNX3,CD3E,CD28,CBFA2T2,CD36,CD38,CDH1,LRRFIP1,FCMR,CDKN1C,CDX2,PIWIL1,KLF4,ACOD1,CACTIN,CBY…
GO: Biological Process	GO:0021537	telencephalon development	4.174e-08	1.926e-06	82	260	EOMES,TTC8,AQP1,NUMB,ATP2B4,NRP2,BMP2,CDK5R2,TSKU,SLC32A1,RNF7,CSF1R,CX3CR1,CYP17A1,DAB1,DCX,ZEB2,DLX1,CDON,LPAR1,EGFR,EMX2,LEF1,EXT1,ZBTB18,ATG7,IGF2BP1,SALL3,GLI3,DCLK2,HNRNPK,ID2,ID4,LHX1,LMX1A,UNCX,MDGA1,MYH10,NTRK2,OGDH,OTX2,OXTR,PAX5,SLC38A2,POU3F3,PROX1,DAB2IP,PSEN1,PTEN,PTPRS,PTPRZ1,RAN,FEZF2,SALL1,SCN5A,CHD7,SLC1A2,SLC8A1,SLC8A3,SLIT1,NEUROD6,SOX2,SRD5A1,KDM6B,PLCB1,LHX5,CNTN2,AGTPBP1,SZ…
GO: Biological Process	GO:0050801	ion homeostasis	4.474e-08	2.056e-06	193	759	ACO1,BTBD9,PICALM,CCR2,ADORA2A,ADRA1D,ADRA1B,SLC24A4,AGTR1,STIM2,ANK1,ANK2,ANK3,ANXA6,APLP2,GPAM,APOA1,STC2,CYP4F12,ATP1A3,SLC4A4,ATP1B1,ATP2B1,ATP2B2,ATP2B3,ATP2B4,ATP4B,ATP6V1A,ATP6V1B2,ATP6V1C1,BAK1,BDKRB1,INPP4B,CACNA1I,CA2,CA12,CACNA1A,CALB2,CALM1,CALM2,CAMK2D,TMPRSS6,CAPN3,CASQ2,CAV1,CCKAR,CD4,CD36,CD38,KL,SLC24A2,CCR3,CCR4,CCR6,CCR7,ABCC2,CNGA1,AKAP6,SLC4A8,CRHR1,CYP27B1,NR1H4,SLC26A3,DRD3…
GO: Biological Process	GO:0003281	ventricular septum development	4.549e-08	2.082e-06	31	66	FZD1,HEG1,PRDM1,HECTD1,NKX2-5,CITED2,FGFR2,SUFU,GATA3,GATA4,GJA5,ID2,LRP2,LTBP1,SMAD7,MDM2,NFATC1,EGLN1,PROX1,SALL1,SOX4,SOX11,TBX3,TGFB2,HEY1,RBM15,WNT5A,WNT11,CXCR4,SALL4,NPRL3
GO: Biological Process	GO:0097305	response to alcohol	4.687e-08	2.136e-06	114	398	NCOA3,AANAT,ABAT,FZD1,ADH7,ADRB2,AGTR1,OSBPL7,AHR,FBXO32,APC,APOBEC1,AQP1,ARG1,STC2,ASS1,AACS,SOCS1,ATP2B1,ATP5MC3,BAK1,CCND1,BMP7,KLF9,CA3,CA9,CALM1,CALM2,CAT,CCNE1,CD4,CD14,CD38,CDK1,CDH1,KLF4,COL1A1,CRHR1,CTGF,CTSB,CYP27B1,DBH,ARNT2,DNMT3B,DRD3,EGFR,EPS8,RAMP3,ESR1,ETS1,F7,FOXO1,FOSL2,GATA3,GC,GH1,GHR,PPARGC1A,GK,GLRX,GOT2,GPLD1,GRN,GRIN2A,GRIN2B,GSN,HNRNPK,TNC,IGF1,IGFBP2,IHH,IL4,IL6,IL10,IL1…
GO: Biological Process	GO:0031667	response to nutrient levels	4.81e-08	2.183e-06	157	592	AOC1,ACACB,ACAT1,ACTL6A,ADA,SLC25A25,FZD1,ADRB1,ADRB2,ADRB3,AHCY,ALB,ALDOB,APAF1,GPAM,APOA1,APOC3,ARG1,ARSB,RUVBL1,STC2,ASNS,ASS1,AACS,SERPINC1,ATF3,ATP2B1,ATP6V1A,ATP6V1B2,ATP6V1C1,CCND1,BMP7,BNIP3,SPHK1,BCL10,CAPN1,CAT,CAV1,CCKAR,CCNE1,CD3E,CD4,CDKN2B,EIF2AK3,COL1A1,CSHL1,FEZ2,FEZ1,CTSK,CYP1A1,CYP17A1,CYP27B1,DAD1,DAP,FBXO22,NR1H4,DNMT3B,CTTN,ERCC1,F7,ACSL1,WDR75,FOXO1,ATG7,G6PC,GAS6,GATA4,MAP1…
GO: Biological Process	GO:0003006	developmental process involved in reproduction	5.477e-08	2.474e-06	186	728	NCOA3,ACVR1,ADA,EOMES,FZD4,AHR,AHSG,UTF1,AMH,ZFAT,ANGPT1,APC,STC2,TP63,PDE5A,BAK1,CCND1,PRDM1,BMP7,ZFP36L1,CAPN5,RNF8,RUNX1,CCNE1,NEURL1,CD44,CDH1,CDKN1C,CDX2,PIWIL1,CGA,HS6ST1,HAND1,QKI,HECTD1,NIPBL,CSF2,MARF1,CTSB,ZFP42,CYP17A1,CYP19A1,CYP27B1,CABYR,DMRT1,REC8,SLC26A3,BCL2L11,DNAJB6,EDN2,EGFR,TRIM28,LEF1,EPAS1,ERCC1,IRX5,ESR1,ESRRB,ETV5,PCDH12,FANCA,CITED2,FANCF,BASP1,FGF7,FGFR2,FKBP4,NCOA2,CIB…
GO: Biological Process	GO:0040012	regulation of locomotion	5.837e-08	2.626e-06	215	866	ABR,ACVR1,ADA,TRIM59,CCR2,ADORA2A,ADRA2A,MTUS1,OSBPL8,SEMA6A,STK24,ANGPT1,APC,ZSWIM6,APOD,AQP1,RHOB,ARSB,PLPP3,NUMB,TNFRSF14,RAB11A,FADD,BCR,BDKRB1,NRP2,BMP2,BRAF,BST2,SPHK1,TNFSF18,CAMK2D,ARTN,CAV1,LDB2,CD74,CDH1,CDH13,CGA,KLF4,SELENOK,SINHCAF,NTN1,CCR4,CCR6,CCR7,CMKLR1,COL1A1,ONECUT2,NRG2,CXCL14,CLDN7,BCAR1,KIF20B,CSF1R,PPM1F,RAPGEF2,CX3CR1,SEMA3E,HDAC9,CYP1B1,HDAC4,CYP19A1,DAB2,MAGI2,SRGAP3,DR…
GO: Biological Process	GO:0072503	cellular divalent inorganic cation homeostasis	5.882e-08	2.635e-06	122	435	CCR2,ADRA1D,ADRA1B,SLC24A4,AGTR1,STIM2,ANK2,ANXA6,STC2,ATP1B1,ATP2B1,ATP2B2,ATP2B3,ATP2B4,BAK1,BDKRB1,INPP4B,CACNA1I,CACNA1A,CALB2,CALM1,CALM2,CAMK2D,CAPN3,CASQ2,CAV1,CCKAR,CD4,CD36,CD38,SLC24A2,CCR3,CCR4,CCR6,CCR7,CNGA1,AKAP6,CRHR1,DRD3,FIS1,S1PR1,LPAR1,S1PR3,EDN2,EDN3,EPHX2,ESR1,F2,F2R,F2RL1,JPH4,GATA2,GHRH,GLP1R,GNAT2,GSTM2,UBASH3B,HMGB1,HTR2A,CXCR2,IL13,ITPR1,ITPR2,SLC35G1,KCNA5,KCNK3,KDR,KNG…
GO: Biological Process	GO:0031401	positive regulation of protein modification process	5.942e-08	2.651e-06	290	1230	ACVR1,ACVR2B,ADCY1,AXIN2,FZD1,FZD4,FZD7,GFI1B,ADRA1B,ADRA2A,ADRB2,ADRB3,AGTR1,OSBPL8,C1QTNF3,FNIP2,CUL1,ANGPT1,ALS2,PLPP3,DDRGK1,SOCS1,PDE5A,EIF4G3,ATP2B4,CDC23,TNFRSF14,BAK1,CCND1,TNFRSF11A,BCL6,BMP1,BMP2,BMP3,KSR1,BMP7,BRAF,SPHK1,BCL10,CDK5R2,MMD2,CALM1,TNFSF18,CALM2,CAMK2D,CAMP,CAV1,CAV2,CCND3,CCNH,CCNT2,CD3E,CD4,CD36,NEURL1,CD44,CD74,CDK1,GPR37L1,WDFY2,KL,CCR7,NIPBL,AKAP6,RCHY1,ANAPC15,RWDD3,…
GO: Biological Process	GO:0030098	lymphocyte differentiation	6.126e-08	2.722e-06	104	356	ADA,EOMES,FZD7,CCR2,AHR,PREX1,APC,RHOH,BAK1,FADD,BCL6,PRDM1,BRAF,ZFP36L1,ZFP36L2,TNFSF18,CAMK4,CD2,CD3E,CD4,CD8A,CD28,TNFSF8,CD44,CD74,CDH17,CD83,FBXO7,CCR7,HECTD1,CTLA4,HDAC9,HDAC4,DTX1,RASGRP1,LEF1,IKZF1,FANCA,FOXJ1,BATF,IFNE,FOXP1,CARD11,GAS6,GATA3,GADD45G,GLI2,GLI3,ADRM1,NFAM1,HLA-DQB1,HLX,HMGB1,ID2,RBPJ,IHH,IL2RA,IL4,IL6,IL10,IL15RA,INPP5D,IRF4,ITGA4,ITK,KIT,LEP,LEPR,LGALS8,BCL11A,MSH2,MYB,N…
GO: Biological Process	GO:0051336	regulation of hydrolase activity	6.319e-08	2.796e-06	320	1379	ABR,ACTN2,ELFN2,PICALM,AXIN2,ADORA2A,PLEKHG1,TTC8,ADRB1,ADRB2,ARHGAP31,AGTR1,AHSG,ARHGAP20,ALDOB,PREX1,ARHGAP21,AMBP,BIN1,ANGPT1,GPR65,RGS5,APAF1,APLP2,ALS2,APOA1,APOA4,APOC3,AQP1,DENND1A,PPP4R4,ARF4,RHOH,TP63,SERPINC1,GRHL3,ATP1B1,BAK1,FADD,BCL6,BCR,FGF17,SYNGAP1,BMP2,BST2,BCL10,CALM1,CALM2,KALRN,CAMK2A,CAMK2B,CAMK2D,BRSK2,ARTN,CAV1,CAV2,RABEP1,ARHGEF1,CD44,DGKI,CDH1,FCMR,KLF4,CHN2,ARHGAP22,KL,T…
GO: Biological Process	GO:0071804	cellular potassium ion transport	6.856e-08	3.009e-06	62	181	KCNH8,ACTN2,DPP10,ANK2,ANK3,KCNAB2,AQP1,KCNK5,ATP1A3,ATP1B1,FXYD2,CACNA1D,CASQ2,CAV1,CNGA1,AKAP7,AKAP6,KCNG2,ABCC9,EDN3,GAL,KCNK9,CAB39,KCNA2,KCNA5,KCNB1,KCNC1,KCNC3,KCND3,KCNF1,KCNH1,KCNJ1,KCNJ4,KCNJ5,KCNJ6,KCNJ11,KCNJ12,KCNJ15,KCNK1,KCNK3,KCNMA1,KCNMB1,KCNN2,KCNQ2,KCNQ3,MTNR1B,KCNK10,REST,TMEM38B,KCNIP2,KCNIP1,SNAP25,SLC9A8,KCNG3,KCNH4,KCNH3,SUMO1,P2RY12,KCNK13,KCNK12,KCNAB1,ANO6
GO: Biological Process	GO:0071805	potassium ion transmembrane transport	6.856e-08	3.009e-06	62	181	KCNH8,ACTN2,DPP10,ANK2,ANK3,KCNAB2,AQP1,KCNK5,ATP1A3,ATP1B1,FXYD2,CACNA1D,CASQ2,CAV1,CNGA1,AKAP7,AKAP6,KCNG2,ABCC9,EDN3,GAL,KCNK9,CAB39,KCNA2,KCNA5,KCNB1,KCNC1,KCNC3,KCND3,KCNF1,KCNH1,KCNJ1,KCNJ4,KCNJ5,KCNJ6,KCNJ11,KCNJ12,KCNJ15,KCNK1,KCNK3,KCNMA1,KCNMB1,KCNN2,KCNQ2,KCNQ3,MTNR1B,KCNK10,REST,TMEM38B,KCNIP2,KCNIP1,SNAP25,SLC9A8,KCNG3,KCNH4,KCNH3,SUMO1,P2RY12,KCNK13,KCNK12,KCNAB1,ANO6
GO: Biological Process	GO:0035637	multicellular organismal signaling	6.913e-08	3.016e-06	66	197	ANK2,ANK3,ATP1A3,ATP1B1,FXYD2,ATP2B1,ATP2B2,ATP2B3,ATP2B4,CACNA1I,CACNA1A,CACNA1D,CACNA1E,CALM1,CALM2,CAMK2D,CASQ2,CAV1,CACNA2D2,CHRNA1,NKX2-5,CXADR,TMEM65,DSG2,DSP,ABCC9,S1PR1,CACNG7,CACNG3,CORIN,CACNG5,GJA5,RAPGEF4,GRIA1,CACNA2D4,IL6,ITPR1,ITPR2,KCNA2,KCNA5,KCND3,KCNJ4,KCNJ11,KCNJ12,KCNK1,KCNK3,KCNMA1,KCNQ2,MTNR1B,FXYD6,NOS1,NRCAM,P2RX4,PAWR,PDE4D,PLN,TRPM4,KCNIP2,KCNIP1,RYR2,SCN2B,SCN5A,SLC8A2…
GO: Biological Process	GO:0003279	cardiac septum development	6.928e-08	3.016e-06	42	105	ACVR1,FZD1,HEG1,ANK2,PRDM1,HAND1,HECTD1,NKX2-5,CITED2,FGFR2,NPHP3,SUFU,GATA3,GATA4,GATA6,GJA5,ID2,LRP2,LTBP1,SMAD7,MDM2,MYH10,NFATC1,PCSK5,EGLN1,PROX1,SALL1,CHD7,PARVA,SOX4,SOX11,PLXND1,TBX1,TBX3,TGFB2,HEY1,RBM15,WNT5A,WNT11,CXCR4,SALL4,NPRL3
GO: Biological Process	GO:1903779	regulation of cardiac conduction	7.03e-08	3.048e-06	31	67	ANK2,ATP1A3,ATP1B1,FXYD2,ATP2B1,ATP2B2,ATP2B3,ATP2B4,CALM1,CALM2,CAMK2D,CASQ2,CAV1,NKX2-5,CXADR,TMEM65,ABCC9,CORIN,GJA5,ITPR1,ITPR2,KCNJ11,FXYD6,NOS1,PDE4D,PLN,TRPM4,RYR2,SLC8A2,SLC8A1,SLC8A3
GO: Biological Process	GO:0061337	cardiac conduction	7.35e-08	3.174e-06	49	131	ANK2,ATP1A3,ATP1B1,FXYD2,ATP2B1,ATP2B2,ATP2B3,ATP2B4,CACNA1D,CALM1,CALM2,CAMK2D,CASQ2,CAV1,CACNA2D2,NKX2-5,CXADR,TMEM65,DSG2,DSP,ABCC9,CACNG7,CACNG3,CORIN,CACNG5,GJA5,CACNA2D4,ITPR1,ITPR2,KCNA5,KCND3,KCNJ4,KCNJ11,KCNJ12,KCNK1,KCNK3,FXYD6,NOS1,PDE4D,PLN,TRPM4,KCNIP2,KCNIP1,RYR2,SCN2B,SCN5A,SLC8A2,SLC8A1,SLC8A3
GO: Biological Process	GO:2000145	regulation of cell motility	7.951e-08	3.416e-06	199	793	ABR,ACVR1,ADA,CCR2,ADRA2A,MTUS1,OSBPL8,SEMA6A,STK24,ANGPT1,APC,ZSWIM6,APOD,AQP1,RHOB,ARSB,PLPP3,NUMB,TNFRSF14,RAB11A,FADD,BCR,BDKRB1,NRP2,BMP2,BRAF,BST2,SPHK1,TNFSF18,CAMK2D,LDB2,CD74,CDH1,CDH13,CGA,KLF4,SELENOK,SINHCAF,NTN1,CCR6,CCR7,CMKLR1,COL1A1,ONECUT2,NRG2,CXCL14,CLDN7,BCAR1,KIF20B,CSF1R,PPM1F,RAPGEF2,CX3CR1,SEMA3E,HDAC9,CYP1B1,HDAC4,CYP19A1,DAB2,MAGI2,SRGAP3,S1PR1,LPAR1,EDN2,EDN3,EGFR,PLXNC…
GO: Biological Process	GO:0048534	hematopoietic or lymphoid organ development	7.974e-08	3.416e-06	221	898	ACTN1,ADA,PICALM,ADD2,EOMES,FZD7,CCR2,GFI1B,MAD1L1,AHR,PREX1,ZFAT,ANGPT1,ANK1,KCNAB2,APC,TNRC6C,RHOH,BAK1,FADD,TNFRSF11A,BCL6,INPP4B,PRDM1,BRAF,ZFP36L1,ZFP36L2,CA2,TNFSF18,CAMK4,ARTN,RUNX1,RUNX3,CD2,CD3E,CD4,CD8A,CD28,CCNB2,TNFSF8,CD44,CD74,CDH17,CDKN1C,CDKN2B,CD83,KLF4,FBXO7,TJP2,CCR7,HECTD1,BATF2,CREB1,APOBEC3B,CSF1R,CSF2,CSF3R,SH3PXD2A,NKX2-5,CTLA4,HDAC9,HDAC4,RASSF2,SIRPA,BCL2L11,DTX1,TSPAN2,…
GO: Biological Process	GO:0045860	positive regulation of protein kinase activity	8.321e-08	3.55e-06	135	496	ACVR2B,ADCY1,AXIN2,FZD4,ADRA2A,ADRB2,AGTR1,OSBPL8,ANGPT1,ALS2,SOCS1,PDE5A,ATP2B4,BAK1,CCND1,TNFRSF11A,BMP2,BRAF,BCL10,CDK5R2,MMD2,CALM1,CALM2,CCND3,CCNH,CCNT2,CD4,NEURL1,CD74,CDK1,CCR7,AKAP6,CSF1R,RAPGEF2,RASSF2,DAB1,DAB2,GADD45A,ZEB2,TNFSF15,DUSP7,DUSP9,LPAR1,EDN3,RASGRP1,EGFR,EMP2,EPHA4,SPRY2,ERCC6,F2R,ACSL1,ANGPT4,FGF1,FLT1,CIB1,CAMKK1,GPRC5B,CAB39,HSPH1,GAS6,MAP3K20,GH1,GHR,AFAP1L2,GADD45G,CO…
GO: Biological Process	GO:0012501	programmed cell death	8.51e-08	3.617e-06	433	1952	DPF1,NCOA3,KCNH8,ABR,ASIC2,ACTN1,ACTN2,ACVR1,ADA,CCR2,ADORA2A,UNC5A,ADRB1,ADRB2,AGTR1,AHR,SEMA6A,ALB,STK24,DYRK2,FNIP2,CUL3,CUL1,BIN1,ANGPT1,GPR65,SLC25A5,ANXA4,ANXA6,APAF1,APBB1,APC,APLP1,GPAM,AQP1,ARF4,RHOB,SHF,RUVBL1,TP63,ASNS,PDE5A,DYNLL1,ATF3,TNFRSF14,BAK1,FADD,TNFRSF11A,BCL6,SYNGAP1,BLK,BMP1,BMP2,BMP3,BMP7,BNIP1,BNIP3,BRAF,ZFP36L1,IER3,SPHK1,BTG1,TAX1BP1,BCL10,CACNA1A,TNFSF18,KALRN,CAMK2A,C…
GO: Biological Process	GO:0030855	epithelial cell differentiation	8.639e-08	3.651e-06	171	662	NCOA3,ACVR1,ACVR2B,FZD1,FZD7,TTC8,HEG1,TAGLN2,BFSP2,SHROOM3,ANXA4,APC,TP63,NUMB,ATP2B2,CCND1,BFSP1,PRDM1,BMP2,PROM1,BMP7,KLF5,BTG1,CAPN5,CAV1,CBFA2T2,CDK1,CDH1,CDH3,CDH5,DLG5,CDX2,KLF4,CLCN2,TJP2,ONECUT2,WWTR1,H2AFY,CLDN3,GATA5,CPT1A,CREB1,CRHR1,LHFPL5,RAPGEF2,CTSB,CYP1A1,CYP27B1,DAB2,ZEB2,MAGI2,EHF,DMRT1,DSP,S1PR1,S1PR3,EDN3,LRMDA,LEF1,ERCC3,ESR1,F2RL1,NKX6-3,BASP1,WNT16,FGFR2,FOXJ1,FOXC2,RHCG,F…
GO: Biological Process	GO:0030097	hemopoiesis	8.659e-08	3.651e-06	211	851	ACTN1,ADA,PICALM,ADD2,EOMES,FZD7,CCR2,GFI1B,AHR,PREX1,ZFAT,ANGPT1,ANK1,KCNAB2,APC,TNRC6C,RHOH,BAK1,FADD,TNFRSF11A,BCL6,INPP4B,PRDM1,BRAF,ZFP36L1,ZFP36L2,CA2,TNFSF18,CAMK4,RUNX1,RUNX3,CD2,CD3E,CD4,CD8A,CD28,TNFSF8,CD44,CD74,CDH17,CDKN1C,CDKN2B,CD83,KLF4,FBXO7,TJP2,CCR7,HECTD1,BATF2,CREB1,APOBEC3B,CSF1R,CSF2,CSF3R,SH3PXD2A,NKX2-5,CTLA4,HDAC9,HDAC4,RASSF2,SIRPA,DTX1,TSPAN2,RASGRP1,LEF1,TRIB1,EPAS1,L…
GO: Biological Process	GO:0048863	stem cell differentiation	1.015e-07	4.262e-06	91	303	NCOA3,ACVR1,AXIN2,EOMES,FZD1,SEMA6A,TP63,NRP2,BMP2,BMP7,ZFP36L2,COL1A1,WWTR1,NKX2-5,PUM1,SEMA3E,DAB2,ZEB2,EDN3,TRIM28,ZNF706,LEF1,ETV4,CITED2,WNT16,OLFM1,FGFR2,FOXC2,SEMA6C,BATF,SIX2,GATA4,GATA6,GBX2,SIX4,ZSCAN10,FOXA2,RBPJ,MYOCD,JARID2,KIT,LOXL2,EPCAM,SMAD2,SMAD7,MEF2C,GLIPR2,NFATC1,PRICKLE1,PAWR,PAX2,POU5F1,DAB2IP,PTPRC,REST,LIN28A,TRIM62,TMEM100,SEMA6D,SDCBP,ZNF703,SFRP1,WNT10A,SOX2,SOX5,SOX9,…
GO: Biological Process	GO:0001892	embryonic placenta development	1.019e-07	4.265e-06	40	99	NCOA3,EOMES,ZFAT,PRDM1,ZFP36L1,CDKN1C,CDX2,HS6ST1,HAND1,HECTD1,CSF2,DNAJB6,EGFR,TRIM28,LEF1,EPAS1,ESRRB,PCDH12,CITED2,FGFR2,FOXD3,GATA2,GJB5,RBPJ,IL10,ITGA4,KRT19,ERVFRD-1,E2F7,PKD1,PLG,EGLN1,E2F8,GRHL2,SLC8A1,SPINT1,ST14,HEY1,VCAM1,FZD5
GO: Biological Process	GO:0006942	regulation of striated muscle contraction	1.068e-07	4.45e-06	36	85	ADRA1B,ADRB1,ANK2,ARG2,PDE5A,ATP1B1,CALM1,CALM2,CAMK2D,CASQ2,CAV1,CHGA,AKAP6,NKX2-5,CTGF,HDAC4,DSG2,DSP,GATA4,GJA5,GSTM2,SMAD7,MYL2,NOS1,P2RX4,PDE4B,PDE4D,PIK3CG,PLN,TRPM4,RYR2,SCN5A,ZC3H12A,SLC8A1,SLC8A3,SUMO1
GO: Biological Process	GO:0023061	signal release	1.074e-07	4.458e-06	135	498	ABAT,SYN3,ACVR2B,FAM3D,FZD4,ADORA2A,ADRA2A,AGTR1,C1QTNF3,SYT13,SLC25A5,PPFIA4,AQP1,PDE8B,AACS,STX11,BLK,BRAF,SPHK1,CACNA1A,CACNA1D,CACNA1E,CAMK2A,SYT6,BRSK2,RUNX1,SYT7,CCKAR,CD38,DGKI,CACNA2D2,CGA,NRXN3,NRXN2,EIF2AK3,RPH3AL,MYRIP,CPT1A,CREB1,CRHR1,SLC32A1,RASL10B,SNPH,RIMS3,DAB2,KCNG2,NR1H4,EDN2,EDN3,SYT16,GAL,EGFR,FGB,ATG7,UQCC2,PEX5L,BRSK1,NAAA,RAB8B,CPLX2,GATA3,FFAR4,GHRH,GHSR,GIP,GLP1R,GLRX,G…
GO: Biological Process	GO:0042327	positive regulation of phosphorylation	1.112e-07	4.599e-06	242	1003	ACVR1,ACVR2B,ADCY1,AXIN2,FZD1,FZD4,FZD7,ADRA1B,ADRA2A,ADRB2,ADRB3,AGTR1,OSBPL8,C1QTNF3,FNIP2,ANGPT1,ALS2,PLPP3,DDRGK1,SOCS1,PDE5A,EIF4G3,ATP2B4,TNFRSF14,BAK1,CCND1,TNFRSF11A,BMP1,BMP2,BMP3,KSR1,BMP7,BRAF,SPHK1,BCL10,CDK5R2,MMD2,CALM1,TNFSF18,CALM2,CAMK2D,CAMP,CAV1,CAV2,CCND3,CCNH,CCNT2,CD3E,CD4,CD36,NEURL1,CD44,CD74,CDK1,GPR37L1,WDFY2,KL,CCR7,AKAP6,CLIP3,CSF1R,CSF2,KCTD20,CTGF,RAPGEF2,RASSF2,DAB1…
GO: Biological Process	GO:0016055	Wnt signaling pathway	1.15e-07	4.738e-06	134	494	APCDD1,AXIN2,FZD1,FZD4,FZD7,IFT80,CMAHP,CUL3,CUL1,CALCOCO1,APC,AMER3,TNRC6C,PLPP3,GRHL3,CCND1,WISP1,BMP2,CALM1,CALM2,CAMK2A,CAV1,CCNE1,CD44,CDH1,CDH3,KLF4,CER1,CBY1,CLTC,COL1A1,WWTR1,CPE,TSKU,CSNK1E,CSNK1G3,NKX2-5,DAB2,ZEB2,PSMD6,MAGI2,HMGXB4,LEF1,DACT1,WNT16,GPC4,FGFR2,FOXO1,HBP1,ZBED3,NPHP3,PRICKLE2,DKK2,GPRC5B,WWOX,GATA3,GATA4,GLI3,GNAO1,GNAT2,FERMT2,RAPGEF1,IGFBP2,NKD1,RBPJ,TRABD2B,LECT2,LMX1…
GO: Biological Process	GO:0071417	cellular response to organonitrogen compound	1.187e-07	4.87e-06	139	517	AANAT,AOC1,ACTN2,ADCY1,FZD1,AGTR1,OSBPL8,AHR,AHSG,ALDOB,APLP1,GPAM,APOBEC1,AQP1,AQP9,ARG1,ASS1,SOCS1,ATP2B4,ATP6V1A,ATP6V1B2,ATP6V1C1,CA2,CAMK2A,CAPN2,CASQ2,CAV1,CAV2,NEURL1,IL1RL1,CDH1,KLF4,KL,AKAP7,COL1A1,COL1A2,AKAP6,COL6A1,BCAR1,CREB1,CRHR1,CSHL1,RAPGEF2,HDAC9,CYP11A1,DDC,NR1H4,DNMT3B,SLC26A3,EGFR,KLF3,FBN1,FOXC2,FOXO1,SH2B2,GCGR,GH1,GHR,GHSR,PPARGC1A,GLP1R,GNAS,GNG4,GNG7,GOT1,GPLD1,ADRM1,RAP…
GO: Biological Process	GO:0048638	regulation of developmental growth	1.217e-07	4.976e-06	100	343	ACACB,COLQ,CCR2,ADRB1,ADRB2,ADRB3,AHR,SEMA6A,ATRN,GPAM,STC2,AZGP1,RAB11A,WISP1,CAPN3,CTDP1,CDK1,CDH4,CACNA2D2,CGA,NTN1,NIPBL,AKAP6,CREB1,AATK,CSHL1,NKX2-5,CXADR,SEMA3E,DIO3,DRD3,BCL2L11,DSCAM,GAL,PLXNC1,EIF4G2,CTTN,IKZF1,BASP1,TRPV2,OLFM1,FGFR2,FOXC2,SEMA6C,FN1,CELF1,GATA4,GATA6,SIX4,GH1,GHR,GHRH,GHSR,GNAS,HLX,HNRNPK,IGF1,NKD1,RBPJ,L1CAM,LEP,MAPT,BCL11A,MEF2C,NCAM1,NGF,NRCAM,NTRK3,SYT2,PLS1,PLXNA…
GO: Biological Process	GO:1903034	regulation of response to wounding	1.249e-07	5.088e-06	129	472	ABAT,ABR,ASIC2,ADA,CCR2,ADORA2A,ADRA2A,ADRB2,AGTR1,AHSG,C1QTNF3,STK24,AOAH,APOA1,APOD,PLPP3,PDE5A,SERPINC1,TNFRSF11A,BCL6,BCR,CFB,BRAF,IER3,C8A,C8B,TNFSF18,TMPRSS6,CAPN3,CAV1,CD28,CD36,CD44,CD47,IL1RL1,KLF4,ACOD1,CMA1,CCR7,CNR2,CPB2,CX3CR1,CYP19A1,NR1H4,EGFR,EPHA4,ESR1,ETS1,TLR7,F2,F2R,F2RL1,F7,F11,FANCA,FGB,FOXC2,FOXP1,GPRC5B,IL17B,GATA3,FFAR4,GHSR,CREB3L3,GP1BA,GPX2,GSN,UBASH3B,HCK,HMGB1,FOXA2,…
GO: Biological Process	GO:0010769	regulation of cell morphogenesis involved in differentiation	1.282e-07	5.184e-06	107	374	ACHE,AXIN2,CCR2,SEMA6A,PREX1,APOA1,NUMB,RAB11A,SYNGAP1,BMP2,BRAF,CACNA1A,KALRN,CAMK2B,ARHGEF1,CDH4,NTN1,COL1A1,WWTR1,AATK,SIPA1L1,RAPGEF2,SEMA3E,DAB1,DAB2,ZEB2,DSCAM,PLXNC1,EIF4G2,CTTN,LEF1,EPHA4,FBLN1,TRPV2,FGB,OLFM1,SEMA6C,CIB1,FN1,OLFM4,PDLIM5,TRIOBP,LINGO1,LZTS1,FOXA2,KNDC1,L1CAM,SMAD2,SMAD7,MAPT,BCL11A,MELTF,GLIPR2,NGF,NGFR,NRCAM,NTRK2,NTRK3,PAWR,PAX2,ENPP2,PLXNA2,PPP3CA,DAB2IP,PSEN1,PTEN,PT…
GO: Biological Process	GO:0010959	regulation of metal ion transport	1.282e-07	5.184e-06	107	374	ACTN2,ADORA2A,ADRA2A,ADRB1,ADRB2,STIM2,DPP10,ANK2,ANK3,KCNAB2,STC2,ATP1B1,FXYD2,ATP2B2,ATP2B4,BAK1,BDKRB1,CACNA1D,CALM1,CALM2,CAMK2A,CAMK2B,CAMK2D,CAPN3,CASQ2,CAV1,CCKAR,CD4,SELENOK,HOMER1,AKAP7,AKAP6,CRHR1,NKX2-5,DRD3,EDN3,SGK2,GAL,STOM,F2,F2R,TRPV2,HBP1,CAB39,JPH4,GLP1R,GLRX,GNAO1,GNAQ,GNAS,GSTM2,UBASH3B,HTR2A,CACNA2D4,IGF1,IL13,ITPR1,KCNA5,KCNC1,KCNJ1,KCNMB1,KCNN2,LGALS3,DHRS7C,MTNR1B,MYO5A,NG…
GO: Biological Process	GO:0006936	muscle contraction	1.343e-07	5.41e-06	101	348	ABAT,ACTG2,ACTN2,DYSF,ADA,ADRA1D,ADRA1B,ADRA2A,ADRB1,ADRB2,ANK2,ANXA6,LMOD2,TCAP,ARG2,PDE5A,ATP1A3,ATP1B1,SPHK1,STBD1,CALD1,CALM1,CALM2,CAMK2D,CASQ2,CAV1,CHGA,CHRM2,CHRNA1,CKMT2,HOMER1,AKAP6,NKX2-5,CTGF,HDAC4,DSG2,DSP,EDN2,EDN3,MYOF,CTTN,MRVI1,F2R,FLT1,GAA,GATA4,GHSR,GJA5,GNAO1,GSTM2,MYL10,HTR1D,HTR2A,MYOCD,KCNA5,KCNJ12,KCNMA1,KNG1,SMAD5,SMAD7,MB,ARHGAP42,MYL2,PPP1R12B,NEB,NOS1,OXTR,P2RX4,PAWR,PD…
GO: Biological Process	GO:0000165	MAPK cascade	1.376e-07	5.523e-06	226	928	ACTN2,FZD4,FZD7,ADRA1B,ADRA2A,ADRB2,ADRB3,C1QTNF3,AMBP,CUL3,CUL1,ANGPT1,LEMD2,APC,APOA1,PDE5A,ATF3,TNFRSF14,TNFRSF11A,FGF17,SYNGAP1,BMP1,BMP2,BMP3,KSR1,BMP7,BRAF,BCL10,CALM1,CALM2,CAMK2A,CAMK2B,CAMK2D,ARTN,CAV1,CAV2,CD36,CD44,CD74,CDK1,GPR37L1,KLF4,KL,RASGRP3,CCR3,CCR7,NRG2,CSF1R,CSF2,CSF2RB,CTGF,RAPGEF2,RASSF2,DAB2,GADD45A,ZEB2,PSMD6,CDON,DUSP2,DUSP4,DUSP7,DUSP9,LPAR1,EDN3,RASGRP1,EGFR,TRIB1,EPH…
GO: Biological Process	GO:0061061	muscle structure development	1.386e-07	5.541e-06	169	657	ACHE,ACTN2,ACVR1,EOMES,FZD1,NLN,HEG1,MKL2,ADRB1,ADRB2,BIN1,ANGPT1,ANK2,LEMD2,BARX2,LMOD2,TCAP,ASS1,ZFHX3,ATF3,WISP1,BMP2,KLF5,BTG1,SGCE,CAMK2D,CAPN2,CAPN3,CASQ2,CAV1,CAV2,CCNT2,NEURL1,CTDP1,CDK1,CACNA2D2,CHRNA1,CBY1,HAND1,QKI,HOMER1,AKAP6,CXCL14,CREB1,CSF1R,NKX2-5,CTSB,CXADR,BOC,HDAC9,RIPOR2,HDAC4,FBXO22,CDON,DSP,S1PR1,HIVEP3,LEF1,EPAS1,SPEG,EVC,CITED2,BASP1,FGFR2,FHL2,ZBTB18,FOXC2,FLNB,ATG7,UQCC…
GO: Biological Process	GO:0042326	negative regulation of phosphorylation	1.422e-07	5.655e-06	129	473	ADORA2A,AHSG,AMBP,CUL3,ANGPT1,LEMD2,APC,APOC3,ZFYVE28,RHOH,PLPP3,SOCS1,DYNLL1,ATF3,BAK1,BDKRB1,BMP7,IER3,CALM1,CALM2,CAV1,CDKN1C,CDKN2B,SOCS6,KLF4,CACTIN,FBXO7,WWTR1,H2AFY,PPM1F,HDAC4,RASSF2,DAB2,GADD45A,DUSP2,DUSP4,DUSP7,DUSP9,CTDSP2,MLXIPL,CTDSPL,TRIB1,SPRY2,F2RL1,DACT1,FBLN1,FOXO1,CIB1,ZBED3,MBIP,HSPH1,PDCD4,GFRA2,PPARGC1A,GADD45G,GNAQ,GP1BA,RAPGEF1,PTPN5,PPP1R15B,UBASH3B,AJUBA,CD300A,FOXA2,HN…
GO: Biological Process	GO:0060548	negative regulation of cell death	1.425e-07	5.655e-06	241	1001	NCOA3,KCNH8,ASIC2,ACVR1,ADA,ADORA2A,AGTR1,AHR,ALB,ANGPT1,SLC25A5,MCFD2,ANXA4,APC,GPAM,AQP1,ARF4,TP63,ASNS,FADD,BCL6,SYNGAP1,BLK,WISP1,BMP7,BNIP1,BNIP3,BRAF,IER3,SPHK1,TAX1BP1,BCL10,CACNA1A,TNFSF18,CAPN3,CAT,CAV1,ARHGEF1,CD38,CD44,CD74,CDK1,FCMR,GPR37L1,CHGA,KLF4,CCR7,QKI,EIF2AK3,COL2A1,CHST11,CLDN7,CREB1,CRHR1,RNF7,CSF1R,CSF2,CSHL1,NKX2-5,CTGF,KDM4A,CTSB,CX3CR1,DAB2,DAD1,DAPK1,ARNT2,DLX1,NR1H4,BC…
GO: Biological Process	GO:0070838	divalent metal ion transport	1.433e-07	5.664e-06	125	455	PKD1L2,SLC25A25,ADORA2A,ADRA2A,ADRB1,ADRB2,SLC24A4,STIM2,ANK2,ANXA6,STC2,ATP1B1,ATP2B1,ATP2B2,ATP2B3,ATP2B4,BAK1,BDKRB1,CACNA1I,CACNA1A,CACNA1D,CACNA1E,CALM1,CALM2,CAMK2A,CAMK2B,CAMK2D,CAPN3,CASQ2,CAV1,CCKAR,CD4,CACNA2D2,CHRNA4,SELENOK,SLC24A2,CCR7,HOMER1,AKAP6,CRHR1,TMEM37,CTGF,CYP27B1,CACNG7,RAMP1,RAMP3,F2,F2R,CACNG3,TRPV2,CACNG5,JPH4,GAS6,GLP1R,GNAO1,GRIN2A,GRIN2B,GSTM2,UBASH3B,HTR2A,CACNA2D4,…
GO: Biological Process	GO:0042886	amide transport	1.523e-07	5.997e-06	109	384	ABAT,AOC1,ACVR2B,FAM3D,ADRA2A,C1QTNF3,SLC25A5,AQP1,AQP7,AQP9,PDE8B,AACS,BLK,BMP7,SPHK1,CA2,CACNA1A,CACNA1D,CACNA1E,BRSK2,SYT7,CCKAR,CD38,CD74,CDH17,CACNA2D2,EIF2AK3,LITAF,MYRIP,CPT1A,CRHR1,RASL10B,KCNG2,G3BP2,NR1H4,EDN3,GAL,EGFR,TLR7,FGB,ATG7,UQCC2,PEX5L,RAB8B,GHRH,GHSR,GIP,GLP1R,GLRX,GNAS,SLC38A3,GPLD1,RAPGEF4,FOXA2,HNF4A,IL6,IL10,IL18,INHBB,SLCO3A1,ITPR1,ITPR2,KCNA5,KCNB1,KCNJ11,LEP,LEPR,SMAD2,…
GO: Biological Process	GO:0007584	response to nutrient	1.574e-07	6.176e-06	68	209	ADA,FZD1,AHCY,ALB,APAF1,APOA1,APOC3,ARG1,ARSB,STC2,ASS1,AACS,SERPINC1,ATP2B1,CCND1,BMP7,CAT,CAV1,CCKAR,CCNE1,CD3E,CD4,CDKN2B,COL1A1,CYP1A1,CYP27B1,DAD1,NR1H4,DNMT3B,ERCC1,F7,ACSL1,GAS6,GATA4,GCGR,GSN,HLCS,FOXA2,TNC,IGF1,IGFBP2,IL4,LEP,LTC4S,MAPT,SLC6A19,MDM2,MGMT,MOG,NOS1,PAWR,PDK2,PLA2G4A,PPARG,UGT1A1,PTEN,PTN,RXRA,SFRP1,SLC6A4,SLC8A1,STAT1,ABCG5,TPCN2,TGFBR2,TIMP3,VCAM1,CUBN
GO: Biological Process	GO:0055065	metal ion homeostasis	1.581e-07	6.181e-06	155	593	ACO1,BTBD9,PICALM,CCR2,ADORA2A,ADRA1D,ADRA1B,SLC24A4,AGTR1,STIM2,ANK1,ANK2,ANK3,ANXA6,APLP2,STC2,CYP4F12,ATP1A3,ATP1B1,ATP2B1,ATP2B2,ATP2B3,ATP2B4,BAK1,BDKRB1,INPP4B,CACNA1I,CACNA1A,CALB2,CALM1,CALM2,CAMK2D,TMPRSS6,CAPN3,CASQ2,CAV1,CCKAR,CD4,CD36,CD38,KL,SLC24A2,CCR3,CCR4,CCR6,CCR7,CNGA1,AKAP6,CRHR1,CYP27B1,DRD3,FIS1,S1PR1,LPAR1,S1PR3,EDN2,EDN3,SGK2,EGFR,EPAS1,EPHX2,ESR1,F2,F2R,F2RL1,FTH1,CORIN,F…
GO: Biological Process	GO:0050769	positive regulation of neurogenesis	1.627e-07	6.34e-06	127	465	ACHE,CCR2,BEND6,SEMA6A,STK24,BIN1,FOXO6,ENC1,APBB1,ARSB,BRINP2,NUMB,RAB11A,BCL6,BMP2,BMP7,BRAF,SPHK1,MMD2,KALRN,CAMK2B,CBFA2T2,NEURL1,CDH4,NTN1,QKI,KIF20B,TENM4,RGS6,CSHL1,FEZ1,NKX2-5,KDM4A,RAPGEF2,CX3CR1,DAB1,DCT,ZEB2,MAGI2,FIG4,CDON,DNMT3B,DSCAM,LPAR1,EIF4G2,ELAVL4,EPHA4,ETV5,TRPV2,FN1,ANKRD1,XRCC6,GPRC5B,GATA2,GLI2,GLI3,STMN2,RAPGEF1,GRN,PTPN5,FOXA2,HNRNPK,ID2,IGF1R,IL1R1,IL6,KDR,KIT,L1CAM,MAP…
GO: Biological Process	GO:0001934	positive regulation of protein phosphorylation	1.645e-07	6.385e-06	232	959	ACVR1,ACVR2B,ADCY1,AXIN2,FZD1,FZD4,FZD7,ADRA1B,ADRA2A,ADRB2,ADRB3,AGTR1,OSBPL8,C1QTNF3,FNIP2,ANGPT1,ALS2,PLPP3,DDRGK1,SOCS1,PDE5A,EIF4G3,ATP2B4,TNFRSF14,BAK1,CCND1,TNFRSF11A,BMP1,BMP2,BMP3,KSR1,BMP7,BRAF,SPHK1,BCL10,CDK5R2,MMD2,CALM1,TNFSF18,CALM2,CAMK2D,CAMP,CAV1,CAV2,CCND3,CCNH,CCNT2,CD3E,CD4,CD36,NEURL1,CD44,CD74,CDK1,GPR37L1,WDFY2,KL,CCR7,AKAP6,CLIP3,CSF1R,CSF2,CTGF,RAPGEF2,RASSF2,DAB1,DAB2,G…
GO: Biological Process	GO:0043627	response to estrogen	1.66e-07	6.423e-06	74	234	NCOA3,ADRB2,AGTR1,AHR,APOA1,ARSB,ASS1,SOCS1,CCND1,BMP7,CA2,CAT,CAV1,CCNE1,CD4,CD38,ABCC2,COL1A1,CTGF,CYP27B1,ARNT2,DNMT3B,GAL,EGFR,RAMP3,ESR1,ETS1,F7,CITED2,FOSL2,SLC34A2,GATA3,GATA4,GATA6,GC,GH1,GHR,PPARGC1A,GLI3,GLRX,GRN,IGF1,IGFBP2,IHH,IL10,ZNF366,KCNJ11,KCNMA1,KRT19,LEP,MDM2,MMP15,MYOG,NOS1,OXTR,PAWR,PPARG,PRKCA,PTEN,PTN,ZNF703,SFRP1,SLC6A1,SLC6A4,SRD5A1,TGFB2,TGFB3,TGFBR2,TH,TIMP3,WNT5A,WNT7…
GO: Biological Process	GO:0006915	apoptotic process	1.78e-07	6.86e-06	425	1923	DPF1,NCOA3,KCNH8,ABR,ASIC2,ACTN1,ACTN2,ACVR1,ADA,CCR2,ADORA2A,UNC5A,ADRB1,ADRB2,AGTR1,AHR,SEMA6A,ALB,STK24,DYRK2,FNIP2,CUL3,CUL1,BIN1,ANGPT1,GPR65,SLC25A5,ANXA4,ANXA6,APAF1,APBB1,APC,APLP1,GPAM,AQP1,ARF4,RHOB,SHF,RUVBL1,TP63,ASNS,PDE5A,DYNLL1,ATF3,TNFRSF14,BAK1,FADD,TNFRSF11A,BCL6,SYNGAP1,BLK,BMP1,BMP2,BMP3,BMP7,BNIP1,BNIP3,BRAF,ZFP36L1,IER3,SPHK1,BTG1,TAX1BP1,BCL10,CACNA1A,TNFSF18,KALRN,CAMK2A,C…
GO: Biological Process	GO:0060485	mesenchyme development	1.872e-07	7.189e-06	81	264	ACTG2,ACVR1,AXIN2,EOMES,SEMA6A,AMH,NRP2,BMP2,BMP7,ZFP36L1,HAND1,COL1A1,WWTR1,NKX2-5,SEMA3E,DAB2,ZEB2,EDN3,TRIM28,LEF1,CITED2,BASP1,WNT16,OLFM1,FGFR2,FOXC2,SEMA6C,SIX2,GATA4,GBX2,SIX4,FOXA2,RBPJ,ITGA4,SCX,LOXL2,SMAD2,SMAD7,MDM2,MEF2C,DPPA2,GLIPR2,MYC,NFATC1,PAWR,PAX2,DAB2IP,BNC2,REST,TRIM62,TMEM100,RXRA,SEMA6D,SDCBP,ZNF703,SFRP1,NUP133,WNT10A,SOX9,SOX11,PBLD,STAT1,POFUT2,TBX1,HNF1A,TCF7L2,TCF15,TE…
GO: Biological Process	GO:0003231	cardiac ventricle development	1.952e-07	7.468e-06	47	127	FZD1,HEG1,AHR,PRDM1,HAND1,HECTD1,CPE,NKX2-5,TMEM65,DSP,CITED2,FGFR2,FOXC2,SUFU,GATA3,GATA4,GJA5,ID2,RBPJ,MYOCD,LRP2,LTBP1,SMAD7,MDM2,MEF2C,MYL2,NFATC1,EGLN1,PROX1,GRHL2,RXRA,RYR2,SALL1,SCN5A,CHD7,SOX4,SOX11,TBX3,TGFB2,HEY1,TPM1,RBM15,WNT5A,WNT11,CXCR4,SALL4,NPRL3
GO: Biological Process	GO:0006066	alcohol metabolic process	1.961e-07	7.476e-06	114	408	ACHE,ACLY,ADH7,SLC44A5,OSBPL1A,OSBPL5,PLA2G10,DEGS2,ALDH1B1,ALDH3A2,APLP2,APOA1,APOA4,APOB,MBTPS1,INPP4B,BHMT,BMP2,SPHK1,CALM1,CALM2,CAT,CDS1,PCTP,MINPP1,TKFC,PPIP5K1,CYP1A1,CYP1B1,CYP8B1,CYP11A1,CYP17A1,CYP19A1,CYP27B1,CYP51A1,DAB2,DBH,CYB5R3,NR1H4,ENPP6,EPHX2,FABP5,FGF1,FGF7,ACAA2,IP6K3,GC,COQ2,GFI1,GK,DGAT2,EBPL,GOT1,GPLD1,SGMS2,ACER1,ENPP7,IGF1,IL4,IMPA2,INPP5A,INPP5D,INPPL1,INSIG1,KCNMA1,LEP…
GO: Biological Process	GO:0001701	in utero embryonic development	1.978e-07	7.516e-06	116	417	NCOA3,ACVR1,ADA,EOMES,HEG1,MKL2,CUL3,ZFAT,ANGPT1,APBA2,ALS2,APOB,ATP1B1,PRDM1,BMP2,ZFP36L1,CAPN2,RUNX1,CCNB2,CDH1,CDKN1C,CDX2,HS6ST1,HAND1,HECTD1,EIF4E2,CSF2,ZFP42,DAB2,DAD1,GINS1,SEC24D,ARNT2,BCL2L11,DNAJB6,EGFR,TRIM28,LEF1,EPAS1,SPEG,ESRRB,PCDH12,CITED2,FGFR2,ZBTB18,SLC34A2,FOXD3,FUT8,GATA1,GATA2,GATA3,GATA4,GATA6,GJB3,GJB5,GLI2,GLI3,RRP7A,GRN,GRIN2B,FOXA2,HSD17B2,IGF1,RBPJ,IHH,IL10,ITGA4,KRT19…
GO: Biological Process	GO:0003007	heart morphogenesis	2.104e-07	7.967e-06	78	252	ACVR1,AXIN2,FZD1,HEG1,MKL2,AHR,ANGPT1,LEMD2,TCAP,BMP2,DNAAF1,HAND1,NIPBL,COL2A1,COL5A1,CPE,NKX2-5,DSP,S1PR1,CITED2,WNT16,OLFM1,FGFR2,FHL2,FOXC2,NPHP3,LBX1,ANKRD1,SUFU,GAA,GATA3,GATA4,GATA6,GJA5,ID2,RBPJ,IHH,JUN,SMAD7,MDM2,MEF2C,MYL2,NFATC1,EGLN1,POU5F1,PROX1,AHI1,PSEN1,TMEM100,GRHL2,RXRA,RYR2,CHD7,SLC8A1,PARVA,SOS1,SOX4,SOX9,SOX11,PLXND1,TBXT,TBX1,TBX3,TEAD1,DICER1,TGFB2,TGFB3,TH,THBS1,HEY1,TPM1,…
GO: Biological Process	GO:0072511	divalent inorganic cation transport	2.12e-07	7.997e-06	125	458	PKD1L2,SLC25A25,ADORA2A,ADRA2A,ADRB1,ADRB2,SLC24A4,STIM2,ANK2,ANXA6,STC2,ATP1B1,ATP2B1,ATP2B2,ATP2B3,ATP2B4,BAK1,BDKRB1,CACNA1I,CACNA1A,CACNA1D,CACNA1E,CALM1,CALM2,CAMK2A,CAMK2B,CAMK2D,CAPN3,CASQ2,CAV1,CCKAR,CD4,CACNA2D2,CHRNA4,SELENOK,SLC24A2,CCR7,HOMER1,AKAP6,CRHR1,TMEM37,CTGF,CYP27B1,CACNG7,RAMP1,RAMP3,F2,F2R,CACNG3,TRPV2,CACNG5,JPH4,GAS6,GLP1R,GNAO1,GRIN2A,GRIN2B,GSTM2,UBASH3B,HTR2A,CACNA2D4,…
GO: Biological Process	GO:0010035	response to inorganic substance	2.232e-07	8.394e-06	147	559	CPNE2,AANAT,ABAT,AOC1,ACO1,ADA,ADCY1,ALB,ALDOB,STK24,ANK3,APBB1,GPAM,APOA4,APOB,APOBEC1,AQP1,AQP9,ARG1,RHOB,ASS1,ATP2B4,BAK1,CCND1,BMP7,BNIP3,BRAF,SPHK1,CA2,CALM1,CALM2,CAMK2B,CAMK2D,CAPN3,CASQ2,CAT,CAV1,CD14,CD36,CDK1,CDH1,GPR37L1,KLF4,CCR7,EIF2AK3,HOMER1,COL1A1,CPOX,CREB1,CYP1A1,CYP1B1,CYP11A1,CYP27B1,EGFR,SLC25A13,LEF1,ERCC6,ETS1,ADGRV1,FABP1,FGB,FOXO1,FBLN5,FN1,FNTB,HSPH1,GCH1,GIP,PPARGC1A,GL…
GO: Biological Process	GO:0002573	myeloid leukocyte differentiation	2.304e-07	8.631e-06	69	215	GFI1B,APC,FADD,TNFRSF11A,INPP4B,CA2,CAMK4,RUNX1,TJP2,CCR7,BATF2,CREB1,CSF1R,CSF2,SH3PXD2A,RASSF2,TSPAN2,LEF1,TRIB1,LRRC17,IKZF1,F2RL1,CITED2,BATF,FAM213A,PPARGC1B,FSHB,FOXP1,GATA1,GATA2,GATA3,GNAS,LILRB4,UBASH3B,HCLS1,ID2,RBPJ,IL4,INPP5D,IRF4,ITGAM,JUN,KIT,CD109,MEF2C,MITF,OSTM1,MYC,NFATC1,SNX10,TMEM64,PPARG,PRKCA,PSEN1,SIGLEC15,RELB,SFRP1,PRDM16,SRC,PLCB1,TFE3,TGFBR2,VEGFA,CD300LF,DCSTAMP,FAM20C…
GO: Biological Process	GO:0002520	immune system development	2.447e-07	9.137e-06	229	949	ACTN1,ADA,PICALM,ADD2,EOMES,FZD7,CCR2,GFI1B,MAD1L1,AHR,PREX1,ZFAT,ANGPT1,ANK1,KCNAB2,APC,TNRC6C,RHOH,BAK1,FADD,TNFRSF11A,BCL6,INPP4B,PRDM1,BRAF,ZFP36L1,ZFP36L2,CA2,TNFSF18,CAMK4,RNF8,ARTN,RUNX1,RUNX3,CD2,CD3E,CD4,CD8A,CD28,CCNB2,TNFSF8,CD44,CD74,CDH17,CDKN1C,CDKN2B,CD83,KLF4,ACOD1,FBXO7,TJP2,CCR4,CCR7,HECTD1,BATF2,CREB1,APOBEC3B,CSF1R,CSF2,CSF3R,SH3PXD2A,NKX2-5,CTLA4,HDAC9,HDAC4,RASSF2,SIRPA,BCL2…
GO: Biological Process	GO:0055080	cation homeostasis	2.675e-07	9.926e-06	173	682	ACO1,BTBD9,PICALM,CCR2,ADORA2A,ADRA1D,ADRA1B,SLC24A4,AGTR1,STIM2,ANK1,ANK2,ANK3,ANXA6,APLP2,STC2,CYP4F12,ATP1A3,SLC4A4,ATP1B1,ATP2B1,ATP2B2,ATP2B3,ATP2B4,ATP4B,ATP6V1A,ATP6V1B2,ATP6V1C1,BAK1,BDKRB1,INPP4B,CACNA1I,CA2,CA12,CACNA1A,CALB2,CALM1,CALM2,CAMK2D,TMPRSS6,CAPN3,CASQ2,CAV1,CCKAR,CD4,CD36,CD38,KL,SLC24A2,CCR3,CCR4,CCR6,CCR7,CNGA1,AKAP6,SLC4A8,CRHR1,CYP27B1,SLC26A3,DRD3,FIS1,S1PR1,LPAR1,S1PR3…
GO: Biological Process	GO:0015833	peptide transport	2.686e-07	9.926e-06	102	357	ABAT,ACVR2B,FAM3D,ADRA2A,C1QTNF3,SLC25A5,AQP1,PDE8B,AACS,BLK,BMP7,SPHK1,CA2,CACNA1A,CACNA1D,CACNA1E,BRSK2,SYT7,CCKAR,CD38,CD74,CDH17,CACNA2D2,EIF2AK3,LITAF,MYRIP,CPT1A,CRHR1,RASL10B,KCNG2,G3BP2,NR1H4,EDN3,GAL,EGFR,TLR7,FGB,ATG7,UQCC2,PEX5L,RAB8B,GHRH,GHSR,GIP,GLP1R,GLRX,GNAS,GPLD1,RAPGEF4,FOXA2,HNF4A,IL6,IL10,IL18,INHBB,SLCO3A1,ITPR1,ITPR2,KCNA5,KCNB1,KCNJ11,LEP,LEPR,SMAD2,MTNR1B,MYO5A,NNAT,NOS1,…
GO: Biological Process	GO:0090596	sensory organ morphogenesis	2.686e-07	9.926e-06	88	296	ABR,TTC8,AQP1,TCAP,GRHL3,ATP2B2,BAK1,BCR,PRDM1,PROM1,BMP7,NTN1,NIPBL,COL2A1,COL5A1,TSKU,LHFPL5,CDON,NR2E3,DSCAM,TSHZ1,EPHB1,SPRY2,IRX5,IKZF1,CITED2,FBN1,FBN2,WNT16,FGFR2,PRRX2,FLT1,SIX2,GATA2,GATA3,GBX2,SIX4,GFI1,GLI2,GLI3,GNAT2,HOXA1,NKD1,IHH,INSIG1,KDR,LHX1,MEIS1,CLIC5,MYC,NTRK2,ROR2,OTX2,PAX2,PRRX1,SDK2,FAT3,PPP2R3A,BHLHE23,PRKCI,PROX1,AHI1,CASZ1,PTN,SOBP,RPL38,SALL1,CHRNA9,CHD7,LRIG3,IFT122,S…
GO: Biological Process	GO:0042060	wound healing	2.729e-07	1.005e-05	149	570	ABAT,ASIC2,ACTN1,DYSF,FZD7,CCR2,ADORA2A,ADRA2A,ADRB1,ADRB2,APOD,AQP1,RHOB,PLPP3,SERPINC1,GRHL3,PROZ,DDR1,TMPRSS6,CAPN3,CAV1,PAPSS2,SYT7,CD36,ENTPD1,CD44,DGKI,CDH3,COL1A1,COL1A2,COL5A1,CPB2,GATA5,GNA14,CXADR,DGKG,DSP,MYOF,EGFR,ELK3,SERPINA10,ETS1,F2,F2R,F2RL1,F2RL2,F5,F7,F10,F11,FBLN1,FGB,FGF7,VAV3,CLEC10A,FOXC2,FN1,FNTB,SH2B2,GAP43,GAS6,GATA1,GATA2,GATA3,GATA4,GATA6,GLI3,GNAQ,GNAS,GP1BA,GPR4,GSN,…
GO: Biological Process	GO:0001763	morphogenesis of a branching structure	2.917e-07	1.07e-05	74	237	NCOA3,ACVR1,AGTR1,AHR,ANGPT1,TP63,BAK1,PRDM1,BMP2,BMP7,DDR1,CD44,CDH1,DLG5,COL13A1,CPE,SEMA3E,LEF1,SPRY2,ESR1,ETV4,ETV5,CITED2,FGF1,FGF7,FGFR2,FOXC2,FLT1,SIX2,GBX2,SIX4,GLI2,GLI3,FOXA2,HNRNPK,TNC,IGF1,IHH,IL6,IL10,KDR,LHX1,MYC,PAX2,PBX1,PKD1,PROX1,LAMA1,GRHL2,RXRA,ESRP2,SALL1,SFRP1,SOX2,SOX9,SPINT1,SRC,PLXND1,ST14,SULF1,TBX1,TBX3,HNF1B,DICER1,TFAP2C,TGFBR2,NKX2-1,VEGFA,RBM15,WNT5A,CTNNBIP1,PAX8,C…
GO: Biological Process	GO:0072073	kidney epithelium development	3.077e-07	1.125e-05	52	148	ACAT1,AGTR1,ARG2,BMP2,PROM1,BMP7,CAT,CD44,CER1,WWTR1,HS2ST1,MAGI2,EPHA4,CITED2,BASP1,FGF1,FGFR2,FOXJ1,FOXC2,SIX2,GATA3,SIX4,GLI3,CXCR2,LHX1,EPCAM,SMAD2,SMAD5,SMAD7,SMAD9,MEF2C,MYC,NPHS1,PAX2,PBX1,PKD1,POU3F3,IRX3,IRX1,AHI1,PTPRO,KIF26B,SALL1,FMN1,SFRP1,SOX9,STAT1,HNF1B,VEGFA,WNT11,CTNNBIP1,PAX8
GO: Biological Process	GO:0098771	inorganic ion homeostasis	3.229e-07	1.177e-05	176	698	ACO1,BTBD9,PICALM,CCR2,ADORA2A,ADRA1D,ADRA1B,SLC24A4,AGTR1,STIM2,ANK1,ANK2,ANK3,ANXA6,APLP2,STC2,CYP4F12,ATP1A3,SLC4A4,ATP1B1,ATP2B1,ATP2B2,ATP2B3,ATP2B4,ATP4B,ATP6V1A,ATP6V1B2,ATP6V1C1,BAK1,BDKRB1,INPP4B,CACNA1I,CA2,CA12,CACNA1A,CALB2,CALM1,CALM2,CAMK2D,TMPRSS6,CAPN3,CASQ2,CAV1,CCKAR,CD4,CD36,CD38,KL,SLC24A2,CCR3,CCR4,CCR6,CCR7,ABCC2,CNGA1,AKAP6,SLC4A8,CRHR1,CYP27B1,SLC26A3,DRD3,FIS1,S1PR1,LPAR1…
GO: Biological Process	GO:0003205	cardiac chamber development	3.279e-07	1.191e-05	58	172	ACVR1,FZD1,HEG1,AHR,ANK2,PRDM1,HAND1,HECTD1,CPE,NKX2-5,TMEM65,DSP,CITED2,FGFR2,FHL2,FOXC2,NPHP3,SUFU,GATA3,GATA4,GATA6,GJA5,ID2,RBPJ,MYOCD,LRP2,LTBP1,SMAD7,MDM2,MEF2C,MYH10,MYL2,NFATC1,PCSK5,EGLN1,PROX1,GRHL2,RXRA,RYR2,SALL1,SCN5A,CHD7,PARVA,SOS1,SOX4,SOX11,PLXND1,TBX1,TBX3,TGFB2,HEY1,TPM1,RBM15,WNT5A,WNT11,CXCR4,SALL4,NPRL3
GO: Biological Process	GO:0061138	morphogenesis of a branching epithelium	3.311e-07	1.199e-05	70	221	NCOA3,ACVR1,AGTR1,AHR,ANGPT1,TP63,BAK1,BMP2,BMP7,DDR1,CD44,CDH1,DLG5,SEMA3E,LEF1,SPRY2,ESR1,ETV4,ETV5,CITED2,FGF1,FGF7,FGFR2,FOXC2,FLT1,SIX2,GBX2,SIX4,GLI2,GLI3,FOXA2,TNC,IGF1,IHH,IL6,IL10,KDR,LHX1,MYC,PAX2,PBX1,PKD1,PROX1,LAMA1,GRHL2,RXRA,ESRP2,SALL1,SFRP1,SOX2,SOX9,SPINT1,SRC,PLXND1,ST14,SULF1,TBX1,TBX3,HNF1B,DICER1,TFAP2C,TGFBR2,NKX2-1,VEGFA,RBM15,WNT5A,CTNNBIP1,PAX8,CXCR4,FZD5
GO: Biological Process	GO:0001101	response to acid chemical	3.454e-07	1.246e-05	105	372	AANAT,FZD4,FZD7,ALDOB,APOB,APOC3,AQP1,ARG1,ASNS,ASS1,AACS,BRINP2,SOCS1,ATP2B4,CAPN2,CAT,RUNX1,CD36,CD38,NEURL1,CDH1,KLF4,SLC22A6,CCR7,ABCC2,COL1A1,COL1A2,COL6A1,CPT1A,CREB1,CTGF,CYP17A1,CYP27B1,NR1H4,DNMT3B,EGFR,ACSL1,FOXO1,FN1,GATA4,GIP,PPARGC1A,DGAT2,GNAS,GRIN2A,GSN,PTPN5,HLCS,HNRNPK,HOXA1,HSD17B2,TNC,IGF1R,IGFBP2,IL6,KCNMB1,IPO5,LEP,LIPC,MEF2C,MGMT,MOG,ACER2,MYOG,NGF,NTRK2,NTRK3,P2RY6,PAX2,PIK…
GO: Biological Process	GO:1902531	regulation of intracellular signal transduction	3.499e-07	1.255e-05	395	1781	ABR,FRMD7,ADA,TRIM59,FZD4,FZD7,PLEKHG1,ADRA1B,ADRA2A,ADRB1,ADRB2,ADRB3,ARHGAP31,AGTR1,OSBPL8,C1QTNF3,ARHGAP20,PREX1,DYRK2,AMBP,CUL3,ANGPT1,HIPK4,LEMD2,APC,ALS2,APOA1,CASTOR2,APOC3,DENND1A,RHOB,RHOH,TP63,DDRGK1,SOCS1,PDE5A,ATF3,ATP2B4,TNFRSF14,FADD,TNFRSF11A,BCL6,BCR,INPP4B,FGF17,SYNGAP1,BMP1,BMP2,BMP3,KSR1,BMP7,BRAF,IER3,BST2,SPHK1,BCL10,MMD2,CALM1,TNFSF18,CALM2,KALRN,CAMK2D,CAPN3,CASQ2,CAT,CAV1,…
GO: Biological Process	GO:1902533	positive regulation of intracellular signal transduction	3.501e-07	1.255e-05	230	958	FRMD7,ADA,FZD4,FZD7,ADRA1B,ADRA2A,ADRB1,ADRB2,ADRB3,AGTR1,OSBPL8,C1QTNF3,ANGPT1,ALS2,APOA1,DDRGK1,SOCS1,PDE5A,TNFRSF14,FADD,TNFRSF11A,BMP2,KSR1,BRAF,BST2,SPHK1,BCL10,MMD2,CALM1,TNFSF18,CALM2,CAMK2D,CAT,CAV1,CAV2,CD3E,CD4,CD8A,CD28,CD36,CD44,DGKI,CD74,CDK1,CDH13,GPR37L1,KL,CCR7,EIF2AK3,AKAP6,LITAF,AKAP12,CSF1R,CSF2,IKBKE,CTGF,RAPGEF2,PUM1,CYP1B1,RASSF2,DAB2,GADD45A,ZEB2,TRAT1,TNFSF15,CDON,BCL2L11,…
GO: Biological Process	GO:0001933	negative regulation of protein phosphorylation	3.623e-07	1.293e-05	117	426	ADORA2A,AHSG,AMBP,CUL3,ANGPT1,LEMD2,APC,ZFYVE28,PLPP3,SOCS1,ATF3,BAK1,BDKRB1,BMP7,CALM1,CALM2,CAV1,CDKN1C,CDKN2B,SOCS6,KLF4,CACTIN,FBXO7,WWTR1,H2AFY,PPM1F,RASSF2,DAB2,GADD45A,DUSP2,DUSP4,DUSP7,DUSP9,CTDSP2,MLXIPL,CTDSPL,TRIB1,SPRY2,F2RL1,DACT1,FBLN1,FOXO1,CIB1,ZBED3,MBIP,HSPH1,PDCD4,GFRA2,PPARGC1A,GADD45G,GNAQ,GP1BA,RAPGEF1,PTPN5,PPP1R15B,UBASH3B,CD300A,HNF4A,HSPA4,IGF1,IGF1R,MYOCD,IL6,IL18,INPPL…
GO: Biological Process	GO:0007626	locomotory behavior	3.632e-07	1.293e-05	73	234	ABAT,BTBD9,FZD4,ADORA2A,ADRA1B,APBA2,APLP2,ALS2,ASTN1,ZFHX3,ATP1A3,ATP2B2,CACNA1A,CACNA1E,CHRNA4,CRHR1,GIGYF2,PUM1,DAB1,DBH,FIG4,DPP4,DRD3,DSCAM,ELAVL4,EN1,RCAN2,EPHA4,EPS8,ETV5,NCOA2,ATG7,GAA,GPRC5B,GIP,GNAO1,GNG7,GRIN2A,OLFM2,FOXA2,ID2,KCNMA1,LEPR,LMX1A,LMX1B,MAPT,MC3R,MEIS1,MYO5A,NGF,NPAS2,NPC1,OPRD1,OPRM1,MAPK10,PTEN,CLN6,FEZF2,SOBP,FIGN,CHD7,PREX2,SLC22A5,SNAP25,CDH23,CNTN2,AGTPBP1,TH,NKX2-1…
GO: Biological Process	GO:0050848	regulation of calcium-mediated signaling	3.652e-07	1.296e-05	35	85	ADA,ATP2B4,CALM1,CALM2,CAMK2D,CASQ2,CD3E,CD4,CD8A,CDH13,SELENOK,CMKLR1,AKAP6,TRAT1,RCAN2,CIB1,JPH4,GSTM2,IGF1,ITPR1,KDR,L1CAM,MYO5A,NCAM1,NEUROD2,NOS1,P2RX4,PDE4D,PLEK,PLN,TMEM100,CCL4,SYK,JPH2,JPH3
GO: Biological Process	GO:0032386	regulation of intracellular transport	3.699e-07	1.308e-05	170	671	ACTL6A,ACTN2,BTBD9,AXIN2,FZD1,FZD7,C1QTNF3,DYRK2,ANGPT1,ANK2,ANK3,SLC25A5,RANBP3,ANXA13,APOD,CHCHD4,RUVBL1,TP63,DYNLL1,MBTPS1,BAK1,BDKRB1,INPP4B,BMP7,BRAF,IER3,BST2,SPHK1,RAB29,CALM1,CALM2,CAMK4,CAMK2D,CAPN3,BRSK2,CASQ2,CAV1,CD4,CD36,CDK1,CDH1,RHOU,AKAP6,LITAF,PKDCC,WWTR1,KIF20B,CRHR1,CTSK,RIMS3,DAB2,G3BP2,FAM20B,BCL2L11,FIS1,EGFR,TRIM28,STOM,TLR7,F2,F2R,DACT1,WDR75,ACAA2,CIB1,ZBED3,KHDRBS1,SUFU,…
GO: Biological Process	GO:0010817	regulation of hormone levels	3.908e-07	1.378e-05	144	550	AANAT,ABAT,ACVR2B,FAM3D,FZD4,ADH7,ADRA2A,AGTR1,C1QTNF3,ALDH9A1,SLC25A5,AQP1,STC2,PDE8B,AACS,BLK,BMP2,CACNA1A,CACNA1D,CACNA1E,BRSK2,RUNX1,SYT7,CCKAR,CD38,CACNA2D2,CGA,CMA1,ABCC2,BACE2,EIF2AK3,MYRIP,CPE,CPT1A,CREB1,CRHR1,CSHL1,RASL10B,CYP1A1,CYP1B1,CYP11A1,CYP17A1,CYP19A1,DAB2,KCNG2,DIO1,DIO3,NR1H4,EDN2,EDN3,GAL,EGFR,SCPEP1,HSD17B14,ENPEP,ESR1,GCNT4,FGB,ATG7,UQCC2,PEX5L,FSHB,CORIN,NR5A1,RAB8B,GATA3…
GO: Biological Process	GO:0015718	monocarboxylic acid transport	4.095e-07	1.439e-05	57	169	ABAT,ACACB,PLA2G10,ALB,ABCD2,AQP9,TNFRSF11A,CACNA1A,SLC16A5,CD36,SLC22A13,SLC10A6,ABCC2,CPT1A,SLC32A1,NR1H4,DRD3,ABCC4,FABP1,FABP2,FABP6,ACSL1,NCOA2,MPC1,ACSL5,SLC16A12,GOT2,SLC27A2,SLCO2B1,SLCO3A1,LEP,SLC16A14,MYC,NOS2,P2RX4,ATP8B1,PLA2G4A,PPARA,PPARG,CROT,PRKAA2,ABCD3,RXRA,SLC6A1,SLC6A11,SLC6A12,SLC6A13,SLC10A1,SLCO2A1,SLC22A5,SYK,HNF1A,THBS1,TRH,LCN12,NMUR2,SLC16A9
GO: Biological Process	GO:0070482	response to oxygen levels	4.185e-07	1.466e-05	97	338	ABAT,ADA,ADRB2,AHCY,APAF1,AQP1,STC2,ATP1B1,BACH1,BMP2,BMP7,BNIP3,CA9,CAMK2D,CAPN2,CAT,CAV1,PDLIM1,CD38,CHRNA4,COL1A1,CLDN3,RWDD3,CREB1,CRHR1,CTGF,CYBB,CYP1A1,ARNT2,DNMT3B,DPP4,LPAR1,EPAS1,ERCC3,ETS1,FABP1,CITED2,ANGPT4,ACAA2,FOXO1,FLT1,ATG7,FOSL2,ANKRD1,GATA6,PPARGC1A,AJUBA,IGF1,RBPJ,MYOCD,IL18,ITPR1,ITPR2,KCNA5,KCNK3,KCNMA1,KDR,LEP,LIPC,LOXL2,MB,MDM2,NOS1,NOS2,OPRD1,OXTR,PLAU,POLG,EGLN1,PPARA,PP…
GO: Biological Process	GO:0048871	multicellular organismal homeostasis	4.302e-07	1.502e-05	106	378	ABAT,ABCA4,ACACB,BTBD9,ADCY1,CCR2,ADRB1,ADRB2,ADRB3,AHSG,ADGRF5,ALB,AQP1,AQP4,AQP7,TP63,CYP4F12,GRHL3,AZGP1,RAB11A,TNFRSF11A,PROM1,CA2,CLDN1,CCKAR,LDB2,CD36,CD38,CDH1,CDH3,HOMER2,HOMER1,COL2A1,RAB3D,CSF1R,GIGYF2,CTGF,CTSK,CXADR,CYP19A1,DBH,S1PR1,EDN2,MLXIPL,EGFR,EPAS1,ERCC6,ADGRV1,F2R,FGF7,FOXO1,PPARGC1B,NPHP3,FSHB,GATA1,GATA2,PPARGC1A,GNAS,GPX2,UBASH3B,HTR2A,IHH,INPP5D,SCX,KCNJ1,KDR,LEPR,LYZ,MC3…
GO: Biological Process	GO:0099536	synaptic signaling	4.457e-07	1.551e-05	173	687	ABAT,SYN3,ASIC2,ACHE,COLQ,ADORA2A,ADRB1,LRFN2,ADRB2,SYT13,PPFIA4,APBA2,ALS2,STX11,ATP2B2,RAB11A,SYNGAP1,BRAF,SPHK1,BSN,CA2,CACNA1A,CACNA1E,KALRN,CAMK4,CAMK2A,CAMK2B,SYT6,CAV2,CBLN1,SYT7,CD38,NEURL1,DGKI,LGI1,DLGAP2,DLGAP1,CACNA2D2,CHRM2,CHRNA1,CHRNA2,CHRNA4,NRXN3,NRXN2,SLC24A2,HOMER1,CNR2,RPH3AL,GABBR2,CREB1,CRHR1,SLC32A1,SIPA1L1,RAPGEF2,CX3CR1,SNPH,RIMS3,DAPK1,DBH,CNIH3,SV2B,DLG2,DRD3,EDN3,SYT16…
GO: Biological Process	GO:0030278	regulation of ossification	4.473e-07	1.552e-05	66	206	ACVR1,ACVR2B,AXIN2,FZD1,ADRB2,AHSG,APC,TP63,BMP2,BMP7,KL,NOCT,NIPBL,PKDCC,HDAC4,RASSF2,CYP27B1,S1PR1,TOB1,FBN2,FGFR2,SUCO,SUFU,SIX2,GATA1,GDF10,GLI3,GNAS,TWIST2,TMEM119,ID2,ID4,IGF1,RBPJ,IL6,SMAD5,MATN1,MEF2C,NELL1,NFATC1,DDR2,RFLNA,PBX1,PLA2G4A,TMEM64,PRKD1,TRPM4,SFRP1,BMP2K,SLC8A1,SOX2,SOX9,SOX11,ZHX3,TGFB2,TGFB3,HEY1,VEGFA,FNDC3B,WNT5A,RFLNB,ZBTB16,FAM20C,CTNNBIP1,UCMA,ANO6
GO: Biological Process	GO:0048562	embryonic organ morphogenesis	4.981e-07	1.722e-05	94	326	ABR,ACVR1,DSCAML1,TCAP,GRHL3,ATP2B2,BCR,BMP7,DNAAF1,HAND1,NTN1,NIPBL,COL2A1,MTHFD1L,CHST11,LHFPL5,NKX2-5,TSHZ1,SPRY2,IRX5,CITED2,FBN1,FBN2,WNT16,FGFR2,PRRX2,FOXC2,NPHP3,LBX1,SUFU,SIX2,GATA2,GATA3,GATA4,GBX2,SIX4,GFI1,GLI2,GLI3,GNAS,TWIST2,HLX,HOXA1,HOXC9,ID2,RBPJ,IHH,INSIG1,LHX1,SMAD2,MEF2C,CLIC5,MTHFD1,MYC,ROR2,OTX2,PAX2,PAX5,PRRX1,PROX1,AHI1,PSEN1,SOBP,RPL38,GRHL2,RYR2,SALL1,CHRNA9,CHD7,LRIG3,S…
GO: Biological Process	GO:0045859	regulation of protein kinase activity	5.582e-07	1.924e-05	191	775	ACVR2B,ADCY1,AXIN2,FZD4,ADORA2A,ADRA2A,ADRB2,AGTR1,OSBPL8,AHSG,CUL3,ANGPT1,APC,APLP2,ALS2,ZFYVE28,SOCS1,PDE5A,ATP2B4,BAK1,CCND1,TNFRSF11A,BMP2,BMP7,BRAF,BCL10,CDK5R2,MMD2,CALM1,CALM2,CAV1,CCND3,CCNE1,CCNH,CCNT2,CD4,NEURL1,CD74,CDK1,CDC25A,CDKN1C,CDKN2B,SOCS6,FBXO7,CCR7,AKAP6,WWTR1,H2AFY,CSF1R,PPM1F,RAPGEF2,RASSF2,DAB1,DAB2,GADD45A,ZEB2,TNFSF15,DUSP2,DUSP4,DUSP7,DUSP9,LPAR1,EDN3,RASGRP1,EGFR,EMP2,…
GO: Biological Process	GO:0060412	ventricular septum morphogenesis	5.75e-07	1.976e-05	18	31	FZD1,NKX2-5,CITED2,FGFR2,GJA5,ID2,SMAD7,NFATC1,EGLN1,PROX1,SOX4,SOX11,TBX3,TGFB2,HEY1,RBM15,WNT5A,WNT11
GO: Biological Process	GO:0030217	T cell differentiation	5.782e-07	1.98e-05	75	245	ADA,EOMES,FZD7,CCR2,PREX1,APC,RHOH,FADD,BCL6,BRAF,ZFP36L1,ZFP36L2,TNFSF18,CAMK4,CD2,CD3E,CD4,CD8A,CD28,TNFSF8,CD44,CD74,CD83,CCR7,CTLA4,DTX1,RASGRP1,LEF1,IKZF1,FANCA,FOXJ1,BATF,FOXP1,CARD11,GATA3,GADD45G,GLI2,GLI3,ADRM1,HLX,HMGB1,IHH,IL2RA,IL4,IL6,IRF4,ITK,KIT,LEP,LEPR,BCL11A,MYB,PRKCZ,PTPRC,RAG2,RELB,RPL22,SATB1,CHD7,SOS1,SOX4,SPN,GIMAP1,STAT6,SYK,TCF7,HS1BP3,DICER1,TGFBR2,TXK,VAV1,CYP26B1,BCL11…
GO: Biological Process	GO:1902105	regulation of leukocyte differentiation	5.916e-07	2.019e-05	82	275	ADA,CCR2,GFI1B,APC,FADD,BCL6,INPP4B,PRDM1,CA2,TNFSF18,CAMK4,RUNX1,CD2,CD28,CD44,CD74,CD83,FBXO7,TJP2,CCR7,CREB1,CSF1R,CTLA4,RASSF2,DTX1,RASGRP1,LEF1,TRIB1,LRRC17,IKZF1,FANCA,FOXJ1,FAM213A,PPARGC1B,FSHB,FOXP1,CARD11,GAS6,GATA2,GATA3,GLI2,GLI3,GNAS,LILRB4,ADRM1,NFAM1,UBASH3B,HCLS1,HLX,HMGB1,ID2,IHH,IL2RA,IL4,IL6,IL15RA,INPP5D,IRF4,JUN,LGALS3,MITF,MYB,MYC,TMEM64,PRKCA,PRKCZ,SIGLEC15,PTPRC,IKZF3,SFRP…
GO: Biological Process	GO:0060993	kidney morphogenesis	5.937e-07	2.02e-05	39	101	AGTR1,AHR,BMP2,BMP7,CD44,GCNT3,WWTR1,HS2ST1,GCNT4,CITED2,BASP1,FGF1,FOXJ1,NPHP3,SIX2,GATA3,SIX4,GLI3,LHX1,MYC,PAX2,PBX1,PKD1,IRX3,IRX1,AHI1,KIF26B,SALL1,FMN1,FRAS1,SOX4,SOX9,STAT1,HNF1A,HNF1B,VEGFA,WNT11,CTNNBIP1,PAX8
GO: Biological Process	GO:0043410	positive regulation of MAPK cascade	6.453e-07	2.189e-05	137	522	FZD4,FZD7,ADRA1B,ADRA2A,ADRB2,ADRB3,C1QTNF3,ANGPT1,PDE5A,TNFRSF14,TNFRSF11A,BMP2,KSR1,BRAF,BCL10,CAMK2D,CAV2,CD36,CD44,CD74,CDK1,GPR37L1,KL,CCR7,CSF1R,CTGF,RAPGEF2,RASSF2,DAB2,GADD45A,ZEB2,CDON,DUSP7,DUSP9,LPAR1,EDN3,RASGRP1,EGFR,EPHA4,SPRY2,ERCC6,ESR1,F2R,F2RL1,WNT16,FGB,FGF1,FGF4,FGFR2,FLT1,CIB1,GAS6,MAP3K20,FFAR4,GH1,GHR,GADD45G,RAPGEF1,GRM4,AVPI1,AJUBA,HMGB1,SCIMP,HTR2A,IGF1,IGF1R,IL6,JUN,KDR…
GO: Biological Process	GO:0071559	response to transforming growth factor beta	6.511e-07	2.202e-05	72	233	ACVR1,APAF1,APOA1,ARG1,ZFHX3,BMP2,CAV1,CAV2,RUNX1,RUNX3,CDH5,CDKN1C,CDKN2B,COL1A1,COL1A2,COL4A2,ONECUT2,CHST11,CREB1,CX3CR1,ADAMTSL2,DAB2,CITED2,FBN1,FBN2,FN1,ANKRD1,FSHB,FUT8,WWOX,GDF10,PPARGC1A,FERMT2,HPGD,MYOCD,IL1R1,ING2,SCX,JUN,LTBP1,LTBP2,SMAD2,SMAD5,SMAD7,SMAD9,CD109,MEF2C,PDE3A,PPM1A,PRKCZ,SKOR2,SDCBP,ZNF703,SFRP1,PDGFD,WNT10A,PRDM16,SOX5,SOX9,SOX11,SRC,PBLD,TGFB2,TGFB3,TGFBR2,THBS1,NKX2-…
GO: Biological Process	GO:0006875	cellular metal ion homeostasis	6.931e-07	2.336e-05	136	518	ACO1,CCR2,ADRA1D,ADRA1B,SLC24A4,AGTR1,STIM2,ANK2,ANXA6,APLP2,STC2,ATP1A3,ATP1B1,ATP2B1,ATP2B2,ATP2B3,ATP2B4,BAK1,BDKRB1,INPP4B,CACNA1I,CACNA1A,CALB2,CALM1,CALM2,CAMK2D,TMPRSS6,CAPN3,CASQ2,CAV1,CCKAR,CD4,CD36,CD38,SLC24A2,CCR3,CCR4,CCR6,CCR7,CNGA1,AKAP6,CRHR1,DRD3,FIS1,S1PR1,LPAR1,S1PR3,EDN2,EDN3,SGK2,EPHX2,ESR1,F2,F2R,F2RL1,FTH1,FTL,JPH4,GATA2,MT4,GHRH,GLP1R,GNAT2,GSTM2,UBASH3B,HMGB1,HTR2A,CXCR2,…
GO: Biological Process	GO:0007369	gastrulation	7.288e-07	2.449e-05	62	192	ACVR1,ACVR2B,EOMES,FZD7,APLNR,CUL3,APOA1,TNRC6C,PLPP3,BMP7,KLF4,CER1,HAND1,COL4A2,COL5A1,COL6A1,TENM4,DUSP2,DUSP4,LEF1,ETS2,EXT1,DACT1,FGFR2,FOXC2,NAT8B,FN1,NPHP3,SIX2,GATA4,GATA6,FOXA2,HNF4A,ITGA4,ITGB2,ITGB4,SCX,LAMB3,LHX1,SMAD2,MMP15,OTX2,PAX2,POU5F1,RNF2,SFRP1,KIF16B,SOX2,KDM6B,TBXT,POFUT2,HNF1A,HNF1B,NSD1,TGFBR2,TGIF1,TNFAIP3,WNT5A,WNT11,CRB2,HMGA2,PHLDB2
GO: Biological Process	GO:0046631	alpha-beta T cell activation	7.424e-07	2.487e-05	48	136	ADA,EOMES,CCR2,ADORA2A,TNFRSF14,BCL6,BRAF,TNFSF18,CD3E,CD28,TNFSF8,CD44,CD83,CCR7,LEF1,IKZF1,BATF,FOXP1,HSPH1,GATA3,GADD45G,GLI3,HLA-DQB1,CD300A,HLX,HMGB1,IHH,IL4,IL6,IL18,IRF4,ITK,MYB,PRKCQ,PRKCZ,PTPRC,RELB,RPL22,SATB1,GIMAP1,VSIR,STAT6,SYK,TCF7,TGFBR2,TXK,BCL11B,ZBTB16
GO: Biological Process	GO:0043087	regulation of GTPase activity	7.897e-07	2.637e-05	172	688	ABR,ACTN2,AXIN2,PLEKHG1,TTC8,ADRB1,ARHGAP31,ARHGAP20,PREX1,ARHGAP21,BIN1,ANGPT1,GPR65,RGS5,ALS2,DENND1A,ARF4,RHOH,GRHL3,BCL6,BCR,FGF17,SYNGAP1,CALM1,CALM2,KALRN,CAMK2A,CAMK2B,CAMK2D,ARTN,CAV2,RABEP1,ARHGEF1,DGKI,CHN2,ARHGAP22,KL,TBC1D22A,RASGRP3,ARHGAP29,CCR7,NRG2,RGS6,CSF2,CSF2RB,PLEKHG3,SIPA1L1,RASGEF1C,ARHGEF3,RAPGEF2,DEPDC7,USP6NL,GAPVD1,RAPGEF5,GIT2,TIAM2,ASAP1,SRGAP3,ARHGAP44,SERGEF,IQSEC1,…
GO: Biological Process	GO:0002790	peptide secretion	8.221e-07	2.737e-05	85	290	ABAT,ACVR2B,FAM3D,ADRA2A,SLC25A5,AQP1,PDE8B,AACS,BLK,CACNA1A,CACNA1D,CACNA1E,BRSK2,SYT7,CCKAR,CD38,CD74,CACNA2D2,EIF2AK3,MYRIP,CPT1A,CRHR1,RASL10B,KCNG2,NR1H4,EDN3,GAL,EGFR,FGB,ATG7,UQCC2,PEX5L,RAB8B,GHRH,GHSR,GIP,GLP1R,GLRX,GNAS,GPLD1,RAPGEF4,FOXA2,HNF4A,IL6,INHBB,ITPR1,ITPR2,KCNA5,KCNB1,KCNJ11,LEP,LEPR,SMAD2,MTNR1B,MYO5A,NNAT,NOS1,NOS2,FAM3B,PPARG,PPP3CA,PRKCA,TRPM4,PTPRN2,ANO1,REST,S100A8,SMPD…
GO: Biological Process	GO:0043547	positive regulation of GTPase activity	8.548e-07	2.834e-05	160	632	ABR,ACTN2,AXIN2,PLEKHG1,ADRB1,ARHGAP31,ARHGAP20,PREX1,ARHGAP21,BIN1,ANGPT1,GPR65,RGS5,ALS2,DENND1A,ARF4,GRHL3,BCR,FGF17,SYNGAP1,CALM1,CALM2,KALRN,CAMK2A,CAMK2B,CAMK2D,ARTN,CAV2,RABEP1,ARHGEF1,CHN2,ARHGAP22,KL,TBC1D22A,RASGRP3,ARHGAP29,CCR7,NRG2,RGS6,CSF2,CSF2RB,PLEKHG3,SIPA1L1,RASGEF1C,ARHGEF3,RAPGEF2,DEPDC7,USP6NL,GAPVD1,RAPGEF5,GIT2,TIAM2,ASAP1,SRGAP3,ARHGAP44,SERGEF,IQSEC1,S1PR1,RASGRP1,FAM13A…
GO: Biological Process	GO:0006082	organic acid metabolic process	8.566e-07	2.834e-05	263	1131	ABAT,ACACB,ACAT1,ACLY,ACO1,ETFBKMT,AS3MT,ACOX2,ADH7,AARS2,AHCY,PLA2G10,ALDH9A1,ALDH3A2,ABCD2,ALDOB,BBOX1,ANGPT1,MCFD2,APC,GPAM,APOA1,APOA4,CHST1,APOC3,ARG1,ARG2,ARSB,ART4,ASNS,ASS1,AACS,CYP4F12,ATP2B4,BCAT1,UROC1,SUCLG1,BHMT,BPHL,IER3,SPHK1,ACSF3,CACNA1A,CAV1,PAPSS2,PAPSS1,KYAT1,CD36,CD74,CKMT2,GRHPR,HS6ST1,QKI,EIF2AK3,MTHFD1L,CHST11,MINPP1,CPT1A,SLC22A12,PARS2,TKFC,HS2ST1,HACL1,ADPGK,CYP1A1,CYP1…
GO: Biological Process	GO:0035019	somatic stem cell population maintenance	8.936e-07	2.948e-05	32	77	APC,BMP7,BRAF,ZFP36L2,LDB2,CDX2,KLF4,EPAS1,FOXD3,SIX2,GATA2,ZSCAN10,RBPJ,KIT,SMAD2,PAX2,PBX1,POU5F1,LIN28A,SALL1,SFRP1,PRDM16,PRDM14,SOX2,SOX4,SOX9,HNF1B,TCF7L2,TFAP2C,WNT7A,PAX8,SALL4
GO: Biological Process	GO:0009914	hormone transport	9.055e-07	2.978e-05	103	370	ABAT,ACVR2B,FAM3D,FZD4,ADRA2A,AGTR1,C1QTNF3,SLC25A5,AQP1,PDE8B,AACS,BLK,CACNA1A,CACNA1D,CACNA1E,BRSK2,RUNX1,SYT7,CCKAR,CD38,CACNA2D2,CGA,ABCC2,EIF2AK3,MYRIP,CPT1A,CREB1,CRHR1,RASL10B,DAB2,KCNG2,NR1H4,EDN2,EDN3,GAL,EGFR,FGB,ATG7,UQCC2,PEX5L,RAB8B,GATA3,FFAR4,GHRH,GHSR,GIP,GLP1R,GLRX,GNAS,GPLD1,RAPGEF4,FOXA2,HNF4A,HTR2A,IL6,INHBB,ITPR1,ITPR2,KCNA5,KCNB1,KCNJ11,LEP,LEPR,LRP2,SMAD2,MTNR1B,MYO5A,NELL2…
GO: Biological Process	GO:0030072	peptide hormone secretion	9.142e-07	2.997e-05	83	282	ABAT,ACVR2B,FAM3D,ADRA2A,SLC25A5,AQP1,PDE8B,AACS,BLK,CACNA1A,CACNA1D,CACNA1E,BRSK2,SYT7,CCKAR,CD38,CACNA2D2,EIF2AK3,MYRIP,CPT1A,CRHR1,RASL10B,KCNG2,NR1H4,EDN3,GAL,EGFR,FGB,ATG7,UQCC2,PEX5L,RAB8B,GHRH,GHSR,GIP,GLP1R,GLRX,GNAS,GPLD1,RAPGEF4,FOXA2,HNF4A,IL6,INHBB,ITPR1,ITPR2,KCNA5,KCNB1,KCNJ11,LEP,LEPR,SMAD2,MTNR1B,MYO5A,NNAT,NOS1,NOS2,FAM3B,PPARG,PPP3CA,PRKCA,TRPM4,PTPRN2,ANO1,REST,SMPD3,SFRP1,UBE2…
GO: Biological Process	GO:0046879	hormone secretion	9.549e-07	3.121e-05	100	357	ABAT,ACVR2B,FAM3D,FZD4,ADRA2A,AGTR1,C1QTNF3,SLC25A5,AQP1,PDE8B,AACS,BLK,CACNA1A,CACNA1D,CACNA1E,BRSK2,RUNX1,SYT7,CCKAR,CD38,CACNA2D2,CGA,EIF2AK3,MYRIP,CPT1A,CREB1,CRHR1,RASL10B,DAB2,KCNG2,NR1H4,EDN2,EDN3,GAL,EGFR,FGB,ATG7,UQCC2,PEX5L,RAB8B,GATA3,FFAR4,GHRH,GHSR,GIP,GLP1R,GLRX,GNAS,GPLD1,RAPGEF4,FOXA2,HNF4A,HTR2A,IL6,INHBB,ITPR1,ITPR2,KCNA5,KCNB1,KCNJ11,LEP,LEPR,LRP2,SMAD2,MTNR1B,MYO5A,NELL2,NNAT,…
GO: Biological Process	GO:0001649	osteoblast differentiation	1.047e-06	3.41e-05	69	223	ACHE,ACVR1,ACVR2B,AXIN2,FZD1,IFT80,APC,TP63,BMP2,BMP3,BMP7,CAT,CLTC,NOCT,COL1A1,COL6A1,WWTR1,HDAC4,RASSF2,TOB1,LEF1,LRRC17,ESR1,FASN,FBN2,FGFR2,GPNMB,FHL2,SUCO,SUFU,WWOX,GDF10,GLI2,GLI3,GNAS,TWIST2,TMEM119,H3F3A,TNC,ID2,ID4,IGF1,IHH,IL6,SMAD5,MEF2C,NELL1,NFATC1,DDR2,PCP4,TMEM64,PRKD1,TRPM4,PTH1R,ITGA11,SFRP1,FIGNL1,SOX2,SOX11,ZHX3,SATB2,HEY1,TPM4,VEGFA,FNDC3B,WNT11,FAM20C,CTNNBIP1,UCMA
GO: Biological Process	GO:0060048	cardiac muscle contraction	1.078e-06	3.503e-05	44	122	ADRA1B,ADRB1,ANK2,TCAP,PDE5A,ATP1A3,ATP1B1,CALM1,CALM2,CAMK2D,CASQ2,CAV1,CHGA,AKAP6,NKX2-5,CTGF,HDAC4,DSG2,DSP,GAA,GATA4,GJA5,GSTM2,KCNA5,SMAD5,SMAD7,MYL2,NOS1,P2RX4,PDE4B,PDE4D,PIK3CG,PLN,TRPM4,RYR2,SCN2B,SCN5A,ZC3H12A,SLC8A1,TPM1,TTN,SUMO1,CXCR4,CSRP3
GO: Biological Process	GO:0060411	cardiac septum morphogenesis	1.111e-06	3.597e-05	26	57	ACVR1,FZD1,HAND1,NKX2-5,CITED2,FGFR2,GATA4,GATA6,GJA5,ID2,SMAD7,MDM2,NFATC1,EGLN1,PROX1,CHD7,PARVA,SOX4,SOX11,TBX1,TBX3,TGFB2,HEY1,RBM15,WNT5A,WNT11
GO: Biological Process	GO:1901699	cellular response to nitrogen compound	1.126e-06	3.636e-05	152	597	AANAT,AOC1,ACTN2,ADCY1,FZD1,AGTR1,OSBPL8,AHR,AHSG,ALDOB,APLP1,GPAM,APOBEC1,AQP1,AQP9,ARG1,ASS1,SOCS1,ATP2B4,ATP6V1A,ATP6V1B2,ATP6V1C1,CA2,CAMK2A,CAPN2,CASQ2,CAV1,CAV2,NEURL1,IL1RL1,CDH1,KLF4,CHRM2,KL,AKAP7,COL1A1,COL1A2,AKAP6,COL6A1,BCAR1,CREB1,CRHR1,CSHL1,RAPGEF2,HDAC9,CYP11A1,DDC,NR1H4,DNMT3B,SLC26A3,EGFR,ESR1,KLF3,FBN1,FOXC2,FOXO1,SH2B2,GCGR,GH1,GHR,GHSR,PPARGC1A,GLP1R,GNAQ,GNAS,GNG4,GNG7,GOT1…
GO: Biological Process	GO:0098660	inorganic ion transmembrane transport	1.149e-06	3.699e-05	185	754	KCNH8,ACACB,ASIC2,ACTN2,PKD1L2,SLC25A25,ADRA2A,SLC24A4,STIM2,DPP10,ANK2,ANK3,KCNAB2,AQP1,KCNK5,ATP1A3,SLC4A4,ATP1B1,FXYD2,ATP2B1,ATP2B2,ATP2B3,ATP2B4,ATP4B,ATP5MC3,ATP5PF,ATP6V1A,ATP6V1B2,ATP6V1C1,BDKRB1,CACNA1I,CACNA1A,CACNA1D,CACNA1E,CALM1,CALM2,CAMK2D,CAPN3,CASQ2,CAV1,COX7A2L,CACNA2D2,CLCN2,SLC24A2,CCR7,CNGA1,AKAP7,AKAP6,COX6C,CPT1A,CRHR1,TMEM37,KCNG2,SLC26A3,DRD3,ABCC9,EDN3,GAL,CACNG7,STOM,F2…
GO: Biological Process	GO:0043408	regulation of MAPK cascade	1.168e-06	3.748e-05	181	735	FZD4,FZD7,ADRA1B,ADRA2A,ADRB2,ADRB3,C1QTNF3,AMBP,ANGPT1,LEMD2,APC,PDE5A,ATF3,TNFRSF14,TNFRSF11A,SYNGAP1,BMP1,BMP2,BMP3,KSR1,BMP7,BRAF,BCL10,CAMK2D,CAV1,CAV2,CD36,CD44,CD74,CDK1,GPR37L1,KLF4,KL,CCR7,CSF1R,CTGF,RAPGEF2,RASSF2,DAB2,GADD45A,ZEB2,CDON,DUSP2,DUSP4,DUSP7,DUSP9,LPAR1,EDN3,RASGRP1,EGFR,TRIB1,EPHA4,EPHB1,SPRY2,ERCC6,ESR1,F2R,F2RL1,DACT1,FBLN1,WNT16,FGB,FGF1,FGF4,FGFR2,FOXO1,FLT1,CIB1,FN1,M…
GO: Biological Process	GO:0098916	anterograde trans-synaptic signaling	1.198e-06	3.812e-05	169	678	ABAT,SYN3,ASIC2,ACHE,COLQ,ADORA2A,ADRB1,LRFN2,ADRB2,SYT13,PPFIA4,APBA2,ALS2,STX11,ATP2B2,RAB11A,SYNGAP1,BRAF,SPHK1,BSN,CA2,CACNA1A,CACNA1E,KALRN,CAMK4,CAMK2A,CAMK2B,SYT6,CAV2,CBLN1,SYT7,CD38,NEURL1,DGKI,LGI1,DLGAP2,DLGAP1,CACNA2D2,CHRM2,CHRNA1,CHRNA2,CHRNA4,NRXN3,NRXN2,SLC24A2,HOMER1,CNR2,RPH3AL,GABBR2,CREB1,CRHR1,SLC32A1,SIPA1L1,RAPGEF2,CX3CR1,SNPH,RIMS3,DAPK1,DBH,CNIH3,SV2B,DLG2,DRD3,EDN3,SYT16…
GO: Biological Process	GO:0099537	trans-synaptic signaling	1.198e-06	3.812e-05	169	678	ABAT,SYN3,ASIC2,ACHE,COLQ,ADORA2A,ADRB1,LRFN2,ADRB2,SYT13,PPFIA4,APBA2,ALS2,STX11,ATP2B2,RAB11A,SYNGAP1,BRAF,SPHK1,BSN,CA2,CACNA1A,CACNA1E,KALRN,CAMK4,CAMK2A,CAMK2B,SYT6,CAV2,CBLN1,SYT7,CD38,NEURL1,DGKI,LGI1,DLGAP2,DLGAP1,CACNA2D2,CHRM2,CHRNA1,CHRNA2,CHRNA4,NRXN3,NRXN2,SLC24A2,HOMER1,CNR2,RPH3AL,GABBR2,CREB1,CRHR1,SLC32A1,SIPA1L1,RAPGEF2,CX3CR1,SNPH,RIMS3,DAPK1,DBH,CNIH3,SV2B,DLG2,DRD3,EDN3,SYT16…
GO: Biological Process	GO:0007268	chemical synaptic transmission	1.198e-06	3.812e-05	169	678	ABAT,SYN3,ASIC2,ACHE,COLQ,ADORA2A,ADRB1,LRFN2,ADRB2,SYT13,PPFIA4,APBA2,ALS2,STX11,ATP2B2,RAB11A,SYNGAP1,BRAF,SPHK1,BSN,CA2,CACNA1A,CACNA1E,KALRN,CAMK4,CAMK2A,CAMK2B,SYT6,CAV2,CBLN1,SYT7,CD38,NEURL1,DGKI,LGI1,DLGAP2,DLGAP1,CACNA2D2,CHRM2,CHRNA1,CHRNA2,CHRNA4,NRXN3,NRXN2,SLC24A2,HOMER1,CNR2,RPH3AL,GABBR2,CREB1,CRHR1,SLC32A1,SIPA1L1,RAPGEF2,CX3CR1,SNPH,RIMS3,DAPK1,DBH,CNIH3,SV2B,DLG2,DRD3,EDN3,SYT16…
GO: Biological Process	GO:1903649	regulation of cytoplasmic transport	1.314e-06	4.167e-05	135	519	ACTL6A,BTBD9,AXIN2,FZD1,FZD7,C1QTNF3,DYRK2,ANGPT1,ANK2,RANBP3,ANXA13,APOD,CHCHD4,RUVBL1,MBTPS1,BAK1,BDKRB1,INPP4B,BMP7,BRAF,IER3,SPHK1,CALM1,CALM2,CAMK4,CAMK2D,CAPN3,BRSK2,CASQ2,CAV1,CD4,CD36,CDK1,CDH1,RHOU,AKAP6,LITAF,PKDCC,WWTR1,CTSK,RIMS3,DAB2,G3BP2,FAM20B,EGFR,TRIM28,TLR7,F2,F2R,DACT1,WDR75,ZBED3,KHDRBS1,SUFU,JPH4,GAS6,GLI3,GNAQ,RBPMS,GSTM2,PTPN5,UBASH3B,HCLS1,HNF4A,IGF1,IL6,IL9R,IL10,IL13,IL…
GO: Biological Process	GO:0007204	positive regulation of cytosolic calcium ion concentration	1.323e-06	4.185e-05	82	280	CCR2,ADRA1D,ADRA1B,AGTR1,ANK2,ATP2B4,BAK1,BDKRB1,CACNA1I,CACNA1A,CALM1,CALM2,CAMK2D,CAPN3,CASQ2,CAV1,CCKAR,CD4,CD36,CD38,CCR3,CCR4,CCR6,CCR7,AKAP6,CRHR1,FIS1,S1PR1,LPAR1,S1PR3,EDN2,ESR1,F2,F2R,F2RL1,JPH4,GATA2,GHRH,GLP1R,GNAT2,GSTM2,UBASH3B,HMGB1,HTR2A,CXCR2,IL13,ITPR1,ITPR2,KDR,KNG1,DHRS7C,MYO5A,NGF,NOS1,OPRM1,OXTR,P2RX4,PDE4D,PIK3CG,PKD1,PLCG2,PLN,PRKD1,TRPM4,PTH1R,PTPRC,RYR2,SAA1,CHRNA9,CHD7,S…
GO: Biological Process	GO:0042391	regulation of membrane potential	1.359e-06	4.284e-05	107	391	ABAT,KCNH8,ASIC2,ACTN2,ADORA2A,ADRB1,ADRB2,ANK2,ANK3,KCNK5,ATP1A3,ATP1B1,BAK1,BNIP3,CACNA1I,CACNA1A,CACNA1D,CACNA1E,CAMK2D,CASQ2,CAV1,DGKI,CHRNA1,CHRNA4,CNGA1,CNR2,AKAP7,AKAP6,CXADR,RIMS3,CNIH3,SLC26A3,DSG2,DSP,KCNK9,PEX5L,GJA5,GCLC,GCLM,GLRX,GNAQ,RAPGEF4,GRIA1,GRIK3,GRIN2A,GRIN2B,GRIN2C,IL6,JUN,KCNA2,KCNA5,KCNB1,KCND3,KCNH1,KCNJ11,KCNK1,KCNK3,KCNMA1,KCNQ2,KCNQ3,KDR,SMAD7,FAM19A4,MEF2C,MTNR1B,MYC…
GO: Biological Process	GO:0033002	muscle cell proliferation	1.386e-06	4.345e-05	60	187	ANGPT1,APOD,WISP1,CAMK2D,CAV1,CDK1,CDH13,KLF4,TENM4,NKX2-5,CXADR,HDAC4,S1PR1,EGFR,TRIB1,ABCC4,ESR1,FGF1,FGFR2,FOXC2,FLT1,FOXP1,XRCC6,GATA4,GATA6,PPARGC1A,GNAQ,NAA35,ID2,IGF1,IGF1R,RBPJ,IL6,IL13,IL18,JUN,MDM2,MEF2C,MYC,MYOG,NCAM1,NPR3,PDE1A,SERPINF2,PPARG,PRKCA,PTEN,RXRA,PDGFD,STAT1,TCF7L2,TGFB2,TGFBR2,TNFAIP3,TP73,TPM1,VEGFA,VIPR2,NDRG4,CTNNBIP1
GO: Biological Process	GO:0090087	regulation of peptide transport	1.386e-06	4.345e-05	84	289	ABAT,FAM3D,ADRA2A,C1QTNF3,SLC25A5,PDE8B,AACS,BLK,BMP7,SPHK1,CA2,CACNA1A,CACNA1D,CACNA1E,BRSK2,SYT7,CCKAR,CD38,CD74,CACNA2D2,LITAF,MYRIP,CPT1A,RASL10B,KCNG2,G3BP2,NR1H4,EGFR,TLR7,FGB,ATG7,UQCC2,PEX5L,RAB8B,GHRH,GHSR,GIP,GLP1R,GLRX,GNAS,GPLD1,RAPGEF4,FOXA2,HNF4A,IL10,IL18,INHBB,ITPR1,ITPR2,KCNA5,KCNB1,KCNJ11,LEP,LEPR,MTNR1B,NNAT,NOS1,NOS2,PRDX1,PPARG,PPM1A,PPP3CA,PRKCA,PRKCQ,TRPM4,ANO1,REST,S100A8,…
GO: Biological Process	GO:0014074	response to purine-containing compound	1.498e-06	4.681e-05	56	171	AANAT,ADORA2A,AHR,ALDOB,AQP1,AQP9,ASS1,AACS,BRAF,SPHK1,CASQ2,CCNE1,AKAP7,COL1A1,AKAP6,RAPGEF2,CYP17A1,CYP27B1,DNMT3B,DNTT,SLC26A3,PPARGC1B,PPARGC1A,GNAL,RAPGEF1,GSTM2,HNF4A,IGF1,IL6,ITPR1,ITPR2,JUN,KCNJ11,MAT2A,NDUFS4,P2RX4,PDE3A,PDE4D,PIK3CG,PLCG2,PPARG,PRKAA2,PTEN,RYR2,SELL,SLC6A1,SLC6A4,SLC8A1,SLC8A3,SRD5A1,SREBF1,STAT1,THBD,P2RY12,PANX1,AKAP1
GO: Biological Process	GO:0060326	cell chemotaxis	1.535e-06	4.786e-05	76	255	CCR2,MTUS1,AGTR1,PREX1,TNFRSF11A,TNFSF18,CD74,CHGA,CCR3,CCR6,CCR7,CMKLR1,CNR2,CXCL14,BCAR1,CSF3R,CX3CR1,CXADR,CYP19A1,S1PR1,LPAR1,EDN2,EDN3,LEF1,EPHB1,F2RL1,F7,FGF1,FGF4,VAV3,FLT1,IL17B,GAS6,HMGB1,HMGB2,IL4,IL6,CXCR1,CXCR2,IL10,ITGA9,ITGAM,ITGB2,KDR,KIT,LGALS3,PDE4B,PDE4D,ENPP2,PIK3CG,PRKCA,PRKD1,PRKCQ,TRPM4,PTPRO,S100A8,SAA1,CCL4,CCL20,CCL22,SELL,PDGFD,PARVA,SWAP70,SYK,TGFB2,THBS1,TIAM1,DAPK2,IL…
GO: Biological Process	GO:1904062	regulation of cation transmembrane transport	1.567e-06	4.871e-05	72	238	ASIC2,ACTN2,ADRA2A,ADRB1,STIM2,DPP10,ANK2,ANK3,KCNAB2,ATP1B1,FXYD2,ATP2B4,BDKRB1,CACNA1D,CALM1,CALM2,CAMK2D,CAPN3,CASQ2,CAV1,HOMER1,AKAP7,AKAP6,CRHR1,DRD3,EDN3,GAL,STOM,F2,F2R,CAB39,JPH4,GLRX,GSTM2,UBASH3B,IL13,KCNC1,KCNJ1,KCNJ11,KCNMB1,KCNN2,DHRS7C,MTNR1B,MYO5A,NGF,NOS1,PDE4B,PDE4D,PIRT,PIK3CG,PLCG2,PLN,PRKD1,KCNIP2,KCNIP1,RYR2,SCN2B,SCN5A,CHD7,SLC8A1,STIMATE,PLCB1,TGFB2,THY1,SUMO1,UTRN,YWHAH,KC…
GO: Biological Process	GO:0033674	positive regulation of kinase activity	1.586e-06	4.914e-05	137	530	ACVR2B,ADCY1,AXIN2,FZD4,ADRA2A,ADRB2,AGTR1,OSBPL8,ANGPT1,ALS2,SOCS1,PDE5A,ATP2B4,BAK1,CCND1,TNFRSF11A,BMP2,BRAF,BCL10,CDK5R2,MMD2,CALM1,CALM2,CCND3,CCNH,CCNT2,CD4,NEURL1,CD74,CDK1,CCR7,AKAP6,CSF1R,RAPGEF2,RASSF2,DAB1,DAB2,GADD45A,ZEB2,TNFSF15,DUSP7,DUSP9,LPAR1,EDN3,RASGRP1,EGFR,EMP2,EPHA4,SPRY2,ERCC6,F2R,ACSL1,ANGPT4,FGF1,VAV3,FLT1,CIB1,CAMKK1,GPRC5B,CAB39,HSPH1,GAS6,MAP3K20,GH1,GHR,AFAP1L2,GADD4…
GO: Biological Process	GO:0071902	positive regulation of protein serine/threonine kinase activity	1.67e-06	5.161e-05	91	321	FZD4,ADRA2A,ALS2,PDE5A,ATP2B4,CCND1,TNFRSF11A,BMP2,BCL10,CDK5R2,CALM1,CALM2,CCND3,CCNH,CCNT2,CD74,CDK1,CCR7,AKAP6,CSF1R,RAPGEF2,DAB2,GADD45A,ZEB2,TNFSF15,DUSP7,DUSP9,LPAR1,EDN3,RASGRP1,EGFR,EPHA4,SPRY2,ERCC6,ACSL1,FGF1,FLT1,CIB1,CAB39,MAP3K20,GH1,GHR,GADD45G,COPS8,GRM4,AVPI1,AJUBA,HTR2A,IGF1,CCNQP1,KIT,LMNB1,MAP3K9,MUC20,NELL1,NTRK3,PDE6H,PIK3CG,PKD1,IQGAP3,MDFIC,PKN1,MAPK10,DIRAS2,PROX1,DAB2IP,P…
GO: Biological Process	GO:0032870	cellular response to hormone stimulus	1.724e-06	5.311e-05	168	677	NCOA3,ACTN2,ACVR1,ADCY1,FZD1,ADRA2A,AGTR1,OSBPL8,AHR,AHSG,FBXO32,ALDOB,CALCOCO1,GPAM,APOB,APOBEC1,AQP1,ARG1,ASNS,ASS1,AACS,DDRGK1,SOCS1,ATP1A3,ATP2B1,ATP6V1A,ATP6V1B2,ATP6V1C1,BMP7,NR1I2,KLF9,CA2,CAMK2A,CAV1,CAV2,CCKAR,CCNE1,CGA,ACOD1,KL,BCAR1,CREB1,CRHR1,CSHL1,CTSB,HDAC9,HDAC4,CYP11A1,CYP17A1,DAB2,NR1H4,DNMT3B,NR2E3,EGFR,LEF1,RAMP3,ESR1,ESRRB,ESRRG,ACSL1,FBN1,PGRMC2,FGB,FHL2,FKBP4,FOXC2,NCOA2,FO…
GO: Biological Process	GO:0048706	embryonic skeletal system development	1.906e-06	5.855e-05	47	136	DSCAML1,DLK1,BMP7,NIPBL,COL1A1,COL2A1,MTHFD1L,CHST11,DLX1,IRX5,EXT1,FGFR2,PRRX2,FOXC2,SIX2,SIX4,GLI3,GNAS,TWIST2,HOXA1,HOXC9,IHH,SCX,LHX1,SMAD2,MEF2C,MTHFD1,PAX5,PAX7,PBX1,PCSK5,PRRX1,TAPT1,GRHL2,SOX11,SULF2,SULF1,TBXT,TBX1,SATB2,TGFB2,TGFB3,TGFBR2,KIAA1217,WNT5A,WNT11,WNT9A
GO: Biological Process	GO:0006873	cellular ion homeostasis	1.939e-06	5.941e-05	153	607	ACO1,CCR2,ADRA1D,ADRA1B,SLC24A4,AGTR1,STIM2,ANK2,ANXA6,APLP2,STC2,ATP1A3,SLC4A4,ATP1B1,ATP2B1,ATP2B2,ATP2B3,ATP2B4,ATP6V1A,ATP6V1B2,ATP6V1C1,BAK1,BDKRB1,INPP4B,CACNA1I,CA2,CACNA1A,CALB2,CALM1,CALM2,CAMK2D,TMPRSS6,CAPN3,CASQ2,CAV1,CCKAR,CD4,CD36,CD38,SLC24A2,CCR3,CCR4,CCR6,CCR7,ABCC2,CNGA1,AKAP6,SLC4A8,CRHR1,SLC26A3,DRD3,FIS1,S1PR1,LPAR1,S1PR3,EDN2,EDN3,SGK2,EPHX2,ESR1,F2,F2R,F2RL1,RHCG,GPR89B,SLC…
GO: Biological Process	GO:0030282	bone mineralization	1.976e-06	6.037e-05	40	109	ACVR1,ACVR2B,AXIN2,ADRB2,AHSG,ASGR2,BMP2,BMP7,CER1,KL,EIF2AK3,PKDCC,MINPP1,CYP27B1,S1PR1,FBN2,FGFR2,GPNMB,GATA1,TMEM119,IGF1,LEP,MATN1,MEF2C,NELL1,DDR2,RFLNA,PLA2G4A,TRPM4,PTH1R,PTN,BMP2K,SLC8A1,SOX9,TCF7L2,TGFB3,WNT11,RFLNB,FAM20C,ANO6
GO: Biological Process	GO:0002026	regulation of the force of heart contraction	2.01e-06	6.123e-05	18	33	ADRA1B,ADRB1,ADRB2,PDE5A,ATP2B4,CAMK2D,CAV1,CHGA,EDN2,GLRX3,GAA,MYL2,NOS1,PLN,PRKCA,RYR2,SLC8A1,CSRP3
GO: Biological Process	GO:0045666	positive regulation of neuron differentiation	2.022e-06	6.141e-05	103	376	ACHE,CCR2,BEND6,STK24,FOXO6,ENC1,APBB1,ARSB,BRINP2,NUMB,RAB11A,BCL6,BMP2,BMP7,BRAF,SPHK1,MMD2,KALRN,CAMK2B,CBFA2T2,NEURL1,CDH4,NTN1,QKI,RGS6,FEZ1,NKX2-5,KDM4A,RAPGEF2,DAB1,ZEB2,MAGI2,FIG4,CDON,DNMT3B,DSCAM,LPAR1,EIF4G2,ELAVL4,EPHA4,ETV5,TRPV2,FN1,ANKRD1,GPRC5B,GATA2,GLI2,STMN2,RAPGEF1,GRN,PTPN5,FOXA2,HNRNPK,IGF1R,IL6,L1CAM,MAPT,BCL11A,MEF2C,ALKAL1,NEU1,NEUROD2,NGF,NGFR,NRCAM,NTRK2,NTRK3,SYT2,OPA1…
GO: Biological Process	GO:0043067	regulation of programmed cell death	2.207e-06	6.684e-05	341	1536	NCOA3,KCNH8,ABR,ASIC2,ACTN1,ACTN2,ACVR1,ADA,CCR2,ADORA2A,ADRB1,ADRB2,AGTR1,ALB,BIN1,ANGPT1,SLC25A5,ANXA4,APAF1,APBB1,APC,GPAM,AQP1,ARF4,RHOB,RUVBL1,TP63,ASNS,PDE5A,DYNLL1,ATF3,TNFRSF14,BAK1,FADD,TNFRSF11A,BCL6,SYNGAP1,BLK,BMP1,BMP2,BMP3,BMP7,BNIP1,BNIP3,BRAF,IER3,SPHK1,BTG1,TAX1BP1,BCL10,CACNA1A,TNFSF18,KALRN,CAMK2A,CAMK2B,CAMK2D,CAPN3,CAT,CAV1,RUNX3,CD3E,CD38,NEURL1,CD44,CD74,CDK1,CDH1,FCMR,DLG5…
GO: Biological Process	GO:0043436	oxoacid metabolic process	2.214e-06	6.688e-05	257	1114	ABAT,ACACB,ACAT1,ACLY,ACO1,ETFBKMT,AS3MT,ACOX2,ADH7,AARS2,AHCY,PLA2G10,ALDH9A1,ALDH3A2,ABCD2,ALDOB,BBOX1,ANGPT1,MCFD2,APC,GPAM,APOA1,APOA4,CHST1,APOC3,ARG1,ARG2,ARSB,ART4,ASNS,ASS1,AACS,CYP4F12,ATP2B4,BCAT1,UROC1,SUCLG1,BHMT,BPHL,IER3,SPHK1,ACSF3,CACNA1A,CAV1,PAPSS2,PAPSS1,KYAT1,CD36,CD74,CKMT2,GRHPR,HS6ST1,QKI,EIF2AK3,MTHFD1L,CHST11,MINPP1,CPT1A,PARS2,TKFC,HS2ST1,HACL1,ADPGK,CYP1A1,CYP1B1,HDAC4,…
GO: Biological Process	GO:0034504	protein localization to nucleus	2.432e-06	7.324e-05	106	391	AXIN2,FZD1,FZD7,OSBPL8,C1QTNF3,DYRK2,ANGPT1,APOD,MBTPS1,BCL6,BMP7,SPHK1,CAV2,CD36,CDK1,CDH1,DCLK1,CIZ1,EIF2AK3,COL1A1,AKAP6,LITAF,WWTR1,TOR1AIP1,DAB2,RASSF5,G3BP2,DNAJB6,TOB1,EGFR,TRIM28,TLR7,F2R,DACT1,NR5A1,SUFU,FYB1,SIX2,GAS6,SIX4,GLI3,SEC61B,DCLK2,GNAQ,RBPMS,PTPN5,HCLS1,HNF4A,IGF1,IL6,IL10,IL18,ING1,JUN,KPNA1,IPO5,LEP,MDM2,TRIM40,MXI1,TONSL,PRICKLE1,OPRD1,PRDX1,PKD1,MDFIC,POU5F1,PPM1A,PPP3CA,P…
GO: Biological Process	GO:0070588	calcium ion transmembrane transport	2.49e-06	7.479e-05	79	271	PKD1L2,SLC25A25,ADRA2A,SLC24A4,STIM2,ANK2,ATP1B1,ATP2B1,ATP2B2,ATP2B3,ATP2B4,BDKRB1,CACNA1I,CACNA1A,CACNA1D,CACNA1E,CALM1,CALM2,CAMK2D,CAPN3,CASQ2,CACNA2D2,SLC24A2,CCR7,AKAP6,CRHR1,TMEM37,CACNG7,F2,F2R,CACNG3,TRPV2,CACNG5,JPH4,GAS6,GLP1R,GRIN2A,GSTM2,UBASH3B,HTR2A,CACNA2D4,IL13,ITPR1,ITPR2,DHRS7C,MYO5A,PKD1L1,NGF,NOS1,OPRM1,PDE4B,PDE4D,PIK3CG,PKD1,PLCG2,PLN,PRKD1,TRPM4,PSEN1,PTPRC,RYR2,CHRNA9,CHD…
GO: Biological Process	GO:0051051	negative regulation of transport	2.541e-06	7.61e-05	135	525	ABAT,ABR,ACTN2,ADA,FAM3D,PICALM,AXIN2,FZD1,CCR2,ADRA2A,PLA2G10,C1QTNF3,DYRK2,ANGPT1,ANK3,SLC25A5,ANXA4,ANXA13,APOA1,APOC3,APOD,PDE8B,BCR,BMP7,BRAF,IER3,BST2,CALM1,CALM2,CAMK2D,CASQ2,CAV1,CD36,ENTPD1,CD74,CHGA,LITAF,PKDCC,ISX,WWTR1,CRHR1,SNPH,TRAT1,G3BP2,SERGEF,NR1H4,DRD3,EDN2,EDN3,ESR1,F2R,F2RL1,FBLN1,ACAA2,FN1,ATG7,SH2B2,SUFU,CAB39,GAS6,TNFRSF21,FFAR4,GHSR,GNAO1,GNAQ,GNAS,YWHAQ,GSTM2,CD300A,HMGB…
GO: Biological Process	GO:0010634	positive regulation of epithelial cell migration	2.577e-06	7.698e-05	40	110	CCR2,ANGPT1,AQP1,RHOB,PLPP3,RAB11A,NRP2,CCR6,BCAR1,PPM1F,HDAC9,ETS1,ANGPT4,FGF1,FGF7,FOXC2,CIB1,FOXP1,GATA3,GPLD1,JUN,KDR,GLIPR2,ENPP2,EPB41L4B,PRKCA,PRKD1,PROX1,RREB1,ZC3H12A,SOX9,SRC,SASH1,TGFB2,TGFBR2,THBS1,AMOTL1,VEGFA,WNT5A,WNT7A
GO: Biological Process	GO:0097485	neuron projection guidance	2.598e-06	7.739e-05	72	241	TENM2,UNC5A,TTC8,PLA2G10,SEMA6A,ANK3,APBB1,KLF7,NRP2,BMP7,ARTN,RUNX3,CDH4,LGI1,NRXN3,NTN1,CREB1,CRMP1,CSF1R,FEZ2,FEZ1,SEMA3E,BOC,KIF26A,ZNF280B,DSCAM,PLXNC1,EPHA4,EPHB1,ETV4,EXT1,SEMA6C,DPYSL4,GAP43,GATA3,GBX2,GLI2,GLI3,RNF165,HOXA1,KIF5C,L1CAM,LHX1,ABLIM1,LMX1A,MYH10,NCAM1,NGFR,NRCAM,OTX2,PLXNA2,PRKCQ,PTPRA,PTPRO,FEZF2,KIF26B,SEMA6D,SIAH2,SLIT1,NEUROG2,SOS1,SPTB,SPTBN1,NFASC,PLXND1,CNTN2,TGFB2,N…
GO: Biological Process	GO:0048545	response to steroid hormone	2.642e-06	7.847e-05	146	577	NCOA3,AANAT,ACR,ACVR1,ADRA1B,ADRB2,AGTR1,AHR,FBXO32,ALDOB,CALCOCO1,APOA1,AQP1,ARG1,ARSB,ASS1,AACS,DDRGK1,SOCS1,ATP1A3,ATP2B1,CCND1,BMP7,NR1I2,SPHK1,KLF9,CA2,CA9,CALM1,CALM2,CAT,CAV1,CCKAR,CCNE1,CD4,CD38,ACOD1,ABCC2,COL1A1,CSHL1,CTGF,CYP17A1,CYP27B1,DAB2,ARNT2,NR1H4,DNMT3B,NR2E3,DSG2,GAL,EGFR,LEF1,RAMP3,ESR1,ESRRB,ESRRG,ETS1,F7,CITED2,PGRMC2,FHL2,FKBP4,NCOA2,FOXO1,FN1,FOSL2,SLC34A2,PPARGC1B,NR5A2,…
GO: Biological Process	GO:0060419	heart growth	2.732e-06	8.094e-05	33	84	ACACB,HEG1,ADRB1,AHR,WISP1,CAMK2D,CTDP1,CDK1,AKAP6,TENM4,NKX2-5,CXADR,S1PR1,BASP1,FGF1,FGFR2,FOXC2,PDLIM5,GATA4,GATA6,RBPJ,MYOCD,MEF2C,NCAM1,PROX1,PTEN,RXRA,MAP2K4,TGFB2,TGFBR2,TP73,TTN,NDRG4
GO: Biological Process	GO:0097529	myeloid leukocyte migration	2.758e-06	8.146e-05	56	174	CCR2,MTUS1,PREX1,TNFRSF11A,TNFSF18,CD74,CHGA,CCR3,CCR7,CMKLR1,CSF3R,CX3CR1,CXADR,CYP19A1,EDN2,EDN3,VAV3,FLT1,OLFM4,IL17B,CD300A,HMGB1,IL1R1,IL4,IL6,CXCR2,ITGA9,ITGAM,ITGB2,KIT,LGALS3,MITF,PAWR,PDE4B,PDE4D,PIK3CG,PRKCA,PTPRO,S100A8,SAA1,CCL4,CCL20,CCL22,SELL,PDGFD,SWAP70,SYK,PLCB1,TGFB2,THBS1,DAPK2,IL17RA,VAV1,VEGFA,P2RY12,ANO6
GO: Biological Process	GO:0006954	inflammatory response	2.828e-06	8.333e-05	174	711	ABR,ACVR1,ADA,CCR2,ADORA2A,ADRA2A,ADRB2,AGTR1,AHCY,AHSG,C1QTNF3,ATRN,AOAH,APOA1,CHST1,APOC3,APOD,ASS1,PDE5A,SERPINC1,TNFRSF14,TNFRSF11A,BCL6,BCR,BDKRB1,CFB,BMP2,IER3,SPHK1,C8A,C8B,TNFSF18,CAMK4,CAMP,PSTPIP1,CD14,CD28,CD44,CD47,IL1RL1,KLF4,ACOD1,KL,CMA1,CCR3,CCR4,CCR7,CNR2,CSF1R,CX3CR1,CYBB,HDAC9,HDAC4,CYP19A1,NR1H4,S1PR3,TSPAN2,GAL,RASGRP1,EGFR,CD96,EPHX2,ESR1,ETS1,TLR7,F2,F2R,F2RL1,FANCA,CLEC10A…
GO: Biological Process	GO:0055002	striated muscle cell development	2.871e-06	8.436e-05	54	166	ACTN2,ADRB1,LMOD2,TCAP,WISP1,CAMK2D,CAPN3,CASQ2,CAV2,CTDP1,CDK1,CACNA2D2,HOMER1,AKAP6,NKX2-5,CXADR,HDAC9,RIPOR2,HDAC4,FBXO22,LEF1,SPEG,FHL2,ATG7,PDLIM5,ANKRD1,DNER,GATA4,SIX4,MYPN,LDB3,IGF1,MYOCD,KRT19,MEF2C,MYH10,MYL2,MYOG,NEB,PPP3CA,PROX1,MAP2K4,FHOD3,SLC8A1,POPDC2,TBX3,DICER1,LMOD3,TPM1,TTN,SMYD3,VEGFA,XK,CSRP3
GO: Biological Process	GO:0021872	forebrain generation of neurons	2.959e-06	8.669e-05	31	77	NUMB,NRP2,CSF1R,RAPGEF2,DCT,DCX,DLX1,LEF1,FGFR2,ATG7,SALL3,GATA2,GBX2,GLI3,DCLK2,GNAQ,UNCX,OGDH,PROX1,FEZF2,SALL1,SLIT1,SOX2,LHX5,CNTN2,SATB2,DICER1,TFAP2C,NKX2-1,WNT5A,BCL11B
GO: Biological Process	GO:0007178	transmembrane receptor protein serine/threonine kinase signaling pathway	2.997e-06	8.759e-05	95	343	ACVR1,ACVR2B,FZD1,NCEH1,APOA1,BMP1,BMP2,BMP3,BMP7,TMPRSS6,CAV1,CAV2,CDH5,CDKN1C,CDKN2B,CER1,AKAP7,COL1A2,ONECUT2,WWTR1,CHST11,CREB1,NKX2-5,ADAMTSL2,DAB2,MAGI2,DMRT1,TOB1,LEF1,CITED2,DACT1,FBN1,FBN2,FSHB,FUT8,GATA4,GATA6,GDF10,FERMT2,RBPMS,RNF165,FSTL1,HNF4A,HPGD,RBPJ,MYOCD,ING2,INHBB,SCX,JUN,KDR,LTBP1,LTBP2,SMAD2,SMAD5,SMAD7,SMAD9,CD109,ROR2,POU5F1,PPM1A,PRKCZ,SKOR2,FAM83G,TMEM100,RYR2,SDCBP,ZNF7…
GO: Biological Process	GO:0036293	response to decreased oxygen levels	3.136e-06	9.128e-05	90	321	ABAT,ADA,ADRB2,AHCY,APAF1,AQP1,STC2,ATP1B1,BACH1,BMP2,BMP7,BNIP3,CA9,CAMK2D,CAPN2,CAT,CAV1,PDLIM1,CD38,CHRNA4,CLDN3,RWDD3,CREB1,CRHR1,CTGF,CYBB,CYP1A1,ARNT2,DNMT3B,DPP4,EPAS1,ERCC3,ETS1,FABP1,CITED2,ANGPT4,ACAA2,FLT1,FOSL2,ANKRD1,GATA6,PPARGC1A,AJUBA,IGF1,RBPJ,MYOCD,IL18,ITPR1,ITPR2,KCNA5,KCNK3,KCNMA1,KDR,LEP,LIPC,LOXL2,MB,MDM2,NOS1,NOS2,OPRD1,OXTR,PLAU,EGLN1,PPARA,PRKCB,PRKCQ,PTEN,PTN,RYR2,SCNN1…
GO: Biological Process	GO:0045785	positive regulation of cell adhesion	3.141e-06	9.128e-05	113	425	ADA,ADK,CCR2,PREX1,ANGPT1,ANK3,APC,GPAM,APOA1,PLPP3,SKAP1,TNFRSF14,FADD,BMP7,BRAF,BCL10,TNFSF18,CAV1,CD3E,CD247,CD4,CD28,CD36,CD44,CD47,CD74,CDH13,CD83,SELENOK,CCR7,PPM1F,CTLA4,DAB2,DPP4,RASGRP1,PLEKHA2,EMP2,LEF1,ETS1,IKZF1,CITED2,FBLN1,FBLN2,FGB,VAV3,FOXC2,CIB1,FN1,OLFM4,TNFSF13B,CARD11,HSPH1,GATA3,GLI2,GLI3,TRIOBP,HLA-DQB1,HLX,HMGB1,FOXA2,IGF1,IGFBP2,IHH,IL2RA,IL4,IL6,IL18,ITGA6,ITGA4,KDR,L1CAM…
GO: Biological Process	GO:0048511	rhythmic process	3.206e-06	9.291e-05	100	366	AANAT,BTBD9,ADA,ADCY1,FZD4,ADK,ADORA2A,ADRB2,AHCY,AHR,ALB,AMH,ANGPT1,BHLHE40,ZFHX3,TNFRSF11A,KLF9,CAPN5,RUNX1,CCNE1,CHGA,NOCT,CPT1A,CREB1,CSF2,CSNK1E,DDC,HS3ST2,DRD3,EDN2,EGFR,ESR1,ETS1,F7,FANCF,FGF7,NCOA2,FSHB,NR5A1,GHRH,PPARGC1A,GNAQ,ADRM1,GRIN2A,GRIN2B,HNRNPK,ID2,ID4,IGF1R,CIPC,IL6,INHBB,JUN,KCNA2,KCNMA1,KDR,KIT,LEP,LEPR,LIPC,MAT2A,MC3R,MTNR1B,NFIL3,NGFR,NOS2,NPAS2,NTRK2,NTRK3,OPRM1,OXTR,PLA2G…
GO: Biological Process	GO:0050804	modulation of chemical synaptic transmission	3.214e-06	9.291e-05	98	357	ABAT,SYN3,ACHE,ADORA2A,ADRB1,ATP2B2,RAB11A,SYNGAP1,BRAF,SPHK1,CA2,CACNA1A,KALRN,CAMK2A,CAMK2B,CD38,NEURL1,DGKI,LGI1,CACNA2D2,CHRNA4,SLC24A2,CNR2,CREB1,CRHR1,SIPA1L1,RAPGEF2,CX3CR1,RIMS3,DAPK1,CNIH3,DRD3,EDN3,CACNG7,EGFR,CACNG3,CACNG5,JPH4,CPLX2,GIP,PPARGC1A,RAPGEF4,GRIA1,GRIK3,GRIN2A,GRIN2B,GRM2,GRM3,GRM4,PTPN5,LZTS1,HNRNPK,HTR2A,SYDE1,KCNB1,KCNC3,KDR,KIT,NAT8L,MAPT,MEF2C,NCAM1,NEUROD2,NGF,NGFR,N…
GO: Biological Process	GO:0007568	aging	3.282e-06	9.462e-05	87	308	ABAT,ADA,CCR2,ADRA1D,ADRB2,ADRB3,AMH,APAF1,APOD,ARG1,TP63,ASS1,ATP2B1,ATP5MC3,TPRA1,BAK1,BCL6,CAT,CAV1,CDK1,CDKN1C,KL,LITAF,CREB1,SLC32A1,CTGF,CYP1A1,CYP27B1,DDC,NUAK1,ERCC1,WNT16,NR5A1,NEK6,PDCD4,PPARGC1A,GNAO1,GSN,RNF165,SEC63,HNRNPK,HTR2A,ID2,IGF1,IGFBP2,IL6,IL10,ING2,INPP5D,ITGB2,JUN,LOXL2,MOG,MPO,MSH2,MSRA,NCAM1,NOS1,NTRK2,OPA1,PAWR,PAX2,PAX5,PDE4D,TFCP2L1,PLA2G4A,POLG,PRELP,PRKCQ,PTEN,PTH1R…
GO: Biological Process	GO:0022407	regulation of cell-cell adhesion	3.299e-06	9.484e-05	114	430	ABAT,ADA,ADK,CCR2,ADORA2A,ADRB2,MAD1L1,ANK3,GPAM,APOA1,PLPP3,ASS1,PDE5A,TNFRSF14,FADD,BCL6,BMP2,BMP7,BCL10,TNFSF18,CAMK4,CAV1,CD2,CD3E,CD247,CD4,CD28,CD44,CD47,CD74,CDH1,SOCS6,CD83,KLF4,SELENOK,CCR7,CTLA4,DPP4,DTX1,RASGRP1,B4GALNT2,LEF1,ETS1,IKZF1,FANCA,CITED2,FGB,FOXJ1,TNFSF13B,CARD11,HSPH1,GATA3,TNFRSF21,GLI2,GLI3,ADRM1,GSN,UBASH3B,HLA-DQB1,CD300A,HLX,HMGB1,FOXA2,IGF1,IGFBP2,IHH,IL2RA,IL4,IL6,I…
GO: Biological Process	GO:0048566	embryonic digestive tract development	3.476e-06	9.968e-05	19	37	ADA,NIPBL,PKDCC,FGFR2,SIX2,GATA4,GLI2,GLI3,HLX,ID2,IHH,MYB,PCSK5,SALL1,SOX11,HNF1B,TCF7,TCF7L2,TGFB2
GO: Biological Process	GO:0086004	regulation of cardiac muscle cell contraction	3.516e-06	0.0001006	17	31	ADRB1,ANK2,CAMK2D,CASQ2,CAV1,AKAP6,DSG2,DSP,GATA4,GJA5,PDE4B,PDE4D,PLN,TRPM4,RYR2,SCN5A,SUMO1
GO: Biological Process	GO:0046632	alpha-beta T cell differentiation	3.544e-06	0.0001008	36	96	ADA,EOMES,CCR2,BCL6,BRAF,TNFSF18,TNFSF8,CD83,CCR7,LEF1,IKZF1,BATF,FOXP1,GATA3,GADD45G,GLI3,HLX,HMGB1,IHH,IL4,IL6,IRF4,ITK,MYB,PRKCZ,RELB,RPL22,SATB1,GIMAP1,STAT6,SYK,TCF7,TGFBR2,TXK,BCL11B,ZBTB16
GO: Biological Process	GO:0071560	cellular response to transforming growth factor beta stimulus	3.545e-06	0.0001008	69	230	ACVR1,APAF1,APOA1,ARG1,BMP2,CAV1,CAV2,RUNX1,CDH5,CDKN1C,CDKN2B,COL1A1,COL1A2,COL4A2,ONECUT2,CHST11,CREB1,CX3CR1,ADAMTSL2,DAB2,CITED2,FBN1,FBN2,FN1,ANKRD1,FSHB,FUT8,WWOX,GDF10,PPARGC1A,FERMT2,HPGD,MYOCD,ING2,SCX,JUN,LTBP1,LTBP2,SMAD2,SMAD5,SMAD7,SMAD9,CD109,MEF2C,PDE3A,PPM1A,PRKCZ,SKOR2,SDCBP,ZNF703,SFRP1,PDGFD,WNT10A,PRDM16,SOX5,SOX9,SOX11,SRC,PBLD,TGFB2,TGFB3,TGFBR2,THBS1,NKX2-1,PARD3,WNT5A,WNT7…
GO: Biological Process	GO:0045667	regulation of osteoblast differentiation	3.647e-06	0.0001035	43	123	ACVR1,ACVR2B,AXIN2,FZD1,APC,TP63,BMP2,BMP7,NOCT,HDAC4,RASSF2,TOB1,FBN2,FGFR2,SUCO,SUFU,GDF10,GLI3,GNAS,TWIST2,TMEM119,ID2,ID4,IGF1,IL6,SMAD5,MEF2C,NELL1,NFATC1,DDR2,TMEM64,PRKD1,TRPM4,SFRP1,SOX2,SOX11,ZHX3,HEY1,VEGFA,FNDC3B,FAM20C,CTNNBIP1,UCMA
GO: Biological Process	GO:2000736	regulation of stem cell differentiation	3.754e-06	0.0001062	45	131	NCOA3,AXIN2,BMP2,BMP7,ZFP36L2,COL1A1,WWTR1,NKX2-5,DAB2,ZNF706,LEF1,OLFM1,GATA4,GATA6,SIX4,FOXA2,SMAD2,SMAD7,GLIPR2,PRICKLE1,PAWR,PAX2,DAB2IP,REST,TRIM62,SDCBP,ZNF703,SFRP1,SOX5,SOX9,PBLD,VSIR,POFUT2,HNF1B,TCF7L2,TEAD1,DICER1,TGFB2,TGFB3,TGFBR2,NKX2-1,CRB2,PAX8,HMGA2,PHLDB2
GO: Biological Process	GO:0035270	endocrine system development	3.789e-06	0.0001067	48	143	APOA1,BAK1,BMP2,BRAF,TBX19,CDH1,CDKN1C,CGA,EIF2AK3,ONECUT2,CREB1,CRHR1,NKX2-5,CYP17A1,ETS1,CITED2,FOXO1,NR5A1,GATA2,GATA3,GATA6,GHRH,GIP,GLI2,FOXA2,IGF1R,RBPJ,IL6,INSM1,PBX1,PITX1,RAP1GAP,SALL1,GSX1,SOX2,SOX4,SOX9,SRD5A1,TBX1,HNF1A,HNF1B,TCF7L2,TG,NKX2-1,VHL,WNT5A,WNT11,PAX8
GO: Biological Process	GO:0022604	regulation of cell morphogenesis	3.791e-06	0.0001067	152	609	ACHE,STRIP2,AXIN2,CDC7,CCR2,SEMA6A,PREX1,SHROOM3,APOA1,NUMB,RAB11A,SYNGAP1,BMP2,BRAF,CACNA1A,KALRN,CAMK2B,ARHGEF1,CDH4,RHOU,TBC1D22A,NTN1,COL1A1,WWTR1,AATK,CSF1R,CSNK1E,CSNK1G3,SIPA1L1,RAPGEF2,USP6NL,SEMA3E,DAB1,DAB2,ZEB2,DSCAM,LPAR1,PLXNC1,EIF4G2,CTTN,LEF1,EPB41L2,EPHA4,EPS8,TBC1D7,F2,FBLN1,TRPV2,FGB,OLFM1,SEMA6C,CIB1,FN1,OLFM4,PDLIM5,GAS2,FERMT2,TRIOBP,TBC1D8,LINGO1,LZTS1,HCK,FOXA2,HNRNPK,KNDC1…
GO: Biological Process	GO:0007169	transmembrane receptor protein tyrosine kinase signaling pathway	3.861e-06	0.0001084	171	700	FZD4,ADRA2A,ADRB2,OSBPL8,AHSG,ANGPT1,CILP,APLP2,TRIM71,APOD,ARF4,ZFYVE28,SOCS1,ATP6V1A,ATP6V1B2,ATP6V1C1,BCR,FGF17,NRP2,BLK,BMP2,DDR1,KALRN,CAV2,CD3E,CD4,CD8A,CD8B,NEURL1,CDH3,CDH13,KL,EIF2AK3,COL1A1,COL4A2,COL4A3,NRG2,BCAR1,CSF1R,SIPA1L1,GIGYF2,CTGF,RAPGEF2,CYBB,RASSF2,LRIG2,TRAT1,NR1H4,ARPC5,MYOF,EGFR,EPHA4,EPHB1,EPS8,SPRY2,ESR1,F7,ANGPT4,FGF1,FGF4,FGF7,VAV3,FGFR2,SLC9A6,FOXC2,FOXO1,FLT1,RAB14,…
GO: Biological Process	GO:0030198	extracellular matrix organization	3.917e-06	0.0001097	97	354	APBB1,APLP1,APLP2,BMP1,DDR1,TMPRSS6,CAPN1,CAPN2,CD36,CD44,CD47,CDH1,JAM2,CMA1,COL1A1,COL1A2,COL2A1,COL4A2,COL4A3,COL5A1,COL6A1,COL13A1,OLFML2B,CPB2,CTGF,ADAMTS14,CTSK,ADAMTSL2,CYP1B1,DPP4,DPT,DNAJB6,ETS1,FBLN1,FBN1,FBN2,FGB,ANTXR1,FOXC2,FBLN5,FN1,POMT1,NPHP3,GAS6,GSN,TNC,COL27A1,ICAM2,IHH,ITGA6,ITGA4,ITGA9,ITGAM,ITGB2,ITGB4,SCX,ITGB6,ITGB8,KDR,LAMA4,LAMB3,LAMC2,LCP1,LGALS3,LMX1B,LOXL2,LTBP2,MATN1…
GO: Biological Process	GO:0007159	leukocyte cell-cell adhesion	3.976e-06	0.000111	139	548	ADA,EOMES,ADK,FZD7,CCR2,ADORA2A,MAD1L1,PREX1,APC,GPAM,APOA4,RHOH,ASS1,PDE5A,STX11,TNFRSF14,FADD,BCL6,BMP7,BRAF,ZFP36L1,ZFP36L2,BCL10,TNFSF18,CAMK4,CAV1,CCND3,CD2,CD3E,CD247,CD4,CD8A,CD8B,CD28,TNFSF8,CD44,CD47,CD48,CD74,SOCS6,CD83,KLF4,SELENOK,CCR7,CTLA4,CXADR,DPP4,DTX1,RASGRP1,LEF1,ETS1,IKZF1,F2RL1,FANCA,FOXJ1,BATF,TNFSF13B,IFNE,FOXP1,CARD11,HSPH1,GATA3,TNFRSF21,GADD45G,GLI2,GLI3,ADRM1,GSN,HLA-DQ…
GO: Biological Process	GO:0048705	skeletal system morphogenesis	4.188e-06	0.0001166	69	231	ACVR2B,DSCAML1,AXIN2,IFT80,BARX2,BMP1,BMP7,CER1,NIPBL,COL1A1,COL2A1,TBX4,COL13A1,MTHFD1L,CHST11,CTGF,IRX5,CITED2,FBN2,FGF4,FGFR2,PRRX2,FOXC2,PPARGC1B,SIX2,WWOX,SIX4,GLI3,GNAS,TWIST2,HOXA1,HOXC9,COL27A1,INPPL1,INSIG1,SCX,LHX1,SMAD2,MATN1,MEF2C,UNCX,MTHFD1,MYC,ROR2,PAX5,RFLNA,PKD1,PRRX1,PSEN1,GRHL2,FMN1,SFRP1,CSGALNACT1,SOX9,SOX11,TBXT,TBX1,SATB2,TCF15,TGFB2,TGFB3,TGFBR2,THBS1,VEGFA,CYP26B1,WNT7A,W…
GO: Biological Process	GO:0061008	hepaticobiliary system development	4.196e-06	0.0001166	55	172	ACAT1,ADA,MKL2,ADRB2,AHR,AK2,AK4,ALDH9A1,ALDOB,CUL3,ARG1,ASNS,ASS1,AACS,CCND1,RUNX1,CCNE1,DNAAF1,NIPBL,ONECUT2,CPB2,CYP1A1,CITED2,ATG7,NPHP3,GATA6,SEC63,HLX,FOXA3,HNRNPK,HP,JARID2,JUN,LIPC,MKI67,E2F7,PKD1,PLAU,UGT1A1,PROX1,TET2,PTN,QDPR,E2F8,FBXW7,RXRA,SOX9,SRD5A1,SULF2,COBL,HNF1A,HNF1B,TNFAIP3,CADM1,GNPNAT1
GO: Biological Process	GO:0007623	circadian rhythm	4.253e-06	0.0001179	65	214	AANAT,BTBD9,ADA,ADCY1,ADK,ADORA2A,AHCY,AHR,ALB,BHLHE40,ZFHX3,TNFRSF11A,KLF9,NOCT,CPT1A,CREB1,CSF2,CSNK1E,DDC,HS3ST2,DRD3,F7,NCOA2,GHRH,PPARGC1A,GNAQ,ID2,ID4,CIPC,IL6,JUN,KCNA2,KCNMA1,LEP,LEPR,LIPC,MAT2A,MC3R,MTNR1B,NFIL3,NGFR,NOS2,NPAS2,NTRK2,NTRK3,PPARA,PPARG,PRF1,PRKAA2,MAPK10,PROX1,BHLHE41,PTEN,RELB,SLC6A4,SLC9A3,SETX,SRD5A1,SREBF1,PHLPP1,FBXW11,HNF1B,CRTC1,TH,NKX2-1
GO: Biological Process	GO:0045685	regulation of glial cell differentiation	4.347e-06	0.0001202	29	71	BIN1,BMP2,CDK1,GPR37L1,QKI,TENM4,KDM4A,DAB1,DLX1,DRD3,EPHA4,F2,TNFRSF21,LINGO1,ID2,ID4,SLC45A3,NTRK3,ENPP2,PPARG,PTPRA,LIN28A,SPINT1,CNTN2,TCF7L2,DICER1,TP73,RNF112,CXCR4
GO: Biological Process	GO:0043549	regulation of kinase activity	4.378e-06	0.0001207	200	842	ACVR2B,ADCY1,AXIN2,FZD4,ADORA2A,ADRA2A,ADRB2,AGTR1,OSBPL8,AHSG,CUL3,ANGPT1,APC,APLP2,ALS2,ZFYVE28,SOCS1,PDE5A,ATP2B4,BAK1,CCND1,TNFRSF11A,BMP2,BMP7,BRAF,BCL10,CDK5R2,MMD2,CALM1,CALM2,CAV1,LDB2,CCND3,CCNE1,CCNH,CCNT2,CD4,NEURL1,CD74,CDK1,CDC25A,CDKN1C,CDKN2B,SOCS6,KLF4,FBXO7,CCR7,AKAP6,WWTR1,H2AFY,CSF1R,PPM1F,RAPGEF2,RASSF2,DAB1,DAB2,GADD45A,ZEB2,TNFSF15,DUSP2,DUSP4,DUSP7,DUSP9,LPAR1,EDN3,RASGRP1,…
GO: Biological Process	GO:0043062	extracellular structure organization	4.463e-06	0.0001225	97	355	APBB1,APLP1,APLP2,BMP1,DDR1,TMPRSS6,CAPN1,CAPN2,CD36,CD44,CD47,CDH1,JAM2,CMA1,COL1A1,COL1A2,COL2A1,COL4A2,COL4A3,COL5A1,COL6A1,COL13A1,OLFML2B,CPB2,CTGF,ADAMTS14,CTSK,ADAMTSL2,CYP1B1,DPP4,DPT,DNAJB6,ETS1,FBLN1,FBN1,FBN2,FGB,ANTXR1,FOXC2,FBLN5,FN1,POMT1,NPHP3,GAS6,GSN,TNC,COL27A1,ICAM2,IHH,ITGA6,ITGA4,ITGA9,ITGAM,ITGB2,ITGB4,SCX,ITGB6,ITGB8,KDR,LAMA4,LAMB3,LAMC2,LCP1,LGALS3,LMX1B,LOXL2,LTBP2,MATN1…
GO: Biological Process	GO:0007411	axon guidance	4.464e-06	0.0001225	71	240	TENM2,UNC5A,TTC8,PLA2G10,SEMA6A,ANK3,APBB1,KLF7,NRP2,BMP7,ARTN,RUNX3,CDH4,LGI1,NRXN3,NTN1,CREB1,CRMP1,CSF1R,FEZ2,FEZ1,SEMA3E,BOC,KIF26A,ZNF280B,DSCAM,PLXNC1,EPHA4,EPHB1,ETV4,EXT1,SEMA6C,GAP43,GATA3,GBX2,GLI2,GLI3,RNF165,HOXA1,KIF5C,L1CAM,LHX1,ABLIM1,LMX1A,MYH10,NCAM1,NGFR,NRCAM,OTX2,PLXNA2,PRKCQ,PTPRA,PTPRO,FEZF2,KIF26B,SEMA6D,SIAH2,SLIT1,NEUROG2,SOS1,SPTB,SPTBN1,NFASC,PLXND1,CNTN2,TGFB2,NKX2-1,V…
GO: Biological Process	GO:0030003	cellular cation homeostasis	4.608e-06	0.0001261	148	592	ACO1,CCR2,ADRA1D,ADRA1B,SLC24A4,AGTR1,STIM2,ANK2,ANXA6,APLP2,STC2,ATP1A3,SLC4A4,ATP1B1,ATP2B1,ATP2B2,ATP2B3,ATP2B4,ATP6V1A,ATP6V1B2,ATP6V1C1,BAK1,BDKRB1,INPP4B,CACNA1I,CA2,CACNA1A,CALB2,CALM1,CALM2,CAMK2D,TMPRSS6,CAPN3,CASQ2,CAV1,CCKAR,CD4,CD36,CD38,SLC24A2,CCR3,CCR4,CCR6,CCR7,CNGA1,AKAP6,SLC4A8,CRHR1,SLC26A3,DRD3,FIS1,S1PR1,LPAR1,S1PR3,EDN2,EDN3,SGK2,EPHX2,ESR1,F2,F2R,F2RL1,GPR89B,FTH1,FTL,JPH4,…
GO: Biological Process	GO:0010977	negative regulation of neuron projection development	4.623e-06	0.0001262	50	152	CCR2,SEMA6A,SYNGAP1,RAB29,ARHGEF1,CBFA2T2,NTN1,CRMP1,AATK,RAPGEF2,SEMA3E,DAB1,DAB2,ASAP1,KIAA0319,NTM,DGUOK,LPAR1,EPHA4,FKBP4,SEMA6C,CIB1,GFI1,STMN2,LINGO1,RBPJ,IL15RA,INPPL1,BCL11A,MDM2,NGFR,PMP22,FAT3,PPP3CA,PSEN1,PTEN,PTPRG,PTPRO,PTPRZ1,SEMA6D,SLIT1,SPOCK1,XYLT1,KANK1,NR2F1,THY1,WNT5A,YWHAH,RTN4R,RGMA
GO: Biological Process	GO:0043433	negative regulation of DNA binding transcription factor activity	4.675e-06	0.0001273	49	148	PLA2G10,ANXA4,BHLHE40,BMP7,TAX1BP1,CAT,KLF4,ACOD1,CACTIN,HAND1,CMKLR1,RWDD3,CYP1B1,HDAC4,DAP,NR1H4,TRIB1,ESR1,NLRC5,FOXJ1,SUFU,GAS6,GFI1,FOXA2,HNF4A,ID2,IGF1R,SMAD7,CYS1,TRIB2,TRIM40,PBX1,PKHD1,EGLN1,PROX1,DAB2IP,RNF2,RPL11,ZC3H12A,CDK5RAP3,HR,SP100,TCF7L2,TNFAIP3,SUMO1,WFS1,CTNNBIP1,USP7,PELI1
GO: Biological Process	GO:0009612	response to mechanical stimulus	4.697e-06	0.0001275	70	236	ASIC2,PKD1L2,AQP1,TCAP,ASNS,ATP2B2,BAK1,FADD,BDKRB1,BNIP3,BCL10,CAV1,CD36,NRXN2,COL1A1,LHFPL5,CTSB,HDAC4,GADD45A,ETS1,TLR7,ADGRV1,F2,ANKRD1,GATA4,GFI1,GLI2,GRIN2A,GRIN2B,HTR2A,TNC,IGF1,IGFBP2,IL6,IL13,IL18,INHBB,SCX,JUN,KCNA5,KCNC1,KCNJ4,KIT,MEIS2,MPO,MYC,PKD1L1,NOS1,NTRK2,PAWR,SLC38A2,PKD1,PPARG,ANO1,RYR2,MAP2K4,CHRNA9,SLC1A3,HABP4,SLC8A1,PIEZO2,SOX2,SOX9,SRC,STAT1,TGFBR2,THBS1,TIMP3,TTN,CSRP3
GO: Biological Process	GO:0072006	nephron development	4.713e-06	0.0001277	48	144	ACAT1,AGTR1,AHR,ANGPT1,BMP2,PROM1,BMP7,CD44,COL4A3,WWTR1,HS2ST1,MAGI2,ENPEP,CITED2,BASP1,FGF1,FOXJ1,FOXC2,SIX2,GATA3,SIX4,GLI3,GPR4,LHX1,MEF2C,MYC,NPHS1,PAX2,PBX1,PKD1,POU3F3,IRX3,IRX1,AHI1,PTPRO,KIF26B,SALL1,FMN1,PDGFD,SOX9,STAT1,SULF2,SULF1,HNF1B,VEGFA,WNT11,CTNNBIP1,PAX8
GO: Biological Process	GO:0007163	establishment or maintenance of cell polarity	4.809e-06	0.0001299	57	181	ANK1,APC,AQP1,ARF4,DST,BRSK2,CDH5,DLG5,CDX2,CCR7,KIF20B,DLG2,ARPC5,EPHB1,SPRY2,FAT1,FOXJ1,NPHP3,PRICKLE2,BRSK1,SDCCAG8,GATA3,PARD6B,INSC,GSN,FBF1,IGF1,IGF1R,PKD1,PRKCI,PRKCZ,LAMA1,SPDL1,KIF26B,CCL4,FRMD4A,PARVA,SPN,GOLPH3,FRMD4B,KANK1,SYNE2,MTCL1,WWC1,TCF15,HEY1,SCRIB,PARD3,AMOTL1,CYP26B1,WEE1,WNT5A,WNT7A,WNT11,CRB2,NDEL1,SNX27
GO: Biological Process	GO:0003018	vascular process in circulatory system	4.825e-06	0.00013	62	202	ABR,ASIC2,ADORA2A,ADRA1D,ADRA1B,ADRA2A,ADRB1,ADRB2,ADRB3,AGTR1,AHR,ANGPT1,PDE5A,BCR,CAV1,CD38,CHGA,DBH,EDN2,EDN3,EGFR,SCPEP1,EPHX2,MRVI1,F2R,F2RL1,FGB,FOXC2,GCH1,GJA5,GCLC,GCLM,PTP4A3,HTR1D,HTR2A,CXCR2,IL18,KCNA5,KCNMA1,KCNMB1,KDR,KNG1,LEP,MTNR1B,ARHGAP42,NOS1,NOS2,OXTR,P2RX4,PDE3A,SERPINF2,PRKCQ,TRPM4,CCL4,SMPD3,SLC6A4,SLC8A1,SRC,TBXAS1,GRIP2,VEGFA,CTNNBIP1
GO: Biological Process	GO:0042981	regulation of apoptotic process	5.061e-06	0.0001361	335	1519	NCOA3,KCNH8,ABR,ASIC2,ACTN1,ACTN2,ACVR1,ADA,CCR2,ADORA2A,ADRB1,ADRB2,AGTR1,ALB,BIN1,ANGPT1,SLC25A5,ANXA4,APAF1,APBB1,APC,GPAM,AQP1,ARF4,RHOB,RUVBL1,TP63,ASNS,PDE5A,DYNLL1,ATF3,TNFRSF14,BAK1,FADD,TNFRSF11A,BCL6,SYNGAP1,BLK,BMP1,BMP2,BMP3,BMP7,BNIP1,BNIP3,BRAF,IER3,SPHK1,BTG1,TAX1BP1,BCL10,CACNA1A,TNFSF18,KALRN,CAMK2A,CAMK2B,CAMK2D,CAPN3,CAT,CAV1,RUNX3,CD3E,CD38,NEURL1,CD44,CD74,CDK1,CDH1,FCMR,DLG5…
GO: Biological Process	GO:0002062	chondrocyte differentiation	5.178e-06	0.0001389	38	105	AXIN2,IFT80,BMP2,RUNX1,RUNX3,EIF2AK3,COL2A1,PKDCC,CHST11,CTGF,SIX2,GLI2,GLI3,GPLD1,COL27A1,IHH,SCX,LOXL2,MAF,MATN1,MEF2C,RFLNA,PRKCA,PTH1R,SOX5,SOX9,SNX19,SULF2,SULF1,TGFBI,TGFBR2,TRPS1,WNT7A,WNT9A,RFLNB,ZBTB16,ADAMTS12,HMGA2
GO: Biological Process	GO:1903827	regulation of cellular protein localization	5.207e-06	0.0001393	149	598	ACTL6A,ACTN2,AXIN2,FZD1,FZD7,C1QTNF3,DYRK2,ANGPT1,DPP10,ANK3,RANBP3,ANXA13,KCNAB2,APC,APOD,CHCHD4,RUVBL1,TP63,NUMB,DYNLL1,MBTPS1,BMP7,SPHK1,RAB29,KALRN,CAMK4,BRSK2,CAV2,CD36,CDK1,CDH1,DCLK1,RHOU,CLTC,HECTD1,EIF2AK3,AKAP6,LITAF,PKDCC,WWTR1,H2AFY,KIF20B,CLIP3,CSNK1E,CTSK,DAB2,RASSF5,G3BP2,FAM20B,BCL2L11,FIS1,EGFR,TRIM28,STOM,RAMP3,RNF168,TLR7,DACT1,WDR75,CIB1,ZBED3,SUFU,HSPH1,GAS6,GLI3,DCLK2,GNAQ,Y…
GO: Biological Process	GO:0001889	liver development	5.238e-06	0.0001397	54	169	ACAT1,ADA,MKL2,ADRB2,AHR,AK2,AK4,ALDH9A1,ALDOB,CUL3,ARG1,ASNS,ASS1,AACS,CCND1,RUNX1,CCNE1,DNAAF1,ONECUT2,CPB2,CYP1A1,CITED2,ATG7,NPHP3,GATA6,SEC63,HLX,FOXA3,HNRNPK,HP,JARID2,JUN,LIPC,MKI67,E2F7,PKD1,PLAU,UGT1A1,PROX1,TET2,PTN,QDPR,E2F8,FBXW7,RXRA,SOX9,SRD5A1,SULF2,COBL,HNF1A,HNF1B,TNFAIP3,CADM1,GNPNAT1
GO: Biological Process	GO:0021879	forebrain neuron differentiation	5.25e-06	0.0001397	28	68	NRP2,CSF1R,RAPGEF2,DCX,DLX1,LEF1,FGFR2,ATG7,SALL3,GATA2,GBX2,DCLK2,GNAQ,UNCX,OGDH,PROX1,FEZF2,SALL1,SLIT1,SOX2,LHX5,CNTN2,SATB2,DICER1,TFAP2C,NKX2-1,WNT5A,BCL11B
GO: Biological Process	GO:1904888	cranial skeletal system development	5.296e-06	0.0001406	26	61	NIPBL,MTHFD1L,CHST11,IRX5,FGF4,FGFR2,PRRX2,FOXC2,SIX2,SIX4,GLI3,GNAS,TWIST2,HOXA1,INSIG1,LHX1,SMAD2,MEF2C,MTHFD1,PAX5,PRRX1,GRHL2,TBX1,TGFB2,TGFB3,TGFBR2
GO: Biological Process	GO:1903706	regulation of hemopoiesis	5.348e-06	0.0001416	100	370	ADA,CCR2,GFI1B,APC,FADD,BCL6,INPP4B,PRDM1,CA2,TNFSF18,CAMK4,RUNX1,CD2,CD28,CD44,CD74,CD83,FBXO7,TJP2,CCR7,CREB1,CSF1R,CSF3R,CTLA4,RASSF2,DTX1,RASGRP1,LEF1,TRIB1,LRRC17,ETS1,IKZF1,FANCA,FOXJ1,FLT1,CIB1,ATG7,FAM213A,PPARGC1B,FSHB,RAB7B,FOXP1,CARD11,GAS6,GATA1,GATA2,GATA3,GLI2,GLI3,GNAS,LILRB4,ADRM1,TWIST2,NFAM1,UBASH3B,HCLS1,HLX,HMGB1,HMGB2,ID2,IHH,IL2RA,IL4,IL6,IL15RA,INPP5D,IRF4,JUN,KDR,LEP,LGALS…
GO: Biological Process	GO:1903825	organic acid transmembrane transport	5.546e-06	0.0001465	40	113	ACACB,PEX3,AQP9,SLC17A8,SLC25A26,SLC16A5,CPT1A,SLC22A12,SLC32A1,SLC25A13,SLC25A15,SLC7A13,MPC1,ACSL5,SLC17A3,SLC16A12,SLC38A3,SLC6A19,MYC,SLC6A18,SLC38A2,PRKAA2,PQLC2,SLC38A4,SLC1A1,SLC1A2,SLC1A3,SLC3A1,SLC6A6,SLC6A7,SLC6A12,SLC7A2,SLC25A1,SLC22A5,SLC38A8,SLC7A8,THBS1,SLC7A10,SLC13A3,SLC38A1
GO: Biological Process	GO:0050803	regulation of synapse structure or activity	5.641e-06	0.0001487	78	272	ASIC2,COLQ,ADORA2A,ADRB1,ATP2B2,RAB11A,ADGRB1,ADGRB2,SYNGAP1,BRAF,CAMK2A,CAMK2B,CBLN1,CD38,NEURL1,DGKI,NRXN3,SLC24A2,CREB1,CRHR1,SIPA1L1,RAPGEF2,CX3CR1,CYP19A1,MAGI2,EPHB1,ETV5,PDLIM5,JPH4,CPLX2,SIX4,GHSR,GIP,GRIA1,GRIN2A,GRIN2B,PTPN5,LZTS1,HNRNPK,LINGO4,IL10,KCNB1,KDR,KIT,MAPT,MEF2C,MDGA1,NCAM1,NEUROD2,NOS1,NTRK2,NTRK3,OXTR,PRKCA,PRKCZ,DAB2IP,PSEN1,PTEN,PTN,SLC8A2,RAB3GAP1,SLC8A3,SHANK2,SLIT1,RI…
GO: Biological Process	GO:0001837	epithelial to mesenchymal transition	5.682e-06	0.0001494	41	117	AXIN2,EOMES,BMP2,BMP7,COL1A1,WWTR1,DAB2,TRIM28,LEF1,WNT16,OLFM1,FGFR2,FOXA2,RBPJ,LOXL2,SMAD2,SMAD7,GLIPR2,NFATC1,PAWR,DAB2IP,TRIM62,TMEM100,SDCBP,ZNF703,SFRP1,SOX9,PBLD,POFUT2,TCF7L2,TGFB2,TGFB3,TGFBR2,HEY1,NKX2-1,WNT5A,WNT11,RFLNB,CRB2,HMGA2,PHLDB2
GO: Biological Process	GO:0022612	gland morphogenesis	5.695e-06	0.0001494	50	153	NCOA3,CUL3,ARG1,TP63,BMP7,DDR1,CAPN1,CAV1,CD44,CDH1,NTN1,CPB2,CSF1R,EGFR,ESR1,ETV4,ETV5,FGF7,FGFR2,GLI2,GLI3,TNC,ID4,IGF1,IGF1R,IL6,MKI67,PLAU,PROX1,TET2,LAMA1,PTN,FBXW7,RXRA,ESRP2,SFRP1,SOX9,SRC,PLXND1,STAT6,SULF2,SULF1,TBX3,TFAP2C,TGFB2,TGFB3,TGFBR2,TNFAIP3,SCRIB,WNT5A
GO: Biological Process	GO:0001666	response to hypoxia	5.753e-06	0.0001505	87	312	ABAT,ADA,ADRB2,AHCY,APAF1,AQP1,STC2,ATP1B1,BACH1,BMP2,BMP7,BNIP3,CA9,CAMK2D,CAPN2,CAT,CAV1,PDLIM1,CD38,CHRNA4,CLDN3,RWDD3,CREB1,CRHR1,CYBB,CYP1A1,ARNT2,DNMT3B,DPP4,EPAS1,ERCC3,ETS1,FABP1,CITED2,ANGPT4,ACAA2,FLT1,FOSL2,ANKRD1,GATA6,PPARGC1A,AJUBA,IGF1,RBPJ,MYOCD,IL18,ITPR1,ITPR2,KCNA5,KCNK3,KCNMA1,KDR,LEP,LIPC,LOXL2,MB,MDM2,NOS1,NOS2,OPRD1,PLAU,EGLN1,PPARA,PRKCB,PRKCQ,PTEN,PTN,RYR2,SCNN1B,SFRP1,SL…
GO: Biological Process	GO:0019752	carboxylic acid metabolic process	5.771e-06	0.0001506	232	1003	ABAT,ACACB,ACAT1,ACLY,ACO1,ETFBKMT,AS3MT,ACOX2,ADH7,AARS2,AHCY,PLA2G10,ALDH9A1,ALDH3A2,ABCD2,ALDOB,BBOX1,MCFD2,APC,GPAM,APOA1,APOA4,APOC3,ARG1,ARG2,ART4,ASNS,ASS1,AACS,CYP4F12,ATP2B4,BCAT1,UROC1,SUCLG1,BHMT,BPHL,IER3,SPHK1,ACSF3,CACNA1A,CAV1,KYAT1,CD36,CD74,CKMT2,GRHPR,QKI,EIF2AK3,MTHFD1L,CPT1A,PARS2,TKFC,HACL1,ADPGK,CYP1A1,CYP1B1,HDAC4,CYP2F1,EARS2,CYP8B1,CYP17A1,ACSM1,DARS,DCT,DDC,PSMD6,CYB5R3,…
GO: Biological Process	GO:0046849	bone remodeling	5.799e-06	0.000151	35	94	ADRB2,AHSG,INPP4B,CA2,SYT7,CD38,RAB3D,CSF1R,CTSK,RASSF2,CYP19A1,S1PR1,EGFR,WNT16,SUCO,PPARGC1B,FSHB,UBASH3B,IHH,IL6,INPP5D,LEP,LEPR,MITF,TMEM64,SIGLEC15,PTH1R,SFRP1,SRC,SYK,HNF1A,TGFB3,TNFAIP3,VEGFA,DCSTAMP
GO: Biological Process	GO:0048701	embryonic cranial skeleton morphogenesis	5.818e-06	0.0001511	23	51	NIPBL,MTHFD1L,CHST11,IRX5,FGFR2,PRRX2,FOXC2,SIX2,SIX4,GNAS,TWIST2,HOXA1,LHX1,SMAD2,MEF2C,MTHFD1,PAX5,PRRX1,GRHL2,TBX1,TGFB2,TGFB3,TGFBR2
GO: Biological Process	GO:0051130	positive regulation of cellular component organization	5.84e-06	0.0001513	284	1263	ABR,ASIC2,ACHE,FRMD7,ACTL6A,ACTN2,TENM2,AXIN2,CNOT6,GFI1B,ADRB2,AHR,AHSG,PREX1,STK24,FNIP2,CUL3,BIN1,ANGPT1,DPP10,FOXO6,GPR65,ANK1,ANK3,ANXA13,ENC1,APBB1,APC,APOA1,AQP1,ARSB,RUVBL1,TP63,NUMB,DYNLL1,EIF4G3,RAB11A,ADGRB1,ADGRB2,BAK1,BCL6,BCR,BMP2,BMP7,BNIP3,BRAF,SPHK1,KALRN,CAMK2B,WHAMM,CAV1,CBLN1,CD14,CD28,CBFA2T2,CD36,NEURL1,CD47,CDH4,CDH17,RHOU,NRXN3,MYO3B,NTN1,CCR7,QKI,NIPBL,COL1A1,NEK7,CPB2,WW…
GO: Biological Process	GO:0001894	tissue homeostasis	6.483e-06	0.0001676	70	238	ABCA4,ADRB2,AHSG,ADGRF5,ALB,AZGP1,PROM1,CA2,LDB2,CD38,CDH3,HOMER2,HOMER1,COL2A1,RAB3D,CSF1R,GIGYF2,CTGF,CTSK,CXADR,CYP19A1,S1PR1,EGFR,EPAS1,ERCC6,ADGRV1,F2R,FGF7,PPARGC1B,NPHP3,FSHB,GATA1,GATA2,GNAS,UBASH3B,IHH,INPP5D,SCX,KCNJ1,KDR,LYZ,MUC4,P2RX4,PRDX1,PDE6A,PIGR,PLA2G4A,TMEM64,SIGLEC15,PTH1R,BBS10,LPCAT1,SLC22A5,PRDM14,SOX9,SRC,CDH23,SLC28A3,PBLD,SYK,HNF1A,TNFAIP3,TUB,USH2A,VEGFA,VHL,MUC13,DCSTA…
GO: Biological Process	GO:0031589	cell-substrate adhesion	6.637e-06	0.0001712	89	322	ACTN1,ACTN2,FZD4,FZD7,PREX1,ANGPT1,APOA1,APOD,BCL6,BRAF,SGCE,DDR1,WHAMM,CD36,CD44,CDH13,CCR7,COL1A1,ONECUT2,COL13A1,PPM1F,CTGF,SEMA3E,DAB2,SIRPA,BCL2L11,PLEKHA2,EMP2,CTTN,CD96,EPHB1,FBLN1,FBLN2,FGB,ANTXR1,FBLN5,CIB1,FN1,OLFM4,GAS6,LYVE1,FERMT2,TRIOBP,AJUBA,ITGA6,ITGA4,ITGB2,ITGB4,ITGB6,ITGB8,KDR,MELTF,MUC4,ACER2,NINJ1,COL26A1,ENPP2,PKD1,PLAU,PLG,PRKCZ,EPDR1,PTEN,PTN,PTPRO,PTPRZ1,RREB1,RSU1,FMN1,I…
GO: Biological Process	GO:0072164	mesonephric tubule development	6.701e-06	0.000172	38	106	AGTR1,ARG2,BMP2,BMP7,CAT,CD44,CER1,HS2ST1,CITED2,BASP1,FGF1,FGFR2,FOXJ1,FOXC2,SIX2,GATA3,SIX4,GLI3,LHX1,EPCAM,SMAD2,SMAD5,SMAD7,SMAD9,MYC,PAX2,PBX1,PKD1,KIF26B,SALL1,FMN1,SFRP1,SOX9,HNF1B,VEGFA,WNT11,CTNNBIP1,PAX8
GO: Biological Process	GO:0072163	mesonephric epithelium development	6.701e-06	0.000172	38	106	AGTR1,ARG2,BMP2,BMP7,CAT,CD44,CER1,HS2ST1,CITED2,BASP1,FGF1,FGFR2,FOXJ1,FOXC2,SIX2,GATA3,SIX4,GLI3,LHX1,EPCAM,SMAD2,SMAD5,SMAD7,SMAD9,MYC,PAX2,PBX1,PKD1,KIF26B,SALL1,FMN1,SFRP1,SOX9,HNF1B,VEGFA,WNT11,CTNNBIP1,PAX8
GO: Biological Process	GO:0001823	mesonephros development	6.918e-06	0.0001771	39	110	AGTR1,ARG2,BMP2,BMP7,CAT,CD44,CER1,HS2ST1,CITED2,BASP1,FGF1,FGFR2,FOXJ1,FOXC2,SIX2,GATA3,SIX4,GLI3,LHX1,EPCAM,SMAD2,SMAD5,SMAD7,SMAD9,MYC,PAX2,PBX1,PKD1,KIF26B,SALL1,FMN1,SFRP1,SOX9,HNF1B,VEGFA,WNT11,ZBTB16,CTNNBIP1,PAX8
GO: Biological Process	GO:1901660	calcium ion export	7.091e-06	0.0001811	7	7	ATP2B1,ATP2B2,ATP2B4,SLC35G1,SLC8A2,SLC8A1,SLC8A3
GO: Biological Process	GO:0048762	mesenchymal cell differentiation	7.156e-06	0.0001823	61	200	ACVR1,AXIN2,EOMES,SEMA6A,NRP2,BMP2,BMP7,COL1A1,WWTR1,SEMA3E,DAB2,ZEB2,EDN3,TRIM28,LEF1,CITED2,WNT16,OLFM1,FGFR2,FOXC2,SEMA6C,SIX2,GBX2,FOXA2,RBPJ,LOXL2,SMAD2,SMAD7,MEF2C,GLIPR2,NFATC1,PAWR,PAX2,DAB2IP,REST,TRIM62,TMEM100,SEMA6D,SDCBP,ZNF703,SFRP1,WNT10A,SOX9,SOX11,PBLD,STAT1,POFUT2,TBX1,TCF7L2,DICER1,TGFB2,TGFB3,TGFBR2,HEY1,NKX2-1,WNT5A,WNT11,RFLNB,CRB2,HMGA2,PHLDB2
GO: Biological Process	GO:0031214	biomineral tissue development	7.306e-06	0.0001857	47	142	ACVR1,ACVR2B,AXIN2,ADRB2,AHSG,ASGR2,ATP2B2,BMP2,BMP7,CER1,KL,EIF2AK3,COL1A1,PKDCC,MINPP1,CYP27B1,S1PR1,FBN2,FGFR2,GPNMB,FOXO1,GAS6,GATA1,TMEM119,IGF1,LEP,MATN1,MEF2C,NELL1,DDR2,RFLNA,PLA2G4A,PPARA,TRPM4,PTH1R,PTN,BMP2K,SLC8A1,SOX9,TBX1,TCF7L2,DICER1,TGFB3,WNT11,RFLNB,FAM20C,ANO6
GO: Biological Process	GO:0009791	post-embryonic development	7.382e-06	0.0001872	43	126	ACO1,ACVR2B,HEG1,AHR,APOB,BAK1,DLK1,PRDM1,KLF4,CHST11,GIGYF2,BCL2L11,DSCAM,ERCC1,FBN1,FGFR2,FLT1,ATG7,GATA3,GNAQ,GNAS,INPPL1,ITPR1,KCNJ1,KDR,LHX1,SMAD2,MYL2,TAPT1,BHLHE23,TET2,PSEN1,ETNK2,SLC8A1,SCUBE1,CDH23,TCF7L2,SZT2,DICER1,TP73,VEGFA,BCL11B,FZD5
GO: Biological Process	GO:0046850	regulation of bone remodeling	7.41e-06	0.0001875	24	55	AHSG,INPP4B,CA2,SYT7,CD38,CSF1R,CYP19A1,S1PR1,EGFR,SUCO,PPARGC1B,FSHB,UBASH3B,INPP5D,LEP,LEPR,TMEM64,SIGLEC15,SFRP1,SRC,SYK,TNFAIP3,VEGFA,DCSTAMP
GO: Biological Process	GO:0086103	G-protein coupled receptor signaling pathway involved in heart process	7.528e-06	0.00019	8	9	ATP2B4,CAV1,CHGA,RAMP3,NOS1,PDE4D,PLN,SRC
GO: Biological Process	GO:0045778	positive regulation of ossification	8.014e-06	0.0002018	36	99	ACVR1,ACVR2B,ADRB2,TP63,BMP2,BMP7,KL,NIPBL,PKDCC,FBN2,SUCO,GDF10,GLI3,GNAS,TMEM119,ID4,IGF1,IL6,SMAD5,MEF2C,NELL1,DDR2,PLA2G4A,PRKD1,SLC8A1,SOX11,ZHX3,TGFB2,TGFB3,HEY1,VEGFA,WNT5A,ZBTB16,FAM20C,CTNNBIP1,ANO6
GO: Biological Process	GO:0048754	branching morphogenesis of an epithelial tube	8.395e-06	0.0002109	57	184	NCOA3,ACVR1,AGTR1,AHR,ANGPT1,BAK1,BMP2,BMP7,DDR1,CD44,DLG5,SEMA3E,LEF1,SPRY2,ESR1,ETV4,ETV5,CITED2,FGF1,FGFR2,FOXC2,FLT1,SIX2,GBX2,SIX4,GLI2,GLI3,FOXA2,TNC,IGF1,IHH,KDR,LHX1,MYC,PAX2,PBX1,PKD1,LAMA1,ESRP2,SALL1,SOX2,SOX9,SRC,PLXND1,TBX1,TBX3,HNF1B,DICER1,TFAP2C,TGFBR2,NKX2-1,VEGFA,RBM15,WNT5A,CTNNBIP1,PAX8,CXCR4
GO: Biological Process	GO:0030073	insulin secretion	8.45e-06	0.0002118	68	231	ABAT,ACVR2B,FAM3D,ADRA2A,SLC25A5,PDE8B,AACS,BLK,CACNA1A,CACNA1D,CACNA1E,BRSK2,SYT7,CCKAR,CD38,CACNA2D2,EIF2AK3,MYRIP,CPT1A,KCNG2,NR1H4,GAL,ATG7,UQCC2,GHSR,GIP,GLP1R,GLRX,GNAS,GPLD1,RAPGEF4,FOXA2,HNF4A,INHBB,ITPR1,ITPR2,KCNA5,KCNB1,KCNJ11,LEP,LEPR,SMAD2,MTNR1B,MYO5A,NNAT,NOS1,NOS2,FAM3B,PPP3CA,PRKCA,TRPM4,PTPRN2,ANO1,REST,SFRP1,SLC2A1,SLC2A2,SNAP25,SOX4,SREBF1,SNX19,HNF1A,HNF1B,TCF7L2,TIAM1,ARL2BP…
GO: Biological Process	GO:0017038	protein import	8.532e-06	0.0002134	95	351	AXIN2,FZD1,FZD7,C1QTNF3,DYRK2,ANGPT1,PEX3,APOD,CHCHD4,MBTPS1,BCL6,BMP7,SPHK1,CD36,CDK1,CDH1,SAMM50,AKAP6,LITAF,WWTR1,DAB2,TOMM20,G3BP2,LONP2,TOB1,EGFR,TRIM28,TLR7,F2R,DACT1,TOMM40,PEX5L,SUFU,FYB1,SIX2,RAB8B,GAS6,GLI3,SEC61B,GNAQ,RBPMS,PTPN5,HCLS1,HNF4A,HSPA4,IGF1,IL6,IL10,IL18,ING1,JUN,KPNA1,IPO5,LEP,LRP2,TIMM21,MXI1,TONSL,PRICKLE1,OPRD1,PRDX1,PKD1,TIMM22,TOMM7,MDFIC,POU5F1,PPM1A,PPP3CA,PRKCQ,DAB…
GO: Biological Process	GO:0051129	negative regulation of cellular component organization	8.574e-06	0.0002139	165	680	FRMD7,PICALM,ADD2,CCR2,GFI1B,MAD1L1,SEMA6A,SLC25A5,ANXA13,APC,APOA1,APOBEC1,APOC3,APOD,LMOD2,NUMB,SYNGAP1,BMP7,BNIP3,IER3,RAB29,CAV1,ARHGEF1,CBFA2T2,CLTC,NTN1,HECTD1,ANAPC15,PKDCC,H2AFY,CLDN7,CRMP1,CLIP3,AATK,FEZ2,FEZ1,KDM4A,RAPGEF2,SEMA3E,SNPH,DAB1,DAB2,ASAP1,KIAA0319,VILL,NTM,DGUOK,DMRT1,DNMT3B,DPP4,DNAJB6,S1PR1,LPAR1,DYNC1LI1,EPHA4,EPS8,SPRY2,ERCC1,ERCC4,ESR1,TBC1D7,USP44,DACT1,FBLN1,ANTXR1,AC…
GO: Biological Process	GO:0002791	regulation of peptide secretion	8.887e-06	0.0002212	70	240	ABAT,FAM3D,ADRA2A,SLC25A5,PDE8B,AACS,BLK,CACNA1A,CACNA1D,CACNA1E,BRSK2,SYT7,CCKAR,CD38,CD74,CACNA2D2,MYRIP,CPT1A,RASL10B,KCNG2,NR1H4,EGFR,FGB,ATG7,UQCC2,PEX5L,RAB8B,GHRH,GHSR,GIP,GLP1R,GLRX,GNAS,GPLD1,RAPGEF4,FOXA2,HNF4A,INHBB,ITPR1,ITPR2,KCNA5,KCNB1,KCNJ11,LEP,LEPR,MTNR1B,NNAT,NOS1,NOS2,PPARG,PPP3CA,PRKCA,TRPM4,ANO1,REST,S100A8,SFRP1,CHD7,SLC2A1,SLC2A2,SNAP25,SOX4,SREBF1,HNF1A,TCF7L2,TIAM1,ARL2B…
GO: Biological Process	GO:0001704	formation of primary germ layer	9.228e-06	0.0002292	42	123	ACVR1,EOMES,FZD7,TNRC6C,BMP7,KLF4,HAND1,COL4A2,COL5A1,COL6A1,DUSP2,DUSP4,LEF1,ETS2,FGFR2,FOXC2,FN1,SIX2,GATA4,GATA6,FOXA2,ITGA4,ITGB2,ITGB4,SCX,LAMB3,LHX1,SMAD2,MMP15,PAX2,POU5F1,KIF16B,SOX2,KDM6B,TBXT,POFUT2,HNF1A,HNF1B,WNT5A,WNT11,CRB2,HMGA2
GO: Biological Process	GO:0070486	leukocyte aggregation	9.419e-06	0.0002334	130	514	ADA,EOMES,ADK,FZD7,CCR2,ADORA2A,MAD1L1,PREX1,APC,GPAM,RHOH,PDE5A,STX11,TNFRSF14,FADD,BCL6,BMP7,BRAF,ZFP36L1,ZFP36L2,BCL10,TNFSF18,CAMK4,CAV1,CCND3,CD2,CD3E,CD247,CD4,CD8A,CD8B,CD28,TNFSF8,CD44,CD47,CD48,CD74,SOCS6,CD83,SELENOK,CCR7,CTLA4,CXADR,DPP4,DTX1,RASGRP1,LEF1,IKZF1,F2RL1,FANCA,FOXJ1,BATF,TNFSF13B,IFNE,FOXP1,CARD11,HSPH1,GATA3,TNFRSF21,GADD45G,GLI2,GLI3,ADRM1,GSN,HLA-DQB1,CD300A,HLX,HMGB1,I…
GO: Biological Process	GO:0098727	maintenance of cell number	1.085e-05	0.0002681	55	177	NCOA3,EOMES,FZD7,APC,BMP7,BRAF,ZFP36L2,LDB2,CDX2,KLF4,NIPBL,ZNF706,EPAS1,ESRRB,FGF4,FOXO1,MED10,FOXD3,IGF2BP1,HOOK3,SIX2,GATA2,MMP24,ZSCAN10,IGF1,RBPJ,KIT,SMAD2,DPPA2,PAX2,PBX1,PRRX1,POU5F1,PROX1,LIN28A,SALL1,SFRP1,TET1,PRDM16,PRDM14,SOX2,SOX4,SOX9,TBX3,HNF1B,TCF7L2,TEAD1,DICER1,TFAP2C,TPT1,PADI4,WNT7A,PAX8,SALL4,HMGA2
GO: Biological Process	GO:0070489	T cell aggregation	1.09e-05	0.0002682	128	506	ADA,EOMES,ADK,FZD7,CCR2,ADORA2A,MAD1L1,PREX1,APC,GPAM,RHOH,PDE5A,STX11,TNFRSF14,FADD,BCL6,BRAF,ZFP36L1,ZFP36L2,BCL10,TNFSF18,CAMK4,CAV1,CCND3,CD2,CD3E,CD247,CD4,CD8A,CD8B,CD28,TNFSF8,CD44,CD47,CD48,CD74,SOCS6,CD83,SELENOK,CCR7,CTLA4,CXADR,DPP4,DTX1,RASGRP1,LEF1,IKZF1,F2RL1,FANCA,FOXJ1,BATF,TNFSF13B,IFNE,FOXP1,CARD11,HSPH1,GATA3,TNFRSF21,GADD45G,GLI2,GLI3,ADRM1,GSN,HLA-DQB1,CD300A,HLX,HMGB1,IGF1,I…
GO: Biological Process	GO:0042110	T cell activation	1.09e-05	0.0002682	128	506	ADA,EOMES,ADK,FZD7,CCR2,ADORA2A,MAD1L1,PREX1,APC,GPAM,RHOH,PDE5A,STX11,TNFRSF14,FADD,BCL6,BRAF,ZFP36L1,ZFP36L2,BCL10,TNFSF18,CAMK4,CAV1,CCND3,CD2,CD3E,CD247,CD4,CD8A,CD8B,CD28,TNFSF8,CD44,CD47,CD48,CD74,SOCS6,CD83,SELENOK,CCR7,CTLA4,CXADR,DPP4,DTX1,RASGRP1,LEF1,IKZF1,F2RL1,FANCA,FOXJ1,BATF,TNFSF13B,IFNE,FOXP1,CARD11,HSPH1,GATA3,TNFRSF21,GADD45G,GLI2,GLI3,ADRM1,GSN,HLA-DQB1,CD300A,HLX,HMGB1,IGF1,I…
GO: Biological Process	GO:0051047	positive regulation of secretion	1.12e-05	0.0002749	116	450	ABAT,ACHE,CCR2,ADORA2A,ADRB1,AGTR1,PLA2G10,C1QTNF3,APBB1,AQP1,AACS,TNFRSF14,TNFRSF11A,BLK,SPHK1,CACNA1I,CDK5R2,CAMP,RUNX1,SYT7,CCKAR,CD2,CD14,CD36,CD38,IL1RL1,CHRNA4,SELENOK,CCR7,RPH3AL,MYRIP,RAB3D,CPB2,CREB1,CRHR1,CSF1R,RASL10B,DAB2,TNFSF15,NR1H4,DRD3,PDCD6IP,EDN2,EDN3,GAL,RASGRP1,EGFR,F2R,F2RL1,FCN1,FGB,ATG7,PEX5L,ANKRD1,RAB8B,GATA2,GATA3,GHRH,GIP,GLP1R,GLRX,GPLD1,RAPGEF4,GRIN2B,HMGB1,IGF1,IL4,…
GO: Biological Process	GO:0014013	regulation of gliogenesis	1.128e-05	0.0002762	39	112	CCR2,BIN1,BMP2,CDK1,GPR37L1,QKI,CREB1,TENM4,KDM4A,DAB1,DLX1,DRD3,EPHA4,ETV5,F2,TNFRSF21,LINGO1,ID2,ID4,SLC45A3,MYC,NTRK3,ENPP2,PPARG,PRKCI,PTN,PTPRA,PTPRZ1,LIN28A,SOX11,SPINT1,CNTN2,TCF7L2,DICER1,TIAM1,TP73,P2RY12,RNF112,CXCR4
GO: Biological Process	GO:0061041	regulation of wound healing	1.142e-05	0.0002792	45	136	ABAT,ASIC2,ADRA2A,ADRB2,PLPP3,SERPINC1,TMPRSS6,CAPN3,CAV1,CD36,CPB2,F2,F2R,F2RL1,F7,F11,FGB,FOXC2,GP1BA,GSN,UBASH3B,HMGB1,FOXA2,KNG1,CD109,MYC,PLAU,PLG,PLEK,SERPINF2,PRKCA,PRKCQ,RREB1,ENPP4,KANK1,SYK,TGFBR2,THBD,THBS1,TNFAIP3,TXK,SCARA5,LBH,ANO6,PHLDB2
GO: Biological Process	GO:0051090	regulation of DNA binding transcription factor activity	1.203e-05	0.0002934	104	395	NCOA3,FZD1,FZD4,PLA2G10,AMH,ANXA4,BHLHE40,PLPP3,DDRGK1,TNFRSF11A,BMP7,SPHK1,TAX1BP1,BCL10,CACNA1D,TNFSF18,CAMK2A,CAPN3,CAT,LRRFIP1,KLF4,ACOD1,CACTIN,HAND1,CMKLR1,RWDD3,CYP1B1,HDAC4,DAP,TRIM14,NR1H4,TRIB1,ESR1,FANCA,NLRC5,FOXJ1,CIB1,PPARGC1B,RAB7B,CARD11,SUFU,GAS6,GFI1,PPARGC1A,NFAM1,HCK,FOXA2,HNF4A,ID2,IGF1R,MYOCD,IL4,IL6,IL10,ITGB2,JUN,KIT,SMAD7,CYS1,TRIB2,TRIM40,NEUROD2,NGF,DDR2,RIPK4,OPRD1,PBX…
GO: Biological Process	GO:0071593	lymphocyte aggregation	1.207e-05	0.0002936	128	507	ADA,EOMES,ADK,FZD7,CCR2,ADORA2A,MAD1L1,PREX1,APC,GPAM,RHOH,PDE5A,STX11,TNFRSF14,FADD,BCL6,BRAF,ZFP36L1,ZFP36L2,BCL10,TNFSF18,CAMK4,CAV1,CCND3,CD2,CD3E,CD247,CD4,CD8A,CD8B,CD28,TNFSF8,CD44,CD47,CD48,CD74,SOCS6,CD83,SELENOK,CCR7,CTLA4,CXADR,DPP4,DTX1,RASGRP1,LEF1,IKZF1,F2RL1,FANCA,FOXJ1,BATF,TNFSF13B,IFNE,FOXP1,CARD11,HSPH1,GATA3,TNFRSF21,GADD45G,GLI2,GLI3,ADRM1,GSN,HLA-DQB1,CD300A,HLX,HMGB1,IGF1,I…
GO: Biological Process	GO:1901342	regulation of vasculature development	1.215e-05	0.0002949	75	264	CCR2,ADRB2,AQP1,RHOB,ADGRB1,ADGRB2,BMP7,SPHK1,BTG1,CAMP,RUNX1,CD36,KLF4,CMA1,CCR3,COL4A2,COL4A3,RAPGEF2,CX3CR1,SEMA3E,CYBB,HDAC9,CYP1B1,OPTC,EMP2,ETS1,ANGPT4,FGF1,FOXC2,FLT1,CIB1,GATA2,GATA4,GATA6,GPR4,HMGB1,MYOCD,IL6,CXCR2,ITGB2,KDR,KIT,LEP,LGALS3,NGFR,ENPP2,PDCL3,PLG,EGLN1,PRKCA,PRKCB,PRKD1,DAB2IP,PTN,VASH2,MMRN2,TMEM100,FBXW7,ZC3H12A,SFRP1,PDGFD,SP100,PLXND1,STAT1,SULF1,TCF4,SASH1,TGFBR2,THBS1…
GO: Biological Process	GO:0043434	response to peptide hormone	1.294e-05	0.0003134	114	442	AANAT,ACTN2,ADCY1,FZD1,AGTR1,OSBPL8,AHSG,ALDOB,GPAM,APOBEC1,APOC3,ARG1,STC2,ASS1,SOCS1,ATP6V1A,ATP6V1B2,ATP6V1C1,BMP7,BRAF,CA2,CAMK2A,CAT,CAV1,CAV2,CCND3,KL,COL1A1,BCAR1,CREB1,CRHR1,CSHL1,CTGF,CTSB,HDAC9,CYP11A1,CYP27B1,NR1H4,GAL,F7,FBN1,FOXC2,FOXO1,SH2B2,CACYBP,GCGR,GH1,GHR,GHSR,GIP,GLP1R,GNAS,GNG4,GNG7,GOT1,GPLD1,ADRM1,HADHA,HNF4A,HNRNPK,IGF1,IGF1R,IL6,IL10,IL18,INHBB,INPPL1,LEP,LIPC,MAX,MDM2,A…
GO: Biological Process	GO:0030029	actin filament-based process	1.328e-05	0.0003208	165	685	ABR,FRMD7,ACTN1,ACTN2,ADD2,TTC8,ADRA2A,MKL2,ADRB1,MICAL3,PREX1,CUL3,SHROOM3,GPR65,ANK2,APBB1,APOA1,AQP1,LMOD2,TCAP,RND3,DYNLL1,GRHL3,PHACTR1,BCL6,BCR,BRAF,BST2,CAMK2D,CAPN3,BRSK2,WHAMM,CASQ2,CAV1,CCKAR,RHOU,CCR7,AKAP6,MYRIP,BCAR1,CSF1R,PPM1F,SIPA1L1,NKX2-5,CTGF,CXADR,SEMA3E,SIRPA,VILL,IQSEC1,DSG2,DSP,DNAJB6,ARPC5,S1PR1,LPAR1,PLEK2,FRY,EMP2,CTTN,EPB41L1,EPB41L2,EPS8,CTTNBP2,F2RL1,FAT1,CORO2B,ANTXR…
GO: Biological Process	GO:0019827	stem cell population maintenance	1.351e-05	0.0003258	54	174	NCOA3,EOMES,FZD7,APC,BMP7,BRAF,ZFP36L2,LDB2,CDX2,KLF4,NIPBL,ZNF706,EPAS1,ESRRB,FGF4,FOXO1,MED10,FOXD3,IGF2BP1,HOOK3,SIX2,GATA2,MMP24,ZSCAN10,RBPJ,KIT,SMAD2,DPPA2,PAX2,PBX1,PRRX1,POU5F1,PROX1,LIN28A,SALL1,SFRP1,TET1,PRDM16,PRDM14,SOX2,SOX4,SOX9,TBX3,HNF1B,TCF7L2,TEAD1,DICER1,TFAP2C,TPT1,PADI4,WNT7A,PAX8,SALL4,HMGA2
GO: Biological Process	GO:0071900	regulation of protein serine/threonine kinase activity	1.373e-05	0.0003304	129	513	FZD4,ADRA2A,CUL3,APC,ALS2,PDE5A,ATP2B4,CCND1,TNFRSF11A,BMP2,BMP7,BRAF,BCL10,CDK5R2,CALM1,CALM2,CAV1,CCND3,CCNH,CCNT2,CD74,CDK1,CDC25A,CDKN1C,CDKN2B,FBXO7,CCR7,AKAP6,H2AFY,CSF1R,RAPGEF2,DAB2,GADD45A,ZEB2,TNFSF15,DUSP2,DUSP4,DUSP7,DUSP9,LPAR1,EDN3,RASGRP1,EGFR,TRIB1,EPHA4,SPRY2,ERCC6,F2R,ACSL1,FGF1,FLT1,CIB1,MBIP,CAB39,MAP3K20,PDCD4,GH1,GHR,GADD45G,COPS8,RAPGEF1,GRM4,PTPN5,AVPI1,AJUBA,CD300A,HTR2A,…
GO: Biological Process	GO:0001657	ureteric bud development	1.38e-05	0.0003308	37	105	AGTR1,ARG2,BMP2,BMP7,CAT,CD44,CER1,HS2ST1,CITED2,BASP1,FGF1,FGFR2,FOXJ1,FOXC2,SIX2,GATA3,SIX4,GLI3,LHX1,EPCAM,SMAD2,SMAD5,SMAD7,SMAD9,MYC,PAX2,PBX1,KIF26B,SALL1,FMN1,SFRP1,SOX9,HNF1B,VEGFA,WNT11,CTNNBIP1,PAX8
GO: Biological Process	GO:0001816	cytokine production	1.381e-05	0.0003308	168	700	EOMES,CCR2,HEG1,ADRA2A,AGTR1,C1QTNF3,ANGPT1,ANXA4,GPAM,APOA1,APOD,AQP4,SOCS1,TNFRSF14,FADD,BCL6,BST2,SPHK1,TAX1BP1,BCL10,TNFSF18,CAMK4,CAMP,RUNX1,RUNX3,CD2,CD3E,CD4,CD14,CD28,CD36,CD74,IL1RL1,CDH3,LRRFIP1,CHGA,CD83,KLF4,ACOD1,CACTIN,SELENOK,CMA1,CCR7,CMKLR1,EIF2AK3,LITAF,CREB1,TKFC,CSF1R,CSF2,IKBKE,PUM1,CYBB,CYP1B1,ZBTB20,DBH,TNFSF15,NR1H4,S1PR3,RASGRP1,CD300LD,LEF1,CD96,TLR7,F2R,F2RL1,FBLN1,FCN1…
GO: Biological Process	GO:0030902	hindbrain development	1.401e-05	0.0003347	53	170	ABAT,FZD4,ATRN,PSMG1,ATP2B2,CDK5R2,CACNA1A,CBLN1,GPR37L1,RNF7,DAB1,LPAR1,EN1,EN2,LEF1,ZBTB18,NCOA2,ATG7,GATA2,GBX2,PPARGC1A,GLI2,FOXA2,HNRNPK,HOXA1,IGF1,KNDC1,KCNC1,LHX1,LMX1A,LMX1B,SMAD9,MYH10,NEUROD2,OGDH,OTX2,PLXNA2,PROX1,AHI1,PTN,PTPRS,SKOR2,ATXN2,SCN5A,SLC6A4,FAIM2,MYO16,LHX5,AGTPBP1,HNF1B,SCRIB,SEZ6L,WNT7A
GO: Biological Process	GO:0048659	smooth muscle cell proliferation	1.429e-05	0.0003403	44	133	APOD,WISP1,CAMK2D,CAV1,CDH13,KLF4,HDAC4,S1PR1,EGFR,TRIB1,ABCC4,ESR1,FGFR2,FLT1,FOXP1,XRCC6,PPARGC1A,GNAQ,NAA35,ID2,IGF1,IGF1R,RBPJ,IL6,IL13,IL18,JUN,MDM2,MYC,NPR3,PDE1A,SERPINF2,PPARG,PRKCA,PDGFD,STAT1,TCF7L2,TGFBR2,TNFAIP3,TPM1,VEGFA,VIPR2,NDRG4,CTNNBIP1
GO: Biological Process	GO:0045927	positive regulation of growth	1.431e-05	0.0003403	77	274	NCOA3,ACACB,ADRB1,ADRB2,AHR,GPAM,RAB11A,WISP1,SPHK1,CAPN3,CD38,CDK1,CDH4,LGI1,CACNA2D2,NTN1,NIPBL,AKAP6,CREB1,CSHL1,PPM1F,DIO3,DSCAM,EGFR,EIF4G2,LEF1,IKZF1,F2,BASP1,TRPV2,FGFR2,CIB1,FN1,CELF1,GATA4,GATA6,GH1,GHR,GHRH,GHSR,H3F3A,HLX,HNRNPK,IGF1,RBPJ,IL9R,L1CAM,LEP,MAPT,BCL11A,MEF2C,N6AMT1,NCAM1,NGF,NTRK3,SYT2,TFCP2L1,PLS1,EXOSC9,INO80,PROX1,AHI1,MUL1,RAG2,S100A8,SDCBP,SFRP1,ADNP2,CHD7,RIMS1,PLCB1,…
GO: Biological Process	GO:0048660	regulation of smooth muscle cell proliferation	1.441e-05	0.000342	43	129	APOD,WISP1,CAMK2D,CAV1,CDH13,KLF4,HDAC4,S1PR1,EGFR,TRIB1,ABCC4,ESR1,FGFR2,FLT1,FOXP1,XRCC6,PPARGC1A,GNAQ,ID2,IGF1,IGF1R,RBPJ,IL6,IL13,IL18,JUN,MDM2,MYC,NPR3,PDE1A,SERPINF2,PPARG,PRKCA,PDGFD,STAT1,TCF7L2,TGFBR2,TNFAIP3,TPM1,VEGFA,VIPR2,NDRG4,CTNNBIP1
GO: Biological Process	GO:0003206	cardiac chamber morphogenesis	1.449e-05	0.0003425	41	121	ACVR1,FZD1,HEG1,AHR,HAND1,CPE,NKX2-5,DSP,CITED2,FGFR2,FHL2,FOXC2,GATA3,GATA4,GATA6,GJA5,ID2,RBPJ,SMAD7,MDM2,MEF2C,MYL2,NFATC1,EGLN1,PROX1,GRHL2,RXRA,RYR2,CHD7,PARVA,SOS1,SOX4,SOX11,TBX1,TBX3,TGFB2,HEY1,TPM1,RBM15,WNT5A,WNT11
GO: Biological Process	GO:0016482	cytosolic transport	1.449e-05	0.0003425	172	720	ACTL6A,BTBD9,AXIN2,FZD1,FZD7,C1QTNF3,EEA1,SYT13,DYRK2,ANGPT1,ANK2,RANBP3,ANXA13,APOD,DENND1A,CHCHD4,RUVBL1,STX11,MBTPS1,BAK1,BDKRB1,INPP4B,BMP7,BRAF,IER3,SPHK1,RAB29,CACNA1A,CALM1,CALM2,CAMK4,CAMK2D,CAPN3,SYT6,BRSK2,CASQ2,CAV1,SYT7,CD4,CD36,CDK1,CDH1,RHOU,CLTC,AKAP6,RPH3AL,LITAF,PKDCC,WWTR1,CTSK,SNPH,RIMS3,DAB2,G3BP2,FAM20B,SYT16,EGFR,TRIM28,EMP2,AP3S2,TLR7,F2,F2R,DACT1,WDR75,FGFR2,RAB14,ZBED3,HO…
GO: Biological Process	GO:0046634	regulation of alpha-beta T cell activation	1.457e-05	0.0003437	32	86	ADA,CCR2,ADORA2A,TNFRSF14,BCL6,TNFSF18,CD3E,CD28,CD44,CD83,CCR7,IKZF1,HSPH1,GATA3,GLI3,HLA-DQB1,CD300A,HLX,HMGB1,IHH,IL4,IL6,IL18,IRF4,MYB,PRKCQ,PRKCZ,PTPRC,VSIR,SYK,TGFBR2,ZBTB16
GO: Biological Process	GO:0030595	leukocyte chemotaxis	1.487e-05	0.0003498	60	200	CCR2,MTUS1,PREX1,TNFRSF11A,TNFSF18,CD74,CHGA,CCR3,CCR6,CCR7,CMKLR1,CNR2,CXCL14,CSF3R,CX3CR1,CXADR,CYP19A1,S1PR1,EDN2,EDN3,F2RL1,F7,VAV3,FLT1,IL17B,GAS6,HMGB1,IL4,IL6,CXCR1,CXCR2,IL10,ITGA9,ITGAM,ITGB2,KIT,LGALS3,PDE4B,PDE4D,PIK3CG,PRKCA,TRPM4,PTPRO,S100A8,SAA1,CCL4,CCL20,CCL22,SELL,SWAP70,SYK,TGFB2,THBS1,DAPK2,IL17RA,VAV1,VEGFA,WNT5A,CXCR4,ANO6
GO: Biological Process	GO:0044092	negative regulation of molecular function	1.543e-05	0.0003623	260	1157	ACACB,FRMD7,ETFBKMT,ACTN2,ELFN2,PICALM,CCR2,ADORA2A,TTC8,ADRA2A,ADRB2,ADRB3,AHSG,PLA2G10,AMBP,CUL3,ANK3,ANXA4,APC,APLP2,APOA1,APOC3,AQP1,BHLHE40,PPP4R4,ARG2,ZFYVE28,RHOH,SOCS1,SERPINC1,ATP2B4,CDC23,PHACTR1,BMP7,BST2,TAX1BP1,CALM1,CALM2,CAMK2D,CASQ2,CAT,CAV1,CD44,DGKI,CDK1,FCMR,CDKN1C,CDKN2B,SOCS6,KLF4,ACOD1,ZNF462,CACTIN,FBXO7,HAND1,CMKLR1,CNR2,COL4A3,ANAPC15,WWTR1,H2AFY,RWDD3,GABBR2,CRHR1,CRMP1,…
GO: Biological Process	GO:0090276	regulation of peptide hormone secretion	1.579e-05	0.0003691	68	235	ABAT,FAM3D,ADRA2A,SLC25A5,PDE8B,AACS,BLK,CACNA1A,CACNA1D,CACNA1E,BRSK2,SYT7,CCKAR,CD38,CACNA2D2,MYRIP,CPT1A,RASL10B,KCNG2,NR1H4,EGFR,FGB,ATG7,UQCC2,PEX5L,RAB8B,GHRH,GHSR,GIP,GLP1R,GLRX,GNAS,GPLD1,RAPGEF4,FOXA2,HNF4A,INHBB,ITPR1,ITPR2,KCNA5,KCNB1,KCNJ11,LEP,LEPR,MTNR1B,NNAT,NOS1,NOS2,PPARG,PPP3CA,PRKCA,TRPM4,ANO1,REST,SFRP1,CHD7,SLC2A1,SLC2A2,SNAP25,SOX4,SREBF1,HNF1A,TCF7L2,TIAM1,ARL2BP,TRH,PAX8,G…
GO: Biological Process	GO:1900180	regulation of protein localization to nucleus	1.579e-05	0.0003691	68	235	AXIN2,FZD1,FZD7,C1QTNF3,DYRK2,ANGPT1,APOD,MBTPS1,BMP7,SPHK1,CAV2,CD36,CDK1,CDH1,DCLK1,EIF2AK3,AKAP6,LITAF,WWTR1,DAB2,RASSF5,G3BP2,EGFR,TRIM28,TLR7,DACT1,SUFU,GAS6,GLI3,DCLK2,GNAQ,RBPMS,PTPN5,HCLS1,HNF4A,IGF1,IL6,IL10,IL18,KPNA1,IPO5,LEP,TRIM40,MXI1,TONSL,PRDX1,PKD1,MDFIC,POU5F1,PPM1A,PPP3CA,PRKCQ,DAB2IP,PINX1,ZC3H12A,CDK5RAP3,STIMATE,SRC,PBLD,DMAP1,KANK1,SULF2,FBXW11,TGFB2,TGFB3,TRIM29,TXN,AKAP1
GO: Biological Process	GO:0021543	pallium development	1.621e-05	0.000378	54	175	EOMES,ATP2B4,NRP2,CDK5R2,SLC32A1,RNF7,CX3CR1,CYP17A1,DAB1,DCX,ZEB2,DLX1,CDON,EGFR,EMX2,LEF1,ZBTB18,ATG7,IGF2BP1,GLI3,DCLK2,HNRNPK,ID4,LMX1A,MDGA1,NTRK2,OGDH,PAX5,SLC38A2,POU3F3,PROX1,DAB2IP,PSEN1,PTEN,PTPRS,PTPRZ1,RAN,FEZF2,NEUROD6,SOX2,SRD5A1,KDM6B,PLCB1,LHX5,DICER1,TFAP2C,NR2F1,TH,NKX2-1,TP73,XRCC1,XAB2,EFHC1,NDEL1
GO: Biological Process	GO:0090130	tissue migration	1.637e-05	0.0003809	70	244	ACTG2,CCR2,ANGPT1,APOA1,AQP1,RHOB,ARSB,PLPP3,RAB11A,NRP2,CDH13,KLF4,CCR6,BCAR1,PPM1F,HDAC9,CYP1B1,ZEB2,DPP4,EMP2,ETS1,FAT2,ANGPT4,FGF1,FGF4,FGF7,FOXC2,CIB1,FOXP1,GATA3,GPLD1,PTP4A3,HMGB1,IL4,ITGB2,JUN,KDR,KIT,LOXL2,GLIPR2,ENPP2,EPB41L4B,PRKCA,PKN1,PRKD1,PROX1,DAB2IP,PTEN,PTPRG,MMRN2,FBXW7,RREB1,GRHL2,ZC3H12A,SOX9,SP100,SRC,PBLD,PLXND1,STAT1,TBXT,SASH1,TGFB2,TGFBR2,THBS1,AMOTL1,VEGFA,VHL,WNT5A,WNT…
GO: Biological Process	GO:0071396	cellular response to lipid	1.66e-05	0.0003854	141	572	NCOA3,ACVR1,ADCY1,FZD1,FZD4,FZD7,AGTR1,OSBPL7,AHR,FBXO32,CALCOCO1,APOB,AQP1,ARG1,ASS1,AACS,BRINP2,DDRGK1,ATP1A3,ATP2B1,PRDM1,BMP7,NR1I2,KLF9,CCNE1,CD14,CD36,KLF4,ACOD1,CACTIN,COL1A1,LITAF,CPT1A,CREB1,CSF2,CSHL1,CX3CR1,CYP17A1,CYP27B1,DAB2,NR1H4,DNMT3B,NR2E3,LPAR1,EGFR,LEF1,TRIB1,RAMP3,ESR1,ESRRB,ESRRG,PGRMC2,FHL2,FKBP4,NCOA2,FOXO1,FN1,PRPF8,PPARGC1B,ANKRD1,NR5A2,FOXP1,NR5A1,GFI1,PPARGC1A,DGAT2,GL…
GO: Biological Process	GO:0097164	ammonium ion metabolic process	1.707e-05	0.0003938	57	188	ABAT,ACHE,BTBD9,COLQ,SLC44A5,AGTR1,PLA2G10,DEGS2,ALDH9A1,BBOX1,APOA1,APOA4,ATP2B2,BHMT,SPHK1,CDS1,CPT1A,DBH,DDC,DNMT3B,DRD3,EPAS1,ENPP6,FABP5,FGF7,AZIN1,GCH1,GPLD1,GRIN2A,CBR4,SGMS2,ACER1,ENPP7,LIPC,SLC44A3,ACER2,ODC1,ENPP2,PLA2G4D,PLA2G4A,PON1,CROT,AGMAT,PLBD1,LPCAT1,PLA2G2E,SMPD3,SLC22A5,SRD5A1,LPIN1,GPAT4,SLC44A4,TGFB2,TH,TRH,PLA2G15,CHPT1
GO: Biological Process	GO:0042306	regulation of protein import into nucleus	1.707e-05	0.0003938	57	188	AXIN2,FZD1,FZD7,C1QTNF3,DYRK2,ANGPT1,APOD,MBTPS1,BMP7,SPHK1,CD36,CDK1,CDH1,AKAP6,LITAF,WWTR1,DAB2,G3BP2,EGFR,TRIM28,TLR7,DACT1,SUFU,GAS6,GLI3,GNAQ,RBPMS,PTPN5,HCLS1,HNF4A,IGF1,IL6,IL10,IL18,KPNA1,IPO5,LEP,MXI1,TONSL,PRDX1,PKD1,MDFIC,POU5F1,PPM1A,PPP3CA,PRKCQ,DAB2IP,ZC3H12A,STIMATE,PBLD,DMAP1,KANK1,SULF2,FBXW11,TGFB3,TXN,AKAP1
GO: Biological Process	GO:0007519	skeletal muscle tissue development	1.707e-05	0.0003938	57	188	EOMES,NLN,ADRB2,LEMD2,ATF3,KLF5,CAPN3,CAV1,CAV2,CCNT2,NEURL1,CHRNA1,HOMER1,CSF1R,CTSB,HDAC9,RIPOR2,HDAC4,FBXO22,CDON,HIVEP3,CITED2,ZBTB18,FLNB,UQCC2,ANKRD1,ASB2,VAMP5,DNER,GATA4,SIX4,HLX,MYOCD,SCX,MBNL1,MEF2C,MYC,MYOG,NGFR,NPHS1,PAX5,PAX7,PITX1,PLAGL1,PPP3CA,RBFOX1,PSMA6,METTL8,SOX11,SVIL,TBX1,SIN3B,TCF7L2,CYP26B1,XK,KCNAB1,CSRP3
GO: Biological Process	GO:0003333	amino acid transmembrane transport	1.71e-05	0.0003938	27	68	PEX3,SLC17A8,SLC25A26,SLC32A1,SLC25A13,SLC25A15,SLC7A13,SLC16A12,SLC38A3,SLC6A19,SLC6A18,SLC38A2,PQLC2,SLC38A4,SLC1A1,SLC1A2,SLC1A3,SLC3A1,SLC6A6,SLC6A7,SLC6A12,SLC7A2,SLC38A8,SLC7A8,SLC7A10,SLC13A3,SLC38A1
GO: Biological Process	GO:0006865	amino acid transport	1.746e-05	0.0004011	52	167	ABAT,ADORA2A,PPFIA4,PEX3,ARG1,ARG2,SLC17A8,SLC25A26,CACNA1A,SLC32A1,SLC25A13,SLC25A15,SLC7A13,SLC16A12,GLS,SLC38A3,GRIN2B,GRM2,LEP,SLC6A19,MYC,SLC6A18,NTRK2,SLC38A2,PSEN1,PQLC2,SLC38A4,SLC1A1,SLC1A2,SLC1A3,SLC3A1,SLC6A1,SLC6A6,SLC6A7,SLC6A11,SLC6A12,SLC6A13,SLC7A2,RAB3GAP1,SLC15A1,SLC19A1,RIMS1,SNAP25,STXBP1,SLC38A8,SLC19A3,SLC7A8,SLC7A10,TRH,XK,SLC13A3,SLC38A1
GO: Biological Process	GO:0051235	maintenance of location	1.784e-05	0.0004081	86	316	ACACB,OSBPL8,PLA2G10,ALB,ARHGAP21,ANK2,ANK3,APOA1,APOB,BDKRB1,CALM1,CALM2,CAMK2D,CAPN3,CASQ2,CAV1,CD4,CD36,CER1,CIZ1,CCR7,AKAP6,G3BP2,ABHD5,F2,F2R,FBN1,FBN2,FLNB,PEX5L,FTH1,NR5A1,SUFU,GAA,B4GALNT1,JPH4,DGAT2,GLP1R,GSN,GSTM2,UBASH3B,LDAH,HTR2A,IL6,IL10,IL13,ITPR1,ITPR2,LEP,LGALS3,LTBP1,DHRS7C,MXI1,MYO5A,TONSL,NGF,NOS1,PDE4D,PKD1,PLCG2,PLN,PPARA,PPARG,PRKD1,VPS13C,PTPRC,FBXW7,RYR2,S100A8,SLC30A10,Z…
GO: Biological Process	GO:1903532	positive regulation of secretion by cell	1.786e-05	0.0004081	108	417	ABAT,ACHE,CCR2,ADORA2A,ADRB1,AGTR1,C1QTNF3,APBB1,AACS,TNFRSF14,BLK,SPHK1,CACNA1I,CDK5R2,CAMP,RUNX1,SYT7,CCKAR,CD2,CD14,CD36,CD38,IL1RL1,CHRNA4,SELENOK,CCR7,RPH3AL,MYRIP,RAB3D,CPB2,CREB1,CRHR1,CSF1R,RASL10B,DAB2,TNFSF15,NR1H4,PDCD6IP,EDN2,EDN3,GAL,RASGRP1,EGFR,F2R,F2RL1,FCN1,FGB,ATG7,PEX5L,ANKRD1,RAB8B,GATA2,GATA3,GHRH,GIP,GLP1R,GLRX,GPLD1,RAPGEF4,GRIN2B,HMGB1,IGF1,IL4,IL6,IL10,IL13,INHBB,KCNB1,LE…
GO: Biological Process	GO:1905039	carboxylic acid transmembrane transport	1.787e-05	0.0004081	38	110	ACACB,PEX3,AQP9,SLC17A8,SLC25A26,SLC16A5,CPT1A,SLC32A1,SLC25A13,SLC25A15,SLC7A13,MPC1,ACSL5,SLC16A12,SLC38A3,SLC6A19,MYC,SLC6A18,SLC38A2,PRKAA2,PQLC2,SLC38A4,SLC1A1,SLC1A2,SLC1A3,SLC3A1,SLC6A6,SLC6A7,SLC6A12,SLC7A2,SLC25A1,SLC22A5,SLC38A8,SLC7A8,THBS1,SLC7A10,SLC13A3,SLC38A1
GO: Biological Process	GO:0072009	nephron epithelium development	1.804e-05	0.0004102	39	114	ACAT1,AGTR1,BMP2,PROM1,CD44,WWTR1,HS2ST1,MAGI2,CITED2,BASP1,FGF1,FOXJ1,FOXC2,SIX2,GATA3,SIX4,GLI3,LHX1,MEF2C,MYC,NPHS1,PAX2,PBX1,PKD1,POU3F3,IRX3,IRX1,AHI1,PTPRO,KIF26B,SALL1,FMN1,SOX9,STAT1,HNF1B,VEGFA,WNT11,CTNNBIP1,PAX8
GO: Biological Process	GO:1903524	positive regulation of blood circulation	1.804e-05	0.0004102	39	114	ADA,ADRA1D,ADRA1B,ADRA2A,ADRB1,ADRB2,PDE5A,CAV1,CD38,CHGA,NKX2-5,CTGF,DBH,EDN2,EDN3,EGFR,SCPEP1,EPHX2,F2R,F2RL1,FGB,GJA5,GLP1R,HTR2A,KCNMA1,KCNMB1,KDR,MTNR1B,NOS1,NOS2,OXTR,PDE4D,TRPM4,RYR2,SCN5A,SLC1A1,TBXAS1,TGFB2,TPM1
GO: Biological Process	GO:0034330	cell junction organization	1.833e-05	0.0004158	73	258	ACTN1,ACTN2,HEG1,ANK2,APC,APOD,NUMB,CADM3,DST,WHAMM,CAV1,CLDN1,CDH1,CDH3,CDH4,CDH5,CDH13,CDH17,DLG5,CLDN3,CSF1R,PPM1F,RAPGEF2,CXADR,NR1H4,DSG2,DSP,PATJ,CTTN,FN1,RAB8B,PARD6B,GJA5,GJB1,FERMT2,RAPGEF1,AJUBA,HNF4A,FBF1,ITGA6,ITGB4,KDR,KIFC3,LAMB3,LAMC2,SMAD7,MPZ,PLEKHA7,ENPP2,PRKCA,PRKCI,PTEN,PTPRO,GRHL2,FMN1,ZNF703,SFRP1,OCLN,SRC,NFASC,EPB41L3,TGFB2,TGFB3,THBS1,THY1,TJP1,PARD3,TNS1,CADM1,VEGFA,WNT1…
GO: Biological Process	GO:0046822	regulation of nucleocytoplasmic transport	1.838e-05	0.0004162	68	236	AXIN2,FZD1,FZD7,C1QTNF3,DYRK2,ANGPT1,RANBP3,APOD,CHCHD4,MBTPS1,INPP4B,BMP7,IER3,SPHK1,CAMK4,CD36,CDK1,CDH1,AKAP6,LITAF,WWTR1,DAB2,G3BP2,EGFR,TRIM28,TLR7,DACT1,KHDRBS1,SUFU,GAS6,GLI3,GNAQ,RBPMS,PTPN5,HCLS1,HNF4A,IGF1,IL6,IL10,IL18,KPNA1,IPO5,LEP,MDM2,MXI1,TONSL,PRDX1,PKD1,MDFIC,POU5F1,PPM1A,PPP3CA,PRKCQ,DAB2IP,ZC3H12A,SOX4,SP100,STIMATE,PBLD,DMAP1,KANK1,SULF2,FBXW11,TCF7L2,TGFB3,TXN,XPO1,AKAP1
GO: Biological Process	GO:2000738	positive regulation of stem cell differentiation	1.853e-05	0.0004187	23	54	AXIN2,BMP2,COL1A1,WWTR1,NKX2-5,DAB2,LEF1,OLFM1,GATA4,GATA6,SMAD2,GLIPR2,SDCBP,ZNF703,SOX5,SOX9,VSIR,TCF7L2,TEAD1,TGFB2,TGFB3,TGFBR2,CRB2
GO: Biological Process	GO:0035264	multicellular organism growth	1.86e-05	0.0004194	55	180	NCOA3,SLC25A25,TTC8,HEG1,ADRB1,ADRB2,ADRB3,ATRN,APBA2,GPAM,STC2,AZGP1,ZFP36L1,CDKN1C,CACNA2D2,NIPBL,PKDCC,WWTR1,CREB1,CSHL1,GIGYF2,DIO3,DRD3,EN1,ERCC1,ERCC6,IKZF1,FGFR2,CELF1,G6PC,GH1,GHR,GHRH,GHSR,GNAS,H3F3A,IGF1,IHH,PDE4D,PLS1,LGMN,RBBP6,ETNK2,GRHL2,ATXN2,CTC1,ANKRD26,CHD7,SLC1A2,TNKS2,SOS1,GPAT4,TCF7L2,DICER1,XRCC2
GO: Biological Process	GO:0003300	cardiac muscle hypertrophy	1.903e-05	0.0004281	28	72	ADK,ADRB1,TCAP,PDE5A,ATP2B4,WISP1,CAMK2D,CTDP1,AKAP6,KDM4A,HDAC4,GLRX3,PDLIM5,GATA4,GATA6,IGF1,MYOCD,LEP,MEF2C,P2RX4,PPP3CA,PRKCA,RYR2,MAP2K4,TIAM1,TTN,CSRP3,AKAP1
GO: Biological Process	GO:0050890	cognition	1.915e-05	0.0004299	83	303	BTBD9,ADCY1,TTC8,ADRA1B,ADRB1,ADRB2,FOXO6,APBB1,ARF4,PDE8B,PDE5A,ATP1A3,SYNGAP1,BRAF,CACNA1E,KALRN,CAMK4,DGKI,CHRNA4,NRXN3,NRXN2,SLC24A2,NIPBL,CREB1,CRHR1,CX3CR1,DBH,DRD3,EGFR,ELAVL4,EN1,RCAN2,ADAM2,JPH4,GIP,GLP1R,GNAS,GRIA1,GRIN2A,GRIN2B,GRM4,HOXA1,HTR2A,IGF1,JUN,KIT,LMX1A,LMX1B,MEF2C,MEIS2,NCAM1,NEUROD2,NGF,NTRK2,OXTR,KCNK10,JAKMIP1,PRKAR2B,PRKCA,PRKCZ,PSEN1,PTEN,PTN,PTPRZ1,SOBP,RP9,CHD7,ST3GAL…
GO: Biological Process	GO:0060669	embryonic placenta morphogenesis	1.939e-05	0.0004343	15	28	NCOA3,ZFP36L1,CDKN1C,DNAJB6,TRIM28,LEF1,FGFR2,GJB5,IL10,ITGA4,GRHL2,SPINT1,ST14,VCAM1,FZD5
GO: Biological Process	GO:0043266	regulation of potassium ion transport	2.009e-05	0.0004492	33	91	ACTN2,ADRA2A,ADRB2,DPP10,ANK2,ANK3,KCNAB2,ATP1B1,CACNA1D,CASQ2,CAV1,CCKAR,AKAP7,AKAP6,EDN3,GAL,HBP1,CAB39,GNAQ,HTR2A,KCNA5,KCNC1,KCNJ1,KCNMB1,KCNN2,MTNR1B,NOS1,PLCB4,KCNIP2,KCNIP1,SUMO1,KCNAB1,ANO6
GO: Biological Process	GO:1901617	organic hydroxy compound biosynthetic process	2.015e-05	0.0004495	69	241	ACHE,ACLY,ACOX2,SLC44A5,AGTR1,ALDH9A1,BBOX1,APOA1,APOA4,APOB,BMP2,SPHK1,CDH3,CDS1,KL,RAPGEF2,CYP8B1,CYP27B1,CYP51A1,DAB2,DBH,DCT,DDC,ZEB2,CYB5R3,NR1H4,EPAS1,FABP5,FGF1,FGF7,ACAA2,IP6K3,GATA3,GCH1,GFI1,GOT1,SLC27A2,SGMS2,ACER1,IMPA2,INSIG1,INSM1,LEP,LSS,SLC44A3,ACER2,MYO5A,PAH,PCK1,PLA2G4A,PLCG2,PLEK,PSAT1,PRKAA2,PROX1,PTH1R,REST,LPCAT1,SC5D,SCP2,SREBF1,LPIN1,GPAT4,HNF1A,SLC44A4,TGFB2,TH,WNT5A,CHP…
GO: Biological Process	GO:0060538	skeletal muscle organ development	2.178e-05	0.0004849	59	198	EOMES,NLN,ADRB2,LEMD2,ASS1,ATF3,KLF5,CAPN3,CAV1,CAV2,CCNT2,NEURL1,CHRNA1,HOMER1,CSF1R,CTSB,HDAC9,RIPOR2,HDAC4,FBXO22,CDON,HIVEP3,CITED2,BASP1,ZBTB18,FLNB,UQCC2,ANKRD1,ASB2,VAMP5,DNER,GATA4,SIX4,HLX,MYOCD,SCX,MBNL1,MEF2C,MYC,MYOG,NGFR,NPHS1,PAX5,PAX7,PITX1,PLAGL1,PPP3CA,RBFOX1,PSMA6,METTL8,SOX11,SVIL,TBX1,SIN3B,TCF7L2,CYP26B1,XK,KCNAB1,CSRP3
GO: Biological Process	GO:0055001	muscle cell development	2.216e-05	0.0004924	55	181	ACTN2,ADRB1,ANK2,LMOD2,TCAP,WISP1,CAMK2D,CAPN3,CASQ2,CAV2,CTDP1,CDK1,CACNA2D2,HOMER1,AKAP6,NKX2-5,CXADR,HDAC9,RIPOR2,HDAC4,FBXO22,LEF1,SPEG,FHL2,ATG7,PDLIM5,ANKRD1,DNER,GATA4,SIX4,MYPN,LDB3,IGF1,MYOCD,KRT19,MEF2C,MYH10,MYL2,MYOG,NEB,PPP3CA,PROX1,MAP2K4,FHOD3,SLC8A1,POPDC2,TBX3,DICER1,LMOD3,TPM1,TTN,SMYD3,VEGFA,XK,CSRP3
GO: Biological Process	GO:0019216	regulation of lipid metabolic process	2.276e-05	0.0005046	88	327	ACACB,ETFBKMT,ADRA2A,ADRB2,AGTR1,ADGRF5,ABCD2,GPAM,APOA1,APOA4,APOB,APOC3,APOD,PDE8B,BMP2,CAV1,CD36,KLF4,CCR7,EIF2AK3,ISX,H2AFY,CPT1A,CREB1,CSHL1,CYP17A1,CYP27B1,DAB2,NR1H4,DRD3,LONP2,GAL,MLXIPL,ABHD5,EPHX2,ESR1,FABP1,FGF1,VAV3,FLT1,ATG7,NR5A1,ACSL5,GFI1,GHSR,PPARGC1A,GK,DGAT2,GPLD1,ACER1,FOXA2,HNF4A,HTR2A,ID2,IGF1,IGF1R,SLC45A3,INSIG1,KCNMA1,KIT,LEP,NT5E,PDK2,PIK3CG,PLA2G4A,PPARA,PPARG,UGT1A1,PP…
GO: Biological Process	GO:0010038	response to metal ion	2.382e-05	0.0005269	96	364	CPNE2,AANAT,ABAT,AOC1,ACO1,ADCY1,ALB,ALDOB,ANK3,APBB1,GPAM,APOBEC1,AQP1,AQP9,ARG1,ASS1,CCND1,BNIP3,BRAF,SPHK1,CA2,CALM1,CALM2,CAMK2B,CAMK2D,CAPN3,CASQ2,CAT,CAV1,CD14,CDK1,CDH1,EIF2AK3,HOMER1,CPOX,CREB1,CYP1A1,CYP27B1,EGFR,SLC25A13,LEF1,ADGRV1,FGB,FN1,PPARGC1A,GPLD1,GRIN2A,GSN,ACER1,ID2,IGFBP2,IL4,IL6,JUN,KCNC1,KCNH1,KCNJ1,KCNK3,KCNMA1,KCNMB1,LIPC,LOXL2,MDM2,MEF2C,MT2A,MYOG,NCAM1,NEUROD2,NOS1,NPC1…
GO: Biological Process	GO:0090132	epithelium migration	2.479e-05	0.0005465	68	238	CCR2,ANGPT1,APOA1,AQP1,RHOB,ARSB,PLPP3,RAB11A,NRP2,CDH13,KLF4,CCR6,BCAR1,PPM1F,HDAC9,CYP1B1,ZEB2,DPP4,EMP2,ETS1,FAT2,ANGPT4,FGF1,FGF4,FGF7,FOXC2,CIB1,FOXP1,GATA3,GPLD1,PTP4A3,HMGB1,IL4,ITGB2,JUN,KDR,KIT,LOXL2,GLIPR2,ENPP2,EPB41L4B,PRKCA,PKN1,PRKD1,PROX1,DAB2IP,PTEN,PTPRG,MMRN2,FBXW7,RREB1,GRHL2,ZC3H12A,SOX9,SP100,SRC,PBLD,PLXND1,STAT1,SASH1,TGFB2,TGFBR2,THBS1,AMOTL1,VEGFA,VHL,WNT5A,WNT7A
GO: Biological Process	GO:0002683	negative regulation of immune system process	2.48e-05	0.0005465	108	420	ABR,ADA,CCR2,ADORA2A,MAD1L1,ADGRF5,AMBP,ANGPT1,GPAM,APOA1,APOD,PDE5A,TNFRSF14,FADD,BCL6,BCR,INPP4B,PRDM1,BST2,BCL10,TNFSF18,RUNX1,CD14,CD44,CD74,IL1RL1,SOCS6,ACOD1,CACTIN,FBXO7,TJP2,CNR2,TKFC,CTLA4,CYP19A1,DTX1,GAL,TRIB1,CD96,LRRC17,F2RL1,NLRC5,FOXJ1,CIB1,OLFM4,RAB7B,GATA2,TNFRSF21,GLI3,LILRB4,GPX2,TWIST2,UBASH3B,HLA-DQB1,CD300A,HLX,HMGB1,ID2,IHH,IL2RA,IL4,CXCR2,IL10,IL18,INPP5D,IRF4,KLRB1,LGALS3…
GO: Biological Process	GO:1901652	response to peptide	2.649e-05	0.0005825	120	477	AANAT,ACTN2,ADCY1,FZD1,AGTR1,OSBPL8,AHSG,ALDOB,GPAM,APOBEC1,APOC3,ARG1,STC2,ASS1,SOCS1,ATP6V1A,ATP6V1B2,ATP6V1C1,BMP7,BRAF,CA2,CAMK2A,CAT,CAV1,CAV2,CCND3,IL1RL1,KLF4,KL,COL1A1,BCAR1,CREB1,CRHR1,CSHL1,CTGF,CTSB,HDAC9,CYP11A1,CYP27B1,NR1H4,GAL,KLF3,F7,FBN1,FOXC2,FOXO1,SH2B2,CACYBP,GCGR,FFAR4,GH1,GHR,GHSR,GIP,GLP1R,GNAS,GNG4,GNG7,GOT1,GPLD1,ADRM1,HADHA,HNF4A,HNRNPK,IGF1,IGF1R,IL6,IL10,IL18,INHBB,INP…
GO: Biological Process	GO:0051924	regulation of calcium ion transport	2.703e-05	0.0005932	69	243	ADORA2A,ADRA2A,ADRB1,ADRB2,STIM2,ANK2,STC2,ATP1B1,ATP2B2,BAK1,BDKRB1,CACNA1D,CALM1,CALM2,CAMK2A,CAMK2B,CAMK2D,CAPN3,CASQ2,CAV1,CCKAR,CD4,SELENOK,HOMER1,AKAP6,CRHR1,F2,F2R,TRPV2,JPH4,GLP1R,GNAO1,GSTM2,UBASH3B,CACNA2D4,IGF1,IL13,ITPR1,LGALS3,DHRS7C,MYO5A,NGF,NOS1,OPRD1,P2RX4,PAWR,PDE4B,PDE4D,PIK3CG,PLCG2,PLN,PRKD1,RCVRN,RYR2,CCL4,CHD7,SLC8A1,SPINK1,STIMATE,TRPV3,TGFB2,THY1,SUMO1,P2RY12,WFS1,CXCR4,J…
GO: Biological Process	GO:0006941	striated muscle contraction	2.712e-05	0.0005939	50	161	ADRA1B,ADRB1,ADRB2,ANK2,TCAP,ARG2,PDE5A,ATP1A3,ATP1B1,CALM1,CALM2,CAMK2D,CASQ2,CAV1,CHGA,CHRNA1,HOMER1,AKAP6,NKX2-5,CTGF,HDAC4,DSG2,DSP,GAA,GATA4,GJA5,GSTM2,KCNA5,SMAD5,SMAD7,MB,MYL2,NOS1,P2RX4,PDE4B,PDE4D,PIK3CG,PLN,TRPM4,RYR2,SCN2B,SCN5A,ZC3H12A,SLC8A1,SLC8A3,TPM1,TTN,SUMO1,CXCR4,CSRP3
GO: Biological Process	GO:2001257	regulation of cation channel activity	2.749e-05	0.0006009	35	100	ASIC2,ACTN2,ADRB1,STIM2,ANK2,ANK3,CALM1,CALM2,CAMK2D,CASQ2,CAV1,HOMER1,AKAP7,AKAP6,CRHR1,GAL,STOM,JPH4,GSTM2,KCNJ1,KCNJ11,MTNR1B,MYO5A,NOS1,PDE4B,PDE4D,PIRT,PLCG2,PLN,KCNIP2,STIMATE,SUMO1,KCNAB1,JPH2,JPH3
GO: Biological Process	GO:0006869	lipid transport	2.761e-05	0.0006022	87	324	ABCA4,ACACB,FZD4,AGTR1,OSBPL1A,OSBPL5,OSBPL7,OSBPL8,OSBPL10,PLA2G10,ALB,ABCD2,APOA1,APOA4,APOB,APOC3,APOD,AQP9,TNFRSF11A,ATP8B3,CAV1,RUNX1,SYT7,CD36,PCTP,SLC10A6,ABCC2,CPT1A,CRHR1,OSBPL3,PITPNM3,DAB2,PITPNC1,NR1H4,DRD3,PRELID3B,ATP9A,GAL,SPNS1,ABCC4,SPNS2,FABP1,FABP2,FABP6,ACSL1,NCOA2,ACSL5,GOT2,SLC27A2,SLCO2B1,HNRNPK,SLCO3A1,LEP,LIPC,NOS2,NPC1,P2RX4,ATP8B1,PLA2G4A,PON1,PPARA,PPARG,CROT,PRKAA2,TM…
GO: Biological Process	GO:0045765	regulation of angiogenesis	2.872e-05	0.0006251	68	239	CCR2,ADRB2,AQP1,RHOB,ADGRB1,ADGRB2,SPHK1,BTG1,CAMP,RUNX1,CD36,KLF4,CMA1,CCR3,COL4A2,COL4A3,CX3CR1,SEMA3E,CYBB,HDAC9,CYP1B1,OPTC,EMP2,ETS1,ANGPT4,FGF1,FOXC2,FLT1,CIB1,GATA2,GATA4,GATA6,GPR4,HMGB1,IL6,CXCR2,ITGB2,KDR,LEP,LGALS3,NGFR,ENPP2,PDCL3,PLG,EGLN1,PRKCA,PRKCB,PRKD1,DAB2IP,PTN,VASH2,MMRN2,FBXW7,ZC3H12A,SFRP1,SP100,PLXND1,STAT1,SULF1,TCF4,SASH1,TGFBR2,THBS1,THBS2,TNFAIP3,DDAH1,VEGFA,WNT5A
GO: Biological Process	GO:0048557	embryonic digestive tract morphogenesis	2.96e-05	0.000643	12	20	NIPBL,FGFR2,SIX2,GATA4,GLI3,HLX,ID2,IHH,SOX11,HNF1B,TCF7,TCF7L2
GO: Biological Process	GO:0046883	regulation of hormone secretion	3.022e-05	0.0006551	82	302	ABAT,FAM3D,ADRA2A,AGTR1,C1QTNF3,SLC25A5,PDE8B,AACS,BLK,CACNA1A,CACNA1D,CACNA1E,BRSK2,RUNX1,SYT7,CCKAR,CD38,CACNA2D2,MYRIP,CPT1A,CREB1,CRHR1,RASL10B,DAB2,KCNG2,NR1H4,EDN2,EDN3,GAL,EGFR,FGB,ATG7,UQCC2,PEX5L,RAB8B,GHRH,GHSR,GIP,GLP1R,GLRX,GNAS,GPLD1,RAPGEF4,FOXA2,HNF4A,HTR2A,IL6,INHBB,ITPR1,ITPR2,KCNA5,KCNB1,KCNJ11,LEP,LEPR,MTNR1B,NELL2,NNAT,NOS1,NOS2,PPARG,PPP3CA,PRKCA,TRPM4,ANO1,REST,SFRP1,CHD7,SL…
GO: Biological Process	GO:0010631	epithelial cell migration	3.05e-05	0.0006598	67	235	CCR2,ANGPT1,APOA1,AQP1,RHOB,ARSB,PLPP3,RAB11A,NRP2,CDH13,KLF4,CCR6,BCAR1,PPM1F,HDAC9,CYP1B1,ZEB2,DPP4,EMP2,ETS1,FAT2,ANGPT4,FGF1,FGF4,FGF7,FOXC2,CIB1,FOXP1,GATA3,GPLD1,PTP4A3,HMGB1,IL4,ITGB2,JUN,KDR,KIT,LOXL2,GLIPR2,ENPP2,EPB41L4B,PRKCA,PKN1,PRKD1,PROX1,DAB2IP,PTEN,PTPRG,MMRN2,FBXW7,RREB1,ZC3H12A,SOX9,SP100,SRC,PBLD,PLXND1,STAT1,SASH1,TGFB2,TGFBR2,THBS1,AMOTL1,VEGFA,VHL,WNT5A,WNT7A
GO: Biological Process	GO:0030888	regulation of B cell proliferation	3.093e-05	0.0006679	24	59	ADA,AHR,BCL6,PRDM1,CD38,CD74,CTLA4,VAV3,TNFSF13B,CARD11,TNFRSF21,CD300A,IL4,IL10,IL13,INPP5D,MEF2C,PAWR,PKN1,PTPRC,IKZF3,TNFRSF13B,PELI1,SLC39A10
GO: Biological Process	GO:0021954	central nervous system neuron development	3.116e-05	0.0006714	31	85	NRP2,DCLK1,TSKU,RAPGEF2,DCX,ZEB2,EPHA4,EPHB1,FGFR2,ATG7,SALL3,GATA2,GBX2,GLI2,DCLK2,GNAQ,LINGO1,LEP,LMX1B,NTRK2,OGDH,PRKCA,PTEN,FEZF2,SLIT1,NEUROG2,CNTN2,ARHGEF28,SZT2,WNT5A,NDEL1
GO: Biological Process	GO:0002274	myeloid leukocyte activation	3.123e-05	0.0006716	55	183	ABR,CCR2,PLA2G10,ADGRF5,PREX1,RHOH,STX11,BCR,BCL10,CAMK4,CD2,CD48,CD74,IL1RL1,CHGA,CNR2,BATF2,CRHR1,CSF2,CX3CR1,EDN2,RASGRP1,SPACA3,TLR7,F2RL1,BATF,FOXP1,FYB1,CPLX2,GATA2,CD300A,HMGB1,RBPJ,IL4,CXCR2,IL10,IL13,IRF4,JUN,KIT,LCP2,CD200,MYO1F,PIK3CG,PSEN1,RELB,ZC3H12A,CD93,SLC7A2,SYK,TGFBR2,THBS1,WNT5A,YWHAZ,DCSTAMP
GO: Biological Process	GO:0015850	organic hydroxy compound transport	3.22e-05	0.0006911	73	262	ABAT,ACACB,ADORA2A,ADRA2A,SLC44A5,AGTR1,OSBPL5,PLA2G10,ALB,APOA1,APOA4,APOB,APOC3,AQP1,AQP4,AQP6,AQP7,AQP9,CAV1,SYT7,SLC5A11,SLC16A5,CD36,ENTPD1,CHGA,CHRNA4,SLC10A6,CPT1A,CRHR1,DAB2,NR1H4,DRD3,GAL,MFSD10,FABP6,NCOA2,SLC16A12,SLCO2B1,CD300A,HTR2A,KCNA2,KCNB1,LEP,LGALS3,LIPC,SLC44A3,NAT8L,MYC,NOS1,NPC1,OXTR,PCP4,ATP8B1,PON1,PPARG,PRKAA2,PRKCB,PSEN1,RXRA,SCP2,SMPD3,SLC6A2,SLC6A4,SLC10A1,SLC18A1,SLC2…
GO: Biological Process	GO:0006629	lipid metabolic process	3.234e-05	0.0006928	301	1377	ABCA4,ACACB,ACHE,ACLY,ETFBKMT,ACOX2,ADH7,ADRA2A,ADRB2,SLC44A5,AGTR1,OSBPL1A,OSBPL5,OSBPL10,PLA2G10,ADGRF5,NCEH1,DEGS2,ALDH3A2,ABCD2,AOAH,APLP2,GPAM,APOA1,APOA4,APOB,APOBEC1,APOC3,APOD,ARSB,PLPP3,PDE8B,AACS,CYP4F12,MBTPS1,TPRA1,INPP4B,FGF17,BMP2,NR1I2,ST3GAL5,SPHK1,JAZF1,ACSF3,CAT,CAV1,PIGQ,CD28,CD36,CD74,CDS1,KLF4,PCTP,KL,CCR7,QKI,EIF2AK3,NRG2,ISX,H2AFY,CPT1A,CREB1,CSF1R,CSHL1,PITPNM3,HACL1,CYP1A…
GO: Biological Process	GO:0050866	negative regulation of cell activation	3.272e-05	0.0006993	54	179	ABAT,ABR,CCR2,ADORA2A,ADRB2,MAD1L1,ADGRF5,PDE5A,TNFRSF14,BCL6,BCR,PRDM1,TNFSF18,CD44,CD74,SOCS6,FBXO7,CNR2,CTLA4,DTX1,GAL,F2,FOXJ1,TNFRSF21,GCLC,GLI3,UBASH3B,HLA-DQB1,CD300A,HLX,HMGB1,ID2,IHH,IL2RA,IL4,IL10,INPP5D,LGALS3,CD200,TIGIT,PAWR,PKN1,BANK1,ZC3H12A,SFRP1,SOX11,SPN,SAMSN1,VSIR,THBD,TNFRSF13B,TNFAIP3,DUSP22,PELI1
GO: Biological Process	GO:1904951	positive regulation of establishment of protein localization	3.278e-05	0.0006993	138	565	ABAT,ACHE,ACTL6A,CCR2,ADORA2A,ADRB1,AGTR1,C1QTNF3,DPP10,ANK3,RANBP3,ANXA13,APBB1,RUVBL1,TP63,AACS,DYNLL1,TNFRSF14,BLK,SPHK1,RAB29,CAMK4,CAMP,CD2,CD14,CD36,CD38,IL1RL1,CDK1,CDH1,RHOU,SELENOK,CCR7,AKAP6,RPH3AL,MYRIP,KIF20B,CLIP3,CSF1R,CTSK,DAB2,FAM20B,TNFSF15,NR1H4,BCL2L11,FIS1,RASGRP1,EGFR,TRIM28,STOM,RAMP3,TLR7,F2R,F2RL1,DACT1,WDR75,FCN1,FGB,CIB1,ATG7,ZBED3,ANKRD1,GAS6,GATA3,GIP,GLI3,GLP1R,GLRX,Y…
GO: Biological Process	GO:0048569	post-embryonic animal organ development	3.304e-05	0.0007035	13	23	AHR,BAK1,KLF4,BCL2L11,ERCC1,FBN1,FLT1,KDR,BHLHE23,CDH23,VEGFA,BCL11B,FZD5
GO: Biological Process	GO:0048864	stem cell development	3.345e-05	0.0007095	57	192	ACVR1,AXIN2,EOMES,SEMA6A,NRP2,BMP2,BMP7,COL1A1,WWTR1,SEMA3E,DAB2,ZEB2,EDN3,TRIM28,LEF1,CITED2,WNT16,OLFM1,FGFR2,FOXC2,SEMA6C,GBX2,FOXA2,RBPJ,LOXL2,SMAD2,SMAD7,GLIPR2,NFATC1,PAWR,DAB2IP,PTPRC,TRIM62,TMEM100,SEMA6D,SDCBP,ZNF703,SFRP1,SOX9,SOX11,PBLD,POFUT2,TBX1,TCF7L2,DICER1,TGFB2,TGFB3,TGFBR2,HEY1,NKX2-1,WNT5A,WNT7A,WNT11,RFLNB,CRB2,HMGA2,PHLDB2
GO: Biological Process	GO:1904589	regulation of protein import	3.345e-05	0.0007095	57	192	AXIN2,FZD1,FZD7,C1QTNF3,DYRK2,ANGPT1,APOD,MBTPS1,BMP7,SPHK1,CD36,CDK1,CDH1,AKAP6,LITAF,WWTR1,DAB2,G3BP2,EGFR,TRIM28,TLR7,DACT1,SUFU,GAS6,GLI3,GNAQ,RBPMS,PTPN5,HCLS1,HNF4A,IGF1,IL6,IL10,IL18,KPNA1,IPO5,LEP,MXI1,TONSL,PRDX1,PKD1,MDFIC,POU5F1,PPM1A,PPP3CA,PRKCQ,DAB2IP,ZC3H12A,STIMATE,PBLD,DMAP1,KANK1,SULF2,FBXW11,TGFB3,TXN,AKAP1
GO: Biological Process	GO:0021533	cell differentiation in hindbrain	3.418e-05	0.0007236	14	26	ATP2B2,CACNA1A,CBLN1,GATA2,FOXA2,KNDC1,LHX1,PROX1,SKOR2,ATXN2,FAIM2,LHX5,AGTPBP1,WNT7A
GO: Biological Process	GO:0055013	cardiac muscle cell development	3.436e-05	0.0007258	28	74	ACTN2,ADRB1,TCAP,WISP1,CAMK2D,CTDP1,CDK1,AKAP6,NKX2-5,CXADR,SPEG,FHL2,ATG7,PDLIM5,GATA4,MYOCD,MYH10,MYL2,PROX1,MAP2K4,FHOD3,SLC8A1,POPDC2,TBX3,DICER1,TTN,VEGFA,CSRP3
GO: Biological Process	GO:0007613	memory	3.456e-05	0.0007287	41	125	BTBD9,ADCY1,ADRB1,FOXO6,PDE5A,ATP1A3,KALRN,CAMK4,SLC24A2,CREB1,CRHR1,CX3CR1,DBH,RCAN2,GIP,GLP1R,GRIA1,GRIN2A,GRIN2B,HTR2A,IGF1,LMX1A,LMX1B,NGF,NTRK2,OXTR,KCNK10,PRKCZ,PSEN1,PTEN,SLC6A4,SLC8A2,SLC8A3,SHANK2,SNAP25,PLCB1,CUX2,CRTC1,TH,PAK6,JPH3
GO: Biological Process	GO:0030316	osteoclast differentiation	3.496e-05	0.0007356	35	101	APC,TNFRSF11A,INPP4B,CA2,CAMK4,TJP2,CREB1,CSF1R,SH3PXD2A,RASSF2,LRRC17,FAM213A,PPARGC1B,FSHB,FOXP1,GNAS,LILRB4,UBASH3B,IL4,INPP5D,CD109,MITF,OSTM1,NFATC1,SNX10,TMEM64,SIGLEC15,SFRP1,SRC,TFE3,CD300LF,DCSTAMP,FAM20C,TMEM178A,GPR68
GO: Biological Process	GO:0055007	cardiac muscle cell differentiation	3.533e-05	0.0007419	39	117	ACTN2,ACVR1,ADRB1,TCAP,WISP1,BMP2,CAMK2D,CTDP1,CDK1,CBY1,AKAP6,NKX2-5,CXADR,SPEG,FHL2,ATG7,PDLIM5,CACYBP,GATA4,GATA6,RBPJ,MYOCD,MEF2C,MYH10,MYL2,PRICKLE1,PROX1,RXRA,MAP2K4,FHOD3,SLC8A1,POPDC2,KDM6B,TBXT,TBX3,DICER1,TTN,VEGFA,CSRP3
GO: Biological Process	GO:0018193	peptidyl-amino acid modification	3.542e-05	0.0007424	274	1241	NCOA3,ETFBKMT,ACTL6A,ACVR1,CDC7,GFI1B,ADRA2A,AGTR1,AHSG,DYRK2,FNIP2,ANGPT1,HIPK4,MCFD2,APBB1,APLP2,APOA1,ZFYVE28,RUVBL1,PLPP3,SOCS1,ATP2B4,TNFRSF14,BAK1,BCR,FGF17,BLK,BMP7,PROZ,BRAF,ST3GAL5,SPHK1,AGBL1,SENP5,DDR1,CALM1,TNFSF18,CALM2,CAMK4,CAMK2A,CAMK2B,CAMK2D,CAPN3,BRSK2,CAV1,CAV2,CD3E,CD4,CD36,NEURL1,CD44,CD74,CDK1,DCLK1,MYO3B,CDYL,EIF2AK3,PKDCC,NRG2,RAB3D,H2AFY,RWDD3,CLIP3,CTCFL,AATK,CSF1R,CSF2…
GO: Biological Process	GO:0050796	regulation of insulin secretion	3.736e-05	0.0007816	58	197	ABAT,FAM3D,ADRA2A,SLC25A5,PDE8B,AACS,BLK,CACNA1A,CACNA1D,CACNA1E,BRSK2,SYT7,CD38,CACNA2D2,MYRIP,CPT1A,KCNG2,NR1H4,ATG7,UQCC2,GHSR,GIP,GLP1R,GLRX,GNAS,GPLD1,RAPGEF4,FOXA2,HNF4A,INHBB,ITPR1,ITPR2,KCNA5,KCNB1,KCNJ11,LEP,LEPR,MTNR1B,NNAT,NOS1,NOS2,PPP3CA,PRKCA,TRPM4,ANO1,REST,SFRP1,SLC2A1,SLC2A2,SNAP25,SOX4,SREBF1,HNF1A,TCF7L2,TIAM1,ARL2BP,TRH,GPR68
GO: Biological Process	GO:0048512	circadian behavior	3.75e-05	0.0007829	23	56	BTBD9,ADA,ADORA2A,AHCY,ALB,ZFHX3,CSF2,CSNK1E,DRD3,NCOA2,GHRH,ID2,IL6,KCNA2,KCNMA1,LEPR,MC3R,MTNR1B,NPAS2,MAPK10,PTEN,SRD5A1,TH
GO: Biological Process	GO:0022414	reproductive process	3.834e-05	0.0007989	325	1503	NCOA3,ABAT,ACR,ACVR1,ADA,NDRG3,EOMES,FZD4,ADRA2A,ADRB2,AHR,AHSG,UTF1,AMBP,AMH,ZFAT,ANGPT1,APC,APLP2,APOB,ARG1,RUVBL1,PLPP3,STC2,TP63,PDE5A,DYNLL1,EIF4G3,ATP2B4,BAK1,CCND1,BCL6,PRDM1,BMP7,ZFP36L1,SPHK1,KLF9,CAPN5,ATP8B3,DDR1,CAMK2B,SYT6,RNF8,RUNX1,CCNE1,CD38,NEURL1,CD44,CDK1,CDH1,SPESP1,CDKN1C,CDX2,PIWIL1,CGA,CHGA,ACOD1,HS6ST1,HAND1,CDYL,QKI,HECTD1,NIPBL,CRHR1,CTCFL,CSF2,MARF1,PUM1,CTSB,CXADR,CYP1…
GO: Biological Process	GO:0033197	response to vitamin E	3.881e-05	0.0008068	10	15	ADA,ARG1,CCND1,CAT,CCNE1,COL1A1,LEP,NOS1,PAWR,PPARG
GO: Biological Process	GO:0010876	lipid localization	3.887e-05	0.0008068	94	359	ABCA4,ACACB,FZD4,AGTR1,OSBPL1A,OSBPL5,OSBPL7,OSBPL8,OSBPL10,PLA2G10,ALB,ABCD2,APOA1,APOA4,APOB,APOC3,APOD,AQP9,TNFRSF11A,ATP8B3,CAV1,RUNX1,SYT7,CD36,PCTP,SLC10A6,ABCC2,CPT1A,CRHR1,OSBPL3,PITPNM3,DAB2,PITPNC1,NR1H4,DRD3,PRELID3B,ATP9A,GAL,ABHD5,SPNS1,ABCC4,SPNS2,FABP1,FABP2,FABP6,ACSL1,NCOA2,ACSL5,B4GALNT1,DGAT2,GOT2,SLC27A2,SLCO2B1,LDAH,HNRNPK,IL6,SLCO3A1,LEP,LIPC,NOS2,NPC1,P2RX4,ATP8B1,PLA2G4A,P…
GO: Biological Process	GO:0071229	cellular response to acid chemical	3.928e-05	0.0008138	60	206	FZD4,FZD7,APOB,AQP1,ASS1,BRINP2,SOCS1,CAPN2,NEURL1,CDH1,KLF4,COL1A1,COL1A2,COL6A1,CPT1A,CREB1,NR1H4,DNMT3B,EGFR,FN1,PPARGC1A,DGAT2,GNAS,GRIN2A,HNRNPK,HOXA1,TNC,KCNMB1,IPO5,LEP,MEF2C,MYOG,NGF,NTRK2,NTRK3,P2RY6,PAX2,PPARG,PRKAA2,PID1,ZC3H12A,SFRP1,ADNP2,SIPA1,SLC6A4,PDGFD,CPEB4,SOX9,SETX,SRC,SREBF1,RRAGC,TBXT,TBX1,UBR2,TEAD1,CYP26B1,WNT5A,WNT11,WNT9A
GO: Biological Process	GO:2000027	regulation of organ morphogenesis	3.963e-05	0.0008195	74	268	FZD1,FZD4,FZD7,AGTR1,APC,NUMB,GRHL3,BMP2,BMP7,CDH1,CLTC,CPB2,DAB2,PSMD6,MAGI2,ESR1,ETV4,ETV5,CITED2,DACT1,BASP1,GPC4,FGF1,FGF7,FGFR2,FOXC2,NPHP3,PRICKLE2,SIX2,GATA3,SIX4,NKD1,RBPJ,LHX1,MYC,NGFR,PRICKLE1,ROR1,ROR2,PAX2,PAX9,PLAU,POU5F1,BHLHE23,AHI1,PSMA6,PSMB6,PSMD4,PSMD7,CASZ1,PTN,FBXW7,RXRA,SALL1,SFRP1,ANKRD6,SP6,WNT10A,SOX9,STAT1,SULF2,SULF1,TBX1,HNF1B,DICER1,TGFB2,TGFB3,TIAM1,TNFAIP3,VEGFA,WNT…
GO: Biological Process	GO:0035701	hematopoietic stem cell migration	3.997e-05	0.000825	6	6	CCR2,GAS6,GPLD1,KIT,PTPRC,CXCR4
GO: Biological Process	GO:0035148	tube formation	4.053e-05	0.000835	49	159	FZD1,SHROOM3,APAF1,TRIM71,GRHL3,BCL10,CDH1,HAND1,HECTD1,MTHFD1L,KIF20B,HS2ST1,ZEB2,BCL2L11,CITED2,NPHP3,SUFU,SDCCAG8,GATA3,SIX4,HOXA1,ZIC5,MTHFD1,PRICKLE1,OPA1,PAX2,IRX3,IRX1,DAB2IP,GRHL2,SALL1,SFRP1,IFT122,SOX4,SOX9,SOX11,SPINT1,ST14,COBL,TBXT,HNF1B,TGIF1,SCRIB,TSC2,VEGFA,WNT5A,RGMA,PAX8,SALL4
GO: Biological Process	GO:0007223	Wnt signaling pathway, calcium modulating pathway	4.073e-05	0.0008373	18	39	FZD4,TNRC6C,CALM1,CALM2,CAMK2A,LEF1,GNAO1,GNAT2,NFATC1,ROR2,PDE6A,PPP3CA,TNRC6B,PLCB1,TCF7L2,WNT5A,WNT11,FZD5
GO: Biological Process	GO:0000003	reproduction	4.275e-05	0.0008773	325	1505	NCOA3,ABAT,ACR,ACVR1,ADA,NDRG3,EOMES,FZD4,ADRA2A,ADRB2,AHR,AHSG,UTF1,AMBP,AMH,ZFAT,ANGPT1,APC,APLP2,APOB,ARG1,RUVBL1,PLPP3,STC2,TP63,PDE5A,DYNLL1,EIF4G3,ATP2B4,BAK1,CCND1,BCL6,PRDM1,BMP7,ZFP36L1,SPHK1,KLF9,CAPN5,ATP8B3,DDR1,CAMK2B,SYT6,RNF8,RUNX1,CCNE1,CD38,NEURL1,CD44,CDK1,CDH1,SPESP1,CDKN1C,CDX2,PIWIL1,CGA,CHGA,ACOD1,HS6ST1,HAND1,CDYL,QKI,HECTD1,NIPBL,CRHR1,CTCFL,CSF2,MARF1,PUM1,CTSB,CXADR,CYP1…
GO: Biological Process	GO:0090066	regulation of anatomical structure size	4.308e-05	0.0008824	133	544	ASIC2,ACTN2,ADD2,CCR2,ADORA2A,ADRA1D,ADRA1B,ADRA2A,ADRB1,ADRB2,ADRB3,AGTR1,AHR,SEMA6A,PREX1,ALS2,AQP1,LMOD2,AQP4,AQP6,AQP7,AQP9,PDE5A,ATP2B2,RAB11A,WHAMM,CAV1,CD38,CDH4,CHGA,NTN1,CCR7,CREB1,AATK,SEMA3E,DBH,VILL,DSCAM,ARPC5,EDN2,EDN3,EGFR,PLXNC1,EIF4G2,SCPEP1,CTTN,EPHX2,EPS8,MRVI1,F2R,F2RL1,TRPV2,FGB,OLFM1,VAV3,FOXC2,SEMA6C,FN1,SPIRE2,GCH1,GJA5,GCLC,GCLM,DSTN,TRIOBP,GSN,HCK,HCLS1,HTR1D,HTR2A,KCNA5…
GO: Biological Process	GO:0051347	positive regulation of transferase activity	4.319e-05	0.0008829	158	665	ACVR2B,ADCY1,AXIN2,FZD4,ADRA2A,ADRB2,AGTR1,OSBPL8,CUL1,ANGPT1,ALS2,APOA1,SOCS1,PDE5A,ATP2B4,CDC23,BAK1,CCND1,TNFRSF11A,BMP2,BRAF,BCL10,CDK5R2,MMD2,CALM1,CALM2,CCND3,CCNH,CCNT2,CD4,NEURL1,CD74,CDK1,KLF4,CCR7,PARM1,AKAP6,ANAPC15,NEK7,CSF1R,RAPGEF2,RASSF2,DAB1,DAB2,PPP1R3G,GADD45A,ZEB2,PSMD6,TNFSF15,DUSP7,DUSP9,LPAR1,EDN3,RASGRP1,EGFR,EMP2,TRIB1,EPHA4,SPRY2,ERCC6,F2R,ACSL1,ANGPT4,FGF1,VAV3,FLT1,CIB1…
GO: Biological Process	GO:0008202	steroid metabolic process	4.347e-05	0.000887	84	314	ACLY,ACOX2,AGTR1,OSBPL1A,OSBPL5,APLP2,APOA1,APOA4,APOB,PDE8B,MBTPS1,BMP2,NR1I2,CAT,PCTP,CSHL1,CYP1A1,CYP1B1,CYP8B1,CYP11A1,CYP17A1,CYP19A1,CYP27B1,CYP51A1,DAB2,CYB5R3,NR1H4,GAL,HSD17B14,EPHX2,ESR1,FABP6,FGF1,ACAA2,FSHB,NR5A2,NR5A1,G6PC,WWOX,GC,GFI1,PPARGC1A,DGAT2,EBPL,SLC27A2,FOXA2,HSD17B2,SDR42E1,IGF1,IGF1R,IL4,INSIG1,KCNMA1,LEP,LEPR,LIPC,LRP2,LSS,NPC1,PBX1,ATP8B1,TFCP2L1,PON1,UGT1A1,PRKAA2,PROX…
GO: Biological Process	GO:1903035	negative regulation of response to wounding	4.36e-05	0.000888	55	185	ABAT,ABR,ADA,ADORA2A,ADRB2,C1QTNF3,AOAH,APOA1,APOD,SERPINC1,BCR,IER3,TMPRSS6,CD44,KLF4,ACOD1,CNR2,CPB2,CX3CR1,CYP19A1,NR1H4,EPHA4,ETS1,F2,F11,FGB,GATA3,FFAR4,GHSR,GP1BA,GPX2,UBASH3B,IL2RA,IL4,IL10,KNG1,CD109,NT5E,PLAU,PLG,SERPINF2,PPARA,PPARG,METRNL,PTEN,SAA1,ZC3H12A,SPN,XYLT1,THBD,THBS1,TNFAIP3,NLRP6,RGMA,PHLDB2
GO: Biological Process	GO:0009743	response to carbohydrate	4.421e-05	0.0008968	68	242	ACVR2B,ADRA2A,ALDOB,GPAM,APOB,APOC3,AQP4,AACS,CACNA1E,BRSK2,CAT,CMA1,CPB2,CTGF,CTSB,NR1H4,MLXIPL,ERCC1,FN1,ATG7,GAS6,GATA4,GIP,PPARGC1A,GLP1R,GPLD1,FOXA2,HNF4A,HNRNPK,IGF1,IGF1R,IL1R1,KCNB1,KCNJ11,LEP,LEPR,LIPC,SMAD2,MDM2,NNAT,PAX2,PLAU,POLG,PPP3CA,PRKCA,PRKCB,PRKCQ,TRPM4,PTEN,PTPRN2,ANO1,SLC2A2,SLC6A1,SLC8A1,SOX4,SREBF1,PLCB1,HNF1A,HNF1B,TCF7L2,TGFBR2,TH,THBS1,TIAM1,TRH,VCAM1,ZNF236,GPR68
GO: Biological Process	GO:0060560	developmental growth involved in morphogenesis	4.421e-05	0.0008968	68	242	CCR2,AHR,SEMA6A,RAB11A,NRP2,DDR1,CDH4,DCLK1,NTN1,AATK,SEMA3E,DCX,ZEB2,MAGI2,DSCAM,S1PR1,GAL,PLXNC1,TRIM28,EIF4G2,CTTN,SPRY2,ESR1,NRN1,TRPV2,FGF1,OLFM1,FGFR2,SLC9A6,SEMA6C,FN1,SIX4,HNRNPK,TNC,NKD1,L1CAM,LHX1,MAPT,BCL11A,NGF,NRCAM,NTRK3,SYT2,PLXNA2,PPP2R3A,PRKCZ,MUL1,KIF26B,SALL1,SEMA6D,FMN1,SFRP1,SLIT1,RIMS1,SOX9,PLXND1,COBL,HNF1B,TFAP2C,TGFBR2,TIAM1,CADM1,VEGFA,WNT5A,WNT11,RTN4R,RGMA,NDEL1
GO: Biological Process	GO:1901566	organonitrogen compound biosynthetic process	4.428e-05	0.0008968	313	1444	AANAT,ABAT,ACACB,ACHE,ACO1,ACR,ADA,SLC25A25,ADCY1,CNOT6,ADK,CCR2,ADORA2A,ADRA2A,ADRB1,ADRB2,ADRB3,AARS2,SLC44A5,AGTR1,AHCY,AK2,AK4,ALAS1,DEGS2,ALDH9A1,ALDH3A2,BBOX1,ANGPT1,GPR65,ANK1,SLC25A5,ENC1,APEH,APLP1,APOA1,TRIM71,CHST1,TNRC6C,AQP1,ARG1,ARG2,PLPP3,ASNS,ASS1,EIF3D,EIF3J,EIF4G3,ATP2B4,ATP5MC3,ATP5PF,BCAT1,SLC25A26,BHMT,ST3GAL5,ZFP36L1,SPHK1,CALM1,CALM2,PAPSS2,PAPSS1,KYAT1,CCND3,CD28,ENTPD1,NE…
GO: Biological Process	GO:0050850	positive regulation of calcium-mediated signaling	4.498e-05	0.0009091	20	46	ADA,CALM1,CALM2,CD3E,CD4,CD8A,CDH13,AKAP6,TRAT1,CIB1,GSTM2,IGF1,KDR,L1CAM,NCAM1,NEUROD2,P2RX4,CCL4,SYK,JPH2
GO: Biological Process	GO:0016125	sterol metabolic process	4.526e-05	0.0009131	46	147	ACLY,OSBPL1A,OSBPL5,APLP2,APOA1,APOA4,APOB,MBTPS1,CAT,PCTP,CYP1B1,CYP8B1,CYP11A1,CYP17A1,CYP19A1,CYP51A1,CYB5R3,NR1H4,EPHX2,FGF1,ACAA2,DGAT2,EBPL,IL4,INSIG1,LEP,LEPR,LIPC,LSS,NPC1,PON1,PRKAA2,CLN6,SERPINA12,RXRA,SAA1,SC5D,SCP2,SORL1,TRERF1,SREBF1,CYP4V2,HNF1A,APOL2,LMF1,CUBN
GO: Biological Process	GO:0014897	striated muscle hypertrophy	4.561e-05	0.0009167	28	75	ADK,ADRB1,TCAP,PDE5A,ATP2B4,WISP1,CAMK2D,CTDP1,AKAP6,KDM4A,HDAC4,GLRX3,PDLIM5,GATA4,GATA6,IGF1,MYOCD,LEP,MEF2C,P2RX4,PPP3CA,PRKCA,RYR2,MAP2K4,TIAM1,TTN,CSRP3,AKAP1
GO: Biological Process	GO:0055017	cardiac muscle tissue growth	4.561e-05	0.0009167	28	75	HEG1,ADRB1,WISP1,CAMK2D,CTDP1,CDK1,AKAP6,TENM4,NKX2-5,CXADR,S1PR1,FGF1,FGFR2,FOXC2,PDLIM5,GATA4,GATA6,RBPJ,MYOCD,MEF2C,NCAM1,PTEN,RXRA,MAP2K4,TGFB2,TGFBR2,TP73,NDRG4
GO: Biological Process	GO:0071773	cellular response to BMP stimulus	4.648e-05	0.0009306	50	164	ACVR1,ACVR2B,FZD1,BMP1,BMP2,BMP3,BMP7,TMPRSS6,CAV1,CER1,COL2A1,GATA5,NKX2-5,TOB1,LEF1,FBN1,FN1,GATA3,GATA4,GATA6,GDF10,RNF165,FSTL1,RBPJ,SCX,KCND3,KDR,SMAD2,SMAD5,SMAD7,SMAD9,ROR2,POU5F1,PPM1A,SKOR2,FAM83G,TMEM100,RYR2,SFRP1,SOX11,SPINT1,ZNF423,VSIR,SULF1,TBXT,TCF7L2,WNT5A,CRB2,RGMA,ADAMTS12
GO: Biological Process	GO:0071772	response to BMP	4.648e-05	0.0009306	50	164	ACVR1,ACVR2B,FZD1,BMP1,BMP2,BMP3,BMP7,TMPRSS6,CAV1,CER1,COL2A1,GATA5,NKX2-5,TOB1,LEF1,FBN1,FN1,GATA3,GATA4,GATA6,GDF10,RNF165,FSTL1,RBPJ,SCX,KCND3,KDR,SMAD2,SMAD5,SMAD7,SMAD9,ROR2,POU5F1,PPM1A,SKOR2,FAM83G,TMEM100,RYR2,SFRP1,SOX11,SPINT1,ZNF423,VSIR,SULF1,TBXT,TCF7L2,WNT5A,CRB2,RGMA,ADAMTS12
GO: Biological Process	GO:0042692	muscle cell differentiation	4.723e-05	0.000944	105	412	ACTN2,ACVR1,NLN,MKL2,ADRB1,BIN1,ANK2,BARX2,LMOD2,TCAP,ZFHX3,WISP1,BMP2,BTG1,CAMK2D,CAPN2,CAPN3,CASQ2,CAV2,CCNT2,CTDP1,CDK1,CACNA2D2,CBY1,QKI,HOMER1,AKAP6,CXCL14,NKX2-5,CXADR,BOC,HDAC9,RIPOR2,HDAC4,FBXO22,CDON,LEF1,EPAS1,SPEG,FGFR2,FHL2,ATG7,PDLIM5,ANKRD1,ASB2,CACYBP,DNER,GATA4,GATA6,SIX4,MYPN,PLPP7,LDB3,H3F3A,OLFM2,IGF1,RBPJ,MYOCD,IL4,IL18,KCNH1,KIT,KRT19,MBNL1,MEF2C,MKX,MYH10,MYL2,MYOG,NEB,NOS1,…
GO: Biological Process	GO:0007498	mesoderm development	4.825e-05	0.0009625	44	139	ACVR1,ACVR2B,EOMES,AMH,TP63,BMP7,KLF4,CER1,HAND1,LEF1,ETS2,IKZF1,EXT1,CITED2,FGFR2,FOXC2,SIX2,HCK,ITGB4,SCX,SMAD2,OVOL1,PAX2,POU5F1,IRX3,RPL38,SALL1,SECTM1,IKZF3,NUP133,KDM6B,MESD,TBXT,POFUT2,TBX1,TBX3,HNF1A,TCF15,TEAD1,VEGFA,WNT5A,WNT11,CRB2,HMGA2
GO: Biological Process	GO:0001764	neuron migration	4.848e-05	0.0009653	49	160	MKL2,SEMA6A,APBB1,ZSWIM6,ASTN1,NRP2,CDK5R2,CCKAR,CDH1,DCLK1,NTN1,CCR4,KIF20B,RAPGEF2,DAB1,DCX,KIAA0319,OLFM1,SDCCAG8,GAS6,DNER,GATA2,GATA3,IL1R1,SCRT2,LHX1,OLIG3,LMX1B,MAPT,MEF2C,MDGA1,MYH10,NRCAM,NTRK2,NTRK3,FAT3,DAB2IP,PSEN1,PTPRZ1,FEZF2,NEUROG2,SPOCK1,CNTN2,SATB2,NR2F1,NKX2-1,TOP2B,NDEL1,CXCR4
GO: Biological Process	GO:0033157	regulation of intracellular protein transport	4.913e-05	0.0009766	103	403	ACTL6A,AXIN2,FZD1,FZD7,C1QTNF3,DYRK2,ANGPT1,ANK3,RANBP3,ANXA13,APOD,CHCHD4,RUVBL1,MBTPS1,BMP7,SPHK1,RAB29,CAMK4,BRSK2,CD36,CDK1,CDH1,RHOU,AKAP6,LITAF,PKDCC,WWTR1,KIF20B,CTSK,DAB2,G3BP2,FAM20B,FIS1,EGFR,TRIM28,STOM,TLR7,DACT1,WDR75,CIB1,ZBED3,SUFU,GAS6,GLI3,GNAQ,RBPMS,PTPN5,HCLS1,HNF4A,IGF1,IL6,IL9R,IL10,IL18,KCNB1,KPNA1,IPO5,LCP1,LEP,SVIP,MDM2,MXI1,TONSL,MIS18A,SIAH3,PRDX1,PKD1,TOMM7,MDFIC,POU5F1…
GO: Biological Process	GO:0006836	neurotransmitter transport	5.044e-05	0.001001	61	212	SYN3,ADORA2A,SYT13,PPFIA4,SLC17A8,STX11,BRAF,SPHK1,CACNA1A,CAMK2A,SYT6,SYT7,DGKI,NRXN3,NRXN2,RPH3AL,SLC32A1,SNPH,RIMS3,DDC,SV2B,DRD3,EDN3,SYT16,BRSK1,NAAA,CPLX2,GRM4,SYDE1,KCNC3,NAT8L,SLC6A19,MEF2C,NGF,NOS1,SLC6A18,NTRK2,SYT2,PSEN1,PTPRN2,SLC1A3,SLC6A1,SLC6A2,SLC6A4,SLC6A6,SLC6A7,SLC6A11,SLC6A12,SLC6A13,RAB3GAP1,SLC18A1,SLC22A1,SLC22A3,RIMS1,SNAP25,STXBP1,SYT11,TH,SCRIB,WNT7A,SLC38A1
GO: Biological Process	GO:0055119	relaxation of cardiac muscle	5.087e-05	0.001007	11	18	PDE5A,ATP1B1,CAMK2D,CHGA,AKAP6,GSTM2,P2RX4,PDE4B,PDE4D,PLN,SLC8A1
GO: Biological Process	GO:0014031	mesenchymal cell development	5.135e-05	0.001015	55	186	ACVR1,AXIN2,EOMES,SEMA6A,NRP2,BMP2,BMP7,COL1A1,WWTR1,SEMA3E,DAB2,ZEB2,EDN3,TRIM28,LEF1,CITED2,WNT16,OLFM1,FGFR2,FOXC2,SEMA6C,GBX2,FOXA2,RBPJ,LOXL2,SMAD2,SMAD7,GLIPR2,NFATC1,PAWR,DAB2IP,TRIM62,TMEM100,SEMA6D,SDCBP,ZNF703,SFRP1,SOX9,SOX11,PBLD,POFUT2,TBX1,TCF7L2,DICER1,TGFB2,TGFB3,TGFBR2,HEY1,NKX2-1,WNT5A,WNT11,RFLNB,CRB2,HMGA2,PHLDB2
GO: Biological Process	GO:0050869	negative regulation of B cell activation	5.148e-05	0.001016	16	33	BCL6,PRDM1,CTLA4,FOXJ1,TNFRSF21,CD300A,ID2,IL10,INPP5D,PAWR,PKN1,BANK1,SFRP1,SAMSN1,TNFRSF13B,TNFAIP3
GO: Biological Process	GO:0048546	digestive tract morphogenesis	5.236e-05	0.001031	23	57	ACVR2B,TP63,NIPBL,EGFR,DACT1,FGFR2,SIX2,GATA4,GLI2,GLI3,HLX,ID2,IHH,SMAD2,AHI1,SFRP1,SOX11,HNF1B,TCF7,TCF7L2,TP73,WNT5A,WNT11
GO: Biological Process	GO:0032355	response to estradiol	5.25e-05	0.001032	47	152	NCOA3,AHR,ASS1,SOCS1,CCND1,BMP7,CAT,CCNE1,CD4,CD38,COL1A1,CTGF,ARNT2,DNMT3B,EGFR,RAMP3,ESR1,ETS1,FOSL2,GC,GH1,GHR,PPARGC1A,GLRX,GRN,IGF1,IGFBP2,IHH,IL10,KCNJ11,LEP,MMP15,MYOG,OXTR,PAWR,PRKCA,PTEN,PTN,ZNF703,SFRP1,SLC6A1,SLC6A4,SRD5A1,TH,WNT5A,WNT7A,PRDM2
GO: Biological Process	GO:0048167	regulation of synaptic plasticity	5.287e-05	0.001037	51	169	ADORA2A,ADRB1,ATP2B2,RAB11A,SYNGAP1,BRAF,CAMK2A,CAMK2B,CD38,NEURL1,DGKI,SLC24A2,CREB1,CRHR1,SIPA1L1,RAPGEF2,CX3CR1,JPH4,CPLX2,GIP,GRIA1,GRIN2A,GRIN2B,PTPN5,LZTS1,HNRNPK,KCNB1,KDR,KIT,MAPT,MEF2C,NCAM1,NEUROD2,NOS1,NTRK2,PRKCZ,PSEN1,PTEN,PTN,SLC8A2,RAB3GAP1,SLC8A3,SHANK2,RIMS1,SNAP25,STXBP1,CNTN2,CRTC1,YWHAG,YWHAH,JPH3
GO: Biological Process	GO:0022037	metencephalon development	5.322e-05	0.001042	40	123	ABAT,FZD4,ATRN,ATP2B2,CDK5R2,CACNA1A,CBLN1,DAB1,LPAR1,EN1,ZBTB18,NCOA2,ATG7,GBX2,PPARGC1A,GLI2,HNRNPK,HOXA1,KNDC1,KCNC1,LHX1,LMX1A,LMX1B,MYH10,NEUROD2,OGDH,OTX2,PROX1,PTN,PTPRS,SKOR2,ATXN2,SCN5A,FAIM2,MYO16,LHX5,AGTPBP1,SCRIB,SEZ6L,WNT7A
GO: Biological Process	GO:0042113	B cell activation	5.518e-05	0.001078	71	257	ADA,AHR,BAK1,BCL6,PRDM1,BST2,RNF8,MS4A1,CD28,CD38,CD74,CDH17,CHRNA4,CTLA4,HDAC9,HDAC4,LEF1,ERCC1,RNF168,IKZF1,VAV3,FOXJ1,BATF,TNFSF13B,IFNE,CARD11,TNFRSF21,NFAM1,HLA-DQB1,CD300A,ID2,IGHE,RBPJ,IGLC2,IL4,IL6,IL10,IL13,INPP5D,ITGA4,KIT,LGALS8,CD180,BCL11A,MEF2C,MLH1,MSH2,MYB,NFATC1,PAWR,BLNK,PLCG2,PRKCB,PKN1,PTPRC,BANK1,RAG2,IKZF3,SFRP1,SWAP70,GIMAP1,SAMSN1,STAT6,PLCL2,SYK,TNFRSF13B,TNFAIP3,TPD52,VC…
GO: Biological Process	GO:0007565	female pregnancy	5.523e-05	0.001078	62	217	ADRA2A,ADRB2,AMBP,ARG1,STC2,PRDM1,SPHK1,KLF9,DDR1,CD38,CDH1,ACOD1,CRHR1,CTSB,CYP27B1,DSG2,TRIM28,EMP2,ESR1,ETS1,CITED2,FBLN1,POLR1B,FKBP4,FSHB,CORIN,GC,GHSR,GIP,GNAS,SLC38A3,GRN,H3F3A,HPGD,IGF1,IGFBP2,IHH,IL4,ITGB4,LEP,MAPT,CLIC5,NOS1,OXTR,PAPPA,PCSK5,SLC38A2,TFCP2L1,PLA2G4A,PLAU,PZP,RXRA,UBE2Q1,SLC19A1,PRDM14,TGFB3,TGFBR2,THBD,KPNA6,UMPS,APOL2,STOX2
GO: Biological Process	GO:0021549	cerebellum development	5.538e-05	0.001079	37	111	ABAT,FZD4,ATRN,ATP2B2,CDK5R2,CACNA1A,CBLN1,DAB1,LPAR1,EN1,ZBTB18,NCOA2,ATG7,GBX2,PPARGC1A,GLI2,HNRNPK,KNDC1,KCNC1,LHX1,LMX1A,LMX1B,MYH10,NEUROD2,OGDH,PROX1,PTN,PTPRS,SKOR2,ATXN2,SCN5A,FAIM2,MYO16,LHX5,AGTPBP1,SEZ6L,WNT7A
GO: Biological Process	GO:0003073	regulation of systemic arterial blood pressure	5.565e-05	0.001082	35	103	ASIC2,ADRA1D,ADRA1B,ADRB1,ADRB2,ADRB3,AGTR1,AHR,CYP4F12,IER3,CD36,KL,CMA1,RASL10B,DRD3,EDN2,EDN3,EMP2,ENPEP,NCALD,F2R,F2RL1,CORIN,GAS6,GJA5,ARHGAP42,OXTR,PCSK5,PDE4D,SERPINF2,PTPRO,NKX2-1,TPM1,DDAH1,NAV2
GO: Biological Process	GO:0006140	regulation of nucleotide metabolic process	5.773e-05	0.001119	66	235	ACR,ADCY1,CCR2,ADORA2A,ADRA2A,ADRB1,ADRB2,ADRB3,GPR65,APLP1,APOC3,PDE5A,IER3,CALM1,CALM2,ENTPD1,COX7A2L,CDA,CHGA,AKAP6,GABBR2,CRHR1,AKAP12,HDAC4,DRD3,LPAR1,MLXIPL,RAMP1,UQCC2,NPHP3,GHRH,PPARGC1A,GLP1R,GNAL,GNAS,GNG7,GRM2,GRM3,HTR2A,IGF1,MC2R,MC3R,ME2,MTNR1B,MYC,MYOG,NOS1,NOS2,ADGRD1,NPR3,OPRM1,PDE4D,EGLN1,PPARA,PRKAA2,PRKAG1,PRKCA,PID1,RCVRN,SCTR,SSTR4,THBS1,VEGFA,VIPR2,WFS1,WNT5A
GO: Biological Process	GO:0098743	cell aggregation	5.788e-05	0.001119	12	21	BARX2,BMP1,COL2A1,CTGF,FGF4,UNCX,ROR2,PKD1,SOX9,TGFB2,WNT7A,OTOR
GO: Biological Process	GO:0001502	cartilage condensation	5.788e-05	0.001119	12	21	BARX2,BMP1,COL2A1,CTGF,FGF4,UNCX,ROR2,PKD1,SOX9,TGFB2,WNT7A,OTOR
GO: Biological Process	GO:0001783	B cell apoptotic process	5.94e-05	0.001145	14	27	ADA,BAK1,BCL6,BCL10,CD44,CD74,BCL2L11,FOXP1,TNFRSF21,IL10,MYC,PKN1,PTEN,SLC39A10
GO: Biological Process	GO:0036336	dendritic cell migration	5.94e-05	0.001145	14	27	CCR2,TNFSF18,CCR6,CCR7,EPS8,GAS6,HMGB1,CXCR1,CXCR2,PIK3CG,TRPM4,CXCR4,DOCK8,ANO6
GO: Biological Process	GO:0036296	response to increased oxygen levels	6.036e-05	0.001159	13	24	BNIP3,CAT,CAV1,COL1A1,CYP1A1,DNMT3B,FOXO1,ATG7,KCNA5,PLAU,POLG,PPARG,WNT5A
GO: Biological Process	GO:0055093	response to hyperoxia	6.036e-05	0.001159	13	24	BNIP3,CAT,CAV1,COL1A1,CYP1A1,DNMT3B,FOXO1,ATG7,KCNA5,PLAU,POLG,PPARG,WNT5A
GO: Biological Process	GO:0042471	ear morphogenesis	6.205e-05	0.001189	42	132	ABR,TCAP,GRHL3,ATP2B2,BCR,NTN1,NIPBL,COL2A1,LHFPL5,TSHZ1,SPRY2,FGFR2,PRRX2,SIX2,GATA2,GATA3,GBX2,SIX4,GFI1,GLI2,HOXA1,INSIG1,CLIC5,MYC,ROR2,OTX2,PAX2,PRRX1,PROX1,SOBP,RPL38,SALL1,CHRNA9,CHD7,LRIG3,SOX2,SOX9,CDH23,TBX1,SCRIB,WNT5A,PAX8
GO: Biological Process	GO:0050808	synapse organization	6.31e-05	0.001207	71	258	ASIC2,ACHE,COLQ,FZD1,ANK3,ALS2,ATP2B2,ADGRB1,ADGRB2,BSN,CACNA1A,CAMK2B,CBLN1,NEURL1,CDH1,CACNA2D2,CHRNA1,NRXN3,NRXN2,SEMA3E,MAGI2,DSCAM,FARP1,EPHB1,ETV5,F2R,DACT1,FGFR2,SLC9A6,PDLIM5,DNER,SIX4,GHSR,HNRNPK,TNC,LINGO4,IL10,KY,LMX1A,LMX1B,MEF2C,MDGA1,MYO5A,NEUROD2,NRCAM,NTRK2,NTRK3,OXTR,SDK2,PRKCA,DAB2IP,PTEN,PTN,PTPRD,SHANK2,SLIT1,PDZRN3,NFASC,PLXND1,LRRC4,CNTN2,CUX2,THBS2,SEZ6L,LRTM2,CADM1,UTRN,WN…
GO: Biological Process	GO:0001754	eye photoreceptor cell differentiation	6.37e-05	0.001217	22	54	TTC8,PRDM1,PROM1,NR2E3,DSCAM,GNAT2,NKD1,IHH,NTRK2,OTX2,SDK2,PPP2R3A,BHLHE23,PRKCI,AHI1,CASZ1,PTN,SOX9,AGTPBP1,TH,THY1,VEGFA
GO: Biological Process	GO:0001817	regulation of cytokine production	6.509e-05	0.001241	150	631	CCR2,HEG1,ADRA2A,AGTR1,C1QTNF3,ANGPT1,ANXA4,GPAM,APOA1,APOD,AQP4,SOCS1,TNFRSF14,FADD,BCL6,BST2,SPHK1,TAX1BP1,BCL10,TNFSF18,CAMP,RUNX1,CD2,CD3E,CD4,CD14,CD28,CD36,CD74,IL1RL1,CDH3,LRRFIP1,CD83,KLF4,ACOD1,CACTIN,SELENOK,CCR7,CMKLR1,EIF2AK3,LITAF,CREB1,TKFC,CSF1R,CSF2,IKBKE,PUM1,CYBB,CYP1B1,ZBTB20,TNFSF15,NR1H4,S1PR3,RASGRP1,CD300LD,LEF1,CD96,TLR7,F2R,F2RL1,FBLN1,FCN1,NLRC5,GPNMB,FOXJ1,FN1,IGF2BP1,I…
GO: Biological Process	GO:0002761	regulation of myeloid leukocyte differentiation	6.525e-05	0.001242	40	124	GFI1B,APC,FADD,INPP4B,CA2,CAMK4,RUNX1,TJP2,CREB1,CSF1R,RASSF2,LEF1,TRIB1,LRRC17,IKZF1,FAM213A,PPARGC1B,FSHB,FOXP1,GATA2,GNAS,LILRB4,UBASH3B,HCLS1,ID2,IL4,INPP5D,JUN,MITF,MYC,TMEM64,PRKCA,SIGLEC15,SFRP1,PRDM16,TFE3,DCSTAMP,CTNNBIP1,TMEM178A,GPR68
GO: Biological Process	GO:1900542	regulation of purine nucleotide metabolic process	6.541e-05	0.001243	64	227	ACR,ADCY1,CCR2,ADORA2A,ADRA2A,ADRB1,ADRB2,ADRB3,GPR65,APLP1,APOC3,PDE5A,IER3,CALM1,CALM2,ENTPD1,COX7A2L,CHGA,AKAP6,GABBR2,CRHR1,AKAP12,HDAC4,DRD3,LPAR1,MLXIPL,RAMP1,UQCC2,NPHP3,GHRH,PPARGC1A,GLP1R,GNAL,GNAS,GNG7,GRM2,GRM3,HTR2A,IGF1,MC2R,MC3R,MTNR1B,MYC,MYOG,NOS1,NOS2,ADGRD1,NPR3,OPRM1,PDE4D,EGLN1,PPARA,PRKAA2,PRKAG1,PRKCA,PID1,RCVRN,SCTR,SSTR4,THBS1,VEGFA,VIPR2,WFS1,WNT5A
GO: Biological Process	GO:0031345	negative regulation of cell projection organization	6.698e-05	0.00127	53	179	CCR2,SEMA6A,SYNGAP1,RAB29,ARHGEF1,CBFA2T2,NTN1,CRMP1,AATK,RAPGEF2,SEMA3E,DAB1,DAB2,ASAP1,KIAA0319,NTM,DGUOK,LPAR1,EPHA4,SPRY2,TBC1D7,FKBP4,SEMA6C,CIB1,GFI1,STMN2,LINGO1,RBPJ,IL15RA,INPPL1,BCL11A,MDM2,NGFR,PMP22,FAT3,PPP3CA,PSEN1,PTEN,PTPRG,PTPRO,PTPRZ1,RAP1GAP,SEMA6D,SLIT1,SPOCK1,XYLT1,KANK1,NR2F1,THY1,WNT5A,YWHAH,RTN4R,RGMA
GO: Biological Process	GO:0035051	cardiocyte differentiation	6.798e-05	0.001287	45	145	ACTN2,ACVR1,EOMES,ADRB1,TCAP,WISP1,BMP2,CAMK2D,CTDP1,CDK1,CBY1,AKAP6,TENM4,NKX2-5,CXADR,SPEG,CITED2,FHL2,ATG7,PDLIM5,CACYBP,GATA4,GATA6,RBPJ,MYOCD,MEF2C,MYH10,MYL2,PRICKLE1,POU5F1,PROX1,REST,RXRA,MAP2K4,FHOD3,SLC8A1,POPDC2,KDM6B,TBXT,TBX3,DICER1,TGFB2,TTN,VEGFA,CSRP3
GO: Biological Process	GO:1900046	regulation of hemostasis	6.847e-05	0.001292	32	92	ABAT,ASIC2,ADRB2,SERPINC1,TMPRSS6,CAV1,CD36,CPB2,F2,F2R,F2RL1,F7,F11,FGB,GP1BA,UBASH3B,FOXA2,KNG1,PLAU,PLG,PLEK,SERPINF2,PRKCA,PRKCQ,ENPP4,SYK,THBD,THBS1,TXK,SCARA5,LBH,ANO6
GO: Biological Process	GO:0030193	regulation of blood coagulation	6.847e-05	0.001292	32	92	ABAT,ASIC2,ADRB2,SERPINC1,TMPRSS6,CAV1,CD36,CPB2,F2,F2R,F2RL1,F7,F11,FGB,GP1BA,UBASH3B,FOXA2,KNG1,PLAU,PLG,PLEK,SERPINF2,PRKCA,PRKCQ,ENPP4,SYK,THBD,THBS1,TXK,SCARA5,LBH,ANO6
GO: Biological Process	GO:0050818	regulation of coagulation	6.93e-05	0.001305	33	96	ABAT,ASIC2,ADRB2,SERPINC1,TMPRSS6,CAV1,CD36,CPB2,F2,F2R,F2RL1,F7,F11,FGB,GP1BA,UBASH3B,FOXA2,KNG1,PLAU,PLG,PLEK,SERPINF2,PRKCA,PRKCQ,PSEN1,ENPP4,SYK,THBD,THBS1,TXK,SCARA5,LBH,ANO6
GO: Biological Process	GO:0010632	regulation of epithelial cell migration	7.047e-05	0.001325	52	175	CCR2,ANGPT1,AQP1,RHOB,ARSB,PLPP3,RAB11A,NRP2,KLF4,CCR6,BCAR1,PPM1F,HDAC9,EMP2,ETS1,ANGPT4,FGF1,FGF4,FGF7,FOXC2,CIB1,FOXP1,GATA3,GPLD1,HMGB1,IL4,JUN,KDR,GLIPR2,ENPP2,EPB41L4B,PRKCA,PRKD1,PROX1,DAB2IP,PTPRG,MMRN2,FBXW7,RREB1,ZC3H12A,SOX9,SP100,SRC,PBLD,SASH1,TGFB2,TGFBR2,THBS1,AMOTL1,VEGFA,WNT5A,WNT7A
GO: Biological Process	GO:0043069	negative regulation of programmed cell death	7.113e-05	0.001335	208	919	NCOA3,KCNH8,ASIC2,ACVR1,ADA,ADORA2A,AGTR1,ALB,ANGPT1,SLC25A5,ANXA4,APC,GPAM,AQP1,ARF4,TP63,ASNS,FADD,BCL6,SYNGAP1,BLK,BMP7,BNIP1,BNIP3,BRAF,IER3,SPHK1,TAX1BP1,BCL10,CACNA1A,TNFSF18,CAPN3,CAT,CAV1,CD38,CD44,CD74,CDK1,FCMR,KLF4,CCR7,QKI,EIF2AK3,COL2A1,CHST11,CLDN7,RNF7,CSF1R,CSF2,NKX2-5,CX3CR1,DAB2,DAD1,DAPK1,ARNT2,DLX1,NR1H4,BCL2L10,DNAJB6,EGFR,CTTN,EN1,EN2,LEF1,SPRY2,F2R,FABP1,CITED2,ANGPT4,FGB,F…
GO: Biological Process	GO:1903115	regulation of actin filament-based movement	7.135e-05	0.001337	17	37	ADRB1,ANK2,CAMK2D,CASQ2,CAV1,AKAP6,DSG2,DSP,GATA4,GJA5,PDE4B,PDE4D,PLN,TRPM4,RYR2,SCN5A,SUMO1
GO: Biological Process	GO:0051098	regulation of binding	7.178e-05	0.001342	87	332	FRMD7,ADD2,ADRB2,ADRB3,ANGPT1,APLP2,BAK1,BMP2,CALM1,TNFSF18,CALM2,CAV1,RUNX1T1,KLF4,ZNF462,HAND1,EIF2AK3,CRMP1,CSNK1E,RAPGEF2,HDAC4,DAB2,CDON,DUT,TRIM28,LEF1,EPHA4,DACT1,LARP7,GATA1,GATA3,TWIST2,HMGB1,HMGB2,HNRNPK,HSPA4,ID2,IGF1,MYOCD,IL10,IRF4,ITGA4,JUN,SMAD2,MEF2C,MYC,NGF,PAX7,PKD1,PLCL1,PLN,DERL1,PON1,PPARA,PPP3CA,DAB2IP,PSEN1,PEX19,PINX1,RAN,RAP1GAP,ARHGAP28,FBXW7,HJURP,MAPRE3,HABP4,SLPI,SORL…
GO: Biological Process	GO:0007622	rhythmic behavior	7.229e-05	0.001349	23	58	BTBD9,ADA,ADORA2A,AHCY,ALB,ZFHX3,CSF2,CSNK1E,DRD3,NCOA2,GHRH,ID2,IL6,KCNA2,KCNMA1,LEPR,MC3R,MTNR1B,NPAS2,MAPK10,PTEN,SRD5A1,TH
GO: Biological Process	GO:0030099	myeloid cell differentiation	7.302e-05	0.001361	99	388	ACTN1,GFI1B,ANK1,APC,FADD,TNFRSF11A,BCL6,INPP4B,CA2,CAMK4,RUNX1,CDKN1C,CDKN2B,TJP2,CCR7,BATF2,CREB1,CSF1R,CSF2,CSF3R,SH3PXD2A,RASSF2,TSPAN2,LEF1,TRIB1,EPAS1,LRRC17,ETS1,IKZF1,F2RL1,CITED2,CIB1,BATF,FAM213A,PPARGC1B,FSHB,RAB7B,FOXP1,GATA1,GATA2,GATA3,GFI1,GNAS,LILRB4,TWIST2,UBASH3B,HCLS1,HMGB1,HMGB2,IRF8,ID2,RBPJ,IL4,INPP5D,IRF4,ITGAM,JUN,KIT,LEP,LMO2,SMAD5,MB,CD109,MEF2C,MEIS1,MEIS2,MITF,OSTM1,MY…
GO: Biological Process	GO:1903650	negative regulation of cytoplasmic transport	7.53e-05	0.001401	42	133	AXIN2,FZD1,C1QTNF3,DYRK2,ANGPT1,ANXA13,APOD,BMP7,BRAF,CALM1,CALM2,CASQ2,CD36,LITAF,PKDCC,WWTR1,G3BP2,SUFU,GAS6,GSTM2,HNF4A,IL10,INSIG1,SVIP,MXI1,TONSL,NOS1,SIAH3,PKD1,PLN,MDFIC,PPM1A,DAB2IP,ZC3H12A,SOX4,SP100,PBLD,FBXW11,TGFB2,TXN,UBE2G2,AKAP1
GO: Biological Process	GO:0051222	positive regulation of protein transport	7.577e-05	0.001407	124	507	ABAT,ACHE,ACTL6A,CCR2,ADORA2A,ADRB1,AGTR1,C1QTNF3,ANK3,RANBP3,ANXA13,APBB1,RUVBL1,AACS,TNFRSF14,BLK,SPHK1,RAB29,CAMK4,CAMP,CD2,CD14,CD36,CD38,IL1RL1,CDK1,CDH1,RHOU,SELENOK,CCR7,AKAP6,RPH3AL,MYRIP,KIF20B,CSF1R,CTSK,DAB2,FAM20B,TNFSF15,NR1H4,FIS1,RASGRP1,EGFR,TRIM28,STOM,TLR7,F2R,F2RL1,DACT1,WDR75,FCN1,FGB,CIB1,ATG7,ZBED3,ANKRD1,GAS6,GATA3,GIP,GLI3,GLP1R,GLRX,GPLD1,RBPMS,RAPGEF4,PTPN5,HCLS1,HMGB1,I…
GO: Biological Process	GO:0035108	limb morphogenesis	7.78e-05	0.00144	50	167	TP63,BAK1,BMP7,NIPBL,COL2A1,TBX4,PKDCC,CHST11,BCL2L11,EN1,LEF1,FBN2,FGF4,FGFR2,PRRX2,SALL3,GJA5,GLI2,GLI3,GNAQ,GNAS,RNF165,IHH,LMX1B,MBNL1,ROR2,PBX1,PCSK5,PITX1,PLXNA2,PRRX1,PSEN1,GRHL2,SALL1,FMN1,FRAS1,CHD7,IFT122,SOX4,SOX9,SOX11,TBX3,HNF1A,DICER1,CYP26B1,WNT5A,WNT7A,WNT9A,ZBTB16,SALL4
GO: Biological Process	GO:0035107	appendage morphogenesis	7.78e-05	0.00144	50	167	TP63,BAK1,BMP7,NIPBL,COL2A1,TBX4,PKDCC,CHST11,BCL2L11,EN1,LEF1,FBN2,FGF4,FGFR2,PRRX2,SALL3,GJA5,GLI2,GLI3,GNAQ,GNAS,RNF165,IHH,LMX1B,MBNL1,ROR2,PBX1,PCSK5,PITX1,PLXNA2,PRRX1,PSEN1,GRHL2,SALL1,FMN1,FRAS1,CHD7,IFT122,SOX4,SOX9,SOX11,TBX3,HNF1A,DICER1,CYP26B1,WNT5A,WNT7A,WNT9A,ZBTB16,SALL4
GO: Biological Process	GO:1903828	negative regulation of cellular protein localization	7.834e-05	0.001447	46	150	ACTN2,AXIN2,FZD1,C1QTNF3,DYRK2,ANGPT1,ANXA13,APOD,NUMB,BMP7,CD36,DCLK1,CLTC,HECTD1,LITAF,PKDCC,WWTR1,H2AFY,DAB2,G3BP2,SUFU,HSPH1,GAS6,DCLK2,HNF4A,IL10,SVIP,TRIM40,MXI1,TONSL,SIAH3,PKD1,MDFIC,PPM1A,PPP2R5A,DAB2IP,PID1,ZC3H12A,SOX4,SP100,PBLD,FBXW11,TRIM29,TXN,UBE2G2,AKAP1
GO: Biological Process	GO:0014896	muscle hypertrophy	7.855e-05	0.001449	28	77	ADK,ADRB1,TCAP,PDE5A,ATP2B4,WISP1,CAMK2D,CTDP1,AKAP6,KDM4A,HDAC4,GLRX3,PDLIM5,GATA4,GATA6,IGF1,MYOCD,LEP,MEF2C,P2RX4,PPP3CA,PRKCA,RYR2,MAP2K4,TIAM1,TTN,CSRP3,AKAP1
GO: Biological Process	GO:0015031	protein transport	7.939e-05	0.001462	408	1948	ABAT,ACHE,ACTL6A,ACVR2B,FAM3D,PICALM,AXIN2,FZD1,FZD7,CCR2,ADORA2A,TTC8,ADRA2A,ADRB1,COG6,AGTR1,C1QTNF3,IFT80,KIF17,DYRK2,ANGPT1,ANK1,ANK2,ANK3,SLC25A5,MCFD2,RANBP3,ANXA4,ANXA13,PEX3,APBA2,APBB1,GPAM,APOA1,APOB,APOBEC1,APOC3,APOD,DENND1A,ARF4,RHOB,CHCHD4,RUVBL1,PDE8B,AACS,SOCS1,DYNLL1,ATP1B1,STX11,ATP6V1A,ATP6V1B2,ATP6V1C1,MBTPS1,AZGP1,TNFRSF14,RAB11A,BCL6,BLK,BMP7,BNIP1,SPHK1,RAB29,CACNA1A,CACNA1…
GO: Biological Process	GO:0010718	positive regulation of epithelial to mesenchymal transition	8.126e-05	0.001494	16	34	AXIN2,BMP2,COL1A1,WWTR1,DAB2,LEF1,OLFM1,SMAD2,GLIPR2,SDCBP,ZNF703,TCF7L2,TGFB2,TGFB3,TGFBR2,CRB2
GO: Biological Process	GO:0021766	hippocampus development	8.163e-05	0.001498	29	81	ATP2B4,CDK5R2,SLC32A1,CYP17A1,DCX,ZEB2,DLX1,EMX2,LEF1,ZBTB18,GLI3,DCLK2,HNRNPK,ID4,LMX1A,OGDH,PROX1,PTEN,PTPRS,PTPRZ1,RAN,FEZF2,NEUROD6,SRD5A1,KDM6B,LHX5,NKX2-1,TP73,XRCC1
GO: Biological Process	GO:0071375	cellular response to peptide hormone stimulus	8.276e-05	0.001516	85	324	ACTN2,ADCY1,FZD1,AGTR1,OSBPL8,AHSG,ALDOB,GPAM,APOBEC1,ARG1,ASS1,SOCS1,ATP6V1A,ATP6V1B2,ATP6V1C1,CA2,CAMK2A,CAV1,CAV2,KL,BCAR1,CREB1,CRHR1,CSHL1,HDAC9,CYP11A1,NR1H4,FBN1,FOXC2,FOXO1,SH2B2,GCGR,GH1,GHR,GHSR,GLP1R,GNAS,GNG4,GNG7,GOT1,GPLD1,ADRM1,HNF4A,HNRNPK,IGF1,IGF1R,IL18,INHBB,INPPL1,LEP,MAX,MDM2,ATP6V1G3,MYO5A,NGFR,PDK2,PPARG,PRKAR2B,PRKCA,PRKCB,PRKCI,PRKCQ,PRKCZ,PTPRA,PID1,PHIP,SERPINA12,RNASEL…
GO: Biological Process	GO:0048592	eye morphogenesis	8.299e-05	0.001518	52	176	TTC8,AQP1,BAK1,PRDM1,PROM1,BMP7,NIPBL,COL5A1,TSKU,CDON,NR2E3,DSCAM,EPHB1,IRX5,IKZF1,CITED2,FBN1,FBN2,WNT16,FLT1,GLI3,GNAT2,NKD1,IHH,KDR,LHX1,MEIS1,NTRK2,OTX2,PAX2,SDK2,FAT3,PPP2R3A,BHLHE23,PRKCI,PROX1,AHI1,CASZ1,PTN,IFT122,SOX2,SOX9,SOX11,AGTPBP1,TH,THY1,VEGFA,VHL,WNT5A,WNT9A,CRB2,FZD5
GO: Biological Process	GO:0019637	organophosphate metabolic process	8.423e-05	0.001538	256	1164	ACACB,ACHE,ACR,ADA,SLC25A25,ADCY1,ADK,CCR2,ADORA2A,ADRA2A,ADRB1,ADRB2,ADRB3,SLC44A5,AK2,AK4,PLA2G10,ADGRF5,ALDOB,GPR65,KCNAB2,APLP1,GPAM,APOA1,APOA4,APOC3,AQP1,PLPP3,PDE8B,PDE5A,ATP1B1,ATP2B2,ATP5MC3,ATP5PF,ATP6V1A,ATP6V1B2,SUCLG1,INPP4B,FGF17,IER3,CALM1,CALM2,CAT,PAPSS2,PAPSS1,PIGQ,CD28,ENTPD1,COX7A2L,CDA,ENTPD8,CDS1,GLYCTK,CHGA,KLF4,CKMT2,KL,TJP2,CCR7,AKAP6,COX6C,NRG2,MINPP1,GABBR2,CRHR1,AKAP12…
GO: Biological Process	GO:0002695	negative regulation of leukocyte activation	8.551e-05	0.001559	48	159	ABR,CCR2,ADORA2A,MAD1L1,ADGRF5,PDE5A,TNFRSF14,BCL6,BCR,PRDM1,TNFSF18,CD44,CD74,SOCS6,FBXO7,CNR2,CTLA4,DTX1,GAL,FOXJ1,TNFRSF21,GLI3,HLA-DQB1,CD300A,HLX,HMGB1,ID2,IHH,IL2RA,IL4,IL10,INPP5D,LGALS3,CD200,TIGIT,PAWR,PKN1,BANK1,ZC3H12A,SFRP1,SOX11,SPN,SAMSN1,VSIR,TNFRSF13B,TNFAIP3,DUSP22,PELI1
GO: Biological Process	GO:0042472	inner ear morphogenesis	8.605e-05	0.001566	36	109	ABR,TCAP,GRHL3,ATP2B2,BCR,NTN1,COL2A1,LHFPL5,SPRY2,FGFR2,PRRX2,GATA2,GATA3,GBX2,SIX4,GFI1,GLI2,HOXA1,INSIG1,CLIC5,ROR2,OTX2,PAX2,PRRX1,PROX1,SOBP,CHRNA9,CHD7,LRIG3,SOX2,SOX9,CDH23,TBX1,SCRIB,WNT5A,PAX8
GO: Biological Process	GO:0090287	regulation of cellular response to growth factor stimulus	8.786e-05	0.001596	70	256	FZD1,FZD4,ANGPT1,TMPRSS6,CAV1,CAV2,CDKN1C,CDKN2B,CER1,ONECUT2,CHST11,ADAMTSL2,DAB2,MYOF,TOB1,SPRY2,CITED2,FBN1,FBN2,FGF1,FGF4,FGFR2,SLC9A6,FLT1,GATA3,GATA4,GATA6,RNF165,PTP4A3,RBPJ,MYOCD,ING2,KDR,LTBP1,SMAD2,SMAD7,CD109,NGF,NGFR,OTX2,PPM1A,PRKCB,DAB2IP,SKOR2,TMEM204,MMRN2,SDCBP,ZNF703,SFRP1,PRDM16,PRDM14,SOX11,ZNF423,PBLD,VSIR,SULF2,SULF1,TCF4,TCF7L2,TGFB3,TGFBR2,THBS1,NKX2-1,VEGFA,WNT5A,CRB2,PME…
GO: Biological Process	GO:0003044	regulation of systemic arterial blood pressure mediated by a chemical signal	8.848e-05	0.001604	22	55	ADRA1D,ADRA1B,ADRB1,ADRB2,ADRB3,AGTR1,CMA1,RASL10B,DRD3,EDN2,EDN3,ENPEP,F2R,F2RL1,CORIN,GJA5,OXTR,PCSK5,PDE4D,SERPINF2,NKX2-1,TPM1
GO: Biological Process	GO:0010717	regulation of epithelial to mesenchymal transition	9.297e-05	0.001683	26	70	AXIN2,BMP2,COL1A1,WWTR1,DAB2,LEF1,OLFM1,FOXA2,SMAD2,SMAD7,GLIPR2,PAWR,DAB2IP,TRIM62,SDCBP,ZNF703,SFRP1,PBLD,POFUT2,TCF7L2,TGFB2,TGFB3,TGFBR2,NKX2-1,CRB2,PHLDB2
GO: Biological Process	GO:0060401	cytosolic calcium ion transport	9.352e-05	0.00169	46	151	ANK2,ATP2B4,BAK1,BDKRB1,CACNA1I,CALM1,CALM2,CAMK2D,CAPN3,CASQ2,CAV1,CD4,CCR7,AKAP6,CTGF,F2,F2R,JPH4,GLP1R,GSTM2,UBASH3B,HTR2A,IL13,ITPR1,ITPR2,DHRS7C,MYO5A,NGF,NOS1,P2RX4,PDE4D,PLCG2,PLN,PRKD1,PTPRC,RYR2,CHD7,SLC8A2,SLC8A1,SLC8A3,TPCN2,TGFB2,THY1,JPH2,CEMIP,JPH3
GO: Biological Process	GO:0048703	embryonic viscerocranium morphogenesis	9.744e-05	0.001758	8	11	NIPBL,MTHFD1L,CHST11,FOXC2,LHX1,MEF2C,MTHFD1,TBX1
GO: Biological Process	GO:0060688	regulation of morphogenesis of a branching structure	9.871e-05	0.001778	23	59	AGTR1,BMP7,CDH1,CPE,ESR1,ETV4,ETV5,FGF7,FGFR2,SIX2,SIX4,HNRNPK,LHX1,PAX2,RXRA,SALL1,SFRP1,SOX9,SULF1,HNF1B,VEGFA,WNT5A,PAX8
GO: Biological Process	GO:0045216	cell-cell junction organization	9.967e-05	0.001792	64	230	ACTN1,ACTN2,HEG1,ANK2,APC,APOD,NUMB,CADM3,WHAMM,CAV1,CLDN1,CDH1,CDH3,CDH4,CDH5,CDH13,CDH17,DLG5,CLDN3,CSF1R,PPM1F,CXADR,NR1H4,DSG2,DSP,PATJ,CTTN,RAB8B,PARD6B,GJA5,GJB1,FERMT2,AJUBA,HNF4A,FBF1,KDR,KIFC3,SMAD7,MPZ,PLEKHA7,ENPP2,PRKCA,PRKCI,PTEN,PTPRO,GRHL2,FMN1,ZNF703,SFRP1,OCLN,SRC,NFASC,EPB41L3,TGFB2,TGFB3,THBS1,THY1,TJP1,PARD3,CADM1,VEGFA,WNT11,FZD5,PHLDB2
GO: Biological Process	GO:0043583	ear development	0.0001003	0.0018	66	239	ABR,TTC8,TCAP,SLC17A8,GRHL3,ATP2B2,BCR,BMP2,C1QB,DDR1,CDH1,NTN1,NIPBL,COL2A1,CXCL14,LHFPL5,BCL2L11,TSHZ1,SPRY2,ADGRV1,FGFR2,PRRX2,SIX2,GATA2,GATA3,GBX2,SIX4,GFI1,GLI2,GLI3,HOXA1,IGF1,RBPJ,INSIG1,KCNK3,KCNMA1,MAF,CLIC5,CYS1,MYC,NTRK3,ROR2,OTX2,PAX2,ATP8B1,PRRX1,PROX1,AHI1,SOBP,RPL38,SALL1,CHRNA9,CHD7,LRIG3,SOX2,SOX9,CDH23,TBX1,TCF15,DICER1,TGFB3,HEY1,SCRIB,USH2A,WNT5A,PAX8
GO: Biological Process	GO:0048663	neuron fate commitment	0.000102	0.001823	28	78	RUNX1,ZNF521,DLX1,EVX1,LBX1,SUFU,GATA2,GLI2,GLI3,FOXA2,ID2,RBPJ,IHH,OLIG3,NTRK3,OTX2,PAX7,PRRX1,CASZ1,FEZF2,GSX1,EPOP,SOX2,SATB2,TFAP2C,TGFB2,NKX2-1,BCL11B
GO: Biological Process	GO:0055006	cardiac cell development	0.000102	0.001823	28	78	ACTN2,ADRB1,TCAP,WISP1,CAMK2D,CTDP1,CDK1,AKAP6,NKX2-5,CXADR,SPEG,FHL2,ATG7,PDLIM5,GATA4,MYOCD,MYH10,MYL2,PROX1,MAP2K4,FHOD3,SLC8A1,POPDC2,TBX3,DICER1,TTN,VEGFA,CSRP3
GO: Biological Process	GO:0051146	striated muscle cell differentiation	0.0001021	0.001823	77	289	ACTN2,ACVR1,NLN,ADRB1,BARX2,LMOD2,TCAP,WISP1,BMP2,CAMK2D,CAPN2,CAPN3,CASQ2,CAV2,CTDP1,CDK1,CACNA2D2,CBY1,HOMER1,AKAP6,NKX2-5,CXADR,HDAC9,RIPOR2,HDAC4,FBXO22,CDON,LEF1,SPEG,FHL2,ATG7,PDLIM5,ANKRD1,CACYBP,DNER,GATA4,GATA6,SIX4,MYPN,PLPP7,LDB3,IGF1,RBPJ,MYOCD,IL4,KCNH1,KRT19,MEF2C,MYH10,MYL2,MYOG,NEB,NOS1,NPHS1,PRICKLE1,PPP3CA,PROX1,BHLHE41,RXRA,MAP2K4,FHOD3,SLC8A1,POPDC2,KDM6B,TBXT,TBX1,TBX3,DICER1…
GO: Biological Process	GO:0031400	negative regulation of protein modification process	0.0001022	0.001823	156	666	ELFN2,HHATL,ADORA2A,GFI1B,AHSG,AMBP,CUL3,ANGPT1,LEMD2,APC,PPP4R4,ZFYVE28,PLPP3,SOCS1,ATF3,ATP2B4,CDC23,BAK1,BDKRB1,BMP7,CALM1,CALM2,CAPN3,CAV1,CDK1,CDKN1C,CDKN2B,SOCS6,KLF4,CACTIN,FBXO7,ANAPC15,WWTR1,H2AFY,PPM1F,MARF1,KDM4A,RASSF2,DAB2,GADD45A,PSMD6,DLG2,DNMT3B,DUSP2,DUSP4,DUSP7,DUSP9,CTDSP2,MLXIPL,FRY,FARP1,CTDSPL,TRIB1,SPRY2,F2RL1,USP44,DACT1,FBLN1,FOXO1,CIB1,ATG7,ZBED3,MBIP,SUFU,HSPH1,PDCD4,GF…
GO: Biological Process	GO:0034284	response to monosaccharide	0.0001049	0.001866	61	217	ACVR2B,ADRA2A,ALDOB,GPAM,APOC3,AQP4,AACS,CACNA1E,BRSK2,CAT,CMA1,CPB2,CTGF,CTSB,NR1H4,MLXIPL,FN1,ATG7,GAS6,GATA4,GIP,PPARGC1A,GLP1R,GPLD1,FOXA2,HNF4A,HNRNPK,IGF1,IGF1R,IL1R1,KCNB1,KCNJ11,LEP,LEPR,SMAD2,NNAT,PAX2,PLAU,POLG,PPP3CA,PRKCQ,TRPM4,PTEN,PTPRN2,ANO1,SLC2A2,SLC8A1,SOX4,SREBF1,PLCB1,HNF1A,HNF1B,TCF7L2,TGFBR2,TH,THBS1,TIAM1,TRH,VCAM1,ZNF236,GPR68
GO: Biological Process	GO:1901653	cellular response to peptide	0.000105	0.001866	88	340	ACTN2,ADCY1,FZD1,AGTR1,OSBPL8,AHSG,ALDOB,GPAM,APOBEC1,ARG1,ASS1,SOCS1,ATP6V1A,ATP6V1B2,ATP6V1C1,CA2,CAMK2A,CAV1,CAV2,IL1RL1,KLF4,KL,BCAR1,CREB1,CRHR1,CSHL1,HDAC9,CYP11A1,NR1H4,KLF3,FBN1,FOXC2,FOXO1,SH2B2,GCGR,GH1,GHR,GHSR,GLP1R,GNAS,GNG4,GNG7,GOT1,GPLD1,ADRM1,HNF4A,HNRNPK,IGF1,IGF1R,IL18,INHBB,INPPL1,LEP,MAX,MDM2,ATP6V1G3,MYO5A,NGFR,PDK2,PPARG,PRKAR2B,PRKCA,PRKCB,PRKCI,PRKCQ,PRKCZ,PTPRA,PID1,PHIP…
GO: Biological Process	GO:0007611	learning or memory	0.0001053	0.001866	73	271	BTBD9,ADCY1,ADRA1B,ADRB1,ADRB2,FOXO6,APBB1,ARF4,PDE8B,PDE5A,ATP1A3,SYNGAP1,BRAF,CACNA1E,KALRN,CAMK4,DGKI,NRXN3,NRXN2,SLC24A2,CREB1,CRHR1,CX3CR1,DBH,DRD3,EGFR,ELAVL4,EN1,RCAN2,ADAM2,JPH4,GIP,GLP1R,GRIA1,GRIN2A,GRIN2B,GRM4,HTR2A,IGF1,JUN,KIT,LMX1A,LMX1B,MEF2C,MEIS2,NCAM1,NEUROD2,NGF,NTRK2,OXTR,KCNK10,PRKAR2B,PRKCA,PRKCZ,PSEN1,PTEN,PTN,PTPRZ1,SLC6A1,SLC6A4,SLC8A2,SLC8A3,SHANK2,SNAP25,PLCB1,CNTN2,CUX…
GO: Biological Process	GO:0060713	labyrinthine layer morphogenesis	0.0001053	0.001866	13	25	NCOA3,ZFP36L1,DNAJB6,LEF1,FGFR2,GJB5,IL10,ITGA4,GRHL2,SPINT1,ST14,VCAM1,FZD5
GO: Biological Process	GO:0044346	fibroblast apoptotic process	0.0001068	0.001885	12	22	CUL3,RUVBL1,TP63,BAK1,BTG1,BCL10,BCL2L11,GAS6,MYC,PIK3CG,SFRP1,XRCC2
GO: Biological Process	GO:0002407	dendritic cell chemotaxis	0.0001068	0.001885	12	22	CCR2,TNFSF18,CCR6,CCR7,GAS6,HMGB1,CXCR1,CXCR2,PIK3CG,TRPM4,CXCR4,ANO6
GO: Biological Process	GO:0032350	regulation of hormone metabolic process	0.0001078	0.001901	17	38	STC2,PDE8B,BMP2,CACNA1A,CSHL1,CYP17A1,DAB2,GAL,GATA3,PPARGC1A,IGF1,IGF1R,KCNMA1,REST,TRERF1,TCF7L2,PAX8
GO: Biological Process	GO:0048639	positive regulation of developmental growth	0.0001081	0.001903	53	182	ACACB,ADRB1,ADRB2,GPAM,RAB11A,WISP1,CAPN3,CDK1,CDH4,CACNA2D2,NTN1,NIPBL,AKAP6,CREB1,CSHL1,DIO3,DSCAM,EIF4G2,IKZF1,BASP1,TRPV2,FGFR2,FN1,CELF1,GATA4,GATA6,GH1,GHR,GHRH,GHSR,HLX,HNRNPK,IGF1,RBPJ,L1CAM,LEP,MAPT,BCL11A,MEF2C,NCAM1,NGF,NTRK3,SYT2,PLS1,PROX1,MUL1,RAG2,CHD7,RIMS1,PLCB1,TGFBR2,VEGFA,NDEL1
GO: Biological Process	GO:0060840	artery development	0.0001087	0.001907	31	90	ACVR2B,APOB,PRDM1,HECTD1,CITED2,PRRX2,FOXC2,SUFU,GJA5,GLI3,HOXA1,HPGD,RBPJ,MYOCD,LRP2,LTBP1,SMAD7,MYH10,PRICKLE1,PRRX1,PROX1,CHD7,SOX4,PLXND1,TBX1,HEY1,VEGFA,WNT11,CXCR4,ZMIZ1,NPRL3
GO: Biological Process	GO:0051338	regulation of transferase activity	0.0001088	0.001907	224	1006	ACVR2B,ADCY1,AXIN2,FZD4,ADORA2A,ADRA2A,ADRB2,AGTR1,OSBPL8,AHSG,CUL3,CUL1,ANGPT1,APC,APLP2,ALS2,APOA1,ZFYVE28,SOCS1,PDE5A,ATP2B4,CDC23,BAK1,CCND1,TNFRSF11A,BMP2,BMP7,BRAF,BCL10,CDK5R2,MMD2,CALM1,CALM2,CAV1,LDB2,CCND3,CCNE1,CCNH,CCNT2,CD4,NEURL1,CD74,CDK1,CDC25A,CDKN1C,CDKN2B,SOCS6,KLF4,FBXO7,CCR7,PARM1,AKAP6,ANAPC15,NEK7,WWTR1,H2AFY,CSF1R,PPM1F,RAPGEF2,RASSF2,DAB1,DAB2,PPP1R3G,GADD45A,ZEB2,PSMD6,T…
GO: Biological Process	GO:0061326	renal tubule development	0.0001089	0.001907	34	102	ACAT1,TTC8,AGTR1,BMP2,PROM1,CD44,WWTR1,HS2ST1,CITED2,FGF1,SIX2,GATA3,SIX4,GLI3,LHX1,MEF2C,MYC,PAX2,PBX1,PKD1,POU3F3,IRX3,IRX1,AHI1,KIF26B,SALL1,FMN1,SOX9,STAT1,HNF1B,VEGFA,WNT11,CTNNBIP1,PAX8
GO: Biological Process	GO:0072080	nephron tubule development	0.0001094	0.001914	33	98	ACAT1,AGTR1,BMP2,PROM1,CD44,WWTR1,HS2ST1,CITED2,FGF1,SIX2,GATA3,SIX4,GLI3,LHX1,MEF2C,MYC,PAX2,PBX1,PKD1,POU3F3,IRX3,IRX1,AHI1,KIF26B,SALL1,FMN1,SOX9,STAT1,HNF1B,VEGFA,WNT11,CTNNBIP1,PAX8
GO: Biological Process	GO:0030111	regulation of Wnt signaling pathway	0.0001118	0.001952	84	322	APCDD1,AXIN2,FZD1,IFT80,CMAHP,CUL3,APC,AMER3,PLPP3,CCND1,BMP2,CAV1,CDH1,CER1,CBY1,COL1A1,WWTR1,TSKU,CSNK1E,NKX2-5,DAB2,ZEB2,PSMD6,HMGXB4,LEF1,DACT1,FGFR2,FOXO1,ZBED3,NPHP3,DKK2,GPRC5B,WWOX,GLI3,RAPGEF1,IGFBP2,NKD1,RBPJ,TRABD2B,LECT2,LMX1A,NFATC1,PRICKLE1,ROR2,TMEM64,MDFIC,POU5F1,PPM1A,PPP2R3A,DAB2IP,TRPM4,PSMA6,PSMB6,PSMD4,PSMD7,RNF43,PTPRO,SALL1,BICC1,ZNF703,SFRP1,SIAH2,ANKRD6,TNKS2,DEPDC1B,SOX2…
GO: Biological Process	GO:0050865	regulation of cell activation	0.000112	0.001952	132	550	ABAT,ABR,ADA,ADK,CCR2,ADORA2A,ADRB2,MAD1L1,AHR,PLA2G10,ADGRF5,GPAM,PDE5A,SLAMF7,TNFRSF14,FADD,BCL6,BCR,PRDM1,BCL10,TNFSF18,CAMK4,CAPN3,CAV1,CD2,CD3E,CD247,CD4,CD28,CD38,CD44,CD47,CD74,IL1RL1,SOCS6,CD83,SELENOK,FBXO7,CCR7,CNR2,CRHR1,CTGF,CTLA4,DPP4,DTX1,GAL,RASGRP1,SPACA3,IKZF1,F2,F2RL1,FANCA,VAV3,FOXJ1,TNFSF13B,CARD11,HSPH1,GAS6,GATA2,GATA3,TNFRSF21,GCLC,GLI2,GLI3,ADRM1,NFAM1,GSN,UBASH3B,HLA-DQB1…
GO: Biological Process	GO:0050873	brown fat cell differentiation	0.0001123	0.001953	19	45	ADRB1,ADRB2,ADRB3,BNIP3,ZNF516,ARL4A,SH2B2,PPARGC1A,ITGA6,LAMA4,LAMB3,LEP,MB,NUDT7,PPARG,METRNL,PRDM16,EBF2,UCP1
GO: Biological Process	GO:1901135	carbohydrate derivative metabolic process	0.0001125	0.001953	283	1307	ACACB,ACR,ADA,SLC25A25,ADCY1,ADK,CCR2,ADORA2A,ADRA2A,ADRB1,ADRB2,ADRB3,AHCY,AK2,AK4,PLA2G10,ALDOB,ANGPT1,GPR65,MCFD2,AOAH,APLP1,APOBEC1,CHST1,APOC3,AQP1,ARF4,ARSB,LCTL,ART3,ART4,PDE8B,ASGR2,PDE5A,ATP1B1,ATP2B2,ATP4B,B3GALT1,ATP5MC3,ATP5PF,ATP6V1A,ATP6V1B2,BHMT,BMP2,ST3GAL5,IER3,CALM1,CALM2,PAPSS2,PAPSS1,CCND3,PIGQ,ENTPD1,CD44,COX7A2L,CDA,GCNT3,GLYCTK,CHGA,KL,HS6ST1,CLTC,TJP2,CCR7,BACE2,AKAP6,COL2…
GO: Biological Process	GO:0048146	positive regulation of fibroblast proliferation	0.0001156	0.002005	25	67	AQP1,SPHK1,CD74,EGFR,ESR1,FBLN1,FN1,FNTB,FOSL2,GAS6,IGF1,IL13,JUN,MYC,NDUFS4,NGFR,DDR2,PTPRZ1,CTC1,PDGFD,WAPL,TGIF1,FNDC3B,WNT5A,ZMIZ1
GO: Biological Process	GO:0034109	homotypic cell-cell adhesion	0.0001172	0.002029	101	402	ABAT,ACTN1,ADA,ADK,CCR2,ADORA2A,ADRB2,MAD1L1,ANK3,GPAM,PLPP3,PDE5A,TNFRSF14,FADD,BCL6,BCL10,TNFSF18,CAMK4,CAV1,CD2,CD3E,CD247,CD4,CD28,CD44,CD47,CD74,SOCS6,CD83,SELENOK,CCR7,CTLA4,CXADR,DPP4,DSG2,DSP,DTX1,RASGRP1,IKZF1,FANCA,FGB,FOXJ1,TNFSF13B,CARD11,HSPH1,GAS6,GATA1,GATA3,TNFRSF21,GLI2,GLI3,GNAS,GP1BA,ADRM1,GSN,UBASH3B,HLA-DQB1,CD300A,HLX,HMGB1,IGF1,IGFBP2,IHH,IL2RA,IL4,IL6,IL10,IL18,IRF4,L1CAM,…
GO: Biological Process	GO:0060041	retina development in camera-type eye	0.0001199	0.002069	48	161	ACHE,ACTL6A,ACVR2B,FZD4,TTC8,APC,SLC17A8,ATP2B1,ATP2B4,PROM1,CLCN2,CYP1B1,CDON,NR2E3,DSCAM,IRX5,IKZF1,RAB11FIP4,GNAT2,IHH,IL4,IMPDH1,LHX1,MAX,MYH10,NTRK2,PAX2,PDE6A,SDK2,FAT3,PROX1,AHI1,PSEN1,LAMA1,CASZ1,PTN,LPCAT1,CHD7,SOX2,SOX9,AGTPBP1,TGIF1,THY1,TUB,VEGFA,CRB2,CELF4,NPHP4
GO: Biological Process	GO:0032387	negative regulation of intracellular transport	0.0001199	0.002069	48	161	AXIN2,FZD1,C1QTNF3,DYRK2,ANGPT1,SLC25A5,ANXA13,APOD,BMP7,BRAF,IER3,BST2,CALM1,CALM2,CASQ2,CD36,LITAF,PKDCC,WWTR1,G3BP2,ACAA2,SUFU,GAS6,GSTM2,CD300A,HNF4A,IL10,INSIG1,SVIP,MAPT,MXI1,TONSL,NOS1,SIAH3,PKD1,PLN,MDFIC,PPM1A,DAB2IP,ZC3H12A,SOX4,SP100,PBLD,FBXW11,TGFB2,TXN,UBE2G2,AKAP1
GO: Biological Process	GO:0045995	regulation of embryonic development	0.0001212	0.002086	39	123	FZD1,FZD7,APOA1,GRHL3,BMP7,CDK1,CDX2,KLF4,NOCT,NIPBL,COL5A1,TENM4,RBM19,NPHP3,SUFU,GATA1,GATA2,GATA3,SIX4,FOXA2,HNF4A,IGF1,NKD1,SCX,CCSAP,LAMA4,LHX1,OTX2,PPP2R3A,LAMA1,SFRP1,SULF1,PLCB1,HNF1B,TGIF1,TNFAIP3,PHLDA2,WNT5A,PHLDB2
GO: Biological Process	GO:0097530	granulocyte migration	0.0001212	0.002086	39	123	PREX1,TNFSF18,CD74,CCR3,CCR7,CMKLR1,CSF3R,CXADR,EDN2,EDN3,VAV3,OLFM4,IL17B,CD300A,IL1R1,IL4,CXCR2,ITGA9,ITGAM,ITGB2,LGALS3,PAWR,PDE4B,PDE4D,PIK3CG,PRKCA,S100A8,SAA1,CCL4,CCL20,CCL22,SELL,SYK,TGFB2,THBS1,DAPK2,IL17RA,VAV1,VEGFA
GO: Biological Process	GO:0045600	positive regulation of fat cell differentiation	0.0001215	0.002087	22	56	BMP2,KLF5,WDFY2,CMKLR1,NOCT,CREB1,DACT1,MEDAG,HTR2A,ID2,IGF1,AAMDC,TMEM64,PPARG,TRPM4,METRNL,ZC3H12A,SFRP1,PRDM16,SH3PXD2B,FNDC3B,ZBTB16
GO: Biological Process	GO:0010595	positive regulation of endothelial cell migration	0.0001221	0.002094	26	71	CCR2,ANGPT1,RHOB,PLPP3,NRP2,BCAR1,HDAC9,ETS1,ANGPT4,FGF1,FOXC2,CIB1,FOXP1,GATA3,GPLD1,KDR,PRKCA,PRKD1,PROX1,ZC3H12A,SASH1,THBS1,AMOTL1,VEGFA,WNT5A,WNT7A
GO: Biological Process	GO:1904950	negative regulation of establishment of protein localization	0.0001225	0.002098	65	236	FAM3D,AXIN2,FZD1,ADRA2A,C1QTNF3,DYRK2,ANGPT1,ANXA4,ANXA13,APOA1,APOD,PDE8B,BMP7,CD36,LITAF,PKDCC,WWTR1,G3BP2,SERGEF,NR1H4,DRD3,F2R,F2RL1,FBLN1,FN1,SUFU,HSPH1,GAS6,TNFRSF21,FFAR4,GHSR,HNF4A,IL6,IL10,TNFRSF9,INHBB,KCNB1,KCNJ11,SVIP,MTNR1B,MXI1,TONSL,NOS1,OPRM1,SIAH3,PKD1,MDFIC,PPM1A,PPP2R5A,PPP3CA,DAB2IP,PID1,BANK1,REST,ZC3H12A,SFRP1,SOX4,SP100,SREBF1,PBLD,FBXW11,SRCIN1,TXN,UBE2G2,AKAP1
GO: Biological Process	GO:0007548	sex differentiation	0.0001235	0.002112	81	309	NCOA3,FZD4,AHR,AHSG,UTF1,AMH,ANGPT1,TP63,BAK1,CCND1,CAPN5,RUNX1,CCNE1,CGA,NIPBL,ZFP42,CYP17A1,DMRT1,REC8,BCL2L11,EDN2,ERCC1,IRX5,ESR1,FANCA,CITED2,FANCF,BASP1,FGF7,FKBP4,NCOA2,FSHB,ASB1,NR5A1,GATA1,GATA3,GATA4,GATA6,SIX4,ADRM1,INSL6,H3F3A,HMGB2,HNF4A,HNRNPK,CCDC182,ING2,INHBB,SCX,KDR,KIT,LEP,LHX1,SMAD5,SMAD9,MSH2,NOS2,ROR2,PBX1,PKD1,PLA2G4A,SALL1,SFRP1,FNDC3A,CHD7,DMRTB1,DMRTA1,SOX2,SOX9,SRD5A1,A…
GO: Biological Process	GO:0003401	axis elongation	0.0001251	0.002135	16	35	MAGI2,TRIM28,SPRY2,ESR1,FGF1,FGFR2,SIX4,TNC,NKD1,PPP2R3A,SFRP1,SOX9,HNF1B,TFAP2C,WNT5A,WNT11
GO: Biological Process	GO:0051260	protein homooligomerization	0.0001268	0.00216	79	300	ACACB,ACAT1,ACTN2,ANGPT1,ANXA6,APAF1,ALS2,AQP4,ARG1,TP63,BCL10,CAT,CAV1,CLDN1,ENTPD1,CDA,CDH1,LGI1,SLC22A6,ATXN10,EIF2AK3,CLDN3,CLDN7,CPT1A,COL23A1,IKBKE,SCUBE3,KCNG2,DPYS,BCL2L11,DUT,FIS1,KCTD3,STOM,OLFM4,GCH1,GNMT,GLS,LNX1,GPX3,CBR4,TNFRSF9,KCNA2,KCNA5,KCNB1,KCNC1,KCNC3,KCND3,KCNF1,KCNJ12,KCNMA1,MAT1A,BCL11A,MUC20,NELL1,NELL2,P2RX4,KCTD15,PLN,DERL1,PRF1,KCTD1,ATG16L1,RXRA,SLC1A1,SLC6A1,SLC6A4,S…
GO: Biological Process	GO:0030500	regulation of bone mineralization	0.0001274	0.002167	27	75	ACVR1,ACVR2B,ADRB2,AHSG,BMP2,BMP7,KL,PKDCC,CYP27B1,S1PR1,FBN2,GATA1,TMEM119,MATN1,MEF2C,NELL1,DDR2,RFLNA,PLA2G4A,TRPM4,BMP2K,SLC8A1,SOX9,TGFB3,RFLNB,FAM20C,ANO6
GO: Biological Process	GO:0006641	triglyceride metabolic process	0.0001279	0.002173	37	115	GPAM,APOA1,APOA4,APOB,APOC3,CAT,CAV1,CD36,CPT1A,ABHD5,ESR1,FABP1,FABP2,FABP5,FABP6,ACSL1,G6PC,ACSL5,GK,DGAT2,GPLD1,GPAT2,INSIG1,LIPC,PCK1,PIK3CG,SERPINA12,FBXW7,LPCAT1,MOGAT2,SREBF1,LPIN1,GPAT4,TCF7L2,LMF1,AGPAT4,LCLAT1
GO: Biological Process	GO:0032101	regulation of response to external stimulus	0.0001306	0.002215	225	1014	CHAF1B,ABAT,ABR,ASIC2,ACTL6A,ADA,CCR2,ADORA2A,ADRB2,MTUS1,AGTR1,AHSG,C1QTNF3,SEMA6A,STK24,PEX3,AOAH,APOA1,APOD,RUVBL1,PDE5A,SERPINC1,ATP1B1,ATP6V1A,ATP6V1B2,ATP6V1C1,TNFRSF11A,BCL6,BCR,CFB,PRDM1,BNIP3,BRAF,IER3,C8A,C8B,CALM1,TNFSF18,CALM2,TMPRSS6,CAPN1,CAPN3,ARTN,CAV1,CD247,CD4,CD8B,CD28,CD36,CD44,CD47,CD74,IL1RL1,CDH13,KLF4,ACOD1,CACTIN,SELENOK,KIAA1549L,CMA1,CCR4,CCR6,CCR7,CMKLR1,CNGA1,CNR2,CXC…
GO: Biological Process	GO:0002065	columnar/cuboidal epithelial cell differentiation	0.0001321	0.002237	46	153	SHROOM3,TP63,ATP2B2,PRDM1,BMP2,KLF5,CDH1,CDX2,CLCN2,GATA5,LHFPL5,ZEB2,EDN3,LRMDA,LEF1,NKX6-3,FGFR2,GATA4,GATA6,GFI1,GLI3,GNAQ,RBPJ,IL13,INSM1,KCNMA1,KIT,MEF2C,CLIC5,MITF,MYO5A,PROX1,RXRA,MREG,SOX4,SOX11,CDH23,GPAT4,DICER1,HEY1,SCRIB,VHL,WNT5A,WNT11,FAM20C,ADAMTS9
GO: Biological Process	GO:0070509	calcium ion import	0.0001336	0.00226	52	179	ANK2,ATP2B4,BDKRB1,CACNA1I,CACNA1A,CACNA1D,CACNA1E,CALM1,CALM2,CAMK2D,CAPN3,CASQ2,CCR7,HOMER1,AKAP6,F2,F2R,TRPV2,JPH4,GLP1R,GSTM2,UBASH3B,HTR2A,IL13,ITPR1,ITPR2,LGALS3,DHRS7C,MYO5A,NGF,NOS1,PAWR,PDE4D,PLCG2,PLN,PRKD1,PTPRC,RYR2,CHD7,SLC8A2,SLC8A1,SLC8A3,MCUR1,SPINK1,TRPV3,TPCN2,TGFB2,THY1,CXCR4,JPH2,CEMIP,JPH3
GO: Biological Process	GO:0072028	nephron morphogenesis	0.0001344	0.002265	29	83	AGTR1,BMP2,BMP7,CD44,HS2ST1,CITED2,FGF1,SIX2,GATA3,SIX4,GLI3,LHX1,MYC,PAX2,PBX1,PKD1,IRX3,IRX1,AHI1,KIF26B,SALL1,FMN1,SOX9,STAT1,HNF1B,VEGFA,WNT11,CTNNBIP1,PAX8
GO: Biological Process	GO:1900181	negative regulation of protein localization to nucleus	0.0001344	0.002265	29	83	AXIN2,FZD1,C1QTNF3,DYRK2,ANGPT1,APOD,BMP7,CD36,DCLK1,LITAF,WWTR1,G3BP2,SUFU,GAS6,DCLK2,HNF4A,IL10,TRIM40,MXI1,TONSL,PKD1,MDFIC,PPM1A,DAB2IP,ZC3H12A,PBLD,FBXW11,TRIM29,AKAP1
GO: Biological Process	GO:0010001	glial cell differentiation	0.0001371	0.002304	59	210	ADORA2A,BIN1,PLPP3,BMP2,MYRF,CDK1,GPR37L1,QKI,TENM4,KDM4A,DAB1,DLX1,DRD3,DTX1,LPAR1,TSPAN2,EGFR,LEF1,EPHA4,F2,GAP43,DNER,TNFRSF21,MMP24,GLI3,GSN,LINGO1,ID2,ID4,IGF1,SLC45A3,ITGAM,NTRK2,NTRK3,OTX2,PAX2,ENPP2,PPARG,PTEN,PTPRA,PTPRZ1,SH3TC2,LIN28A,S100A8,SLC8A3,SOX2,SOX4,SOX5,SOX9,SOX11,SPINT1,CNTN2,TCF7L2,DICER1,NKX2-1,PARD3,TP73,RNF112,CXCR4
GO: Biological Process	GO:0015908	fatty acid transport	0.0001371	0.002304	31	91	ACACB,PLA2G10,ABCD2,TNFRSF11A,CD36,ABCC2,CPT1A,DRD3,ABCC4,FABP1,FABP2,ACSL1,ACSL5,GOT2,SLC27A2,SLCO3A1,LEP,NOS2,P2RX4,PLA2G4A,PPARA,PPARG,CROT,PRKAA2,ABCD3,SLCO2A1,SYK,HNF1A,THBS1,LCN12,NMUR2
GO: Biological Process	GO:0061024	membrane organization	0.0001382	0.002318	240	1091	ABCA4,ACTN2,DYSF,COLQ,PICALM,TTC8,OSBPL8,EEA1,SYT13,CUL3,DPP10,ANK1,ANK2,ANK3,SLC25A5,MCFD2,ANXA13,PEX3,LEMD2,TP63,SKAP1,NUMB,DYNLL1,ATP1B1,STX11,RAB11A,BAK1,SYNGAP1,BNIP1,BNIP3,BRAF,IER3,SGCE,RAB29,MYRF,CACNA1A,ATP8B3,KALRN,CAMK2A,CAPN3,SYT6,WHAMM,CAV1,CAV2,SYT7,CD2,CD4,CCNB2,RABEP1,CD36,CDK1,CDH1,SPESP1,RTP1,NRXN2,TBC1D22A,CLTC,SAMM50,HECTD1,COL5A1,RPH3AL,PKDCC,SEC22B,CPE,CLIP3,CLINT1,RAPGEF2,T…
GO: Biological Process	GO:0060402	calcium ion transport into cytosol	0.0001385	0.002319	45	149	ANK2,ATP2B4,BAK1,BDKRB1,CACNA1I,CALM1,CALM2,CAMK2D,CAPN3,CASQ2,CAV1,CD4,CCR7,AKAP6,F2,F2R,JPH4,GLP1R,GSTM2,UBASH3B,HTR2A,IL13,ITPR1,ITPR2,DHRS7C,MYO5A,NGF,NOS1,P2RX4,PDE4D,PLCG2,PLN,PRKD1,PTPRC,RYR2,CHD7,SLC8A2,SLC8A1,SLC8A3,TPCN2,TGFB2,THY1,JPH2,CEMIP,JPH3
GO: Biological Process	GO:0050880	regulation of blood vessel size	0.0001413	0.002364	51	175	ASIC2,ADORA2A,ADRA1D,ADRA1B,ADRA2A,ADRB1,ADRB2,ADRB3,AGTR1,AHR,PDE5A,CAV1,CD38,CHGA,DBH,EDN2,EDN3,EGFR,SCPEP1,EPHX2,MRVI1,F2R,F2RL1,FGB,FOXC2,GCH1,GJA5,GCLC,GCLM,HTR1D,HTR2A,KCNA5,KCNMA1,KCNMB1,KDR,KNG1,LEP,MTNR1B,ARHGAP42,NOS1,NOS2,OXTR,P2RX4,SERPINF2,PRKCQ,TRPM4,SMPD3,SLC6A4,SLC8A1,TBXAS1,GRIP2
GO: Biological Process	GO:0008217	regulation of blood pressure	0.0001429	0.002381	56	197	ABAT,ASIC2,ADRA1D,ADRA1B,ADRB1,ADRB2,ADRB3,AGTR1,AHR,CYP4F12,BDKRB1,IER3,CD36,CHGA,KL,CMA1,COL1A2,RASL10B,DRD3,EDN2,EDN3,SCPEP1,EMP2,ENPEP,EPHX2,NCALD,F2R,F2RL1,CORIN,GAS6,GCGR,GCH1,GJA5,GLP1R,GNAS,ID2,LEP,MC3R,ARHGAP42,NOS1,NOS2,NPR3,OXTR,P2RX4,PCSK5,PDE4D,SERPINF2,PPARA,PPARG,PTPRO,NKX2-1,GRIP2,TPM1,DDAH1,NAV2,AGTRAP
GO: Biological Process	GO:0001993	regulation of systemic arterial blood pressure by norepinephrine-epinephrine	0.000143	0.002381	7	9	ADRA1D,ADRA1B,ADRB1,ADRB2,ADRB3,PDE4D,TPM1
GO: Biological Process	GO:0031077	post-embryonic camera-type eye development	0.000143	0.002381	7	9	BAK1,KLF4,FLT1,KDR,VEGFA,BCL11B,FZD5
GO: Biological Process	GO:0007160	cell-matrix adhesion	0.000146	0.002426	58	206	ACTN1,ACTN2,APOD,BCL6,SGCE,DDR1,WHAMM,CD36,CD44,CDH13,CCR7,ONECUT2,COL13A1,PPM1F,CTGF,SEMA3E,SIRPA,BCL2L11,PLEKHA2,EMP2,CTTN,CD96,FGB,FBLN5,CIB1,FN1,LYVE1,FERMT2,AJUBA,ITGA6,ITGA4,ITGB2,ITGB4,ITGB6,ITGB8,KDR,MUC4,ACER2,NINJ1,ENPP2,PKD1,PLAU,PRKCZ,EPDR1,PTEN,FMN1,ITGA11,SFRP1,SRC,CNTN2,THBS1,THY1,TIAM1,UTRN,VCAM1,VEGFA,ADAMTS12,PHLDB2
GO: Biological Process	GO:0042593	glucose homeostasis	0.0001467	0.002431	70	260	ADRA1B,ADRA2A,ADGRF5,C1QTNF3,APOC3,AQP4,AACS,CACNA1E,BRSK2,CD36,SOCS6,CMA1,RPH3AL,CPB2,DBH,PPP1R3G,NR1H4,MLXIPL,FOXO1,FN1,ATG7,SH2B2,G6PC,GPRC5B,GAS6,GATA4,GCGR,PPARGC1A,GK,GPLD1,FOXA2,FOXA3,HNF4A,HNRNPK,IGF1,IGF1R,IL1R1,IL6,KCNB1,KCNJ11,LEP,LEPR,MTNR1B,NGFR,HECTD4,PAX2,PCK1,PDK2,PLAU,ASPSCR1,POLG,PPARG,PPP3CA,PRKAA2,TRPM4,PTPRN2,PYGL,ANO1,ANKRD26,HKDC1,SOX4,HNF1A,TCF7L2,TH,TIAM1,CSMD1,VCAM1,WFS1…
GO: Biological Process	GO:0033500	carbohydrate homeostasis	0.0001467	0.002431	70	260	ADRA1B,ADRA2A,ADGRF5,C1QTNF3,APOC3,AQP4,AACS,CACNA1E,BRSK2,CD36,SOCS6,CMA1,RPH3AL,CPB2,DBH,PPP1R3G,NR1H4,MLXIPL,FOXO1,FN1,ATG7,SH2B2,G6PC,GPRC5B,GAS6,GATA4,GCGR,PPARGC1A,GK,GPLD1,FOXA2,FOXA3,HNF4A,HNRNPK,IGF1,IGF1R,IL1R1,IL6,KCNB1,KCNJ11,LEP,LEPR,MTNR1B,NGFR,HECTD4,PAX2,PCK1,PDK2,PLAU,ASPSCR1,POLG,PPARG,PPP3CA,PRKAA2,TRPM4,PTPRN2,PYGL,ANO1,ANKRD26,HKDC1,SOX4,HNF1A,TCF7L2,TH,TIAM1,CSMD1,VCAM1,WFS1…
GO: Biological Process	GO:0043066	negative regulation of apoptotic process	0.000148	0.002448	203	905	NCOA3,KCNH8,ASIC2,ACVR1,ADA,ADORA2A,AGTR1,ALB,ANGPT1,SLC25A5,ANXA4,APC,GPAM,AQP1,ARF4,TP63,ASNS,FADD,BCL6,SYNGAP1,BLK,BMP7,BNIP1,BNIP3,BRAF,IER3,SPHK1,TAX1BP1,BCL10,CACNA1A,TNFSF18,CAPN3,CAT,CAV1,CD38,CD44,CD74,CDK1,FCMR,KLF4,CCR7,QKI,EIF2AK3,COL2A1,CHST11,CLDN7,RNF7,CSF1R,CSF2,NKX2-5,CX3CR1,DAB2,DAD1,DAPK1,ARNT2,DLX1,NR1H4,BCL2L10,DNAJB6,EGFR,CTTN,EN1,EN2,LEF1,SPRY2,F2R,FABP1,CITED2,ANGPT4,FGB,F…
GO: Biological Process	GO:0090303	positive regulation of wound healing	0.0001492	0.002461	21	53	ADRA2A,PLPP3,CAPN3,CD36,CPB2,F2,F2R,F7,FOXC2,HMGB1,MYC,PLG,PLEK,SERPINF2,RREB1,ENPP4,KANK1,TGFBR2,THBD,THBS1,ANO6
GO: Biological Process	GO:0060711	labyrinthine layer development	0.0001492	0.002461	21	53	NCOA3,ZFP36L1,CDX2,HS6ST1,DNAJB6,LEF1,PCDH12,FGFR2,GJB5,RBPJ,IL10,ITGA4,ERVFRD-1,PLG,EGLN1,GRHL2,SPINT1,ST14,HEY1,VCAM1,FZD5
GO: Biological Process	GO:0060348	bone development	0.0001518	0.0025	55	193	AXIN2,IFT80,BMP2,PAPSS2,CER1,TJP2,COL1A1,COL2A1,COL13A1,LRRC17,SPNS2,ESR1,CITED2,FGF4,FGFR2,FOXP1,GH1,GLI3,GNAS,TMEM119,COL27A1,IGF1,INPPL1,INSIG1,SCX,KDR,KIT,LEP,SMAD5,SMAD9,MATN1,MEF2C,MEIS1,RFLNA,PIP4K2A,SIGLEC15,PTPRC,CTC1,CSGALNACT1,SOX9,SRC,SRD5A1,SULF2,SULF1,TBXT,TGFB3,TGFBR2,THBS1,SH3PXD2B,CADM1,CYP26B1,RFLNB,FAM20C,ANO6,GPR68
GO: Biological Process	GO:0045669	positive regulation of osteoblast differentiation	0.0001522	0.002503	25	68	ACVR1,ACVR2B,TP63,BMP2,BMP7,FBN2,SUCO,GDF10,GLI3,GNAS,TMEM119,ID4,IGF1,IL6,SMAD5,MEF2C,NELL1,DDR2,PRKD1,SOX11,ZHX3,HEY1,VEGFA,FAM20C,CTNNBIP1
GO: Biological Process	GO:0006887	exocytosis	0.000153	0.002512	108	438	ABR,ACTN1,ACTN2,CCR2,ADRA2A,AHSG,MICAL3,ALB,SYT13,ANK1,APLP2,APOA1,STX11,RAB11A,BCR,BRAF,CACNA1I,CDK5R2,CACNA1A,CALM1,CALM2,SYT6,BRSK2,SYT7,CD36,CHGA,RPH3AL,SCAMP1,RAB3D,SEC22B,CRHR1,PHACTR2,SNPH,RIMS3,EXOC3L4,ARHGAP44,PDCD6IP,SYT16,RASGRP1,SERPINA10,ABCC4,F2RL1,F5,FGB,FN1,PEX5L,YKT6,VAMP5,RAB8B,GAS6,CPLX2,GATA2,GCGR,GLRX,RAPGEF4,HCK,CD300A,SYDE1,IGF1,IL4,IL13,ITIH3,KCNB1,KIT,KNG1,STXBP6,MYO1F,MY…
GO: Biological Process	GO:0006606	protein import into nucleus	0.0001599	0.00262	79	302	AXIN2,FZD1,FZD7,C1QTNF3,DYRK2,ANGPT1,APOD,MBTPS1,BCL6,BMP7,SPHK1,CD36,CDK1,CDH1,AKAP6,LITAF,WWTR1,DAB2,G3BP2,TOB1,EGFR,TRIM28,TLR7,F2R,DACT1,SUFU,FYB1,SIX2,GAS6,GLI3,SEC61B,GNAQ,RBPMS,PTPN5,HCLS1,HNF4A,IGF1,IL6,IL10,IL18,ING1,JUN,KPNA1,IPO5,LEP,MXI1,TONSL,PRICKLE1,OPRD1,PRDX1,PKD1,MDFIC,POU5F1,PPM1A,PPP3CA,PRKCQ,DAB2IP,PHIP,RAN,ZC3H12A,NUP133,SPTBN1,STIMATE,PBLD,DMAP1,KANK1,SULF2,SYK,FBXW11,TCF7L…
GO: Biological Process	GO:0042063	gliogenesis	0.0001603	0.002624	74	279	APCDD1,CCR2,ADORA2A,BIN1,PLPP3,BMP2,MYRF,CDK5R2,CDK1,GPR37L1,QKI,CREB1,TENM4,KDM4A,DAB1,DCX,DLX1,DRD3,DTX1,LPAR1,TSPAN2,EGFR,LEF1,EPHA4,ETV5,F2,FN1,GAP43,DNER,TNFRSF21,MMP24,GLI3,GSN,LINGO1,ID2,ID4,IGF1,SLC45A3,ITGAM,MYC,NTRK2,NTRK3,OTX2,PAX2,ENPP2,PPARG,PRKCI,DAB2IP,PTEN,PTN,PTPRA,PTPRZ1,SH3TC2,LIN28A,S100A8,SLC8A3,SOX2,SOX4,SOX5,SOX9,SOX11,SPINT1,CNTN2,TCF7L2,DICER1,TGFB2,TIAM1,NKX2-1,SCRIB,PAR…
GO: Biological Process	GO:0050673	epithelial cell proliferation	0.0001612	0.002635	98	391	ADK,FZD7,IFT80,ANGPT1,APC,APOA1,ARG1,TP63,CCND1,NRP2,BMP2,KLF9,CAV1,CAV2,RUNX3,CDH1,CDH3,CDH13,CDKN1C,CDKN2B,CCR3,CPB2,CXADR,DAB2,EHF,EGFR,ESR1,ETV4,ANGPT4,WNT16,FGF1,FGF7,FGFR2,FSHB,GATA3,SIX4,TWIST2,GRN,HMGB1,HMGB2,ID2,IGF1,IHH,IL6,JUN,KDR,KIT,LEP,LOXL2,CD109,MEF2C,MKI67,MYC,PAX2,PDCL3,PLAU,IQGAP3,EPB41L4B,PRKCA,PRKD1,PROX1,DAB2IP,PSEN1,PTEN,PTN,RAP1GAP,VASH2,FBXW7,RREB1,ESRP2,SCN5A,ZNF703,SFRP…
GO: Biological Process	GO:0050982	detection of mechanical stimulus	0.0001649	0.00269	22	57	ASIC2,PKD1L2,TCAP,ATP2B2,LHFPL5,ADGRV1,GRIN2A,GRIN2B,HTR2A,IGF1,IL18,KIT,MYC,PKD1L1,PAWR,PKD1,ANO1,CHRNA9,PIEZO2,SOX2,TTN,CSRP3
GO: Biological Process	GO:0035150	regulation of tube size	0.0001651	0.00269	51	176	ASIC2,ADORA2A,ADRA1D,ADRA1B,ADRA2A,ADRB1,ADRB2,ADRB3,AGTR1,AHR,PDE5A,CAV1,CD38,CHGA,DBH,EDN2,EDN3,EGFR,SCPEP1,EPHX2,MRVI1,F2R,F2RL1,FGB,FOXC2,GCH1,GJA5,GCLC,GCLM,HTR1D,HTR2A,KCNA5,KCNMA1,KCNMB1,KDR,KNG1,LEP,MTNR1B,ARHGAP42,NOS1,NOS2,OXTR,P2RX4,SERPINF2,PRKCQ,TRPM4,SMPD3,SLC6A4,SLC8A1,TBXAS1,GRIP2
GO: Biological Process	GO:0070371	ERK1 and ERK2 cascade	0.0001683	0.002738	75	284	C1QTNF3,ANGPT1,APOA1,ATF3,TNFRSF11A,BMP2,BRAF,CAMK2D,CAV1,CD36,CD44,CD74,KLF4,CCR3,CCR7,CSF1R,CTGF,RAPGEF2,DAB2,RASGRP1,EGFR,EPHB1,SPRY2,ESR1,F2R,F2RL1,FBLN1,FGB,FGF1,FGF4,FGFR2,CIB1,FN1,GAS6,FFAR4,RAPGEF1,HMGB1,SCIMP,HTR2A,IGF1,IL6,JUN,KDR,GLIPR2,ALKAL1,OPRM1,OXTR,DUSP26,PKHD1,SERPINF2,IQGAP3,PRKCA,PRKCZ,DAB2IP,PTEN,FBXW7,CCL4,CCL20,CCL22,ANKRD26,PDGFD,SOX9,SRC,SYK,PHLPP1,TIAM1,TIMP3,NTSR2,ARHGA…
GO: Biological Process	GO:0070167	regulation of biomineral tissue development	0.0001708	0.002774	29	84	ACVR1,ACVR2B,ADRB2,AHSG,BMP2,BMP7,KL,PKDCC,CYP27B1,S1PR1,FBN2,GAS6,GATA1,TMEM119,MATN1,MEF2C,NELL1,DDR2,RFLNA,PLA2G4A,TRPM4,BMP2K,SLC8A1,SOX9,DICER1,TGFB3,RFLNB,FAM20C,ANO6
GO: Biological Process	GO:0001656	metanephros development	0.000172	0.002786	31	92	ACAT1,BMP7,DLG5,NIPBL,WWTR1,FBN1,BASP1,FOXJ1,FOXC2,SIX2,GATA3,SIX4,GLI3,ID2,CXCR2,LHX1,MYC,PAX2,PKD1,POU3F3,IRX3,IRX1,KIF26B,SALL1,FMN1,FRAS1,SLC5A1,SOX9,STAT1,HNF1B,PAX8
GO: Biological Process	GO:0046620	regulation of organ growth	0.000172	0.002786	31	92	ACACB,ADRB1,AHR,WISP1,CTDP1,CDK1,CACNA2D2,CGA,AKAP6,NKX2-5,CXADR,BCL2L11,BASP1,FGFR2,FOXC2,GATA4,GATA6,HLX,RBPJ,MEF2C,NCAM1,PROX1,PTEN,RAG2,WWC2,ANKRD26,SLC6A4,WWC1,TCF7L2,TGFBR2,TP73
GO: Biological Process	GO:0002682	regulation of immune system process	0.0001727	0.002792	320	1506	CHAF1B,ABR,ADA,ADK,CCR2,ADORA2A,GFI1B,MTUS1,MAD1L1,AHR,PLA2G10,ADGRF5,AMBP,CUL1,ANGPT1,PEX3,APC,GPAM,APOA1,APOD,SKAP1,SOCS1,PDE5A,SLAMF7,ATP1B1,MARCO,TNFRSF14,FADD,BCL6,BCR,BDKRB1,CFB,INPP4B,PRDM1,BLK,BST2,C1QB,BCL10,C8A,C8B,CA2,CALM1,TNFSF18,CALM2,CAMK4,CAV1,RUNX1,CD2,CD3E,CD247,CD4,CD8A,CD8B,CD14,CD28,CD33,CD36,CD38,CD44,CD47,CD74,IL1RL1,SOCS6,CD83,ACOD1,CACTIN,SELENOK,KIAA1549L,FBXO7,TJP2,CCR6…
GO: Biological Process	GO:0071407	cellular response to organic cyclic compound	0.0001869	0.003017	133	561	NCOA3,AANAT,AOC1,ACVR1,ADCY1,AXIN2,FZD1,AGTR1,OSBPL7,AHR,FBXO32,CALCOCO1,APLP1,AQP1,AQP9,ARG1,ASS1,AACS,DDRGK1,SOCS1,ATP1A3,ATP2B1,ATP2B4,BMP2,BMP7,NR1I2,KLF9,CASQ2,CAV1,CCNE1,CDH1,KLF4,ACOD1,AKAP7,COL1A1,AKAP6,CSHL1,RAPGEF2,CYP1A1,CYP1B1,CYP27B1,DAB2,NR1H4,DNMT3B,NR2E3,SLC26A3,EGFR,LEF1,RAMP3,ESR1,ESRRB,ESRRG,PGRMC2,FHL2,FKBP4,NCOA2,FOXO1,PPARGC1B,ANKRD1,NR5A2,FOXP1,NR5A1,PPARGC1A,GLI2,GLRX,GNAS…
GO: Biological Process	GO:0002001	renin secretion into blood stream	0.0001876	0.00302	6	7	ADRB1,AGTR1,F2R,F2RL1,GJA5,PCSK5
GO: Biological Process	GO:0072038	mesenchymal stem cell maintenance involved in nephron morphogenesis	0.0001876	0.00302	6	7	BMP7,SIX2,PAX2,SALL1,HNF1B,PAX8
GO: Biological Process	GO:0051224	negative regulation of protein transport	0.0001953	0.003138	62	226	FAM3D,AXIN2,FZD1,ADRA2A,C1QTNF3,DYRK2,ANGPT1,ANXA4,ANXA13,APOA1,APOD,PDE8B,BMP7,CD36,LITAF,PKDCC,WWTR1,G3BP2,SERGEF,NR1H4,DRD3,F2R,F2RL1,FBLN1,FN1,SUFU,GAS6,TNFRSF21,FFAR4,GHSR,HNF4A,IL6,IL10,TNFRSF9,INHBB,KCNB1,KCNJ11,SVIP,MTNR1B,MXI1,TONSL,NOS1,OPRM1,SIAH3,PKD1,MDFIC,PPM1A,PPP3CA,DAB2IP,BANK1,REST,ZC3H12A,SFRP1,SOX4,SP100,SREBF1,PBLD,FBXW11,SRCIN1,TXN,UBE2G2,AKAP1
GO: Biological Process	GO:0030036	actin cytoskeleton organization	0.0001972	0.003165	139	591	ABR,FRMD7,ACTN1,ACTN2,ADD2,TTC8,ADRA2A,MKL2,MICAL3,PREX1,CUL3,SHROOM3,GPR65,APOA1,AQP1,LMOD2,TCAP,RND3,DYNLL1,GRHL3,PHACTR1,BCL6,BCR,BRAF,BST2,CAPN3,BRSK2,WHAMM,CASQ2,CCKAR,RHOU,CCR7,BCAR1,CSF1R,PPM1F,SIPA1L1,NKX2-5,CTGF,CXADR,SEMA3E,SIRPA,VILL,IQSEC1,DNAJB6,ARPC5,S1PR1,LPAR1,PLEK2,FRY,EMP2,CTTN,EPB41L1,EPB41L2,EPS8,CTTNBP2,F2RL1,FAT1,CORO2B,ANTXR1,FGF7,FOXJ1,FLNB,SH2B2,PPARGC1B,ANKRD1,ABLIM2,SPI…
GO: Biological Process	GO:0071496	cellular response to external stimulus	0.0001981	0.003174	76	290	AOC1,FZD1,ALB,ALDOB,AQP1,ASGR1,ASNS,ATF3,ATP2B1,BAK1,FADD,BNIP3,SPHK1,BCL10,CAV1,CCNE1,CDKN2B,EIF2AK3,COL1A1,CTSB,HDAC4,KIF26A,CYP27B1,DAP,GADD45A,FBXO22,NR1H4,TLR7,F2,FOXO1,ATG7,ANKRD1,GAS6,MAP1LC3A,GCN1,SLC38A3,FOXA2,FOXA3,TNC,MYOCD,IL13,INHBB,ITGA6,SCX,JUN,KCNB1,KCNJ4,LEP,LTC4S,MAX,MDM2,NOS1,PAWR,PCK1,PDK2,SLC38A2,PIK3C3,PPARG,PRKAA2,PTN,MAP2K4,ZC3H12A,SFRP1,SIPA1,SLC1A2,SLC2A1,HABP4,CPEB4,SOX…
GO: Biological Process	GO:0016192	vesicle-mediated transport	0.0001985	0.003176	321	1514	ABR,ACHE,ACTN1,ACTN2,BTBD9,DYSF,PICALM,CDC7,CCR2,ADORA2A,ADRA2A,ADRB2,ADRB3,COG6,OSBPL1A,OSBPL5,AHSG,MICAL3,ALB,EEA1,KIF17,ARHGAP21,SYT13,AMBP,CUL3,BIN1,ANGPT1,ANK1,ANK2,ANK3,MCFD2,ANXA13,APLP1,APLP2,APOA1,APOB,APOC3,DENND1A,ARF4,ASGR1,ASGR2,DYNLL1,STX11,MARCO,RAB11A,BCR,BLK,BNIP1,PROZ,BRAF,CACNA1I,RAB29,CDK5R2,CACNA1A,CALM1,CALM2,KALRN,SYT6,BRSK2,WHAMM,CAV1,CAV2,PSTPIP1,SYT7,CD247,CD14,RABEP1,CD…
GO: Biological Process	GO:0033273	response to vitamin	0.0002005	0.003204	35	109	ADA,FZD1,APOC3,ARG1,STC2,ATP2B1,CCND1,BMP7,CAT,CCNE1,CD4,COL1A1,CYP1A1,CYP27B1,DNMT3B,F7,GAS6,GATA4,GSN,HLCS,TNC,LEP,LTC4S,MDM2,MGMT,MOG,NOS1,PAWR,PLA2G4A,PPARG,PTN,RXRA,SFRP1,TPCN2,TIMP3
GO: Biological Process	GO:1903533	regulation of protein targeting	0.0002019	0.00322	82	318	ACTL6A,AXIN2,FZD1,FZD7,C1QTNF3,DYRK2,ANGPT1,ANK3,APOD,RUVBL1,MBTPS1,BMP7,SPHK1,CD36,CDK1,CDH1,RHOU,AKAP6,LITAF,WWTR1,CTSK,DAB2,G3BP2,FAM20B,FIS1,EGFR,TRIM28,STOM,TLR7,DACT1,WDR75,CIB1,ZBED3,SUFU,GAS6,GLI3,GNAQ,RBPMS,PTPN5,HCLS1,HNF4A,IGF1,IL6,IL9R,IL10,IL18,KCNB1,KPNA1,IPO5,LEP,MXI1,TONSL,MIS18A,SIAH3,PRDX1,PKD1,TOMM7,MDFIC,POU5F1,PPM1A,PPP3CA,PRKCQ,DAB2IP,FBXW7,ZC3H12A,ABLIM3,SLC17A9,HHAT,STIMAT…
GO: Biological Process	GO:0010463	mesenchymal cell proliferation	0.0002036	0.003244	21	54	TP63,BMP2,BMP7,FGF4,FGF7,FGFR2,PRRX2,SIX2,IHH,KDR,MYC,PRRX1,PTN,SOX9,STAT1,TBX1,TGFBR2,VEGFA,WNT5A,WNT11,CTNNBIP1
GO: Biological Process	GO:0014823	response to activity	0.0002058	0.00327	26	73	SLC25A25,GPAM,CAPN3,CAT,CDK1,CREB1,DNMT3B,PPARGC1A,HNRNPK,IGF1,IL10,LEP,MYOG,NOS1,PCK1,PLAU,PRKAA2,METRNL,PTN,RYR2,SRL,SRD5A1,KDM6B,TH,CABIN1,UQCRC1
GO: Biological Process	GO:0060415	muscle tissue morphogenesis	0.0002058	0.00327	26	73	FZD1,HEG1,ANGPT1,TCAP,BMP2,HAND1,NKX2-5,DSP,S1PR1,FGFR2,FOXC2,ANKRD1,RBPJ,SMAD7,MYL2,PAX7,EGLN1,PROX1,RXRA,RYR2,CHD7,TBX1,HEY1,TPM1,TTN,WNT5A
GO: Biological Process	GO:0009749	response to glucose	0.0002063	0.003272	57	204	ACVR2B,ADRA2A,GPAM,APOC3,AQP4,AACS,CACNA1E,BRSK2,CMA1,CPB2,CTGF,CTSB,NR1H4,MLXIPL,FN1,ATG7,GAS6,GATA4,GIP,PPARGC1A,GLP1R,GPLD1,FOXA2,HNF4A,HNRNPK,IGF1,IGF1R,IL1R1,KCNB1,KCNJ11,LEPR,SMAD2,NNAT,PAX2,PLAU,POLG,PPP3CA,PRKCQ,TRPM4,PTEN,PTPRN2,ANO1,SLC2A2,SLC8A1,SOX4,SREBF1,HNF1A,HNF1B,TCF7L2,TGFBR2,TH,THBS1,TIAM1,TRH,VCAM1,ZNF236,GPR68
GO: Biological Process	GO:0090092	regulation of transmembrane receptor protein serine/threonine kinase signaling pathway	0.0002087	0.003305	61	222	ACVR1,ACVR2B,FZD1,BMP1,BMP2,BMP3,BMP7,TMPRSS6,CAV1,CAV2,CDKN1C,CDKN2B,CER1,ONECUT2,WWTR1,CHST11,ADAMTSL2,DAB2,MAGI2,DMRT1,TOB1,CITED2,DACT1,FBN1,FBN2,GATA4,GATA6,GDF10,RBPMS,RNF165,RBPJ,MYOCD,ING2,INHBB,KDR,LTBP1,SMAD2,SMAD7,CD109,POU5F1,PPM1A,SKOR2,SDCBP,ZNF703,SFRP1,PRDM16,SOX11,ZNF423,PBLD,VSIR,SULF1,TCF7L2,TGFB2,TGFB3,TGFBR2,THBS1,NKX2-1,WNT5A,CRB2,PMEPA1,RGMA
GO: Biological Process	GO:0035914	skeletal muscle cell differentiation	0.0002109	0.003335	27	77	EOMES,NLN,LEMD2,ATF3,KLF5,CAPN3,CDON,HIVEP3,CITED2,UQCC2,ANKRD1,ASB2,GATA4,SIX4,MYOCD,SCX,MEF2C,MYC,MYOG,NGFR,PAX5,PAX7,PLAGL1,RBFOX1,SOX11,TBX1,CYP26B1
GO: Biological Process	GO:0043405	regulation of MAP kinase activity	0.0002134	0.003357	90	356	FZD4,ADRA2A,PDE5A,TNFRSF11A,BMP2,BMP7,BRAF,BCL10,CAV1,CD74,CDK1,CCR7,DAB2,GADD45A,ZEB2,DUSP2,DUSP4,DUSP7,DUSP9,LPAR1,EDN3,RASGRP1,EGFR,TRIB1,EPHA4,SPRY2,ERCC6,F2R,FGF1,FLT1,MBIP,MAP3K20,PDCD4,GH1,GHR,GADD45G,RAPGEF1,GRM4,PTPN5,AVPI1,AJUBA,CD300A,HTR2A,IGF1,IGF1R,INPPL1,KIT,MAP3K9,MUC20,TRIB2,NGF,NTRK3,PDE6H,PIK3CG,IQGAP3,MDFIC,PRKCA,PKN1,MAPK10,DIRAS2,DAB2IP,PSEN1,PTPRC,MUL1,RGS4,SAA1,MAP2K4,SFRP…
GO: Biological Process	GO:0051592	response to calcium ion	0.0002135	0.003357	39	126	CPNE2,AANAT,ADCY1,APOBEC1,CCND1,BRAF,CALM1,CALM2,CAMK2D,CAPN3,CASQ2,CAV1,HOMER1,EGFR,SLC25A13,ADGRV1,FGB,GPLD1,ACER1,IL6,JUN,KCNH1,KCNMA1,KCNMB1,LIPC,MEF2C,NEUROD2,PLA2G4A,SLC25A24,PPP3CA,KCNIP2,RYR2,SCN5A,SEC31A,SLC6A1,THBS1,TTN,D2HGDH,WNT5A
GO: Biological Process	GO:0048644	muscle organ morphogenesis	0.0002141	0.003357	28	81	FZD1,HEG1,ANGPT1,TCAP,BMP2,HAND1,NKX2-5,DSP,S1PR1,FGFR2,FOXC2,ANKRD1,GATA4,RBPJ,SMAD7,MYL2,PAX7,EGLN1,PROX1,RXRA,RYR2,CHD7,TBX1,TCF15,HEY1,TPM1,TTN,WNT5A
GO: Biological Process	GO:0046823	negative regulation of nucleocytoplasmic transport	0.0002141	0.003357	28	81	AXIN2,FZD1,C1QTNF3,DYRK2,ANGPT1,APOD,BMP7,CD36,LITAF,WWTR1,G3BP2,SUFU,GAS6,HNF4A,IL10,MXI1,TONSL,PKD1,MDFIC,PPM1A,DAB2IP,ZC3H12A,SOX4,SP100,PBLD,FBXW11,TXN,AKAP1
GO: Biological Process	GO:0072088	nephron epithelium morphogenesis	0.0002141	0.003357	28	81	AGTR1,BMP2,CD44,HS2ST1,CITED2,FGF1,SIX2,GATA3,SIX4,GLI3,LHX1,MYC,PAX2,PBX1,PKD1,IRX3,IRX1,AHI1,KIF26B,SALL1,FMN1,SOX9,STAT1,HNF1B,VEGFA,WNT11,CTNNBIP1,PAX8
GO: Biological Process	GO:0001838	embryonic epithelial tube formation	0.0002142	0.003357	43	143	FZD1,SHROOM3,APAF1,TRIM71,GRHL3,BCL10,HAND1,HECTD1,MTHFD1L,KIF20B,HS2ST1,ZEB2,CITED2,NPHP3,SUFU,GATA3,SIX4,ZIC5,MTHFD1,PRICKLE1,OPA1,PAX2,IRX3,IRX1,GRHL2,SALL1,SFRP1,IFT122,SOX4,SOX9,SOX11,SPINT1,ST14,COBL,TBXT,HNF1B,TGIF1,SCRIB,TSC2,WNT5A,RGMA,PAX8,SALL4
GO: Biological Process	GO:0040014	regulation of multicellular organism growth	0.0002157	0.003376	29	85	ADRB1,ADRB2,ADRB3,ATRN,GPAM,STC2,AZGP1,CACNA2D2,NIPBL,CREB1,CSHL1,DIO3,DRD3,IKZF1,FGFR2,CELF1,GH1,GHR,GHRH,GHSR,GNAS,IGF1,PLS1,LGMN,ATXN2,ANKRD26,CHD7,TNKS2,GPAT4
GO: Biological Process	GO:0001702	gastrulation with mouth forming second	0.0002195	0.003421	15	33	ACVR1,ACVR2B,PLPP3,TENM4,ETS2,DACT1,NAT8B,GATA4,FOXA2,LHX1,OTX2,RNF2,TBXT,NSD1,WNT5A
GO: Biological Process	GO:0060740	prostate gland epithelium morphogenesis	0.0002195	0.003421	15	33	TP63,BMP7,CD44,ESR1,FGFR2,GLI2,TNC,ID4,IGF1,IGF1R,RXRA,SFRP1,SOX9,SULF1,WNT5A
GO: Biological Process	GO:0010165	response to X-ray	0.0002195	0.003421	15	33	TP63,CCND1,NIPBL,ERCC1,ERCC6,XRCC6,GATA3,LRP2,XRRA1,MSH2,SFRP1,THBD,TP73,XRCC2,HMGA2
GO: Biological Process	GO:0045598	regulation of fat cell differentiation	0.0002217	0.00344	38	122	DLK1,BMP2,KLF5,RUNX1T1,WDFY2,CMKLR1,NOCT,WWTR1,CREB1,DACT1,FOXO1,GATA2,GATA3,MEDAG,HTR2A,ID2,ID4,IGF1,IL6,INSIG1,LEP,TRIB2,AAMDC,TMEM64,PPARG,TRPM4,METRNL,ZC3H12A,SFRP1,ANKRD26,PRDM16,LPIN1,TCF7L2,SH3PXD2B,VEGFA,FNDC3B,WNT5A,ZBTB16
GO: Biological Process	GO:1902656	calcium ion import into cytosol	0.0002217	0.00344	38	122	ANK2,ATP2B4,BDKRB1,CALM1,CALM2,CAMK2D,CAPN3,CASQ2,CCR7,AKAP6,F2,F2R,JPH4,GLP1R,GSTM2,UBASH3B,HTR2A,IL13,ITPR1,ITPR2,DHRS7C,MYO5A,NGF,NOS1,PDE4D,PLCG2,PLN,PRKD1,PTPRC,RYR2,CHD7,SLC8A1,TPCN2,TGFB2,THY1,JPH2,CEMIP,JPH3
GO: Biological Process	GO:0097553	calcium ion transmembrane import into cytosol	0.0002217	0.00344	38	122	ANK2,ATP2B4,BDKRB1,CALM1,CALM2,CAMK2D,CAPN3,CASQ2,CCR7,AKAP6,F2,F2R,JPH4,GLP1R,GSTM2,UBASH3B,HTR2A,IL13,ITPR1,ITPR2,DHRS7C,MYO5A,NGF,NOS1,PDE4D,PLCG2,PLN,PRKD1,PTPRC,RYR2,CHD7,SLC8A1,TPCN2,TGFB2,THY1,JPH2,CEMIP,JPH3
GO: Biological Process	GO:0009746	response to hexose	0.0002221	0.003442	58	209	ACVR2B,ADRA2A,ALDOB,GPAM,APOC3,AQP4,AACS,CACNA1E,BRSK2,CMA1,CPB2,CTGF,CTSB,NR1H4,MLXIPL,FN1,ATG7,GAS6,GATA4,GIP,PPARGC1A,GLP1R,GPLD1,FOXA2,HNF4A,HNRNPK,IGF1,IGF1R,IL1R1,KCNB1,KCNJ11,LEPR,SMAD2,NNAT,PAX2,PLAU,POLG,PPP3CA,PRKCQ,TRPM4,PTEN,PTPRN2,ANO1,SLC2A2,SLC8A1,SOX4,SREBF1,HNF1A,HNF1B,TCF7L2,TGFBR2,TH,THBS1,TIAM1,TRH,VCAM1,ZNF236,GPR68
GO: Biological Process	GO:0001667	ameboidal-type cell migration	0.0002226	0.003445	88	347	ACVR1,CCR2,SEMA6A,ANGPT1,APOA1,AQP1,RHOB,ARSB,PLPP3,RAB11A,NRP2,BRAF,CDH13,KLF4,CER1,CCR6,BCAR1,PPM1F,SEMA3E,HDAC9,CYP1B1,ZEB2,DPP4,EDN3,EMP2,LEF1,ETS1,FAT2,ANGPT4,FGF1,FGF4,FGF7,FOXC2,SEMA6C,CIB1,FOXP1,GATA3,GBX2,GPLD1,PTP4A3,HMGB1,IL4,ITGA4,ITGB2,ITGB4,JUN,KDR,KIT,LOXL2,GLIPR2,CENPV,DDR2,ENPP2,EPB41L4B,PRKCA,PKN1,PRKD1,PROX1,DAB2IP,PTEN,PTPRG,MMRN2,FBXW7,RREB1,SEMA6D,ZC3H12A,SLC8A1,SOX9,SP100,S…
GO: Biological Process	GO:2000737	negative regulation of stem cell differentiation	0.0002237	0.003451	19	47	NCOA3,BMP7,ZFP36L2,ZNF706,SIX4,FOXA2,SMAD7,PRICKLE1,PAWR,PAX2,DAB2IP,REST,TRIM62,SFRP1,PBLD,HNF1B,TGFB2,NKX2-1,PAX8
GO: Biological Process	GO:0086065	cell communication involved in cardiac conduction	0.0002237	0.003451	19	47	ANK2,ATP1A3,ATP1B1,CACNA1D,CALM1,CALM2,CAMK2D,CASQ2,CAV1,CXADR,DSG2,DSP,GJA5,KCNA5,PDE4D,TRPM4,RYR2,SCN5A,SLC8A1
GO: Biological Process	GO:0032252	secretory granule localization	0.0002253	0.003465	5	5	RASGRP1,MYO5A,PIK3CG,MYO5C,TCF7L2
GO: Biological Process	GO:1902455	negative regulation of stem cell population maintenance	0.0002253	0.003465	5	5	BMP7,ZNF706,PAX2,HNF1B,PAX8
GO: Biological Process	GO:0006939	smooth muscle contraction	0.0002373	0.003645	36	114	ABAT,ADA,ADRA1D,ADRA1B,ADRA2A,ADRB1,ADRB2,SPHK1,CAV1,CHRM2,EDN2,EDN3,CTTN,MRVI1,F2R,FLT1,GHSR,HTR1D,HTR2A,MYOCD,KCNMA1,KNG1,ARHGAP42,OXTR,PAWR,PDE4B,PDE4D,NCF1,SMPD3,SMTN,SLC8A1,SULF2,SULF1,TPCN2,GRIP2,NMUR2
GO: Biological Process	GO:0045471	response to ethanol	0.0002412	0.0037	44	148	ABAT,ADH7,APOBEC1,AACS,ATP5MC3,BAK1,CCND1,CA3,CAT,CCNE1,CD14,CDK1,CRHR1,CTSB,DBH,DRD3,EPS8,GATA3,GK,GOT2,GRIN2A,GRIN2B,GSN,TNC,IL4,IL13,ITPR2,KCNMB1,LEP,MGMT,NOS1,NTRK3,OPRM1,UGT1A1,PRKCA,PTEN,RXRA,S100A8,DMAP1,TH,NKX2-1,TRH,VCAM1,USP46
GO: Biological Process	GO:0021761	limbic system development	0.0002445	0.003735	35	110	ATP2B4,NRP2,CDK5R2,SLC32A1,CYP17A1,DCX,ZEB2,DLX1,EMX2,LEF1,ETS1,FGFR2,ZBTB18,GLI3,DCLK2,HNRNPK,ID4,LMX1A,OGDH,PROX1,PTEN,PTPRS,PTPRZ1,RAN,FEZF2,GSX1,RAB3GAP1,NEUROD6,SRD5A1,KDM6B,LHX5,TBX3,NKX2-1,TP73,XRCC1
GO: Biological Process	GO:0071621	granulocyte chemotaxis	0.0002445	0.003735	35	110	PREX1,TNFSF18,CD74,CCR3,CCR7,CMKLR1,CSF3R,CXADR,EDN2,EDN3,VAV3,IL17B,IL4,CXCR2,ITGA9,ITGAM,ITGB2,LGALS3,PDE4B,PDE4D,PIK3CG,PRKCA,S100A8,SAA1,CCL4,CCL20,CCL22,SELL,SYK,TGFB2,THBS1,DAPK2,IL17RA,VAV1,VEGFA
GO: Biological Process	GO:0010770	positive regulation of cell morphogenesis involved in differentiation	0.0002446	0.003735	52	183	ACHE,AXIN2,PREX1,APOA1,NUMB,RAB11A,BMP2,BRAF,KALRN,CAMK2B,CDH4,NTN1,COL1A1,WWTR1,DAB2,ZEB2,DSCAM,EIF4G2,LEF1,EPHA4,TRPV2,FGB,OLFM1,CIB1,FN1,OLFM4,TRIOBP,L1CAM,SMAD2,MAPT,BCL11A,GLIPR2,NGF,NGFR,NTRK2,NTRK3,PAX2,ENPP2,PTPRD,RREB1,SDCBP,ZNF703,CUX2,TCF7L2,TGFB2,TGFB3,TGFBR2,TIAM1,VEGFA,CRB2,NDEL1,PAX8
GO: Biological Process	GO:1901379	regulation of potassium ion transmembrane transport	0.0002484	0.003784	24	66	ACTN2,DPP10,ANK2,ANK3,KCNAB2,ATP1B1,CACNA1D,CASQ2,CAV1,AKAP7,AKAP6,EDN3,GAL,CAB39,KCNC1,KCNJ1,KCNMB1,KCNN2,MTNR1B,KCNIP2,KCNIP1,SUMO1,KCNAB1,ANO6
GO: Biological Process	GO:0061035	regulation of cartilage development	0.0002484	0.003784	24	66	AXIN2,BMP1,BMP2,PKDCC,CTGF,SIX2,GLI2,GLI3,IHH,SCX,LEP,LOXL2,MAF,RFLNA,SOX5,SOX9,TGFB2,TRPS1,WNT5A,WNT11,WNT9A,RFLNB,ZBTB16,ADAMTS12
GO: Biological Process	GO:0044262	cellular carbohydrate metabolic process	0.0002509	0.003816	82	320	ACACB,NLN,ADRA1B,ADRB1,C1QTNF3,DYRK2,AOAH,INPP4B,IER3,STBD1,CALM1,CALM2,TKFC,HS2ST1,PPIP5K1,HDAC4,PPP1R3G,PUM3,XYLB,GNE,MLXIPL,NHLRC1,RAMP1,EXT1,PCDH12,NCOA2,FOXO1,G6PC,GAA,GALK2,GCGR,GNMT,COQ2,PPARGC1A,GK,GLB1,DGAT2,GOT1,GPLD1,WDR5,TREH,GYG1,HMGB1,FOXA2,HNF4A,HTR2A,IGF1,SLC45A3,IL6,IMPA2,INPP5A,LEP,LEPR,ACER2,MYC,MYOG,PCK1,PDK2,PFKFB3,PLEK,PPARA,UGT1A1,PRKAA2,PRKAG1,NKX1-1,PTEN,PTH1R,PYGB,PYGL,P…
GO: Biological Process	GO:0090075	relaxation of muscle	0.0002525	0.003835	14	30	PDE5A,ATP1B1,CAMK2D,CHGA,AKAP6,MRVI1,GSTM2,KCNMA1,P2RX4,PAWR,PDE4B,PDE4D,PLN,SLC8A1
GO: Biological Process	GO:0032412	regulation of ion transmembrane transporter activity	0.0002529	0.003836	56	201	ASIC2,ACTN2,ADRA2A,ADRB1,STIM2,ANK2,ANK3,ATP1B1,FXYD2,CACNA1D,CALM1,CALM2,CAMK2D,CASQ2,CAV1,CHRNA4,HOMER1,AKAP7,AKAP6,CRHR1,DAPK1,CNIH3,DRD3,GAL,CACNG7,STOM,CACNG3,CACNG5,CAB39,JPH4,PPARGC1A,GLRX,GSTM2,KCNJ1,KCNJ11,MEF2C,MTNR1B,MYO5A,NOS1,OPRM1,PDE4B,PDE4D,PIRT,PLCG2,PLN,KCNIP2,RYR2,SCN2B,STIMATE,PLCB1,SUMO1,UTRN,YWHAH,KCNAB1,JPH2,JPH3
GO: Biological Process	GO:0072175	epithelial tube formation	0.0002536	0.003841	43	144	FZD1,SHROOM3,APAF1,TRIM71,GRHL3,BCL10,HAND1,HECTD1,MTHFD1L,KIF20B,HS2ST1,ZEB2,CITED2,NPHP3,SUFU,GATA3,SIX4,ZIC5,MTHFD1,PRICKLE1,OPA1,PAX2,IRX3,IRX1,GRHL2,SALL1,SFRP1,IFT122,SOX4,SOX9,SOX11,SPINT1,ST14,COBL,TBXT,HNF1B,TGIF1,SCRIB,TSC2,WNT5A,RGMA,PAX8,SALL4
GO: Biological Process	GO:0022408	negative regulation of cell-cell adhesion	0.0002553	0.003862	46	157	ABAT,ADORA2A,ADRB2,MAD1L1,APOA1,ASS1,PDE5A,TNFRSF14,BCL6,BMP2,TNFSF18,CD44,CD74,CDH1,SOCS6,KLF4,CTLA4,DTX1,B4GALNT2,LEF1,FOXJ1,TNFRSF21,GLI3,UBASH3B,HLA-DQB1,CD300A,HLX,HMGB1,IHH,IL2RA,IL4,IL10,LGALS3,EPCAM,TIGIT,PAWR,PLG,PPARA,ZNF703,SWAP70,SPN,VSIR,TNFAIP3,VEGFA,DUSP22,PELI1
GO: Biological Process	GO:0048634	regulation of muscle organ development	0.000256	0.003867	39	127	NLN,MKL2,ADRB1,ADRB2,WISP1,BMP2,CAPN3,CTDP1,CDK1,AKAP6,CREB1,NKX2-5,CXADR,BOC,HDAC9,HDAC4,FBXO22,CDON,LEF1,FGFR2,UQCC2,GATA4,GATA6,SIX4,RBPJ,MYOCD,IL6,MEF2C,MYOG,NCAM1,PRICKLE1,RBFOX1,PTEN,TBX1,TCF7L2,TGFBR2,TP73,CYP26B1,JPH2
GO: Biological Process	GO:0045980	negative regulation of nucleotide metabolic process	0.0002577	0.003886	25	70	CCR2,ADRA2A,APLP1,APOC3,IER3,ENTPD1,CDA,AKAP6,GABBR2,HDAC4,DRD3,LPAR1,MLXIPL,PPARGC1A,GRM2,GRM3,MTNR1B,MYOG,NPR3,OPRM1,EGLN1,PPARA,PRKCA,PID1,SSTR4
GO: Biological Process	GO:0002027	regulation of heart rate	0.0002623	0.003951	32	98	ADA,ADRA1B,ADRB1,ANK2,CACNA1D,CACNA1E,CALM1,CALM2,CAMK2D,CASQ2,CAV1,DSG2,DSP,EDN2,EDN3,EPAS1,IRX5,GJA5,KCNA5,MC3R,MDM2,PDE4D,PLN,TRPM4,RYR2,SCN2B,SCN5A,SLC1A1,SLC8A1,SREBF1,POPDC2,TPM1
GO: Biological Process	GO:0050954	sensory perception of mechanical stimulus	0.0002658	0.003996	53	188	ASIC2,FZD4,AQP4,SLC17A8,ATP2B2,CACNA1D,CDH1,NIPBL,HOMER2,COL1A1,COL2A1,COL4A3,LHFPL5,RIPOR2,LRIG2,SPRY2,ADGRV1,SRRM4,GJB3,GRIN2A,GRIN2B,KPTN,HOXA1,HTR2A,IGF1,IL18,KCNMA1,KIT,CLIC5,MYC,MYO1A,NDUFB9,PAWR,ATP8B1,SOBP,ANO1,RPL38,CHRNA9,FBXO11,CHD7,SLC1A3,PIEZO2,SOX2,CDH23,TBX1,TH,TJP1,TUB,USH2A,WFS1,OTOR,NAV2,CEMIP
GO: Biological Process	GO:0019218	regulation of steroid metabolic process	0.0002665	0.003996	31	94	AGTR1,APOA1,APOA4,APOB,PDE8B,BMP2,CSHL1,CYP17A1,CYP27B1,DAB2,NR1H4,GAL,EPHX2,FGF1,NR5A1,GFI1,PPARGC1A,DGAT2,FOXA2,IGF1,IGF1R,INSIG1,KCNMA1,LEP,UGT1A1,PROX1,REST,SERPINA12,SCP2,SREBF1,LMF1
GO: Biological Process	GO:0048709	oligodendrocyte differentiation	0.0002665	0.003996	31	94	MYRF,QKI,TENM4,DLX1,DRD3,LPAR1,TSPAN2,TNFRSF21,GLI3,GSN,LINGO1,ID2,ID4,SLC45A3,NTRK2,OTX2,ENPP2,PPARG,PTEN,PTPRA,PTPRZ1,SLC8A3,SOX5,SOX9,SOX11,CNTN2,TCF7L2,DICER1,NKX2-1,TP73,CXCR4
GO: Biological Process	GO:0034103	regulation of tissue remodeling	0.0002685	0.004022	27	78	ABR,AHSG,BCR,INPP4B,CA2,SYT7,CD38,CSF1R,CYP19A1,S1PR1,EGFR,SUCO,PPARGC1B,FSHB,UBASH3B,IL18,INPP5D,LEP,LEPR,TMEM64,SIGLEC15,SFRP1,SRC,SYK,TNFAIP3,VEGFA,DCSTAMP
GO: Biological Process	GO:0009187	cyclic nucleotide metabolic process	0.0002719	0.004067	57	206	ACR,ADCY1,CCR2,ADORA2A,ADRA2A,ADRB1,ADRB2,ADRB3,GPR65,APLP1,AQP1,PDE8B,PDE5A,ATP2B2,CALM1,CALM2,CHGA,AKAP6,GABBR2,CRHR1,AKAP12,DRD3,LPAR1,RAMP1,NPHP3,PDE7B,GHRH,GLP1R,GNAL,GNAS,GNG7,GRM2,GRM3,GUCY2C,MC2R,MC3R,MTNR1B,NOS1,NOS2,ADGRD1,NPR3,OPRM1,PDE1A,PDE3A,PDE4B,PDE4D,PDE8A,EGLN1,PRKCA,RCVRN,SCTR,SSTR4,THBS1,VEGFA,VIPR2,WFS1,WNT5A
GO: Biological Process	GO:0045124	regulation of bone resorption	0.0002728	0.004074	18	44	AHSG,CA2,CD38,CSF1R,CYP19A1,S1PR1,EGFR,PPARGC1B,FSHB,UBASH3B,INPP5D,TMEM64,SIGLEC15,SRC,SYK,TNFAIP3,VEGFA,DCSTAMP
GO: Biological Process	GO:0015696	ammonium transport	0.000277	0.004131	37	119	ABAT,ACACB,ADA,ADORA2A,SLC44A5,AQP1,CACNA1A,ENTPD1,CHRNA4,CPT1A,CSF2,DRD3,RHCG,CD300A,HTR2A,KCNA2,LGALS3,SLC44A3,NAT8L,NOS1,PCP4,SLC38A2,PRKAA2,PRKCB,PSEN1,RHAG,SMPD3,SLC6A2,SLC6A4,SLC18A1,SLC22A1,SLC22A3,SLC22A5,SYK,SLC44A4,YWHAZ,RHBG
GO: Biological Process	GO:0051250	negative regulation of lymphocyte activation	0.0002794	0.004161	41	136	ADORA2A,MAD1L1,PDE5A,TNFRSF14,BCL6,PRDM1,TNFSF18,CD44,CD74,SOCS6,FBXO7,CTLA4,DTX1,GAL,FOXJ1,TNFRSF21,GLI3,HLA-DQB1,CD300A,HLX,HMGB1,ID2,IHH,IL2RA,IL4,IL10,INPP5D,LGALS3,TIGIT,PAWR,PKN1,BANK1,SFRP1,SOX11,SPN,SAMSN1,VSIR,TNFRSF13B,TNFAIP3,DUSP22,PELI1
GO: Biological Process	GO:0045619	regulation of lymphocyte differentiation	0.0002827	0.004204	47	162	ADA,CCR2,BCL6,PRDM1,TNFSF18,CAMK4,CD2,CD28,CD44,CD74,CD83,FBXO7,CCR7,CTLA4,DTX1,RASGRP1,IKZF1,FANCA,FOXJ1,CARD11,GAS6,GATA3,GLI2,GLI3,ADRM1,NFAM1,HLX,HMGB1,ID2,IHH,IL2RA,IL4,IL6,IL15RA,INPP5D,IRF4,MYB,PRKCZ,PTPRC,IKZF3,SFRP1,SOS1,SYK,DICER1,TGFBR2,CYP26B1,ZBTB16
GO: Biological Process	GO:1904018	positive regulation of vasculature development	0.0002842	0.004222	44	149	CCR2,AQP1,RHOB,SPHK1,BTG1,CAMP,RUNX1,CMA1,CCR3,RAPGEF2,CX3CR1,CYBB,HDAC9,CYP1B1,ETS1,ANGPT4,FGF1,FOXC2,FLT1,CIB1,GATA2,GATA4,GATA6,HMGB1,MYOCD,CXCR2,ITGB2,KDR,KIT,LGALS3,PDCL3,PRKCA,PRKCB,PRKD1,VASH2,TMEM100,ZC3H12A,PDGFD,SASH1,TGFBR2,THBS1,DDAH1,VEGFA,WNT5A
GO: Biological Process	GO:0010880	regulation of release of sequestered calcium ion into cytosol by sarcoplasmic reticulum	0.0002851	0.004229	13	27	ANK2,CALM1,CALM2,CAMK2D,CASQ2,AKAP6,GSTM2,DHRS7C,PDE4D,PLN,RYR2,CHD7,SLC8A1
GO: Biological Process	GO:0006520	cellular amino acid metabolic process	0.0002953	0.004374	99	402	ABAT,ACAT1,AARS2,AHCY,APC,ARG1,ARG2,ART4,ASNS,ASS1,ATP2B4,BCAT1,UROC1,BHMT,BPHL,CACNA1A,KYAT1,CKMT2,MTHFD1L,PARS2,EARS2,DARS,DCT,DDC,PSMD6,GFPT2,NR1H4,DNMT3B,DPYS,FARSB,SEPSECS,SLC25A15,PIPOX,ATG7,MTHFS,AZIN1,GATA3,GCH1,ALDH1L1,FTCD,GNMT,GHR,GCLC,GCLM,GLDC,GLS,GPT2,GOT1,GOT2,HGD,HNF4A,HPD,MAT1A,MSRA,MTHFD1,NARS,NOS1,NOS2,AMDHD1,ODC1,OGDH,MRPL39,PAH,PEPD,GATB,PADI1,PSAT1,EGLN1,PPA1,NMNAT3,PSMA6,PS…
GO: Biological Process	GO:0031669	cellular response to nutrient levels	0.000301	0.004452	51	180	AOC1,FZD1,ALB,ASNS,ATF3,ATP2B1,SPHK1,CAV1,CCNE1,CDKN2B,EIF2AK3,COL1A1,CYP27B1,DAP,FBXO22,NR1H4,FOXO1,ATG7,GAS6,MAP1LC3A,GCN1,SLC38A3,FOXA2,FOXA3,TNC,INHBB,JUN,KCNB1,LEP,LTC4S,MAX,MDM2,PAWR,PCK1,PDK2,SLC38A2,PIK3C3,PPARG,PRKAA2,PTN,ZC3H12A,SFRP1,SLC2A1,CPEB4,SRD5A1,SREBF1,RRAGC,TCF7L2,GABARAPL1,UPP1,NPRL3
GO: Biological Process	GO:1901861	regulation of muscle tissue development	0.000306	0.004515	39	128	NLN,MKL2,ADRB1,ADRB2,WISP1,BMP2,CAPN3,CTDP1,CDK1,AKAP6,CREB1,NKX2-5,CXADR,BOC,HDAC9,HDAC4,FBXO22,CDON,LEF1,FGFR2,UQCC2,GATA4,GATA6,SIX4,PPARGC1A,RBPJ,MYOCD,MEF2C,MYOG,NCAM1,PRICKLE1,RBFOX1,PTEN,TBX1,TCF7L2,TGFBR2,TP73,CYP26B1,JPH2
GO: Biological Process	GO:0060173	limb development	0.0003065	0.004515	53	189	TP63,BAK1,BMP7,NIPBL,COL2A1,TBX4,PKDCC,CHST11,BCL2L11,EN1,LEF1,FBN2,FGF4,FGFR2,PRRX2,SALL3,GJA5,GLI2,GLI3,GNAQ,GNAS,RNF165,IHH,ITGA6,ITGB4,SCX,LMX1B,MBNL1,ROR2,PBX1,PCSK5,PITX1,PLXNA2,PRRX1,PSEN1,GRHL2,SALL1,FMN1,FRAS1,CHD7,IFT122,SOX4,SOX9,SOX11,TBX3,HNF1A,DICER1,CYP26B1,WNT5A,WNT7A,WNT9A,ZBTB16,SALL4
GO: Biological Process	GO:0048736	appendage development	0.0003065	0.004515	53	189	TP63,BAK1,BMP7,NIPBL,COL2A1,TBX4,PKDCC,CHST11,BCL2L11,EN1,LEF1,FBN2,FGF4,FGFR2,PRRX2,SALL3,GJA5,GLI2,GLI3,GNAQ,GNAS,RNF165,IHH,ITGA6,ITGB4,SCX,LMX1B,MBNL1,ROR2,PBX1,PCSK5,PITX1,PLXNA2,PRRX1,PSEN1,GRHL2,SALL1,FMN1,FRAS1,CHD7,IFT122,SOX4,SOX9,SOX11,TBX3,HNF1A,DICER1,CYP26B1,WNT5A,WNT7A,WNT9A,ZBTB16,SALL4
GO: Biological Process	GO:0048875	chemical homeostasis within a tissue	0.0003103	0.004554	9	15	ADGRF5,HOMER2,HOMER1,EPAS1,FGF7,KDR,PLA2G4A,LPCAT1,VEGFA
GO: Biological Process	GO:0050746	regulation of lipoprotein metabolic process	0.0003103	0.004554	9	15	HHATL,APOA4,APOD,DGAT2,LEP,SVIP,PON1,RAB3GAP1,ANGPTL8
GO: Biological Process	GO:0055008	cardiac muscle tissue morphogenesis	0.0003104	0.004554	23	63	HEG1,ANGPT1,TCAP,BMP2,HAND1,NKX2-5,DSP,S1PR1,FGFR2,FOXC2,ANKRD1,RBPJ,SMAD7,MYL2,EGLN1,PROX1,RXRA,RYR2,CHD7,HEY1,TPM1,TTN,WNT5A
GO: Biological Process	GO:0014065	phosphatidylinositol 3-kinase signaling	0.000311	0.004556	48	167	NYAP2,ANGPT1,FGF17,IER3,CAT,CD28,KLF4,KL,NRG2,TRAT1,RASGRP1,EGFR,F2,F2R,F2RL1,WNT16,FGF1,FGF4,FGF7,FGFR2,FLT1,GATA3,GH1,HCLS1,HTR2A,IGF1,IGF1R,KDR,KIT,LEP,PIK3AP1,NTRK2,PIK3CG,PIP4K2A,PPP2R5C,DAB2IP,PTEN,SERPINA12,PREX2,PDGFD,MYO16,SOX9,NRG4,TGFB2,PIK3R5,TSC2,PIK3IP1,VAV1
GO: Biological Process	GO:0031000	response to caffeine	0.000314	0.004587	12	24	ADORA2A,CASQ2,DNMT3B,PPARGC1A,GNAL,GSTM2,IGF1,IL6,PPARG,PRKAA2,RYR2,SLC8A1
GO: Biological Process	GO:0061082	myeloid leukocyte cytokine production	0.000314	0.004587	12	24	BCL6,BCL10,CAMK4,CD36,CD74,CHGA,GPRC5B,GAS6,KIT,TGFB2,TGFB3,WNT5A
GO: Biological Process	GO:0045453	bone resorption	0.0003226	0.004707	24	67	ADRB2,AHSG,CA2,CD38,RAB3D,CSF1R,CTSK,CYP19A1,S1PR1,EGFR,PPARGC1B,FSHB,UBASH3B,IHH,INPP5D,TMEM64,SIGLEC15,PTH1R,SRC,SYK,HNF1A,TNFAIP3,VEGFA,DCSTAMP
GO: Biological Process	GO:0007229	integrin-mediated signaling pathway	0.0003291	0.004791	31	95	CUL3,APOA1,DST,CD47,CDH17,BCAR1,CTGF,DAB2,EMP2,FBLN1,VAV3,FUT8,FERMT2,HCK,ITGA6,ITGA4,ITGA9,ITGAM,ITGB2,ITGB4,ITGB6,ITGB8,ADAM11,NEDD9,PLEK,PRKD1,ITGA11,SRC,SYK,TXK,VAV1
GO: Biological Process	GO:1902532	negative regulation of intracellular signal transduction	0.0003304	0.004791	117	490	TRIM59,ADRA1B,C1QTNF3,AMBP,CUL3,LEMD2,APC,CASTOR2,RHOH,SOCS1,ATF3,ATP2B4,BCL6,SYNGAP1,BMP7,CALM1,CALM2,CASQ2,CAV1,CD44,CD74,IL1RL1,SOCS6,KLF4,LITAF,TKFC,RASSF2,DAB1,DAB2,MAGI2,G3BP2,NR1H4,DRD3,BCL2L10,DUSP2,DUSP4,DUSP7,DUSP9,SPRY2,ESR1,TBC1D7,F2RL1,DACT1,FBLN1,FOXO1,CIB1,OLFM4,MBIP,HSPH1,PDCD4,GP1BA,RAPGEF1,GSTM2,PTPN5,AJUBA,CD300A,HNF4A,TNFAIP8L1,IGF1,IGF1R,IL10,ING2,INPPL1,ITPR1,MDM2,PODN,TRIM4…
GO: Biological Process	GO:0001825	blastocyst formation	0.0003313	0.004791	17	41	ADA,EOMES,CUL3,CDH1,CDX2,HAND1,ESRRB,CITED2,FOXD3,RRP7A,POU5F1,TET1,PRDM14,HNF1B,TFAP2C,TJP1,RPL7L1
GO: Biological Process	GO:0045823	positive regulation of heart contraction	0.0003313	0.004791	17	41	ADA,ADRA1B,ADRB1,ADRB2,CHGA,NKX2-5,CTGF,EDN2,EDN3,GLP1R,PDE4D,TRPM4,RYR2,SCN5A,SLC1A1,TGFB2,TPM1
GO: Biological Process	GO:1904590	negative regulation of protein import	0.0003313	0.004791	25	71	AXIN2,FZD1,C1QTNF3,DYRK2,ANGPT1,APOD,BMP7,CD36,LITAF,WWTR1,G3BP2,SUFU,GAS6,HNF4A,IL10,MXI1,TONSL,PKD1,MDFIC,PPM1A,DAB2IP,ZC3H12A,PBLD,FBXW11,AKAP1
GO: Biological Process	GO:0042308	negative regulation of protein import into nucleus	0.0003313	0.004791	25	71	AXIN2,FZD1,C1QTNF3,DYRK2,ANGPT1,APOD,BMP7,CD36,LITAF,WWTR1,G3BP2,SUFU,GAS6,HNF4A,IL10,MXI1,TONSL,PKD1,MDFIC,PPM1A,DAB2IP,ZC3H12A,PBLD,FBXW11,AKAP1
GO: Biological Process	GO:0031668	cellular response to extracellular stimulus	0.0003327	0.004791	58	212	AOC1,FZD1,ALB,ALDOB,ASGR1,ASNS,ATF3,ATP2B1,SPHK1,CAV1,CCNE1,CDKN2B,EIF2AK3,COL1A1,KIF26A,CYP27B1,DAP,FBXO22,NR1H4,FOXO1,ATG7,GAS6,MAP1LC3A,GCN1,SLC38A3,FOXA2,FOXA3,TNC,MYOCD,INHBB,ITGA6,JUN,KCNB1,LEP,LTC4S,MAX,MDM2,PAWR,PCK1,PDK2,SLC38A2,PIK3C3,PPARG,PRKAA2,PTN,ZC3H12A,SFRP1,SIPA1,SLC1A2,SLC2A1,CPEB4,SRD5A1,SREBF1,RRAGC,TCF7L2,GABARAPL1,UPP1,NPRL3
GO: Biological Process	GO:0048017	inositol lipid-mediated signaling	0.0003327	0.004791	58	212	NYAP2,ANGPT1,TNRC6C,FGF17,IER3,CAT,CD28,KLF4,KL,NRG2,CSF1R,TRAT1,RASGRP1,EGFR,F2,F2R,F2RL1,WNT16,FGF1,FGF4,FGF7,FGFR2,FLT1,GATA3,GH1,GSN,HCLS1,HTR2A,IGF1,IGF1R,KDR,KIT,LEP,PIK3AP1,NGF,NPR3,NTRK2,PIRT,PIK3C3,PIK3CG,PIP4K2A,PLD1,PPP2R5C,DAB2IP,PTEN,SERPINA12,PREX2,PDGFD,MYO16,SOX9,NRG4,TNRC6B,NCS1,TGFB2,PIK3R5,TSC2,PIK3IP1,VAV1
GO: Biological Process	GO:0051209	release of sequestered calcium ion into cytosol	0.0003328	0.004791	37	120	ANK2,BDKRB1,CALM1,CALM2,CAMK2D,CAPN3,CASQ2,CCR7,AKAP6,F2,F2R,JPH4,GLP1R,GSTM2,UBASH3B,HTR2A,IL13,ITPR1,ITPR2,DHRS7C,MYO5A,NGF,NOS1,PDE4D,PLCG2,PLN,PRKD1,PTPRC,RYR2,CHD7,SLC8A1,TPCN2,TGFB2,THY1,JPH2,CEMIP,JPH3
GO: Biological Process	GO:0051283	negative regulation of sequestering of calcium ion	0.0003328	0.004791	37	120	ANK2,BDKRB1,CALM1,CALM2,CAMK2D,CAPN3,CASQ2,CCR7,AKAP6,F2,F2R,JPH4,GLP1R,GSTM2,UBASH3B,HTR2A,IL13,ITPR1,ITPR2,DHRS7C,MYO5A,NGF,NOS1,PDE4D,PLCG2,PLN,PRKD1,PTPRC,RYR2,CHD7,SLC8A1,TPCN2,TGFB2,THY1,JPH2,CEMIP,JPH3
GO: Biological Process	GO:0060219	camera-type eye photoreceptor cell differentiation	0.0003335	0.004795	11	21	TTC8,PROM1,DSCAM,GNAT2,IHH,SDK2,AHI1,CASZ1,PTN,SOX9,THY1
GO: Biological Process	GO:0051279	regulation of release of sequestered calcium ion into cytosol	0.0003381	0.004854	29	87	ANK2,BDKRB1,CALM1,CALM2,CAMK2D,CAPN3,CASQ2,AKAP6,F2,F2R,JPH4,GSTM2,UBASH3B,IL13,DHRS7C,MYO5A,NGF,NOS1,PDE4D,PLN,PRKD1,RYR2,CHD7,SLC8A1,TGFB2,THY1,JPH2,CEMIP,JPH3
GO: Biological Process	GO:0072078	nephron tubule morphogenesis	0.0003397	0.004857	27	79	AGTR1,BMP2,CD44,HS2ST1,CITED2,FGF1,SIX2,GATA3,SIX4,GLI3,LHX1,MYC,PAX2,PBX1,PKD1,IRX3,IRX1,AHI1,KIF26B,SALL1,FMN1,SOX9,HNF1B,VEGFA,WNT11,CTNNBIP1,PAX8
GO: Biological Process	GO:0021536	diencephalon development	0.00034	0.004857	28	83	NRP2,BMP2,TBX19,CDH1,CREB1,ZEB2,LEF1,ETS1,GATA2,GBX2,GHRH,GLI2,RBPJ,KCNC1,NCAM1,OGDH,OTX2,PITX1,PTN,SALL1,GSX1,SLC6A4,RAB3GAP1,SOX2,SRD5A1,TCF7L2,NKX2-1,WNT5A
GO: Biological Process	GO:0048661	positive regulation of smooth muscle cell proliferation	0.00034	0.004857	28	83	WISP1,CAMK2D,CDH13,HDAC4,S1PR1,EGFR,ABCC4,FGFR2,FLT1,FOXP1,PPARGC1A,GNAQ,ID2,IGF1,IGF1R,RBPJ,IL6,IL13,IL18,JUN,MDM2,MYC,SERPINF2,PRKCA,PDGFD,STAT1,TGFBR2,VEGFA
GO: Biological Process	GO:0016331	morphogenesis of embryonic epithelium	0.0003403	0.004857	49	172	FZD1,SHROOM3,APAF1,TRIM71,TP63,GRHL3,BMP7,BCL10,HAND1,HECTD1,MTHFD1L,KIF20B,HS2ST1,ZEB2,CITED2,WNT16,FGFR2,NPHP3,SUFU,GATA3,SIX4,GLI2,ZIC5,MTHFD1,PRICKLE1,OPA1,PAX2,IRX3,IRX1,GRHL2,SALL1,SFRP1,IFT122,SOX4,SOX9,SOX11,SPINT1,ST14,SULF1,COBL,TBXT,HNF1B,TGIF1,SCRIB,TSC2,WNT5A,RGMA,PAX8,SALL4
GO: Biological Process	GO:0014075	response to amine	0.0003405	0.004857	20	52	ADORA2A,ADRA1B,ARG1,ASS1,SPHK1,CALM1,CALM2,CDK1,CNR2,CTSB,HDAC9,DBH,DRD3,GNAL,GRIN2A,PTPN5,KCNC1,OXTR,PPP3CA,TH
GO: Biological Process	GO:0050678	regulation of epithelial cell proliferation	0.0003449	0.004913	82	323	FZD7,IFT80,ANGPT1,APC,ARG1,TP63,CCND1,NRP2,BMP2,KLF9,CAV1,CAV2,RUNX3,CDH1,CDH3,CDH13,CDKN1C,CDKN2B,CCR3,CPB2,CXADR,DAB2,EGFR,ESR1,ETV4,FGF1,FGF7,FGFR2,GATA3,SIX4,TWIST2,GRN,HMGB2,IGF1,IHH,IL6,JUN,KDR,LEP,CD109,MEF2C,MYC,PAX2,PDCL3,PLAU,IQGAP3,EPB41L4B,PRKCA,PRKD1,PROX1,DAB2IP,PTEN,PTN,RAP1GAP,VASH2,FBXW7,RREB1,ESRP2,SCN5A,ZNF703,SFRP1,IFT122,SOX2,SOX9,SOX11,PBLD,STAT1,SULF2,SULF1,TBX1,TCF7L2,TGFB…
GO: Biological Process	GO:0002694	regulation of leukocyte activation	0.0003454	0.004913	121	510	ABR,ADA,ADK,CCR2,ADORA2A,MAD1L1,AHR,PLA2G10,ADGRF5,GPAM,PDE5A,SLAMF7,TNFRSF14,FADD,BCL6,BCR,PRDM1,BCL10,TNFSF18,CAMK4,CAV1,CD2,CD3E,CD247,CD4,CD28,CD38,CD44,CD47,CD74,IL1RL1,SOCS6,CD83,SELENOK,FBXO7,CCR7,CNR2,CRHR1,CTLA4,DPP4,DTX1,GAL,RASGRP1,SPACA3,IKZF1,F2RL1,FANCA,VAV3,FOXJ1,TNFSF13B,CARD11,HSPH1,GAS6,GATA2,GATA3,TNFRSF21,GLI2,GLI3,ADRM1,NFAM1,GSN,HLA-DQB1,CD300A,HLX,HMGB1,ID2,IGF1,IGFBP2,IGHE…
GO: Biological Process	GO:0051056	regulation of small GTPase mediated signal transduction	0.0003479	0.004941	76	295	ABR,FRMD7,PLEKHG1,ADRA1B,ARHGAP31,ARHGAP20,PREX1,CUL3,ALS2,APOA1,APOC3,DENND1A,RHOB,RHOH,BCL6,BCR,SYNGAP1,MMD2,KALRN,CAMK2D,ARHGEF1,DGKI,CHN2,RHOU,ARHGAP22,ARHGAP29,PLEKHG3,SIPA1L1,ARHGEF3,DEPDC7,TIAM2,SRGAP3,ARHGAP44,IQSEC1,CDON,LPAR1,RASGRP1,FAM13A,FARP1,SPRY2,F2R,F2RL1,SYDE2,VAV3,PSD2,SH2B2,RAPGEF1,SYDE1,IGF1,ARHGAP42,NGFR,ALS2CL,RHOF,DAB2IP,ARHGEF38,RAP1GAP,ARHGAP28,SIPA1,PREX2,TRIM67,DEPDC1B…
GO: Biological Process	GO:0046683	response to organophosphorus	0.0003526	0.005002	43	146	AANAT,AHR,ALDOB,AQP1,AQP9,ASS1,BRAF,SPHK1,AKAP7,COL1A1,AKAP6,RAPGEF2,CYP17A1,CYP27B1,DNTT,SLC26A3,LPAR1,PPARGC1B,RAPGEF1,HNF4A,ITPR1,ITPR2,JUN,KCNJ11,MAT2A,NDUFS4,P2RX4,PDE3A,PDE4D,PIK3CG,PLCG2,PTEN,SELL,SLC6A4,SLC8A1,SLC8A3,SRD5A1,SREBF1,STAT1,THBD,P2RY12,PANX1,AKAP1
GO: Biological Process	GO:0006469	negative regulation of protein kinase activity	0.0003585	0.005078	66	249	ADORA2A,AHSG,CUL3,APC,ZFYVE28,SOCS1,BMP7,CAV1,CDKN1C,CDKN2B,SOCS6,FBXO7,WWTR1,H2AFY,PPM1F,GADD45A,DUSP2,DUSP4,DUSP7,DUSP9,TRIB1,SPRY2,CIB1,MBIP,PDCD4,GADD45G,GNAQ,GP1BA,PTPN5,UBASH3B,CD300A,IGF1R,MYOCD,IL6,INPPL1,TRIB2,PODN,NELL1,PCP4,DUSP26,PRKAR2B,PRKCA,PKN1,DAB2IP,PSEN1,PTEN,PTPRC,PRKRIP1,RGS4,CAMK2N1,SFRP1,PPM1E,CDK5RAP3,SORL1,LRRC4,SRCIN1,THY1,DUSP16,TNFAIP3,TP73,TSC2,SMYD3,YWHAG,RTN4R,DUSP2…
GO: Biological Process	GO:0072089	stem cell proliferation	0.0003615	0.005114	48	168	NCOA3,TRIM71,TP63,NUMB,BMP2,BMP7,ARTN,RUNX1,CSHL1,CX3CR1,DCT,LEF1,FBLN1,FGF4,FGF7,FGFR2,PRRX2,SIX2,GLI3,HMGB2,ID4,IHH,KDR,EPCAM,DPPA2,MYC,NFATC1,NGF,OVOL1,PRRX1,RNF43,PTN,PTPRC,CTC1,ZNF335,SOX2,SOX5,SOX9,SOX11,STAT1,TBX1,TBX3,TGFBR2,VEGFA,WNT5A,WNT11,CTNNBIP1,HMGA2
GO: Biological Process	GO:0048593	camera-type eye morphogenesis	0.0003645	0.005143	39	129	TTC8,AQP1,BAK1,PROM1,BMP7,TSKU,CDON,DSCAM,EPHB1,IRX5,IKZF1,CITED2,WNT16,FLT1,GLI3,GNAT2,IHH,KDR,LHX1,MEIS1,PAX2,SDK2,FAT3,PROX1,AHI1,CASZ1,PTN,IFT122,SOX2,SOX9,SOX11,TH,THY1,VEGFA,VHL,WNT5A,WNT9A,CRB2,FZD5
GO: Biological Process	GO:0042476	odontogenesis	0.0003645	0.005143	39	129	ACVR2B,AXIN2,SLC24A4,APC,AQP1,AQP6,TP63,BMP2,BMP7,CA2,HAND1,COL1A1,COL1A2,CSF3R,DLX1,BCL2L11,LEF1,FGF4,FGFR2,FOXO1,GLI2,GLI3,TNC,ITGA6,ITGB4,MYO5A,NGFR,PAX9,PPARA,SCN5A,SP6,WNT10A,TBX1,TCF7L2,DICER1,TGFB2,TGFB3,BCL11B,FAM20C
GO: Biological Process	GO:0060541	respiratory system development	0.0003762	0.005302	67	254	ACVR2B,ADA,FZD1,HEG1,ARG1,ASS1,NUMB,DNAAF1,DLG5,HS6ST1,TBX4,PKDCC,CREB1,CSHL1,CTGF,ADAMTSL2,EDN2,LEF1,EPAS1,SPRY2,SPEG,BASP1,FGF1,FGF7,FGFR2,FOXJ1,NPHP3,GATA4,GATA6,SIX4,INSC,GLI2,GLI3,HMGB1,FOXA2,HNRNPK,TNC,IGF1,RBPJ,MYOCD,IL13,KDR,SMAD2,DPPA2,PKD1,PROX1,LAMA1,PTN,ANO1,FBXW7,GRHL2,ESRP2,CHD7,SOX2,SOX9,SOX11,SREBF1,DICER1,TGFB3,TGFBR2,NKX2-1,AARD,VEGFA,FNDC3B,WNT5A,WNT11,KCNAB1
GO: Biological Process	GO:0032526	response to retinoic acid	0.0003815	0.005362	38	125	FZD4,FZD7,AQP1,BRINP2,RUNX1,CD38,KLF4,COL1A1,CYP17A1,GATA4,HOXA1,HSD17B2,TNC,IGFBP2,LEP,MEF2C,ACER2,MYOG,NTRK3,PAX2,POU5F1,PPARG,RNF2,RXRA,ADNP2,SLC6A4,SOX2,SOX9,SP100,SETX,SREBF1,TBXT,TBX1,TEAD1,CYP26B1,WNT5A,WNT11,WNT9A
GO: Biological Process	GO:0016202	regulation of striated muscle tissue development	0.0003815	0.005362	38	125	NLN,MKL2,ADRB1,ADRB2,WISP1,BMP2,CAPN3,CTDP1,CDK1,AKAP6,CREB1,NKX2-5,CXADR,BOC,HDAC9,HDAC4,FBXO22,CDON,LEF1,FGFR2,UQCC2,GATA4,GATA6,SIX4,RBPJ,MYOCD,MEF2C,MYOG,NCAM1,PRICKLE1,RBFOX1,PTEN,TBX1,TCF7L2,TGFBR2,TP73,CYP26B1,JPH2
GO: Biological Process	GO:0048640	negative regulation of developmental growth	0.0003835	0.005383	33	104	CCR2,ADRB1,ADRB2,ADRB3,SEMA6A,STC2,CTDP1,CGA,NTN1,AATK,CXADR,SEMA3E,GAL,SEMA6C,GNAS,NKD1,BCL11A,LGMN,PTEN,WWC2,SEMA6D,ATXN2,SFRP1,ANKRD26,SLC6A4,SLIT1,WWC1,TCF7L2,TGFBR2,TP73,WNT5A,RTN4R,RGMA
GO: Biological Process	GO:0015837	amine transport	0.0003945	0.005531	32	100	ABAT,ADORA2A,ADRA2A,AQP9,ARG1,ARG2,CACNA1A,ENTPD1,CHGA,CHRNA4,CRHR1,SLC32A1,DDC,DRD3,RHCG,SLC38A3,GRIN2B,HTR2A,KCNA2,KCNB1,LEP,NAT8L,OXTR,PCP4,PRKCB,SLC6A1,RAB3GAP1,SLC15A1,SLC18A1,TH,TRH,P2RY12
GO: Biological Process	GO:0051282	regulation of sequestering of calcium ion	0.0003985	0.00558	37	121	ANK2,BDKRB1,CALM1,CALM2,CAMK2D,CAPN3,CASQ2,CCR7,AKAP6,F2,F2R,JPH4,GLP1R,GSTM2,UBASH3B,HTR2A,IL13,ITPR1,ITPR2,DHRS7C,MYO5A,NGF,NOS1,PDE4D,PLCG2,PLN,PRKD1,PTPRC,RYR2,CHD7,SLC8A1,TPCN2,TGFB2,THY1,JPH2,CEMIP,JPH3
GO: Biological Process	GO:0048713	regulation of oligodendrocyte differentiation	0.0004005	0.005594	16	38	QKI,TENM4,DLX1,DRD3,TNFRSF21,LINGO1,ID2,ID4,SLC45A3,ENPP2,PPARG,PTPRA,TCF7L2,DICER1,TP73,CXCR4
GO: Biological Process	GO:0030501	positive regulation of bone mineralization	0.0004005	0.005594	16	38	ACVR1,ACVR2B,ADRB2,BMP2,BMP7,KL,PKDCC,FBN2,TMEM119,MEF2C,NELL1,PLA2G4A,SLC8A1,TGFB3,FAM20C,ANO6
GO: Biological Process	GO:0044706	multi-multicellular organism process	0.0004039	0.005633	66	250	ACR,ADRA2A,ADRB2,AMBP,ARG1,STC2,PRDM1,SPHK1,KLF9,DDR1,CD38,CDH1,ACOD1,CRHR1,CTSB,CYP1A1,CYP27B1,DSG2,TRIM28,EMP2,ESR1,ETS1,CITED2,FBLN1,POLR1B,FKBP4,FSHB,CORIN,GC,GHSR,GIP,GNAS,SLC38A3,GRN,H3F3A,HPGD,IGF1,IGFBP2,IHH,IL4,ITGB4,LEP,MAPT,CLIC5,NOS1,OXTR,PAPPA,PCSK5,SLC38A2,TFCP2L1,PLA2G4A,PLAU,PZP,RXRA,UBE2Q1,SLC6A4,SLC19A1,PRDM14,TBXT,TGFB3,TGFBR2,THBD,KPNA6,UMPS,APOL2,STOX2
GO: Biological Process	GO:1903708	positive regulation of hemopoiesis	0.0004053	0.005645	53	191	ADA,CCR2,GFI1B,FADD,PRDM1,CA2,RUNX1,CD74,CD83,CCR7,CREB1,CSF1R,RASGRP1,LEF1,TRIB1,ETS1,IKZF1,FLT1,PPARGC1B,RAB7B,GAS6,GATA1,GATA2,GATA3,GLI2,GLI3,GNAS,HCLS1,HLX,HMGB1,HMGB2,ID2,IHH,IL2RA,IL4,IL6,IL15RA,INPP5D,JUN,LEP,LGALS3,MYB,TMEM64,PRKCA,PRKCZ,PTPRC,RCOR1,SYK,TGFBR2,ZBTB16,DCSTAMP,CTNNBIP1,GPR68
GO: Biological Process	GO:0048015	phosphatidylinositol-mediated signaling	0.0004059	0.005647	57	209	NYAP2,ANGPT1,TNRC6C,FGF17,IER3,CAT,CD28,KLF4,KL,NRG2,CSF1R,TRAT1,RASGRP1,EGFR,F2,F2R,F2RL1,WNT16,FGF1,FGF4,FGF7,FGFR2,FLT1,GATA3,GH1,GSN,HCLS1,HTR2A,IGF1,IGF1R,KDR,KIT,LEP,PIK3AP1,NGF,NPR3,NTRK2,PIRT,PIK3C3,PIK3CG,PIP4K2A,PPP2R5C,DAB2IP,PTEN,SERPINA12,PREX2,PDGFD,MYO16,SOX9,NRG4,TNRC6B,NCS1,TGFB2,PIK3R5,TSC2,PIK3IP1,VAV1
GO: Biological Process	GO:0034329	cell junction assembly	0.0004068	0.005651	55	200	ACTN1,ACTN2,HEG1,ANK2,APC,APOD,DST,WHAMM,CAV1,CLDN1,CDH1,CDH5,DLG5,CLDN3,PPM1F,RAPGEF2,NR1H4,PATJ,CTTN,FN1,PARD6B,GJA5,GJB1,FERMT2,RAPGEF1,AJUBA,FBF1,ITGA6,ITGB4,KDR,LAMB3,LAMC2,SMAD7,ENPP2,PRKCA,PRKCI,PTEN,PTPRO,GRHL2,FMN1,ZNF703,SFRP1,OCLN,SRC,NFASC,EPB41L3,THBS1,THY1,TJP1,PARD3,TNS1,VEGFA,WNT11,FZD5,PHLDB2
GO: Biological Process	GO:0008203	cholesterol metabolic process	0.0004119	0.005714	40	134	ACLY,OSBPL1A,OSBPL5,APLP2,APOA1,APOA4,APOB,MBTPS1,CAT,PCTP,CYP11A1,CYP51A1,CYB5R3,NR1H4,EPHX2,FGF1,ACAA2,DGAT2,IL4,INSIG1,LEP,LEPR,LIPC,LSS,NPC1,PON1,PRKAA2,CLN6,SERPINA12,RXRA,SAA1,SC5D,SCP2,SORL1,TRERF1,SREBF1,HNF1A,APOL2,LMF1,CUBN
GO: Biological Process	GO:1900543	negative regulation of purine nucleotide metabolic process	0.0004155	0.005758	24	68	CCR2,ADRA2A,APLP1,APOC3,IER3,ENTPD1,AKAP6,GABBR2,HDAC4,DRD3,LPAR1,MLXIPL,PPARGC1A,GRM2,GRM3,MTNR1B,MYOG,NPR3,OPRM1,EGLN1,PPARA,PRKCA,PID1,SSTR4
GO: Biological Process	GO:0030799	regulation of cyclic nucleotide metabolic process	0.0004192	0.005801	48	169	ACR,ADCY1,CCR2,ADORA2A,ADRA2A,ADRB1,ADRB2,ADRB3,GPR65,APLP1,PDE5A,CALM1,CALM2,CHGA,AKAP6,GABBR2,CRHR1,AKAP12,DRD3,LPAR1,RAMP1,NPHP3,GHRH,GLP1R,GNAL,GNAS,GNG7,GRM2,GRM3,MC2R,MC3R,MTNR1B,NOS1,NOS2,ADGRD1,NPR3,OPRM1,PDE4D,EGLN1,PRKCA,RCVRN,SCTR,SSTR4,THBS1,VEGFA,VIPR2,WFS1,WNT5A
GO: Biological Process	GO:0045058	T cell selection	0.0004216	0.005827	19	49	BRAF,TNFSF18,CD3E,CD4,CD28,CD74,CCR7,BATF,CARD11,GATA3,GLI3,IL4,IL6,IRF4,PTPRC,SPN,STAT6,SYK,BCL11B
GO: Biological Process	GO:0071300	cellular response to retinoic acid	0.0004229	0.005833	25	72	FZD4,FZD7,AQP1,BRINP2,KLF4,COL1A1,HOXA1,TNC,LEP,MEF2C,MYOG,NTRK3,PAX2,PPARG,ADNP2,SLC6A4,SOX9,SETX,TBXT,TBX1,TEAD1,CYP26B1,WNT5A,WNT11,WNT9A
GO: Biological Process	GO:0050714	positive regulation of protein secretion	0.0004231	0.005833	67	255	ABAT,ACHE,CCR2,ADORA2A,ADRB1,AGTR1,C1QTNF3,APBB1,AACS,TNFRSF14,BLK,CAMP,CD2,CD14,CD36,CD38,IL1RL1,SELENOK,CCR7,RPH3AL,MYRIP,CSF1R,TNFSF15,NR1H4,RASGRP1,EGFR,F2R,F2RL1,FCN1,FGB,ATG7,ANKRD1,GATA3,GIP,GLP1R,GLRX,GPLD1,RAPGEF4,HMGB1,IGF1,IL6,IL10,IL13,LEPR,NNAT,PAEP,PRKCQ,PRKCZ,TRPM4,ANO1,SAA1,NLRP1,SOX4,SPTBN1,SRC,GOLPH3,SYK,TCF7L2,TGFB2,TGFB3,CRTAM,TRH,CADM1,IL17RA,WNT5A,PANX1,GPR68
GO: Biological Process	GO:0061333	renal tubule morphogenesis	0.0004246	0.005846	28	84	AGTR1,BMP2,CD44,HS2ST1,CITED2,FGF1,SIX2,GATA3,SIX4,GLI3,LHX1,MEF2C,MYC,PAX2,PBX1,PKD1,IRX3,IRX1,AHI1,KIF26B,SALL1,FMN1,SOX9,HNF1B,VEGFA,WNT11,CTNNBIP1,PAX8
GO: Biological Process	GO:0070372	regulation of ERK1 and ERK2 cascade	0.0004295	0.005906	70	269	C1QTNF3,ANGPT1,ATF3,TNFRSF11A,BMP2,BRAF,CAMK2D,CAV1,CD36,CD44,CD74,KLF4,CCR7,CSF1R,CTGF,RAPGEF2,DAB2,RASGRP1,EGFR,EPHB1,SPRY2,ESR1,F2R,F2RL1,FBLN1,FGB,FGF1,FGF4,FGFR2,CIB1,FN1,GAS6,FFAR4,RAPGEF1,HMGB1,SCIMP,HTR2A,IGF1,IL6,JUN,KDR,GLIPR2,ALKAL1,OPRM1,DUSP26,PKHD1,SERPINF2,PRKCA,PRKCZ,DAB2IP,PTEN,FBXW7,CCL4,CCL20,CCL22,ANKRD26,PDGFD,SRC,SYK,PHLPP1,TIAM1,TIMP3,NTSR2,ARHGAP8,GAREM1,VEGFA,NLRP6,NDRG4,…
GO: Biological Process	GO:0051248	negative regulation of protein metabolic process	0.0004305	0.005912	254	1183	ELFN2,PICALM,HHATL,CNOT6,ADORA2A,GFI1B,MAD1L1,AHSG,AMBP,CUL3,ANGPT1,ENC1,LEMD2,APBB1,APC,APLP2,TRIM71,APOA4,TNRC6C,APOD,AQP1,PPP4R4,ZFYVE28,PLPP3,SOCS1,SERPINC1,ATF3,ATP2B4,CDC23,BAK1,BDKRB1,BMP7,BST2,CALM1,CALM2,CAPN3,CAV1,CD44,CDK1,CDH1,FCMR,CDKN1C,CDKN2B,SOCS6,KLF4,CACTIN,FBXO7,BACE2,QKI,EIF2AK3,EIF4E2,COL4A3,ANAPC15,CPB2,WWTR1,H2AFY,PPM1F,MARF1,GIGYF2,KDM4A,PUM1,RASSF2,DAB2,DAPK1,R3HDML,GADD4…
GO: Biological Process	GO:1902107	positive regulation of leukocyte differentiation	0.0004319	0.005924	45	156	ADA,CCR2,GFI1B,FADD,PRDM1,CA2,RUNX1,CD74,CD83,CCR7,CREB1,CSF1R,RASGRP1,LEF1,TRIB1,IKZF1,PPARGC1B,GAS6,GATA3,GLI2,GLI3,GNAS,HCLS1,HLX,HMGB1,ID2,IHH,IL2RA,IL4,IL6,IL15RA,INPP5D,JUN,LGALS3,MYB,TMEM64,PRKCA,PRKCZ,PTPRC,SYK,TGFBR2,ZBTB16,DCSTAMP,CTNNBIP1,GPR68
GO: Biological Process	GO:0045637	regulation of myeloid cell differentiation	0.0004344	0.00595	56	205	GFI1B,APC,FADD,INPP4B,CA2,CAMK4,RUNX1,TJP2,CREB1,CSF1R,CSF3R,RASSF2,LEF1,TRIB1,LRRC17,ETS1,IKZF1,CIB1,FAM213A,PPARGC1B,FSHB,RAB7B,FOXP1,GATA1,GATA2,GNAS,LILRB4,TWIST2,UBASH3B,HCLS1,HMGB1,HMGB2,ID2,IL4,INPP5D,JUN,LEP,LMO2,MEF2C,MEIS1,MEIS2,MITF,MYC,TMEM64,PRKCA,SIGLEC15,SFRP1,PRDM16,RCOR1,TFE3,RBM15,ZBTB16,DCSTAMP,CTNNBIP1,TMEM178A,GPR68
GO: Biological Process	GO:0071875	adrenergic receptor signaling pathway	0.0004461	0.006103	13	28	ADRA1D,ADRA1B,ADRA2A,ADRB1,ADRB2,ADRB3,ATP2B4,CHGA,RAPGEF2,GNAS,NOS1,PDE4D,PLN
GO: Biological Process	GO:0051101	regulation of DNA binding	0.0004491	0.006137	34	109	CALM1,CALM2,RUNX1T1,KLF4,ZNF462,HAND1,TRIM28,LEF1,GATA1,GATA3,TWIST2,HMGB1,HMGB2,HSPA4,ID2,IGF1,MYOCD,IRF4,JUN,MYC,PPARA,PINX1,FBXW7,HJURP,HABP4,SOX11,SP100,ZFP90,NSD1,HEY1,TXN,SUMO1,CTNNBIP1,HMGA2
GO: Biological Process	GO:0030879	mammary gland development	0.0004577	0.006246	44	152	NCOA3,ARG1,ATP2B2,CCND1,TNFRSF11A,DDR1,CAPN1,CAV1,NEURL1,NTN1,EIF2AK3,CREB1,CSF1R,BCL2L11,LEF1,ESR1,ETV4,ETV5,FASN,FGFR2,GATA3,GC,GLI2,GLI3,ID2,IGF1,IGF1R,MGMT,OXTR,IQGAP3,RREB1,ZNF703,SOX9,SRC,STAT6,GPAT4,TBX3,TFAP2C,TGFB3,TGFBR2,SCRIB,UMPS,VEGFA,WNT5A
GO: Biological Process	GO:1902652	secondary alcohol metabolic process	0.0004614	0.006288	41	139	ACLY,OSBPL1A,OSBPL5,APLP2,APOA1,APOA4,APOB,MBTPS1,CAT,PCTP,CYP11A1,CYP27B1,CYP51A1,CYB5R3,NR1H4,EPHX2,FGF1,ACAA2,DGAT2,IL4,INSIG1,LEP,LEPR,LIPC,LSS,NPC1,PON1,PRKAA2,CLN6,SERPINA12,RXRA,SAA1,SC5D,SCP2,SORL1,TRERF1,SREBF1,HNF1A,APOL2,LMF1,CUBN
GO: Biological Process	GO:0048839	inner ear development	0.0004623	0.006293	57	210	ABR,TTC8,TCAP,SLC17A8,GRHL3,ATP2B2,BCR,BMP2,C1QB,CDH1,NTN1,COL2A1,CXCL14,LHFPL5,SPRY2,ADGRV1,FGFR2,PRRX2,GATA2,GATA3,GBX2,SIX4,GFI1,GLI2,GLI3,HOXA1,IGF1,RBPJ,INSIG1,KCNK3,KCNMA1,MAF,CLIC5,CYS1,NTRK3,ROR2,OTX2,PAX2,ATP8B1,PRRX1,PROX1,AHI1,SOBP,CHRNA9,CHD7,LRIG3,SOX2,SOX9,CDH23,TBX1,DICER1,TGFB3,HEY1,SCRIB,USH2A,WNT5A,PAX8
GO: Biological Process	GO:0046058	cAMP metabolic process	0.0004735	0.006437	46	161	ACR,ADCY1,CCR2,ADORA2A,ADRA2A,ADRB1,ADRB2,ADRB3,GPR65,APLP1,PDE8B,CALM1,CALM2,CHGA,AKAP6,GABBR2,CRHR1,AKAP12,DRD3,LPAR1,RAMP1,NPHP3,PDE7B,GHRH,GLP1R,GNAL,GNAS,GNG7,GRM2,GRM3,MC2R,MC3R,ADGRD1,NPR3,OPRM1,PDE1A,PDE3A,PDE4B,PDE4D,PDE8A,EGLN1,PRKCA,SCTR,SSTR4,VIPR2,WFS1
GO: Biological Process	GO:0042107	cytokine metabolic process	0.0004755	0.006456	37	122	CCR2,BCL10,CD3E,CD4,CD28,KLF4,CMA1,CYBB,TNFSF15,TLR7,FOXJ1,IGF2BP1,IGF2BP2,CARD11,ASB1,GATA3,GHSR,GADD45G,IL4,IL6,IL10,IL18,INHBB,INPP5D,IRF4,TRIB2,TBK1,PAWR,PCSK5,PRG2,PRKCQ,REL,CCL20,SPN,SYK,THBS1,WNT5A
GO: Biological Process	GO:0048145	regulation of fibroblast proliferation	0.0004804	0.006514	32	101	AQP1,SPHK1,CD74,CREB1,EGFR,ESR1,FBLN1,FN1,FNTB,FOSL2,FTH1,GAS6,CD300A,IGF1,IL13,JUN,MYC,NDUFS4,NGFR,DDR2,PAWR,PPARG,DAB2IP,PTPRZ1,SFRP1,CTC1,PDGFD,WAPL,TGIF1,FNDC3B,WNT5A,ZMIZ1
GO: Biological Process	GO:0060512	prostate gland morphogenesis	0.0004814	0.006519	15	35	TP63,BMP7,CD44,ESR1,FGFR2,GLI2,TNC,ID4,IGF1,IGF1R,RXRA,SFRP1,SOX9,SULF1,WNT5A
GO: Biological Process	GO:0030534	adult behavior	0.000485	0.00656	48	170	ABAT,BTBD9,ADRA1B,ATP1A3,CACNA1A,KALRN,CHRNA4,NRXN3,NRXN2,HOMER2,HOMER1,CRHR1,GIGYF2,PUM1,DAB1,DBH,DRD3,EN1,EPHA4,EPS8,ATG7,ADAM2,GHSR,GIP,FOXA2,HTR2A,ID2,KCNMA1,LEP,MAPT,NGF,NOS1,NPC1,OPRD1,OPRM1,PAX5,PPARA,PTEN,CHD7,SLC1A2,PREX2,SHANK2,CDH23,CNTN2,AGTPBP1,SEZ6L,TRH,USP46
GO: Biological Process	GO:0005975	carbohydrate metabolic process	0.0004877	0.006588	183	823	ACACB,NLN,ADRA1B,ADRB1,ADRB3,COG6,C1QTNF3,ALDH1B1,ALDOB,DYRK2,MCFD2,AOAH,CHST1,APOD,ARF4,LCTL,ART3,ART4,ATF3,ATP4B,B3GALT1,INPP4B,ST3GAL5,IER3,CACNA1A,STBD1,CALM1,CALM2,PIGQ,GCNT3,GLYCTK,KL,CLTC,CHST11,CPT1A,GCNT7,TKFC,HS2ST1,GALNT9,PPIP5K1,ADPGK,HDAC4,DAD1,PPP1R3G,CYB5R3,PUM3,XYLB,GFPT2,NR1H4,GNE,PARP2,SLC35C2,ST8SIA3,CRYL1,MLXIPL,SLC25A13,B4GALNT2,NHLRC1,RAMP1,EXT1,PCDH12,GCNT4,FABP5,CHST13,CHS…
GO: Biological Process	GO:0022898	regulation of transmembrane transporter activity	0.000495	0.006679	56	206	ASIC2,ACTN2,ADRA2A,ADRB1,STIM2,ANK2,ANK3,ATP1B1,FXYD2,CACNA1D,CALM1,CALM2,CAMK2D,CASQ2,CAV1,CHRNA4,HOMER1,AKAP7,AKAP6,CRHR1,DAPK1,CNIH3,DRD3,GAL,CACNG7,STOM,CACNG3,CACNG5,CAB39,JPH4,PPARGC1A,GLRX,GSTM2,KCNJ1,KCNJ11,MEF2C,MTNR1B,MYO5A,NOS1,OPRM1,PDE4B,PDE4D,PIRT,PLCG2,PLN,KCNIP2,RYR2,SCN2B,STIMATE,PLCB1,SUMO1,UTRN,YWHAH,KCNAB1,JPH2,JPH3
GO: Biological Process	GO:0033673	negative regulation of kinase activity	0.0005	0.006737	71	275	ADORA2A,AHSG,CUL3,APC,ZFYVE28,SOCS1,BMP7,CAV1,CDKN1C,CDKN2B,SOCS6,FBXO7,WWTR1,H2AFY,PPM1F,GADD45A,DUSP2,DUSP4,DUSP7,DUSP9,TRIB1,SPRY2,CIB1,MBIP,PDCD4,GADD45G,GNAQ,GP1BA,PTPN5,UBASH3B,AJUBA,CD300A,FOXA2,IGF1R,MYOCD,IL6,INPPL1,TRIB2,PODN,NELL1,PCP4,DUSP26,PPP2R5A,PRKAR2B,PRKCA,PKN1,DAB2IP,PRPSAP1,PSEN1,PTEN,PTPRC,PRKRIP1,RGS4,CAMK2N1,SFRP1,PPM1E,CDK5RAP3,SORL1,LRRC4,SRCIN1,THY1,DUSP16,TNFAIP3,TP73,…
GO: Biological Process	GO:0043279	response to alkaloid	0.0005029	0.006759	45	157	ABAT,ADA,ADORA2A,ADRA1B,KALRN,CASQ2,CHRNA1,CHRNA2,CHRNA4,HOMER2,HOMER1,CREB1,CRHR1,DDC,DHX15,DNMT3B,DRD3,GNAT3,PPARGC1A,GNAL,GNAO1,GSTM2,HTR2A,IGF1,IL6,IL13,KCNJ11,KCNK1,MDM2,MYC,NCAM1,NOS1,OPRM1,OXTR,PLAU,PPARA,PPARG,PRKAA2,RYR2,SLC6A1,SLC8A1,TH,TIAM1,UQCRC1,VCAM1
GO: Biological Process	GO:1990267	response to transition metal nanoparticle	0.0005029	0.006759	45	157	AANAT,ABAT,AOC1,ACO1,ALB,ALDOB,ANK2,APBB1,APOBEC1,AQP1,AQP9,ARG1,ARSB,ASS1,CCND1,CA2,CCNE1,CDK1,EIF2AK3,CPOX,CREB1,CYP1A1,CYP17A1,CYP27B1,FN1,GPLD1,GRIN2A,IL4,KCNK3,LIPC,LOXL2,MDM2,MPO,MT2A,PAWR,PLA2G4A,PLN,PTEN,S100A8,SLC30A10,SORD,TAT,TH,D2HGDH,VCAM1
GO: Biological Process	GO:0042100	B cell proliferation	0.0005074	0.006811	30	93	ADA,AHR,BCL6,PRDM1,MS4A1,CD38,CD74,CTLA4,LEF1,VAV3,TNFSF13B,IFNE,CARD11,TNFRSF21,CD300A,IL4,IL10,IL13,INPP5D,CD180,MEF2C,PAWR,PKN1,PTPRC,RAG2,IKZF3,PLCL2,TNFRSF13B,PELI1,SLC39A10
GO: Biological Process	GO:0000302	response to reactive oxygen species	0.0005107	0.006847	66	252	ADA,ALDH3A2,STK24,APOA4,APOD,AQP1,ARG1,RHOB,BAK1,BMP7,BNIP3,SPHK1,CAT,CD36,CDK1,GPR37L1,KLF4,CCR7,COL1A1,CYBB,CYP1B1,CYP11A1,ERCC6,ETS1,FABP1,TXNDC2,FOXO1,FBLN5,FN1,ATG7,PPARGC1B,HSPH1,GCH1,PPARGC1A,GLRX,GNAO1,GPX2,GPX3,PPP1R15B,HP,IL1R1,IL6,JUN,KCNA5,MB,MDM2,MPO,NOS1,PRDX1,PAWR,PAX2,PDK2,PLA2G4A,EGLN1,PRKCA,SLC8A1,PDGFD,SETX,SRC,KDM6B,STAT6,SZT2,THBS1,TNFAIP3,TPM1,TXN
GO: Biological Process	GO:0044236	multicellular organism metabolic process	0.0005129	0.006868	42	144	ADRB1,ADRB2,ADRB3,APOA4,ARG1,COL1A1,COL1A2,COL2A1,COL4A2,COL4A3,COL5A1,COL6A1,COL13A1,CTGF,ADAMTS14,TRAM2,CTSB,CTSK,ENPEP,F2,F2R,SUCO,GHR,PPARGC1A,IHH,IL6,IL18,SCX,LTBP1,MFAP4,CLIC5,CIITA,MMP15,MKX,COL26A1,PEPD,SERPINF2,PPARG,P3H2,MMP27,TGFB3,COL18A1
GO: Biological Process	GO:0032964	collagen biosynthetic process	0.0005212	0.006954	18	46	ARG1,COL1A1,COL5A1,CTGF,TRAM2,F2,F2R,SUCO,IHH,IL6,IL18,SCX,LTBP1,CIITA,MKX,SERPINF2,PPARG,TGFB3
GO: Biological Process	GO:0031670	cellular response to nutrient	0.0005212	0.006954	18	46	FZD1,ATP2B1,CCNE1,CDKN2B,COL1A1,CYP27B1,NR1H4,GAS6,FOXA2,TNC,LEP,LTC4S,MDM2,PAWR,PDK2,PPARG,PTN,SFRP1
GO: Biological Process	GO:0060291	long-term synaptic potentiation	0.0005213	0.006954	23	65	ADRB1,BRAF,CAMK2B,SLC24A2,CREB1,CRHR1,CX3CR1,GIP,GRIN2A,GRIN2B,PTPN5,HNRNPK,NOS1,NTRK2,PRKCZ,PTEN,PTN,SLC8A2,SLC8A3,SHANK2,RIMS1,SNAP25,CRTC1
GO: Biological Process	GO:0050679	positive regulation of epithelial cell proliferation	0.0005252	0.006998	49	175	FZD7,ARG1,TP63,CCND1,NRP2,BMP2,CAV1,CAV2,CDH3,CDH13,CCR3,CXADR,EGFR,ESR1,FGF1,FGF7,FGFR2,TWIST2,GRN,HMGB2,IGF1,IHH,IL6,JUN,KDR,MYC,PAX2,PDCL3,IQGAP3,PRKCA,PRKD1,PROX1,PTN,VASH2,RREB1,ESRP2,SCN5A,ZNF703,SFRP1,SOX9,SOX11,TBX1,TCF7L2,TGM1,TNFAIP3,VEGFA,VHL,WNT5A,WNT7A
GO: Biological Process	GO:0031099	regeneration	0.00053	0.007047	55	202	FZD7,ADRB2,STK24,APOA1,APOA4,APOD,SOCS1,BAK1,CCND1,BRAF,DDR1,CAPN3,CAV1,CCKAR,CCNE1,CDK1,KLF4,CPB2,LEF1,EPHA4,F7,GAP43,GAS6,GSN,TNC,IGF1,IGF1R,JUN,LCP1,LIFR,MKI67,MYOG,NINJ1,NINJ2,NTRK3,PAX7,PLAU,PLG,PRRX1,PPARG,UGT1A1,PRKCQ,PTEN,RXRA,SOX2,XYLT1,LPIN1,SULF2,DICER1,TGFBR2,TIMP3,TXK,WNT7A,RGMA,NDEL1
GO: Biological Process	GO:0010810	regulation of cell-substrate adhesion	0.0005302	0.007047	51	184	FZD4,FZD7,PREX1,APOA1,APOD,BCL6,BRAF,DDR1,CD36,CDH13,CCR7,COL1A1,ONECUT2,PPM1F,SEMA3E,DAB2,PLEKHA2,EMP2,FBLN1,FBLN2,FGB,CIB1,FN1,OLFM4,TRIOBP,ITGA6,KDR,MELTF,ACER2,NINJ1,COL26A1,ENPP2,PLAU,PLG,PRKCZ,PTEN,PTN,PTPRO,PTPRZ1,RREB1,RSU1,FMN1,SFRP1,SPOCK1,SRC,SMOC2,KANK1,THBS1,UTRN,VEGFA,PHLDB2
GO: Biological Process	GO:0003151	outflow tract morphogenesis	0.0005311	0.00705	24	69	FZD1,NIPBL,NKX2-5,CITED2,FGFR2,FOXC2,GATA4,GATA6,GJA5,RBPJ,JUN,MEF2C,PARVA,SOX11,PLXND1,TBX1,TBX3,DICER1,TGFB2,THBS1,HEY1,VEGFA,WNT5A,WNT11
GO: Biological Process	GO:0021702	cerebellar Purkinje cell differentiation	0.000541	0.007164	8	13	ATP2B2,CACNA1A,LHX1,SKOR2,ATXN2,FAIM2,LHX5,AGTPBP1
GO: Biological Process	GO:0010649	regulation of cell communication by electrical coupling	0.000541	0.007164	8	13	ANK3,CALM1,CALM2,CAMK2D,CASQ2,CAV1,PDE4D,SLC8A1
GO: Biological Process	GO:0030323	respiratory tube development	0.0005474	0.00724	60	225	ACVR2B,ADA,FZD1,HEG1,ARG1,NUMB,DNAAF1,DLG5,HS6ST1,TBX4,PKDCC,CREB1,CSHL1,CTGF,ADAMTSL2,EDN2,EPAS1,SPRY2,FGF1,FGF7,FGFR2,FOXJ1,NPHP3,GATA4,GATA6,INSC,GLI2,GLI3,HMGB1,FOXA2,HNRNPK,TNC,IGF1,RBPJ,MYOCD,IL13,KDR,SMAD2,DPPA2,PCSK5,PKD1,PROX1,LAMA1,PTN,FBXW7,GRHL2,ESRP2,SOX2,SOX9,SOX11,SREBF1,DICER1,TGFB3,TGFBR2,NKX2-1,AARD,VEGFA,FNDC3B,WNT5A,WNT11
GO: Biological Process	GO:0022409	positive regulation of cell-cell adhesion	0.0005581	0.007373	71	276	ADA,ADK,CCR2,ANK3,GPAM,PLPP3,TNFRSF14,FADD,BMP7,BCL10,CAV1,CD3E,CD247,CD4,CD28,CD44,CD47,CD74,CD83,SELENOK,CCR7,CTLA4,DPP4,RASGRP1,LEF1,ETS1,IKZF1,CITED2,FGB,TNFSF13B,CARD11,HSPH1,GATA3,GLI2,GLI3,HLA-DQB1,HLX,HMGB1,FOXA2,IGF1,IGFBP2,IHH,IL2RA,IL4,IL6,IL18,ITGA6,ITGA4,L1CAM,LEP,LGALS8,SMAD7,MYB,DENND6A,PAWR,SERPINF2,PRKCQ,PRKCZ,PTPRC,RAP1GAP,KIF26B,SOX2,SPN,SRC,SYK,TGFBR2,THY1,VAV1,VCAM1,WNT5A,ZBT…
GO: Biological Process	GO:0050707	regulation of cytokine secretion	0.0005599	0.007383	48	171	CCR2,AGTR1,C1QTNF3,ANGPT1,ANXA4,GPAM,APOA1,SOCS1,TNFRSF14,CAMP,CD2,CD14,CD36,IL1RL1,SELENOK,CCR7,CSF1R,TNFSF15,NR1H4,RASGRP1,F2R,F2RL1,FBLN1,FCN1,FN1,FOXP1,GAS6,GATA3,TNFRSF21,FFAR4,HMGB1,IL6,IL10,TNFRSF9,PAEP,PRKCZ,BANK1,SAA1,ZC3H12A,NLRP1,SPTBN1,SRC,SYK,CRTAM,CADM1,IL17RA,WNT5A,PANX1
GO: Biological Process	GO:0043011	myeloid dendritic cell differentiation	0.0005603	0.007383	11	22	CAMK4,BATF2,CSF2,BATF,RBPJ,IL4,IRF4,PSEN1,RELB,TGFBR2,DCSTAMP
GO: Biological Process	GO:0010522	regulation of calcium ion transport into cytosol	0.0005619	0.007386	33	106	ANK2,BAK1,BDKRB1,CALM1,CALM2,CAMK2D,CAPN3,CASQ2,CAV1,CD4,AKAP6,F2,F2R,JPH4,GSTM2,UBASH3B,IL13,DHRS7C,MYO5A,NGF,NOS1,P2RX4,PDE4D,PLN,PRKD1,RYR2,CHD7,SLC8A1,TGFB2,THY1,JPH2,CEMIP,JPH3
GO: Biological Process	GO:0018958	phenol-containing compound metabolic process	0.0005619	0.007386	33	106	ABAT,BTBD9,AGTR1,ATP2B2,CACNA1A,CDH3,CGA,KL,RAPGEF2,CYP17A1,DBH,DCT,DDC,ZEB2,DIO1,DIO3,DRD3,EPAS1,GCNT4,GATA3,GCH1,GRIN2A,INSM1,KCNJ6,MYO5A,PAH,SRD5A1,TG,TGFB2,TH,VHL,WNT5A,PAX8
GO: Biological Process	GO:0048009	insulin-like growth factor receptor signaling pathway	0.0005681	0.007449	16	39	CILP,BMP2,CDH3,EIF2AK3,GIGYF2,GH1,GHR,GHRH,GHSR,IGF1,IGF1R,IGFBP2,INPPL1,PHIP,PLCB1,TSC2
GO: Biological Process	GO:0050974	detection of mechanical stimulus involved in sensory perception	0.0005681	0.007449	16	39	ASIC2,ATP2B2,LHFPL5,ADGRV1,GRIN2A,GRIN2B,HTR2A,IGF1,IL18,KIT,MYC,PAWR,ANO1,CHRNA9,PIEZO2,SOX2
GO: Biological Process	GO:0006897	endocytosis	0.0005801	0.007598	151	665	ABR,ACHE,BTBD9,PICALM,CDC7,CCR2,ADORA2A,ADRB2,ADRB3,AHSG,ALB,EEA1,ARHGAP21,AMBP,BIN1,ANGPT1,APLP1,APOA1,APOB,APOC3,DENND1A,ASGR1,ASGR2,MARCO,BCR,BLK,CAV1,CAV2,PSTPIP1,SYT7,CD247,CD14,RABEP1,CD36,CD47,CDH13,CLTC,CCR7,SCAMP1,NECAP1,CLIP3,CSNK1E,CSNK1G3,CLINT1,GAPVD1,SNPH,DAB2,SIRPA,DNAJC6,MAGI2,DRD3,TOM1,ATP9A,ARPC5,PDIA6,CTTN,SPACA3,RAMP1,RAMP3,F2RL1,FCN1,SNX7,VAV3,CLEC10A,SGIP1,ATG7,OLFM4,RAB14,H…
[truncated: 579 more rows]

## Sheet: GO_TEC
Category	ID	Name	p-value	q-value FDR B&H	Hit Count in Query List	Hit Count in Genome	Hit in Query List
[truncated: 215 more rows]
