# Supplementary material for: A holistic view of mouse enhancer architectures reveals analogous pleiotropic effects and correlation with human disease
Source: BMC Genomics. 2020 Nov 2;21:754. doi: 10.1186/s12864-020-07109-5 (PMC7607678; doi:10.1186/s12864-020-07109-5)
Supplement: Supplementary file 7 — Additional file 7. Mouse phenotype and human disease enrichment of genes within SEC and TEC in 22 tissues. [file 12864_2020_7109_MOESM7_ESM.xlsx]

## Sheet: BAT.SE
Category	ID	Name	Source	p-value	q-value FDR B&H	Hit Count in Query List	Hit Count in Genome	Hit in Query List
Mouse Phenotype	MP:0002971	abnormal brown adipose tissue morphology		2.606e-06	0.002582	9	139	CAV1,PPARG,ADAM12,FFAR4,PPARGC1B,ADRB1,UCP1,PRKAR2B,PLIN1
Mouse Phenotype	MP:0011049	impaired adaptive thermogenesis		3.005e-06	0.002582	6	48	CAV1,FFAR4,PPARGC1B,ADRB1,UCP1,PLIN1
Mouse Phenotype	MP:0001778	abnormal brown adipose tissue amount		4.568e-06	0.002582	7	79	CAV1,PPARG,ADAM12,PPARGC1B,UCP1,PRKAR2B,PLIN1
Mouse Phenotype	MP:0006111	abnormal coronary circulation		4.678e-06	0.002582	4	14	EGLN1,LAMA4,TIMP4,VEGFA
Mouse Phenotype	MP:0002108	abnormal muscle morphology		4.935e-06	0.002582	23	986	PMP22,FOXO1,FLT1,ACACB,EGLN1,SPTBN1,FADD,HLX,LAMA4,CAV1,PPARG,ADAM12,S1PR1,NRP1,HOXA1,FZD4,ADORA2A,ARSB,ZFP36L1,KDR,HADHA,PLIN1,VEGFA
Mouse Phenotype	MP:0004120	cardiac ischemia		5.977e-06	0.002582	3	5	EGLN1,LAMA4,VEGFA
Mouse Phenotype	MP:0009116	abnormal brown fat cell morphology		6.769e-06	0.002582	6	55	CAV1,PPARG,FFAR4,PPARGC1B,ADRB1,PLIN1
Mouse Phenotype	MP:0005369	muscle phenotype		8.485e-06	0.002832	28	1418	PMP22,FOXO1,FLT1,ACACB,ANXA6,EGLN1,SPTBN1,FADD,HLX,LAMA4,WWTR1,CAV1,PPARG,ADAM12,S1PR1,NRP1,HOXA1,FZD4,ADORA2A,PPARGC1B,ADRB1,ARSB,ZFP36L1,KDR,HADHA,YWHAQ,PLIN1,VEGFA
Mouse Phenotype	MP:0000266	abnormal heart morphology		1.099e-05	0.00326	28	1437	FOXO1,TMEM30B,FLT1,ACACB,ZNF366,EGLN1,SPTBN1,FADD,LAMA4,WWTR1,CAV1,PPARG,ADAM12,S1PR1,AXIN2,NRP1,HOXA1,ADORA2A,PPARGC1B,ARSB,ZFP36L1,ADAMTS9,TIMP4,KDR,HADHA,YWHAQ,PARD3,VEGFA
Mouse Phenotype	MP:0005375	adipose tissue phenotype		2.193e-05	0.005524	21	925	FOXO1,NPR3,ACACB,TUSC5,WWTR1,EBF1,CAV1,PPARG,ADAM12,AQP7,FFAR4,EBF2,ZFYVE28,PPARGC1B,ADRB1,ARSB,DGAT2,UCP1,PRKAR2B,PKN1,PLIN1
Mouse Phenotype	MP:0003227	abnormal vascular branching morphogenesis		2.39e-05	0.005524	5	41	S1PR1,NRP1,ARAP3,KDR,VEGFA
Mouse Phenotype	MP:0001781	abnormal white adipose tissue amount		3.049e-05	0.005524	10	236	ACACB,EBF1,CAV1,PPARG,FFAR4,PPARGC1B,DGAT2,UCP1,PRKAR2B,PLIN1
Mouse Phenotype	MP:0002128	abnormal blood circulation		3.264e-05	0.005524	18	729	COL4A2,FLT1,NPR3,EGLN1,SPTBN1,FADD,LAMA4,WWTR1,CAV1,PPARG,S1PR1,NRP1,FZD4,PPARGC1B,ARSB,TIMP4,KDR,VEGFA
Mouse Phenotype	MP:0003543	abnormal vascular endothelial cell differentiation		3.286e-05	0.005524	3	8	FLT1,KDR,VEGFA
Mouse Phenotype	MP:0009137	decreased brown fat lipid droplet number		3.286e-05	0.005524	3	8	PPARG,PPARGC1B,PLIN1
Mouse Phenotype	MP:0005294	abnormal heart ventricle morphology		3.324e-05	0.005524	18	730	ZNF366,EGLN1,SPTBN1,FADD,LAMA4,CAV1,PPARG,ADAM12,NRP1,HOXA1,ADORA2A,PPARGC1B,ZFP36L1,TIMP4,KDR,YWHAQ,PARD3,VEGFA
Mouse Phenotype	MP:0011019	abnormal adaptive thermogenesis		3.517e-05	0.005524	6	73	CAV1,FFAR4,PPARGC1B,ADRB1,UCP1,PLIN1
Mouse Phenotype	MP:0002189	abnormal myocardial trabeculae morphology		3.807e-05	0.005647	8	149	FOXO1,EGLN1,SPTBN1,FADD,PPARG,ZFP36L1,KDR,VEGFA
Mouse Phenotype	MP:0005666	abnormal adipose tissue physiology		4.299e-05	0.006041	7	111	FOXO1,TUSC5,CAV1,PPARG,AQP7,FFAR4,PLIN1
Mouse Phenotype	MP:0002792	abnormal retinal vasculature morphology		5.048e-05	0.006592	8	155	PFKFB3,PPARG,S1PR1,NRP1,FZD4,KDR,CDH13,VEGFA
Mouse Phenotype	MP:0000003	abnormal adipose tissue morphology		5.185e-05	0.006592	20	903	FOXO1,NPR3,ACACB,WWTR1,EBF1,CAV1,PPARG,ADAM12,AQP7,FFAR4,EBF2,ZFYVE28,PPARGC1B,ADRB1,ARSB,DGAT2,UCP1,PRKAR2B,PKN1,PLIN1
Mouse Phenotype	MP:0009123	abnormal brown fat cell lipid droplet size		5.504e-05	0.006679	4	25	CAV1,PPARG,PPARGC1B,PLIN1
Mouse Phenotype	MP:0010499	abnormal ventricle myocardium morphology		6.024e-05	0.006879	7	117	EGLN1,SPTBN1,FADD,PPARG,ZFP36L1,KDR,VEGFA
Mouse Phenotype	MP:0009115	abnormal fat cell morphology		6.183e-05	0.006879	9	206	WWTR1,CAV1,PPARG,AQP7,FFAR4,EBF2,PPARGC1B,ADRB1,PLIN1
Mouse Phenotype	MP:0009134	abnormal brown fat lipid droplet number		6.954e-05	0.007427	3	10	PPARG,PPARGC1B,PLIN1
Mouse Phenotype	MP:0004129	abnormal respiratory quotient		7.463e-05	0.007664	7	121	FOXO1,ACACB,CAV1,PPARG,FFAR4,UCP1,PRKAR2B
Mouse Phenotype	MP:0002079	increased circulating insulin level		8.604e-05	0.008508	9	215	FOXO1,ACACB,TUSC5,CAV1,PPARG,AQP7,FFAR4,HADHA,PLIN1
Mouse Phenotype	MP:0001718	abnormal visceral yolk sac morphology		9.238e-05	0.008617	9	217	FOXO1,FLT1,EGLN1,S1PR1,NRP1,ARAP3,ZFP36L1,KDR,VEGFA
Mouse Phenotype	MP:0009124	increased brown fat cell lipid droplet size		9.503e-05	0.008617	3	11	CAV1,PPARG,PPARGC1B
Mouse Phenotype	MP:0002925	abnormal cardiovascular development		9.682e-05	0.008617	18	792	FOXO1,FLT1,EGLN1,SPTBN1,ITGA6,PPARG,S1PR1,AXIN2,NRP1,HOXA1,FZD4,PPARGC1B,ARAP3,ZFP36L1,KDR,PARD3,CDH13,VEGFA
Mouse Phenotype	MP:0004950	abnormal brain vasculature morphology		0.0001146	0.009874	6	90	CAV1,NRP1,FZD4,ARAP3,KDR,VEGFA
Mouse Phenotype	MP:0014012	abnormal cranial blood vasculature morphology		0.0001295	0.01065	6	92	CAV1,NRP1,FZD4,ARAP3,KDR,VEGFA
Mouse Phenotype	MP:0005601	increased angiogenesis		0.0001317	0.01065	4	31	FLT1,EGLN1,ITGA6,KDR
Mouse Phenotype	MP:0005329	abnormal myocardium layer morphology		0.0001434	0.01126	13	465	FOXO1,EGLN1,SPTBN1,FADD,LAMA4,WWTR1,CAV1,PPARG,PPARGC1B,ZFP36L1,KDR,HADHA,VEGFA
Mouse Phenotype	MP:0000260	abnormal angiogenesis		0.0001623	0.01194	12	407	FOXO1,FLT1,EGLN1,ITGA6,S1PR1,NRP1,FZD4,ARAP3,ZFP36L1,KDR,CDH13,VEGFA
Mouse Phenotype	MP:0001599	abnormal blood volume		0.0001627	0.01194	3	13	NPR3,EGLN1,PPARG
Mouse Phenotype	MP:0011204	abnormal visceral yolk sac blood island morphology		0.000169	0.01194	4	33	FLT1,ZFP36L1,KDR,VEGFA
Mouse Phenotype	MP:0010545	abnormal heart layer morphology		0.00017	0.01194	13	473	FOXO1,EGLN1,SPTBN1,FADD,LAMA4,WWTR1,CAV1,PPARG,PPARGC1B,ZFP36L1,KDR,HADHA,VEGFA
Mouse Phenotype	MP:0010500	myocardium hypoplasia		0.0001941	0.01296	6	99	SPTBN1,FADD,WWTR1,PPARG,ZFP36L1,VEGFA
Mouse Phenotype	MP:0008844	decreased subcutaneous adipose tissue amount		0.0001941	0.01296	6	99	ACACB,EBF1,CAV1,PPARG,DGAT2,PLIN1
Mouse Phenotype	MP:0002970	abnormal white adipose tissue morphology		0.0002022	0.01316	10	296	ACACB,EBF1,CAV1,PPARG,FFAR4,PPARGC1B,DGAT2,UCP1,PRKAR2B,PLIN1
Mouse Phenotype	MP:0000484	abnormal pulmonary artery morphology		0.0002244	0.01393	5	65	CAV1,PPARG,NRP1,ADORA2A,VEGFA
Mouse Phenotype	MP:0010379	decreased respiratory quotient		0.0002244	0.01393	5	65	FOXO1,ACACB,PPARG,FFAR4,UCP1
Mouse Phenotype	MP:0002113	abnormal skeleton development		0.0002408	0.01432	13	490	NPR3,COL27A1,ANXA6,ICK,EBF1,CAV1,PPARG,AXIN2,EBF2,FAM20C,PPARGC1B,ARSB,KDR
Mouse Phenotype	MP:0003055	abnormal long bone epiphyseal plate morphology		0.0002414	0.01432	8	194	NPR3,COL27A1,ANXA6,EBF1,CAV1,EBF2,FAM20C,ARSB
Mouse Phenotype	MP:0004787	abnormal dorsal aorta morphology		0.0002541	0.01475	6	104	FOXO1,FLT1,NRP1,ZFP36L1,KDR,VEGFA
Mouse Phenotype	MP:0005371	limbs/digits/tail phenotype		0.0002866	0.01628	20	1022	FOXO1,NPR3,ATG7,ZNF366,COL27A1,ANXA6,ITGA6,TMEM110-MUSTN1,ICK,LMO4,S1PR1,AXIN2,EBF2,FAM20C,ARSB,PXDN,ADAMTS9,DGAT2,PARD3,VEGFA
Mouse Phenotype	MP:0005282	decreased fatty acid level		0.0002969	0.01652	7	151	FOXO1,ACACB,CAV1,PPARG,PPARGC1B,DGAT2,UCP1
Mouse Phenotype	MP:0000909	abnormal facial motor nucleus morphology		0.0003127	0.01684	3	16	NRP1,HOXA1,VEGFA
Mouse Phenotype	MP:0006094	increased fat cell size		0.000318	0.01684	5	70	PPARG,AQP7,FFAR4,PPARGC1B,ADRB1
Mouse Phenotype	MP:0003410	abnormal artery development		0.0003217	0.01684	7	153	FOXO1,FLT1,S1PR1,NRP1,ZFP36L1,KDR,VEGFA
Mouse Phenotype	MP:0001553	abnormal circulating free fatty acids level		0.0003283	0.01686	8	203	FOXO1,CAV1,PPARG,PPARGC1B,DGAT2,UCP1,HADHA,PLIN1
Mouse Phenotype	MP:0000267	abnormal heart development		0.0003904	0.01967	11	383	FOXO1,FLT1,EGLN1,SPTBN1,PPARG,AXIN2,PPARGC1B,ZFP36L1,KDR,PARD3,VEGFA
Mouse Phenotype	MP:0010358	abnormal free fatty acids level		0.0004123	0.01988	8	210	FOXO1,CAV1,PPARG,PPARGC1B,DGAT2,UCP1,HADHA,PLIN1
Mouse Phenotype	MP:0010713	corneal-lenticular stalk		0.00043	0.01988	2	4	COL4A2,PXDN
Mouse Phenotype	MP:0012202	abnormal endothelial cell proliferation		0.00043	0.01988	2	4	FLT1,PFKFB3
Mouse Phenotype	MP:0000759	abnormal skeletal muscle morphology		0.0004346	0.01988	12	453	FLT1,ACACB,HLX,CAV1,PPARG,ADAM12,HOXA1,FZD4,ARSB,HADHA,PLIN1,VEGFA
Mouse Phenotype	MP:0006338	abnormal second pharyngeal arch morphology		0.0004361	0.01988	4	42	FOXO1,NRP1,HOXA1,KDR
Mouse Phenotype	MP:0006395	abnormal epiphyseal plate morphology		0.0004393	0.01988	8	212	NPR3,COL27A1,ANXA6,EBF1,CAV1,EBF2,FAM20C,ARSB
Mouse Phenotype	MP:0010556	thin ventricle myocardium compact layer		0.00045	0.02003	3	18	SPTBN1,PPARG,VEGFA
Mouse Phenotype	MP:0005280	abnormal fatty acid level		0.0004868	0.02131	9	271	FOXO1,ACACB,CAV1,PPARG,PPARGC1B,DGAT2,UCP1,HADHA,PLIN1
Mouse Phenotype	MP:0000005	increased brown adipose tissue amount		0.0005221	0.02229	4	44	CAV1,PPARGC1B,UCP1,PRKAR2B
Mouse Phenotype	MP:0010551	abnormal coronary vessel morphology		0.000526	0.02229	5	78	EGLN1,SPTBN1,NRP1,KDR,VEGFA
Mouse Phenotype	MP:0002699	abnormal vitreous body morphology		0.000591	0.02466	5	80	ITGA6,FZD4,PXDN,KDR,VEGFA
Mouse Phenotype	MP:0000276	heart right ventricle hypertrophy		0.0006195	0.02545	4	46	CAV1,PPARG,HOXA1,ADORA2A
Mouse Phenotype	MP:0003229	abnormal vitelline vasculature morphology		0.000633	0.02561	8	224	FOXO1,FLT1,SPTBN1,NRP1,ARAP3,ZFP36L1,KDR,VEGFA
Mouse Phenotype	MP:0004057	thin myocardium compact layer		0.0006728	0.02595	4	47	EGLN1,SPTBN1,PPARG,VEGFA
Mouse Phenotype	MP:0002651	abnormal sciatic nerve morphology		0.0006728	0.02595	4	47	LAMA4,ITGA6,EBF2,VEGFA
Mouse Phenotype	MP:0005288	abnormal oxygen consumption		0.0006741	0.02595	7	173	ACACB,CAV1,FFAR4,PPARGC1B,ADRB1,UCP1,PLIN1
Mouse Phenotype	MP:0003948	abnormal gas homeostasis		0.0006803	0.02595	13	546	FOXO1,ACACB,LAMA4,CAV1,PPARG,FFAR4,HOXA1,PPARGC1B,ADRB1,UCP1,PRKAR2B,PLIN1,VEGFA
Mouse Phenotype	MP:0010630	abnormal cardiac muscle tissue morphology		0.0006975	0.02595	10	346	FOXO1,EGLN1,SPTBN1,FADD,LAMA4,CAV1,PPARG,ZFP36L1,KDR,VEGFA
Mouse Phenotype	MP:0010502	ventricle myocardium hypoplasia		0.0006997	0.02595	5	83	SPTBN1,FADD,PPARG,ZFP36L1,VEGFA
Mouse Phenotype	MP:0009119	increased brown fat cell size		0.0007126	0.02606	2	5	PPARG,ADRB1
Mouse Phenotype	MP:0000259	abnormal vascular development		0.0007537	0.02719	13	552	FOXO1,FLT1,EGLN1,SPTBN1,ITGA6,S1PR1,NRP1,FZD4,ARAP3,ZFP36L1,KDR,CDH13,VEGFA
Mouse Phenotype	MP:0005331	insulin resistance		0.0008524	0.02984	7	180	FOXO1,TUSC5,CAV1,PPARG,FFAR4,PPARGC1B,HADHA
Mouse Phenotype	MP:0005450	abnormal energy expenditure		0.0008664	0.02984	8	235	FOXO1,ACACB,CAV1,PPARG,FFAR4,UCP1,PRKAR2B,PLIN1
Mouse Phenotype	MP:0001783	decreased white adipose tissue amount		0.000867	0.02984	5	87	CAV1,PPARG,PPARGC1B,UCP1,PRKAR2B
Mouse Phenotype	MP:0011156	abnormal hypodermis fat layer morphology		0.0008718	0.02984	6	131	ACACB,EBF1,CAV1,PPARG,DGAT2,PLIN1
Mouse Phenotype	MP:0005391	vision/eye phenotype		0.0008953	0.03026	25	1557	COL4A2,TMEM30B,FLT1,ZNF366,ANXA6,ITGA6,PFKFB3,PPARG,LMO4,ADAM12,S1PR1,AXIN2,NRP1,HOXA1,FZD4,ADORA2A,FAM20C,ARSB,PXDN,ADAMTS9,KDR,PLCB4,PARD3,CDH13,VEGFA
Mouse Phenotype	MP:0005406	abnormal heart size		0.0009083	0.03028	15	712	TMEM30B,ACACB,EGLN1,SPTBN1,LAMA4,CAV1,PPARG,HOXA1,ADORA2A,PPARGC1B,ADAMTS9,TIMP4,KDR,PARD3,VEGFA
Mouse Phenotype	MP:0013258	abnormal extracellular matrix morphology		0.0009185	0.03028	4	51	LAMA4,ITGA6,PXDN,KDR
Mouse Phenotype	MP:0009931	abnormal skin appearance		0.001007	0.03225	12	498	FOXO1,EGLN1,HLX,LAMA4,ITGA6,LAMB3,PPARG,LMO4,ARAP3,DGAT2,KDR,TRPV3
Mouse Phenotype	MP:0005448	abnormal energy homeostasis		0.001048	0.03225	8	242	FOXO1,ACACB,CAV1,PPARG,FFAR4,UCP1,PRKAR2B,PLIN1
Mouse Phenotype	MP:0000281	abnormal interventricular septum morphology		0.001051	0.03225	10	365	ZNF366,EGLN1,SPTBN1,CAV1,PPARG,ADAM12,NRP1,HOXA1,KDR,VEGFA
Mouse Phenotype	MP:0010887	pale lung		0.001063	0.03225	2	6	WWTR1,VEGFA
Mouse Phenotype	MP:0020452	abnormal axon radial sorting		0.001063	0.03225	2	6	LAMA4,ITGA6
Mouse Phenotype	MP:0006080	CNS ischemia		0.001063	0.03225	2	6	CAV1,PPARG
Mouse Phenotype	MP:0003180	abnormal pulmonary endothelial cell surface		0.001063	0.03225	2	6	CAV1,VEGFA
Mouse Phenotype	MP:0003814	vascular smooth muscle hypoplasia		0.001215	0.03613	3	25	S1PR1,NRP1,KDR
Mouse Phenotype	MP:0005335	abnormal gonadal fat pad morphology		0.001229	0.03613	5	94	CAV1,PPARG,AQP7,PPARGC1B,PRKAR2B
Mouse Phenotype	MP:0002981	increased liver weight		0.001232	0.03613	6	140	EGLN1,WWTR1,CAV1,PPARG,FFAR4,PPARGC1B
Mouse Phenotype	MP:0005418	abnormal circulating hormone level		0.001281	0.03719	17	896	FOXO1,ACACB,TUSC5,EGLN1,CAV1,PPARG,SH2B2,AQP7,FFAR4,FZD4,FAM20C,ADRB1,UCP1,SCTR,PRKAR2B,HADHA,PLIN1
Mouse Phenotype	MP:0006185	retinal hemorrhage		0.00148	0.04249	2	7	FZD4,VEGFA
Mouse Phenotype	MP:0003705	abnormal hypodermis morphology		0.001638	0.04488	6	148	ACACB,EBF1,CAV1,PPARG,DGAT2,PLIN1
Mouse Phenotype	MP:0004007	abnormal lung vasculature morphology		0.001694	0.04488	5	101	EGLN1,WWTR1,CAV1,ADORA2A,VEGFA
Mouse Phenotype	MP:0000599	enlarged liver		0.001699	0.04488	8	261	ATG7,EGLN1,WWTR1,CAV1,PPARG,FFAR4,PPARGC1B,HADHA
Mouse Phenotype	MP:0009118	increased white fat cell size		0.001699	0.04488	3	28	PPARG,FFAR4,PPARGC1B
Mouse Phenotype	MP:0005670	abnormal white adipose tissue physiology		0.001699	0.04488	3	28	PPARG,AQP7,FFAR4
Mouse Phenotype	MP:0006320	abnormal interscapular fat pad morphology		0.001699	0.04488	3	28	PPARG,ADRB1,PLIN1
Mouse Phenotype	MP:0006339	abnormal third pharyngeal arch morphology		0.001699	0.04488	3	28	NRP1,KDR,VEGFA
Mouse Phenotype	MP:0002092	abnormal eye morphology		0.001703	0.04488	23	1442	COL4A2,TMEM30B,FLT1,ZNF366,ANXA6,ITGA6,PFKFB3,PPARG,LMO4,ADAM12,S1PR1,AXIN2,NRP1,HOXA1,FZD4,ADORA2A,ARSB,PXDN,ADAMTS9,KDR,PARD3,CDH13,VEGFA
Mouse Phenotype	MP:0005452	abnormal adipose tissue amount		0.001715	0.04488	14	680	ACACB,EBF1,CAV1,PPARG,ADAM12,FFAR4,ZFYVE28,PPARGC1B,ADRB1,DGAT2,UCP1,PRKAR2B,PKN1,PLIN1
Mouse Phenotype	MP:0003953	abnormal hormone level		0.001741	0.04514	18	1005	FOXO1,ACACB,TUSC5,EGLN1,CAV1,PPARG,SH2B2,AQP7,FFAR4,FZD4,FAM20C,ADRB1,UCP1,SCTR,PRKAR2B,HADHA,PLIN1,CDH13
Mouse Phenotype	MP:0009117	abnormal white fat cell morphology		0.001769	0.04542	5	102	CAV1,PPARG,FFAR4,PPARGC1B,PLIN1
Mouse Phenotype	MP:0002132	abnormal respiratory system morphology		0.001947	0.04896	17	931	COL27A1,EGLN1,SPTBN1,HLX,ITGA6,LAMB3,WWTR1,CAV1,LMO4,HOXA1,EBF2,ADORA2A,PPARGC1B,ARSB,CLIC5,KDR,VEGFA
Mouse Phenotype	MP:0000263	absent organized vascular network		0.001962	0.04896	2	8	FOXO1,KDR
Mouse Phenotype	MP:0011904	abnormal Schwann cell physiology		0.001962	0.04896	2	8	PMP22,ITGA6
Mouse Phenotype	MP:0002191	abnormal artery morphology		0.00198	0.04896	12	539	FOXO1,FLT1,CAV1,PPARG,S1PR1,NRP1,HOXA1,FZD4,ADORA2A,ZFP36L1,KDR,VEGFA
Disease	C0015695	Fatty Liver	DisGeNET Curated	2.204e-06	0.002635	12	380	FOXO1,ATG7,NRG4,PPP1R3B,ANXA6,PPARG,FFAR4,DGAT2,KDR,HADHA,PLIN1,VEGFA
Disease	C0206733	Strawberry nevus of skin	DisGeNET Curated	2.34e-06	0.002635	5	37	FLT1,ANXA6,ADRB1,KDR,VEGFA
Disease	C0282607	Vascular Neoplasms	DisGeNET Curated	3.949e-06	0.002635	5	41	FLT1,ANXA6,WWTR1,PPARG,VEGFA
Disease	C0029408	Degenerative polyarthritis	DisGeNET Curated	4.373e-06	0.002635	18	904	FLT1,EBF3,EGLN1,ETFA,CAV1,PPARG,LMO4,ADAM12,FZD4,FAM20C,PPARGC1B,ADAMTS9,TIMP4,PRKAR2B,KDR,HADHA,YWHAQ,VEGFA
Disease	C4068858	Avascular retina	DisGeNET BeFree	6.716e-06	0.003237	3	7	NRP1,KDR,VEGFA
Disease	C0028754	Obesity	DisGeNET Curated	9.487e-06	0.003811	26	1803	FOXO1,FLT1,NPR3,PDE4D,ACACB,NRG4,PPP1R3B,ANXA6,LYRM1,PFKFB3,CAV1,PPARG,LMO4,ADAM12,AQP7,FFAR4,FZD4,PPARGC1B,ADRB1,DGAT2,UCP1,MYLIP,PRKAR2B,PLIN1,CDH13,VEGFA
Disease	C1260926	Abnormal pigmentation	DisGeNET Curated	1.276e-05	0.004392	4	25	LAMB3,CAV1,PPARG,PARN
Disease	C0035344	Retinopathy of Prematurity	DisGeNET Curated	1.878e-05	0.005657	5	56	FLT1,NRP1,FZD4,KDR,VEGFA
Disease	C0000889	Acanthosis Nigricans	DisGeNET Curated	2.353e-05	0.006251	4	29	CAV1,PPARG,KDR,PLIN1
Disease	C2711227	Steatohepatitis	DisGeNET Curated	2.694e-05	0.006251	12	487	FOXO1,NRG4,PPP1R3B,ANXA6,ETFA,CAV1,PPARG,FFAR4,DGAT2,HADHA,PLIN1,VEGFA
Disease	C0558353	Tongue Carcinoma	DisGeNET BeFree	2.858e-05	0.006251	5	61	FOXO1,FLT1,FADD,CAV1,VEGFA
Disease	C0025205	Melanoma, Experimental	DisGeNET Curated	3.113e-05	0.006251	3	11	FLT1,KDR,VEGFA
Disease	C0524620	Metabolic Syndrome X	DisGeNET Curated	4.304e-05	0.007979	12	511	FOXO1,ACACB,ATG7,CAV1,PPARG,FFAR4,PPARGC1B,UCP1,PLCB4,PLIN1,CDH13,VEGFA
Disease	C0154832	Exudative retinopathy	DisGeNET Curated	5.35e-05	0.008595	3	13	FZD4,KDR,VEGFA
Disease	C1857657	Decreased subcutaneous adipose tissue	DisGeNET Curated	5.35e-05	0.008595	3	13	CAV1,PPARG,PLIN1
Disease	C0271694	Familial partial lipodystrophy	DisGeNET Curated	6.78e-05	0.009611	3	14	CAV1,PPARG,PLIN1
Disease	C0221376	Hydrosalpinx (disease)	DisGeNET BeFree	6.78e-05	0.009611	3	14	FLT1,KDR,VEGFA
Disease	C1709246	Non-Neoplastic Disorder	DisGeNET BeFree	7.444e-05	0.009967	12	541	COL4A2,FLT1,PFKFB3,CAV1,PPARG,LMO4,ADAM12,NRP1,TIMP4,SCTR,KDR,VEGFA
Disease	C0400966	Non-alcoholic Fatty Liver Disease	DisGeNET Curated	0.0001007	0.01084	9	317	ATG7,NRG4,PPP1R3B,CAV1,PPARG,S1PR1,FFAR4,PPARGC1B,VEGFA
Disease	C1858805	Vohwinkel Syndrome, Variant Form	DisGeNET Curated	0.0001016	0.01084	2	3	KDR,VEGFA
Disease	cv:C0028754	Obesity	Clinical Variations	0.0001034	0.01084	3	16	PPARG,PPARGC1B,UCP1
Disease	C2265792	Skeletal muscle hypertrophy	DisGeNET Curated	0.0001034	0.01084	3	16	CAV1,PPARG,PLIN1
Disease	C0004045	Asphyxia Neonatorum	DisGeNET Curated	0.0001034	0.01084	3	16	FLT1,KDR,VEGFA
Disease	C0017636	Glioblastoma	DisGeNET Curated	0.0001279	0.01281	24	1851	FOXO1,FLT1,PDE4D,ATG7,EBF3,EGLN1,ETFA,FADD,ITGA6,ICK,WWTR1,PFKFB3,CAV1,PPARG,S1PR1,AXIN2,NRP1,PDLIM1,TIMP4,PRELP,KDR,PARD3,CDH13,VEGFA
Disease	C0023473	Myeloid Leukemia, Chronic	DisGeNET Curated	0.0001329	0.01281	15	858	PMP22,FOXO1,TRIB2,ATG7,ANXA6,FADD,HLX,LAMA4,CAV1,PPARG,EBF2,ARSB,KDR,CDH13,VEGFA
Disease	C0011884	Diabetic Retinopathy	DisGeNET Curated	0.0001681	0.01559	7	199	FLT1,PPARG,NRP1,PPARGC1B,UCP1,KDR,VEGFA
Disease	C1519670	Tumor Angiogenesis	DisGeNET BeFree	0.0001966	0.01627	11	511	FLT1,ANXA6,LAMA4,ITGA6,CAV1,PPARG,NRP1,FZD4,ADAMTS9,KDR,VEGFA
Disease	C0346153	Breast Cancer, Familial	DisGeNET Curated	0.0002014	0.01627	6	144	ARHGEF28,CAV1,LMO4,PPARGC1B,MYLIP,VEGFA
Disease	C4024606	Loss of gluteal subcutaneous adipose tissue	DisGeNET Curated	0.0002025	0.01627	2	4	PPARG,PLIN1
Disease	C0267026	Actinic cheilitis	DisGeNET BeFree	0.0002025	0.01627	2	4	FLT1,KDR
Disease	C0020538	Hypertensive disease	DisGeNET Curated	0.0002292	0.01782	17	1112	FOXO1,FLT1,NPR3,PDE4D,ARHGEF28,CAV1,PPARG,ADORA2A,PPARGC1B,ADRB1,ARSB,UCP1,KDR,YWHAQ,PLIN1,CDH13,VEGFA
Disease	C0333297	Chronic ulcer	DisGeNET BeFree	0.0002404	0.01811	3	21	ADAM12,TIMP4,VEGFA
Disease	C0011849	Diabetes Mellitus	DisGeNET Curated	0.0002503	0.01828	20	1456	PMP22,FOXO1,PDE4D,ACACB,PPP1R3B,FADD,CAV1,PPARG,FFAR4,EBF2,ADORA2A,PPARGC1B,ADRB1,PXDN,ADAMTS9,TIMP4,UCP1,KDR,PLIN1,VEGFA
Disease	OMIN:601665	OBESITY	OMIM	0.0002772	0.01909	3	22	PPARG,PPARGC1B,UCP1
Disease	20081125:Zeggini	Type 2 diabetes	GWAS	0.0002772	0.01909	3	22	PPARG,ADAMTS9,VEGFA
Disease	C0043094	Weight Gain	DisGeNET Curated	0.0003022	0.02013	5	100	NPR3,SPTBN1,CAV1,TSEN2,FEZ2
Disease	C0279628	Adenocarcinoma Of Esophagus	DisGeNET Curated	0.000309	0.02013	8	291	FLT1,TSPAN18,PPARG,S1PR1,AXIN2,KDR,CDH13,VEGFA
Disease	C0220636	Malignant neoplasm of salivary gland	DisGeNET Curated	0.0003175	0.02013	3	23	ACACB,PPARG,VEGFA
Disease	C0877550	Carcinomatous Ascites	DisGeNET BeFree	0.0003362	0.02026	2	5	FLT1,VEGFA
Disease	C1850109	Vitreoretinal abnormalities	DisGeNET Curated	0.0003362	0.02026	2	5	FZD4,VEGFA
Disease	C0334583	Pilocytic Astrocytoma	DisGeNET Curated	0.0003787	0.02226	5	105	PMP22,FLT1,TIMP4,KDR,VEGFA
Disease	C0206682	Follicular thyroid carcinoma	DisGeNET Curated	0.0004906	0.02328	6	170	FLT1,CAV1,PPARG,AQP7,KDR,VEGFA
Disease	C0027051	Myocardial Infarction	DisGeNET Curated	0.0004963	0.02328	13	763	COL4A2,FOXO1,FLT1,NPR3,EGLN1,ITGA6,CAV1,PPARG,NRP1,ADRB1,TIMP4,CDH13,VEGFA
Disease	C3554224	LEPTIN DEFICIENCY OR DYSFUNCTION	DisGeNET Curated	0.0005024	0.02328	2	6	PPARG,VEGFA
Disease	C1306050	Primary malignant neoplasm of appendix	DisGeNET BeFree	0.0005024	0.02328	2	6	KDR,VEGFA
Disease	C0496779	Malignant neoplasm of appendix	DisGeNET BeFree	0.0005024	0.02328	2	6	KDR,VEGFA
Disease	C0024214	Lymphangiectasis	DisGeNET BeFree	0.0005024	0.02328	2	6	KDR,VEGFA
Disease	C1837764	Loss of subcutaneous adipose tissue in limbs	DisGeNET Curated	0.0005024	0.02328	2	6	PPARG,PLIN1
Disease	C4021730	Junctional split	DisGeNET Curated	0.0005024	0.02328	2	6	ITGA6,LAMB3
Disease	C1096168	Chromosome 17 trisomy	DisGeNET BeFree	0.0005024	0.02328	2	6	PMP22,VEGFA
Disease	C0027686	Pathologic Neovascularization	DisGeNET Curated	0.0005024	0.02328	2	6	KDR,VEGFA
Disease	C0024221	Lymphangioma	DisGeNET Curated	0.0005024	0.02328	2	6	KDR,VEGFA
Disease	C0154830	Proliferative diabetic retinopathy	DisGeNET BeFree	0.0005381	0.02447	4	64	PPARG,NRP1,KDR,VEGFA
Disease	C0042344	Varicose Ulcer	DisGeNET BeFree	0.0005749	0.02566	3	28	NRP1,ZFP36L1,VEGFA
Disease	C0007193	Cardiomyopathy, Dilated	DisGeNET Curated	0.0006172	0.02691	8	323	LAMA4,PPARG,ADRB1,TIMP4,UCP1,KDR,HADHA,VEGFA
Disease	C0238461	Anaplastic thyroid carcinoma	DisGeNET Curated	0.0006253	0.02691	6	178	ATG7,ICK,CAV1,PPARG,KDR,VEGFA
Disease	C0152419	Interrupted aortic arch	DisGeNET Curated	0.0007006	0.02838	2	7	SUCLG1,HOXA1
Disease	C0242973	Ventricular Dysfunction	DisGeNET Curated	0.0007006	0.02838	2	7	ADORA2A,ADRB1
Disease	C0282548	Leukostasis	DisGeNET Curated	0.0007006	0.02838	2	7	PPARG,VEGFA
Disease	C2931384	Moyamoya disease 1	DisGeNET Curated	0.0007065	0.02838	3	30	TIMP4,KDR,VEGFA
Disease	C0264408	Childhood asthma	DisGeNET BeFree	0.0007519	0.02971	5	122	ATG7,HLX,PPARG,PCDH1,VEGFA
Disease	C0085083	Ovarian Hyperstimulation Syndrome	DisGeNET Curated	0.0007789	0.03028	3	31	FLT1,KDR,VEGFA
Disease	C0338106	Adenocarcinoma of colon	DisGeNET BeFree	0.0008397	0.03212	7	260	PMP22,FOXO1,PFKFB3,CAV1,PPARG,NRP1,VEGFA
Disease	C1658953	tumor vasculature	DisGeNET BeFree	0.0009012	0.03372	5	127	FLT1,ADAM12,KDR,CDH13,VEGFA
Disease	C0018801	Heart failure	DisGeNET Curated	0.0009105	0.03372	12	712	ANXA6,SPTBN1,ICK,PPARG,S1PR1,ADORA2A,PPARGC1B,ADRB1,UCP1,PRKAR2B,HADHA,VEGFA
Disease	C1959588	Angioma	DisGeNET BeFree	0.0009306	0.03372	2	8	KDR,VEGFA
Disease	C0026654	Moyamoya Disease	DisGeNET Curated	0.0009374	0.03372	3	33	TIMP4,KDR,VEGFA
Disease	C0030297	Pancreatic Neoplasm	DisGeNET Curated	0.001035	0.03668	9	436	FOXO1,WWTR1,CAV1,PPARG,NRP1,SCTR,KDR,PARN,VEGFA
Disease	C0031099	Periodontitis	DisGeNET Curated	0.001176	0.04046	6	201	CAV1,PPARG,ADRB1,TIMP4,PARN,VEGFA
Disease	C2675519	Hypoadiponectinemia	DisGeNET BeFree	0.001192	0.04046	2	9	PPARG,CDH13
Disease	C1850938	FUNDUS DYSTROPHY, PSEUDOINFLAMMATORY, OF SORSBY	DisGeNET Curated	0.001192	0.04046	2	9	KDR,VEGFA
Disease	C0545053	Advanced bone age	DisGeNET Curated	0.001211	0.04054	3	36	PDE4D,CAV1,PPARG
Disease	C0018923	Hemangiosarcoma	DisGeNET Curated	0.001306	0.04208	4	81	FLT1,ANXA6,KDR,VEGFA
Disease	C1522137	Hypertriglyceridemia result	DisGeNET Curated	0.001313	0.04208	3	37	CAV1,PPARG,PLIN1
Disease	C0041207	Truncus Arteriosus, Persistent	DisGeNET Curated	0.001313	0.04208	3	37	NRG4,NRP1,VEGFA
Disease	C0031511	Pheochromocytoma	DisGeNET Curated	0.001373	0.04208	7	283	FLT1,EGLN1,NRP1,UCP1,SCTR,KDR,VEGFA
Disease	C0042373	Vascular Diseases	DisGeNET Curated	0.00143	0.04208	8	368	TRIB2,PDE4D,CAV1,PPARG,S1PR1,KDR,PKN1,VEGFA
Disease	C0038990	Sweating	DisGeNET Curated	0.00143	0.04208	4	83	CAV1,PPARG,SUCLG1,PARN
Disease	C0700590	Increased sweating	DisGeNET Curated	0.00143	0.04208	4	83	CAV1,PPARG,SUCLG1,PARN
Disease	C0020458	Hyperhidrosis disorder	DisGeNET Curated	0.00143	0.04208	4	83	CAV1,PPARG,SUCLG1,PARN
Disease	C0036280	Burn scar	DisGeNET BeFree	0.001484	0.04208	2	10	TRPV3,VEGFA
Disease	C1290857	Disorder of face	DisGeNET Curated	0.001484	0.04208	2	10	CAV1,PPARG
Disease	C0038505	Sturge-Weber Syndrome	DisGeNET Curated	0.001484	0.04208	2	10	KDR,VEGFA
Disease	C0011859	Lipoatrophic Diabetes Mellitus	DisGeNET Curated	0.001484	0.04208	2	10	CAV1,PPARG
Disease	C0853945	Oral mucosal blistering	DisGeNET Curated	0.001484	0.04208	2	10	ITGA6,LAMB3
Disease	C0162739	HELLP Syndrome	DisGeNET Curated	0.001531	0.04241	3	39	FLT1,HADHA,VEGFA
Disease	C1280433	Lipoatrophy	DisGeNET Curated	0.001531	0.04241	3	39	CAV1,PPARG,PLIN1
Disease	C2937358	Cerebral Hemorrhage	DisGeNET Curated	0.001648	0.04513	3	40	FLT1,KDR,VEGFA
Disease	C0036205	Sarcoidosis, Pulmonary	DisGeNET BeFree	0.001771	0.04733	3	41	FLT1,PPARG,VEGFA
Disease	C4025871	Abnormality of the face	DisGeNET Curated	0.001807	0.04733	2	11	CAV1,PPARG
Disease	C0162291	Retinal ischemia	DisGeNET BeFree	0.001807	0.04733	2	11	FLT1,VEGFA
Disease	C0238284	Acute mountain sickness	DisGeNET BeFree	0.001807	0.04733	2	11	EGLN1,VEGFA
Disease	C0009319	Colitis	DisGeNET Curated	0.001827	0.04733	10	569	PMP22,NPR3,ARHGEF28,NRG4,EGLN1,FADD,PPARG,NRP1,KDR,VEGFA
Disease	C0018916	Hemangioma	DisGeNET Curated	0.00185	0.04742	4	89	FLT1,ADRB1,KDR,VEGFA
Disease	C0007134	Renal Cell Carcinoma	DisGeNET Curated	0.001911	0.04847	16	1224	FOXO1,FLT1,EGLN1,ETFA,FADD,CAV1,PPARG,AXIN2,NRP1,FAM20C,TIMP4,MYLIP,KDR,PARD3,CDH13,VEGFA
Disease	C0037277	Skin Diseases, Genetic	DisGeNET BeFree	0.002032	0.04952	3	43	ITGA6,LAMB3,TRPV3
Disease	C0206732	Epithelioid hemangioendothelioma	DisGeNET Curated	0.00216	0.04952	2	12	WWTR1,VEGFA
Disease	C0015403	Eye Infections	DisGeNET BeFree	0.00216	0.04952	2	12	FAM20C,VEGFA
Disease	C0027668	Neoplasms, Vascular Tissue	DisGeNET Curated	0.00216	0.04952	2	12	KDR,VEGFA
Disease	C0220620	Gastrointestinal Carcinoid Tumor	DisGeNET BeFree	0.00218	0.04952	6	227	FOXO1,FLT1,PPARG,MYLIP,KDR,VEGFA
Disease	C3539878	Triple Negative Breast Neoplasms	DisGeNET BeFree	0.002322	0.04952	10	588	ARHGEF28,ITGA6,ICK,CAV1,PPARG,ADAM12,AXIN2,KDR,CDH13,VEGFA
Disease	C0020443	Hypercholesterolemia	DisGeNET Curated	0.002379	0.04952	6	231	FLT1,ACACB,CAV1,UCP1,KDR,VEGFA
Disease	C0014867	Esophageal Varices	DisGeNET Curated	0.002543	0.04952	2	13	KDR,VEGFA
Disease	C0265989	Congenital scar	DisGeNET Curated	0.002543	0.04952	2	13	ITGA6,LAMB3
Disease	C0235222	Diastolic hypertension	DisGeNET BeFree	0.002543	0.04952	2	13	KDR,VEGFA
Disease	C0339539	Familial Exudative Vitreoretinopathy	DisGeNET Curated	0.002543	0.04952	2	13	FZD4,VEGFA
Disease	C1854465	TUBEROUS SCLEROSIS 1 (disorder)	DisGeNET Curated	0.002543	0.04952	2	13	FLT1,VEGFA
Disease	C0018206	granulosa cell tumor	DisGeNET BeFree	0.002626	0.04952	3	47	FOXO1,KDR,VEGFA
Disease	C0019572	Hirsutism	DisGeNET Curated	0.002626	0.04952	3	47	CAV1,PPARG,ARSB
Disease	C0022876	Premature Obstetric Labor	DisGeNET Curated	0.002629	0.04952	4	98	FOXO1,TRIM67,TIMP4,PKN1
Disease	C0497406	Overweight	DisGeNET Curated	0.002759	0.04952	6	238	ANXA6,PPARG,UCP1,MYLIP,PLIN1,VEGFA
Disease	C0266617	Congenital anomaly of face	DisGeNET Curated	0.002829	0.04952	4	100	TUSC5,ETFA,CAV1,PPARG
Disease	C0004096	Asthma	DisGeNET Curated	0.002851	0.04952	15	1155	FLT1,PDE4D,ARHGEF28,ATG7,ANXA6,HLX,CAV1,PPARG,ADAM12,S1PR1,NRP1,PPARGC1B,KDR,PCDH1,VEGFA
Disease	C0003864	Arthritis	DisGeNET Curated	0.002886	0.04952	10	606	FOXO1,EGLN1,CAV1,PPARG,S1PR1,NDEL1,TIMP4,KDR,PARD3,VEGFA
Disease	C0151514	Atrophic condition of skin	DisGeNET Curated	0.002931	0.04952	5	166	FOXO1,LAMB3,KDR,PARN,VEGFA
Disease	C0235974	Pancreatic carcinoma	DisGeNET Curated	0.002944	0.04952	20	1774	COL4A2,FOXO1,FLT1,SLCO2B1,FADD,ITGA6,ICK,WWTR1,CAV1,PPARG,LMO4,NRP1,HOXA1,PRPF40B,MYLIP,SCTR,KDR,PARN,CDH13,VEGFA
Disease	C0005937	Bone Cysts	DisGeNET Curated	0.002956	0.04952	2	14	CAV1,PPARG
Disease	C0235986	Growth hormone excess	DisGeNET Curated	0.002956	0.04952	2	14	CAV1,PPARG
Disease	C0011847	Diabetes	DisGeNET BeFree	0.002976	0.04952	16	1279	FOXO1,ACACB,PPP1R3B,FADD,CAV1,PPARG,FFAR4,EBF2,ADORA2A,PPARGC1B,PXDN,ADAMTS9,TIMP4,UCP1,KDR,VEGFA
Disease	C0004153	Atherosclerosis	DisGeNET Curated	0.003219	0.04952	14	1053	FOXO1,FLT1,PDE4D,ARHGEF28,CAV1,PPARG,S1PR1,LDB2,NRP1,UCP1,KDR,PLIN1,CDH13,VEGFA
Disease	C0151744	Myocardial Ischemia	DisGeNET Curated	0.003292	0.04952	8	421	FOXO1,PFKFB3,PPARG,ADRB1,FEZ2,KDR,HADHA,VEGFA
Disease	C0010054	Coronary Arteriosclerosis	DisGeNET Curated	0.003334	0.04952	11	723	FLT1,CAV1,PPARG,LDB2,ADORA2A,ADRB1,UCP1,MYLIP,KDR,CDH13,VEGFA
Disease	C0006118	Brain Neoplasms	DisGeNET Curated	0.003358	0.04952	10	619	FOXO1,FLT1,EBF3,FADD,ICK,CAV1,PPARG,NRP1,KDR,VEGFA
Disease	C0011881	Diabetic Nephropathy	DisGeNET Curated	0.003697	0.04952	9	526	FOXO1,FLT1,ACACB,CAV1,PPARG,AXIN2,UCP1,KDR,VEGFA
Disease	C0243038	Carcinoma, Lewis Lung	DisGeNET Curated	0.003731	0.04952	4	108	FLT1,ADORA2A,KDR,VEGFA
Disease	C0035222	Respiratory Distress Syndrome, Adult	DisGeNET Curated	0.003764	0.04952	5	176	EGLN1,EBF1,SH2B2,HADHA,VEGFA
Disease	C3272363	Ischemic Cerebrovascular Accident	DisGeNET BeFree	0.003838	0.04952	7	340	COL4A2,NPR3,PDE4D,PPARG,KDR,PLIN1,VEGFA
Disease	C0028756	Obesity, Morbid	DisGeNET Curated	0.003856	0.04952	4	109	ACACB,PFKFB3,PPARG,AQP7
Disease	C0205768	Subependymal Giant Cell Astrocytoma	DisGeNET Curated	0.003868	0.04952	2	16	ANXA6,VEGFA
Disease	C0685938	Malignant neoplasm of gastrointestinal tract	DisGeNET BeFree	0.003873	0.04952	6	255	FLT1,SPTBN1,PPARG,AXIN2,ZFYVE28,VEGFA
Disease	C0206623	Adenosquamous carcinoma	DisGeNET BeFree	0.0039	0.04952	3	54	FLT1,LMO4,KDR
Disease	C0878544	Cardiomyopathies	DisGeNET Curated	0.003901	0.04952	8	433	PPARG,ADORA2A,PPARGC1B,ADRB1,ARSB,KDR,HADHA,VEGFA
Disease	C0221260	Dystrophia unguium	DisGeNET Curated	0.004107	0.04952	3	55	ITGA6,LAMB3,PARN
Disease	C0007222	Cardiovascular Diseases	DisGeNET Curated	0.004222	0.04952	11	746	COL4A2,FOXO1,FLT1,NPR3,CAV1,PPARG,ADRB1,MYLIP,PLIN1,CDH13,VEGFA
Disease	C0079218	Fibromatosis, Aggressive	DisGeNET Curated	0.004322	0.04952	3	56	FOXO1,KDR,VEGFA
Disease	C0014866	Esophageal Stenosis	DisGeNET Curated	0.004367	0.04952	2	17	LAMB3,PARN
Disease	C0345996	Milium Cyst	DisGeNET Curated	0.004367	0.04952	2	17	ITGA6,LAMB3
Disease	C0220989	Acquired partial lipodystrophy	DisGeNET Curated	0.004367	0.04952	2	17	PPARG,PLIN1
Disease	C0856169	Endothelial dysfunction	DisGeNET BeFree	0.0045	0.04952	6	263	FOXO1,FLT1,CAV1,PPARG,PXDN,VEGFA
Disease	C0042345	Varicosity	DisGeNET Curated	0.004543	0.04952	3	57	FLT1,KDR,VEGFA
Disease	C0677944	Sentinel node (disorder)	DisGeNET BeFree	0.00477	0.04952	3	58	FLT1,KDR,VEGFA
Disease	C1997217	Low grade glioma	DisGeNET BeFree	0.00477	0.04952	3	58	FLT1,KDR,VEGFA
Disease	C0011269	Dementia, Vascular	DisGeNET Curated	0.00477	0.04952	3	58	ADORA2A,TIMP4,VEGFA
Disease	C0151945	Thrombosis of cerebral veins	DisGeNET Curated	0.004895	0.04952	2	18	PDE4D,PLIN1
Disease	C0041974	Urethral Stricture	DisGeNET Curated	0.004895	0.04952	2	18	ITGA6,PARN
Disease	C0426870	Large hand	DisGeNET Curated	0.004895	0.04952	2	18	CAV1,PPARG
Disease	C1257763	Overnutrition	DisGeNET BeFree	0.004895	0.04952	2	18	FOXO1,DGAT2
Disease	C0162154	Atrophic scar	DisGeNET Curated	0.004895	0.04952	2	18	ITGA6,LAMB3
Disease	C0025500	Mesothelioma	DisGeNET Curated	0.005	0.04952	7	357	FLT1,ETFA,PPARG,HOXA1,KDR,PKN1,VEGFA
Disease	C0346647	Malignant neoplasm of pancreas	DisGeNET Curated	0.005062	0.04952	19	1730	COL4A2,FOXO1,FLT1,SLCO2B1,FADD,ITGA6,ICK,WWTR1,CAV1,PPARG,LMO4,NRP1,HOXA1,PRPF40B,MYLIP,SCTR,KDR,CDH13,VEGFA
Disease	C0085584	Encephalopathies	DisGeNET Curated	0.005315	0.04952	5	191	ETFA,FADD,SUCLG1,ADORA2A,VEGFA
Disease	C0282160	Aplasia Cutis Congenita	DisGeNET Curated	0.005433	0.04952	5	192	ACACB,ITGA6,LAMB3,PPARG,VEGFA
Disease	C4280639	Hyperplasia of supraorbital margins	DisGeNET Curated	0.00545	0.04952	2	19	CAV1,PPARG
Disease	C4280638	Hyperplasia of supraorbital ridge	DisGeNET Curated	0.00545	0.04952	2	19	CAV1,PPARG
Disease	C0028949	Oligomenorrhea	DisGeNET Curated	0.00545	0.04952	2	19	PPARG,PLIN1
Disease	C0854985	Adenocarcinoma of lung, stage I	DisGeNET BeFree	0.00545	0.04952	2	19	ADAM12,VEGFA
Disease	C1860224	ABLEPHARON-MACROSTOMIA SYNDROME	DisGeNET Curated	0.00545	0.04952	2	19	EGLN1,VEGFA
Disease	C4280636	Hypertrophy of supraorbital ridge	DisGeNET Curated	0.00545	0.04952	2	19	CAV1,PPARG
Disease	C0015696	Fatty Liver, Alcoholic	DisGeNET Curated	0.00545	0.04952	2	19	PPARG,DGAT2
Disease	C1336905	Endometrial Endometrioid Adenocarcinoma	DisGeNET BeFree	0.00545	0.04952	2	19	FOXO1,VEGFA
Disease	C0221032	Familial generalized lipodystrophy	DisGeNET Curated	0.00545	0.04952	2	19	CAV1,PPARG
Disease	C4280637	Hypertrophy of supraorbital margins	DisGeNET Curated	0.00545	0.04952	2	19	CAV1,PPARG
Disease	C1866241	Broad feet	DisGeNET Curated	0.00545	0.04952	2	19	CAV1,PPARG
Disease	C1842060	Prominent supraorbital ridges	DisGeNET Curated	0.00545	0.04952	2	19	CAV1,PPARG
Disease	C0278678	Metastatic Renal Cell Cancer	DisGeNET BeFree	0.005494	0.04952	3	61	FLT1,KDR,VEGFA
Disease	C0027726	Nephrotic Syndrome	DisGeNET Curated	0.005584	0.04952	4	121	COL4A2,FLT1,KDR,VEGFA
Disease	C0007682	CNS disorder	DisGeNET Curated	0.005584	0.04952	4	121	PMP22,PPARG,ADORA2A,ARSB
Disease	C0948008	Ischemic stroke	DisGeNET Curated	0.005883	0.04952	7	368	COL4A2,NPR3,PDE4D,PPARG,KDR,PLIN1,VEGFA
Disease	C3151062	INFECTIONS, RECURRENT, WITH ENCEPHALOPATHY, HEPATIC DYSFUNCTION, AND CARDIOVASCULAR MALFORMATIONS	DisGeNET Curated	0.005897	0.04952	1	1	FADD
Disease	C1565106	Headache Disorders, Primary	DisGeNET BeFree	0.005897	0.04952	1	1	TRPV3
Disease	cv:C1821417	Resting heart rate	Clinical Variations	0.005897	0.04952	1	1	ADRB1
Disease	C0730284	Clinically significant macular edema	DisGeNET BeFree	0.005897	0.04952	1	1	VEGFA
Disease	C4015052	Vestibular areflexia	DisGeNET Curated	0.005897	0.04952	1	1	CLIC5
Disease	OMIN:118300	CHARCOT-MARIE-TOOTH DISEASE AND DEAFNESS	OMIM	0.005897	0.04952	1	1	PMP22
Disease	C1832216	Bosley-Salih-Alorainy Syndrome	DisGeNET Curated	0.005897	0.04952	1	1	HOXA1
Disease	OMIN:612389	PONTOCEREBELLAR HYPOPLASIA TYPE 2B; PCH2B	OMIM	0.005897	0.04952	1	1	TSEN2
Disease	OMIN:162500	NEUROPATHY, HEREDITARY, WITH LIABILITY TO PRESSURE PALSIES; HNPP	OMIM	0.005897	0.04952	1	1	PMP22
Disease	OMIN:245400	LACTIC ACIDOSIS, FATAL INFANTILE	OMIM	0.005897	0.04952	1	1	SUCLG1
Disease	cv:C3151268	Lipodystrophy, familial partial, type 4	Clinical Variations	0.005897	0.04952	1	1	PLIN1
Disease	cv:C3151476	Mitochondrial DNA depletion syndrome 9 (encephalomyopathic with methylmalonic aciduria)	Clinical Variations	0.005897	0.04952	1	1	SUCLG1
Disease	C4022977	Increased carotid artery intimal medial thickness	DisGeNET Curated	0.005897	0.04952	1	1	PPARG
Disease	C0041295	Tuberculoma	DisGeNET BeFree	0.005897	0.04952	1	1	VEGFA
Disease	C1847588	Absence of subcutaneous fat over entire body except buttocks, hips, and thighs	DisGeNET Curated	0.005897	0.04952	1	1	CAV1
Disease	C3808935	CARDIOMYOPATHY, DILATED, 1JJ	DisGeNET Curated	0.005897	0.04952	1	1	LAMA4
Disease	C0276035	Glasser's disease	DisGeNET BeFree	0.005897	0.04952	1	1	CAV1
Disease	C4020904	Myelin tomacula	DisGeNET BeFree	0.005897	0.04952	1	1	PMP22
Disease	C3151268	LIPODYSTROPHY, FAMILIAL PARTIAL, TYPE 4	DisGeNET Curated	0.005897	0.04952	1	1	PLIN1
Disease	C0333419	Sarcoid type granuloma	DisGeNET BeFree	0.005897	0.04952	1	1	VEGFA
Disease	C4023114	Anterior wedging of L2	DisGeNET Curated	0.005897	0.04952	1	1	ARSB
Disease	C3554594	STEEL SYNDROME	DisGeNET Curated	0.005897	0.04952	1	1	COL27A1
Disease	C1455728	Acute fatty liver of pregnancy	DisGeNET Curated	0.005897	0.04952	1	1	HADHA
Disease	C1264422	Blister with infection	DisGeNET BeFree	0.005897	0.04952	1	1	LAMB3
Disease	C0020631	Familial hypophosphatemia	DisGeNET BeFree	0.005897	0.04952	1	1	FAM20C
Disease	cv:CN128706	Auriculocondylar syndrome 2	Clinical Variations	0.005897	0.04952	1	1	PLCB4
Disease	C4024933	Acute demyelinating polyneuropathy	DisGeNET Curated	0.005897	0.04952	1	1	PMP22
Disease	20090520:Himes	Asthma	GWAS	0.005897	0.04952	1	1	PDE4D
Disease	C4225347	PULMONARY FIBROSIS AND/OR BONE MARROW FAILURE, TELOMERE-RELATED, 4	DisGeNET Curated	0.005897	0.04952	1	1	PARN
Disease	cv:C3280970	Porencephaly 2	Clinical Variations	0.005897	0.04952	1	1	COL4A2
Disease	C0085388	Intracranial Tuberculoma	DisGeNET BeFree	0.005897	0.04952	1	1	VEGFA
Disease	cv:CN074230	Long-chain 3-hydroxyacyl-CoA dehydrogenase deficiency	Clinical Variations	0.005897	0.04952	1	1	HADHA
Disease	C0858277	angina symptom	DisGeNET BeFree	0.005897	0.04952	1	1	VEGFA
Disease	C0279550	adult rhabdomyosarcoma	DisGeNET BeFree	0.005897	0.04952	1	1	FOXO1
Disease	cv:C1853286	Erythrocytosis, familial, 3	Clinical Variations	0.005897	0.04952	1	1	EGLN1
Disease	cv:C1861669	Charcot-Marie-Tooth disease, type IE	Clinical Variations	0.005897	0.04952	1	1	PMP22
Disease	cv:C1841700	Guillain-Barre syndrome, familial	Clinical Variations	0.005897	0.04952	1	1	PMP22
Disease	C1337035	Xanthogranulomatous cholecystitis	DisGeNET BeFree	0.005897	0.04952	1	1	VEGFA
Disease	C0235927	Vestibulocerebellar ataxia	DisGeNET Curated	0.005897	0.04952	1	1	CLIC5
Disease	C0334400	Sclerosing stromal tumor	DisGeNET BeFree	0.005897	0.04952	1	1	VEGFA
Disease	cv:C1864340	Glycerol release during exercise, defective	Clinical Variations	0.005897	0.04952	1	1	AQP7
Disease	C3553250	ACRODYSOSTOSIS 2 WITH OR WITHOUT HORMONE RESISTANCE	DisGeNET Curated	0.005897	0.04952	1	1	PDE4D
Disease	C4225348	MULTIPLE MITOCHONDRIAL DYSFUNCTIONS SYNDROME 4	DisGeNET Curated	0.005897	0.04952	1	1	ISCA2
Disease	cv:C1853235	Sclerocornea, autosomal recessive	Clinical Variations	0.005897	0.04952	1	1	PXDN
Disease	OMIN:609820	ERYTHROCYTOSIS, FAMILIAL, 3	OMIM	0.005897	0.04952	1	1	EGLN1
Disease	cv:C2675659	Body mass index quantitative trait locus 10	Clinical Variations	0.005897	0.04952	1	1	FFAR4
Disease	C0795865	Chromosome 17, trisomy 17p	DisGeNET BeFree	0.005897	0.04952	1	1	PMP22
Disease	C0751059	Cranial Neuropathies, Multiple	DisGeNET BeFree	0.005897	0.04952	1	1	PMP22
Disease	C0025349	Menstruation, Retrograde	DisGeNET BeFree	0.005897	0.04952	1	1	VEGFA
Disease	C4225356	DYSKERATOSIS CONGENITA, AUTOSOMAL RECESSIVE 6	DisGeNET Curated	0.005897	0.04952	1	1	PARN
Disease	cv:C1837750	Oligodontia-colorectal cancer syndrome	Clinical Variations	0.005897	0.04952	1	1	AXIN2
Disease	C0751486	Reye-Like Syndrome	DisGeNET BeFree	0.005897	0.04952	1	1	HADHA
Disease	C3280970	PORENCEPHALY 2	DisGeNET Curated	0.005897	0.04952	1	1	COL4A2
Disease	C1096618	Peritoneal lesion	DisGeNET BeFree	0.005897	0.04952	1	1	VEGFA
Disease	C0600518	Choroidal Neovascularization	DisGeNET Curated	0.005897	0.04952	1	1	VEGFA
Disease	C1837750	Oligodontia-Colorectal Cancer Syndrome	DisGeNET Curated	0.005897	0.04952	1	1	AXIN2
Disease	OMIN:253200	MUCOPOLYSACCHARIDOSIS TYPE VI	OMIM	0.005897	0.04952	1	1	ARSB
Disease	OMIN:139393	GUILLAIN-BARRE SYNDROME, FAMILIAL; GBS	OMIM	0.005897	0.04952	1	1	PMP22
Disease	C1761609	Aspiration pneumonitis	DisGeNET BeFree	0.005897	0.04952	1	1	KDR
Disease	cv:CN169679	Dilated cardiomyopathy 1JJ	Clinical Variations	0.005897	0.04952	1	1	LAMA4
Disease	cv:C2675227	Endocrine-cerebroosteodysplasia	Clinical Variations	0.005897	0.04952	1	1	ICK
Disease	C2987143	Pancreatic Intraepithelial Neoplasia-1B	DisGeNET BeFree	0.005897	0.04952	1	1	LMO4
Disease	C1832215	Athabaskan brainstem dysgenesis	DisGeNET Curated	0.005897	0.04952	1	1	HOXA1
Disease	cv:C1832215	Athabaskan brainstem dysgenesis	Clinical Variations	0.005897	0.04952	1	1	HOXA1
Disease	C2931686	Charcot-Marie-Tooth disease, Type 1E	DisGeNET Curated	0.005897	0.04952	1	1	PMP22
Disease	OMIN:601536	ATHABASKAN BRAINSTEM DYSGENESIS SYNDROME; ABDS	OMIM	0.005897	0.04952	1	1	HOXA1
Disease	cv:CN178222	Primary pulmonary hypertension 3	Clinical Variations	0.005897	0.04952	1	1	CAV1
Disease	cv:C0399367	Amelogenesis imperfecta, type IA	Clinical Variations	0.005897	0.04952	1	1	LAMB3
Disease	20090402:Org	Hypertension	GWAS	0.005897	0.04952	1	1	CDH13
Disease	cv:C2609071	Palmoplantar keratoderma, mutilating, with periorificial keratotic plaques	Clinical Variations	0.005897	0.04952	1	1	TRPV3
Disease	C1853286	Erythrocytosis, Familial, 3	DisGeNET Curated	0.005897	0.04952	1	1	EGLN1
Disease	C1720861	Familial Partial Lipodystrophy, Type 3	DisGeNET Curated	0.005897	0.04952	1	1	PPARG
Disease	cv:C0270911	Charcot-Marie-Tooth disease, type IA	Clinical Variations	0.005897	0.04952	1	1	PMP22
Disease	cv:CN124736	Acrodysostosis 2, with or without hormone resistance	Clinical Variations	0.005897	0.04952	1	1	PDE4D
Disease	C3495591	Charcot-Marie-Tooth Disease, Demyelinating, Type 1e	DisGeNET Curated	0.005897	0.04952	1	1	PMP22
Disease	C4225339	PALMOPLANTAR KERATODERMA, NONEPIDERMOLYTIC, FOCAL 2	DisGeNET Curated	0.005897	0.04952	1	1	TRPV3
Disease	cv:C2676466	Pontocerebellar hypoplasia type 2B	Clinical Variations	0.005897	0.04952	1	1	TSEN2
Disease	C0340566	Critical lower limb ischemia	DisGeNET BeFree	0.005897	0.04952	1	1	VEGFA
Disease	C4024677	Anterior wedging of L1	DisGeNET Curated	0.005897	0.04952	1	1	ARSB
Disease	C0221025	Kasabach-Merritt syndrome	DisGeNET BeFree	0.005897	0.04952	1	1	VEGFA
Disease	OMIN:612651	ENDOCRINE-CEREBROOSTEODYSPLASIA; ECO	OMIM	0.005897	0.04952	1	1	ICK
Disease	C2698203	Metastatic Ductal Breast Carcinoma	DisGeNET BeFree	0.005897	0.04952	1	1	VEGFA
Disease	OMIN:607276	RESTING HEART RATE, VARIATION IN	OMIM	0.005897	0.04952	1	1	ADRB1
Disease	C0497248	Uncomplicated Hypertension	DisGeNET BeFree	0.005897	0.04952	1	1	ADRB1
Disease	C0266782	Abnormal yolk sac	DisGeNET BeFree	0.005897	0.04952	1	1	VEGFA
Disease	cv:C1836302	Carotid intimal medial thickness 1	Clinical Variations	0.005897	0.04952	1	1	PPARG
Disease	OMIN:259775	RAINE SYNDROME; RNS	OMIM	0.005897	0.04952	1	1	FAM20C
Disease	OMIN:118220	CHARCOT-MARIE-TOOTH DISEASE, DEMYELINATING, TYPE 1A; CMT1A	OMIM	0.005897	0.04952	1	1	PMP22
Disease	cv:CN221349	Deafness, autosomal recessive 103	Clinical Variations	0.005897	0.04952	1	1	CLIC5
Disease	cv:C1850106	Raine syndrome	Clinical Variations	0.005897	0.04952	1	1	FAM20C
Disease	C0003834	Arterial insufficiency	DisGeNET BeFree	0.005897	0.04952	1	1	VEGFA
Disease	OMIN:609338	CAROTID INTIMAL MEDIAL THICKNESS 1	OMIM	0.005897	0.04952	1	1	PPARG
Disease	C3553404	AURICULOCONDYLAR SYNDROME 2	DisGeNET Curated	0.005897	0.04952	1	1	PLCB4
Disease	C4025098	Intermittent hyperpnea at rest	DisGeNET Curated	0.005897	0.04952	1	1	SUCLG1
Disease	C1290871	Disorder of hand	DisGeNET BeFree	0.005897	0.04952	1	1	PMP22
Disease	C2675861	Lipodystrophy, Congenital Generalized, Type 3	DisGeNET Curated	0.005897	0.04952	1	1	CAV1
Disease	C0238309	Ischemic peripheral neuropathy	DisGeNET BeFree	0.005897	0.04952	1	1	VEGFA
Disease	cv:C2676832	Microvascular complications of diabetes 1	Clinical Variations	0.005897	0.04952	1	1	VEGFA
Disease	OMIN:612526	LIPODYSTROPHY, CONGENITAL GENERALIZED, TYPE 3; CGL3	OMIM	0.005897	0.04952	1	1	CAV1
Disease	cv:C1847582	Lipodystrophy with congenital cataracts and neurodegeneration	Clinical Variations	0.005897	0.04952	1	1	CAV1
Disease	OMIN:609016	LONG-CHAIN 3-HYDROXYACYL-CoA DEHYDROGENASE DEFICIENCY	OMIM	0.005897	0.04952	1	1	HADHA
Disease	C4021520	Abnormality of cerebral artery	DisGeNET Curated	0.005897	0.04952	1	1	HOXA1
Disease	C2675227	Endocrine-Cerebroosteodysplasia	DisGeNET Curated	0.005897	0.04952	1	1	ICK
Disease	cv:C2675861	Lipodystrophy, congenital generalized, type 3	Clinical Variations	0.005897	0.04952	1	1	CAV1
Disease	C0262576	Nerve palsy	DisGeNET BeFree	0.005897	0.04952	1	1	PMP22
Disease	cv:C3151062	Infections, recurrent, with encephalopathy, hepatic dysfunction, and cardiovascular malformations	Clinical Variations	0.005897	0.04952	1	1	FADD
Disease	C0263560	Chronic ulcer of lower extremity	DisGeNET BeFree	0.005897	0.04952	1	1	VEGFA
Disease	C4025065	Generalized microdontia	DisGeNET Curated	0.005897	0.04952	1	1	LAMB3
Disease	C3151476	MITOCHONDRIAL DNA DEPLETION SYNDROME 9 (ENCEPHALOMYOPATHIC TYPE WITH METHYLMALONIC ACIDURIA)	DisGeNET Curated	0.005897	0.04952	1	1	SUCLG1
Disease	C2676466	Pontocerebellar Hypoplasia Type 2B	DisGeNET Curated	0.005897	0.04952	1	1	TSEN2
Disease	cv:C1847482	Stroke 1	Clinical Variations	0.005897	0.04952	1	1	PDE4D
Disease	C1861669	Charcot-Marie-Tooth disease and deafness	DisGeNET Curated	0.005897	0.04952	1	1	PMP22
Disease	OMIN:608615	OLIGODONTIA-COLORECTAL CANCER SYNDROME	OMIM	0.005897	0.04952	1	1	AXIN2
Disease	C0002534	Renal Aminoacidurias	DisGeNET Curated	0.005897	0.04952	1	1	SUCLG1
Disease	cv:C1836778	Hemoglobin, high oxygen saturation of	Clinical Variations	0.005897	0.04952	1	1	EGLN1
Disease	cv:C0393814	Hereditary liability to pressure palsies	Clinical Variations	0.005897	0.04952	1	1	PMP22
Disease	cv:C0026709	Mucopolysaccharidosis type VI	Clinical Variations	0.005897	0.04952	1	1	ARSB
Disease	cv:CN168955	Steel syndrome	Clinical Variations	0.005897	0.04952	1	1	COL27A1
Disease	C1836302	Carotid Intimal Medial Thickness 1	DisGeNET Curated	0.005897	0.04952	1	1	PPARG
Disease	C0002793	Anaplasia	DisGeNET Curated	0.005974	0.04979	6	279	CAV1,PPARG,LMO4,AXIN2,NRP1,VEGFA
Disease	C0406317	Chronic small plaque psoriasis	DisGeNET BeFree	0.006032	0.04979	2	20	PPARG,VEGFA
Disease	C0032051	Placental Insufficiency	DisGeNET BeFree	0.006032	0.04979	2	20	KDR,VEGFA
Disease	C0272170	Shwachman syndrome	DisGeNET Curated	0.006032	0.04979	2	20	FLT1,VEGFA
Disease	C0282606	Myomatous neoplasm	DisGeNET BeFree	0.006032	0.04979	2	20	FOXO1,CDH13

## Sheet: Bmarrow.SE
Category	ID	Name	Source	p-value	q-value FDR B&H	Hit Count in Query List	Hit Count in Genome	Hit in Query List
Mouse Phenotype	MP:0002463	abnormal neutrophil physiology		5.49e-07	0.001398	13	177	PADI4,ITGAM,ITGB2,SYK,IL17RA,MPO,SELL,PILRA,LBP,CSF3R,STX11,HCK,CXCR2
Mouse Phenotype	MP:0002419	abnormal innate immunity		1.261e-06	0.001398	24	614	PADI4,NCF1,ITGAM,ITGB2,GADD45G,HP,FCN1,CXCR4,NFIL3,SYK,IL17RA,MPO,SELL,ATG16L1,TPCN2,PILRA,LITAF,LBP,CSF3R,GPR68,SLPI,STX11,HCK,CXCR2
Mouse Phenotype	MP:0002462	abnormal granulocyte physiology		1.491e-06	0.001398	15	259	PADI4,CD300A,NCF1,ITGAM,ITGB2,SYK,IL17RA,MPO,SELL,PILRA,LBP,CSF3R,STX11,HCK,CXCR2
Mouse Phenotype	MP:0013658	abnormal myeloid cell morphology		6.492e-06	0.004564	43	1695	IRF2BP2,SGMS2,SETX,CD300A,HLX,ITGAM,ITGB2,PICALM,SIGLEC15,BDKRB2,RHOU,XYLT1,NEU1,USP42,CXCR4,SVIL,SYK,ATP11A,IL17RA,EPS8L3,POFUT2,AGAP1,PMM2,MPO,SELL,GPI,DDR1,ATG16L1,PILRA,LITAF,CAMP,SIPA1,TG,ZSCAN10,CSF3R,GPR68,PRG2,DNAJC11,CPEB4,NPRL3,STX11,HCK,CXCR2
Mouse Phenotype	MP:0008250	abnormal myeloid leukocyte morphology		3.412e-05	0.01919	28	950	SGMS2,SETX,CD300A,ITGAM,ITGB2,SIGLEC15,XYLT1,NEU1,CXCR4,SYK,ATP11A,IL17RA,AGAP1,PMM2,MPO,SELL,DDR1,ATG16L1,PILRA,LITAF,CAMP,SIPA1,CSF3R,GPR68,PRG2,STX11,HCK,CXCR2
Mouse Phenotype	MP:0002406	increased susceptibility to infection		5.475e-05	0.02566	17	435	PADI4,NCF1,ITGAM,ITGB2,FCN1,CXCR4,IL17RA,MPO,ATG16L1,PILRA,CAMP,LBP,SLPI,FUT2,STX11,HCK,CXCR2
Mouse Phenotype	MP:0013657	abnormal blood cell morphology		7.334e-05	0.02717	42	1803	IRF2BP2,SETX,CD300A,HLX,ITGAM,ITGB2,PICALM,BDKRB2,RHOU,FAM20C,NEU1,GADD45G,USP42,CXCR4,SPHK1,NFIL3,SVIL,SYK,ATP11A,IL17RA,EPS8L3,POFUT2,AGAP1,PMM2,VEGFA,SELL,GPI,ATG16L1,PILRA,CAMP,SIPA1,ZNF365,TG,ZSCAN10,CSF3R,PRG2,DNAJC11,CPEB4,NPRL3,STX11,HCK,CXCR2
Mouse Phenotype	MP:0008053	abnormal NK cell differentiation		7.729e-05	0.02717	4	18	ITGB2,SPHK1,NFIL3,SYK
Mouse Phenotype	MP:0011181	increased hematopoietic cell number		0.0001084	0.03386	32	1237	IRF2BP2,SETX,CD300A,SRPK2,ITGAM,ITGB2,PICALM,GADD45G,USP42,CXCR4,SPHK1,NFIL3,SYK,ATP11A,IL17RA,B4GALNT3,AGAP1,MPO,SELL,GPI,ATG16L1,PILRA,LITAF,CAMP,SIPA1,ZNF365,ZSCAN10,CSF3R,GPR68,DNAJC11,HCK,CXCR2
Mouse Phenotype	MP:0008251	abnormal phagocyte morphology		0.0001472	0.0414	24	817	SGMS2,SETX,CD300A,ITGAM,ITGB2,SIGLEC15,XYLT1,NEU1,CXCR4,SYK,IL17RA,AGAP1,MPO,SELL,DDR1,ATG16L1,PILRA,LITAF,CAMP,CSF3R,GPR68,STX11,HCK,CXCR2
Mouse Phenotype	MP:0012382	abnormal blood cell physiology		0.0001931	0.04697	36	1511	PADI4,SGMS2,MYL2,CD300A,NCF1,MBP,SPPL2B,ITGAM,ITGB2,PICALM,GADD45G,HP,CXCR4,SPHK1,NFIL3,SVIL,PLCL2,SYK,IL17RA,MPO,SELL,GPI,ATG16L1,TPCN2,PILRA,LITAF,ID2,FCRLA,LBP,ZSCAN10,CSF3R,GPR68,SLPI,STX11,HCK,CXCR2
Mouse Phenotype	MP:0001793	altered susceptibility to infection		0.0002004	0.04697	18	531	PADI4,NCF1,MBP,ITGAM,ITGB2,FCN1,CXCR4,IL17RA,MPO,ATG16L1,PILRA,CAMP,LBP,SLPI,FUT2,STX11,HCK,CXCR2
Disease	C0206172	Diabetic Foot	DisGeNET BeFree	1.388e-05	0.02799	5	32	ITGAM,S100A8,VEGFA,CAMP,CD33
Disease	C0746882	neutropenia chronic	DisGeNET BeFree	1.814e-05	0.02799	3	6	CXCR4,CAMP,CSF3R
Disease	C0243026	Sepsis	DisGeNET Curated	3.191e-05	0.03282	16	498	NCF1,ITGAM,ITGB2,S100A8,HP,FCN1,CXCR4,UBAC1,VEGFA,MPO,SELL,ATG16L1,CAMP,LBP,GAL,CXCR2
Disease	C0333297	Chronic ulcer	DisGeNET BeFree	4.689e-05	0.03618	4	21	ITGAM,S100A8,VEGFA,CD33
Disease	C0340970	Congenital neutropenia	DisGeNET BeFree	7.599e-05	0.03626	5	45	CXCR4,CAMP,CSF3R,SLPI,CXCR2
Disease	C0153252	Systemic candidiasis	DisGeNET BeFree	8.458e-05	0.03626	5	46	ITGAM,ITGB2,CXCR4,ATG16L1,CXCR2
Disease	C1853118	Severe congenital neutropenia	DisGeNET Curated	8.458e-05	0.03626	5	46	CXCR4,CAMP,CSF3R,SLPI,CXCR2
Disease	C0393610	Dystonia, Diurnal	DisGeNET BeFree	9.662e-05	0.03626	2	2	GCH1,TH
Disease	C1519653	Trisomy 4	DisGeNET BeFree	0.0001057	0.03626	3	10	ITGB2,CSF3R,CD33

## Sheet: BmarrowDm.SE
Category	ID	Name	Source	p-value	q-value FDR B&H	Hit Count in Query List	Hit Count in Genome	Hit in Query List
Mouse Phenotype	MP:0002420	abnormal adaptive immunity		1.045e-11	1.607e-08	59	1456	CYBB,PIK3AP1,LGMN,NCOA3,SWAP70,CD300A,TAB2,TLR7,TNFRSF11A,ITGA4,MDM2,PLA2G15,ST14,STAT6,NRP1,TXK,LRFN2,MGAT5,CADM1,PIK3C3,MITF,NINJ1,CCR3,VAV3,GNAQ,GPNMB,MPZ,MRC1,GPR65,GPR34,PELI1,NLRP1,GRN,PSTPIP1,RUNX1,LCP1,LCP2,RGS13,CD93,RNASEL,CSF1R,P2RX4,CD14,P2RY6,TBK1,ENTPD1,PRDX1,RBPJ,MYO1F,CD44,CD72,ATF3,SLAMF7,FYB1,LYZ,CTSK,PIK3R5,IL5RA,FBXW7
Mouse Phenotype	MP:0001819	abnormal immune cell physiology		1.358e-11	1.607e-08	58	1423	CYBB,PIK3AP1,LGMN,NCOA3,SWAP70,CD300A,TAB2,TLR7,TNFRSF11A,ITGA4,MDM2,PLA2G15,ST14,STAT6,NRP1,TXK,LRFN2,MGAT5,CADM1,PIK3C3,MITF,NINJ1,CCR3,VAV3,GPNMB,MPZ,MRC1,GPR65,GPR34,PELI1,NLRP1,GRN,PSTPIP1,RUNX1,LCP1,LCP2,RGS13,CD93,RNASEL,CSF1R,P2RX4,CD14,P2RY6,TBK1,ENTPD1,PRDX1,RBPJ,MYO1F,CD44,CD72,ATF3,SLAMF7,FYB1,LYZ,CTSK,PIK3R5,IL5RA,FBXW7
Mouse Phenotype	MP:0012382	abnormal blood cell physiology		1.505e-11	1.607e-08	60	1511	CYBB,PIK3AP1,LGMN,NCOA3,SWAP70,CD300A,VPS33A,EMILIN2,TAB2,TLR7,TNFRSF11A,ITGA4,MDM2,PLA2G15,ST14,STAT6,NRP1,TXK,LRFN2,MGAT5,CADM1,PIK3C3,MITF,NINJ1,CCR3,VAV3,GNAQ,MPZ,MRC1,GPR65,GPR34,PELI1,NLRP1,GRN,PSTPIP1,RUNX1,LCP1,LCP2,RGS13,HPS3,CD93,RNASEL,P2RX4,CD14,P2RY6,TBK1,ENTPD1,PRDX1,RBPJ,MYO1F,CD44,CD72,ATF3,SLAMF7,FYB1,LYZ,CTSK,PIK3R5,IL5RA,FBXW7
Mouse Phenotype	MP:0002421	abnormal cell-mediated immunity		1.928e-11	1.607e-08	58	1435	CYBB,PIK3AP1,LGMN,NCOA3,SWAP70,CD300A,TAB2,TLR7,TNFRSF11A,ITGA4,MDM2,PLA2G15,ST14,STAT6,NRP1,TXK,LRFN2,MGAT5,CADM1,PIK3C3,MITF,NINJ1,CCR3,VAV3,GPNMB,MPZ,MRC1,GPR65,GPR34,PELI1,NLRP1,GRN,PSTPIP1,RUNX1,LCP1,LCP2,RGS13,CD93,RNASEL,CSF1R,P2RX4,CD14,P2RY6,TBK1,ENTPD1,PRDX1,RBPJ,MYO1F,CD44,CD72,ATF3,SLAMF7,FYB1,LYZ,CTSK,PIK3R5,IL5RA,FBXW7
Mouse Phenotype	MP:0002442	abnormal leukocyte physiology		6.457e-11	4.304e-08	56	1393	CYBB,PIK3AP1,LGMN,NCOA3,SWAP70,CD300A,TAB2,TLR7,TNFRSF11A,ITGA4,MDM2,PLA2G15,ST14,STAT6,NRP1,TXK,LRFN2,MGAT5,CADM1,PIK3C3,MITF,NINJ1,CCR3,VAV3,MPZ,MRC1,GPR65,GPR34,PELI1,NLRP1,GRN,PSTPIP1,RUNX1,LCP1,LCP2,RGS13,CD93,RNASEL,P2RX4,CD14,P2RY6,TBK1,ENTPD1,PRDX1,RBPJ,MYO1F,CD44,CD72,ATF3,SLAMF7,FYB1,LYZ,CTSK,PIK3R5,IL5RA,FBXW7
Mouse Phenotype	MP:0001545	abnormal hematopoietic system physiology		2.497e-10	1.387e-07	60	1615	CYBB,PIK3AP1,LGMN,NCOA3,SWAP70,CD300A,VPS33A,EMILIN2,TAB2,TLR7,TNFRSF11A,ITGA4,MDM2,PLA2G15,ST14,STAT6,NRP1,TXK,LRFN2,MGAT5,CADM1,PIK3C3,MITF,NINJ1,CCR3,VAV3,GNAQ,MPZ,MRC1,GPR65,GPR34,PELI1,NLRP1,GRN,PSTPIP1,RUNX1,LCP1,LCP2,RGS13,HPS3,CD93,RNASEL,P2RX4,CD14,P2RY6,TBK1,ENTPD1,PRDX1,RBPJ,MYO1F,CD44,CD72,ATF3,SLAMF7,FYB1,LYZ,CTSK,PIK3R5,IL5RA,FBXW7
Mouse Phenotype	MP:0002419	abnormal innate immunity		8.712e-08	4.148e-05	30	614	CYBB,LGMN,TLR7,ITGA4,PLA2G15,STAT6,MITF,NINJ1,VAV3,MPZ,MRC1,GPR65,NLRP1,GRN,LCP1,LCP2,TFPI,CD93,P2RX4,CD14,P2RY6,TBK1,ENTPD1,PRDX1,MYO1F,CD44,SLAMF7,LYZ,CTSK,PIK3R5
Mouse Phenotype	MP:0002452	abnormal professional antigen presenting cell physiology		3.82e-07	0.0001592	38	967	CYBB,PIK3AP1,LGMN,NCOA3,SWAP70,TAB2,TLR7,TNFRSF11A,ITGA4,PLA2G15,STAT6,NRP1,MITF,NINJ1,VAV3,GPNMB,MPZ,MRC1,GPR65,PELI1,NLRP1,GRN,LCP1,LCP2,RGS13,CD93,CSF1R,P2RX4,CD14,P2RY6,TBK1,RBPJ,CD44,CD72,ATF3,LYZ,CTSK,IL5RA
Mouse Phenotype	MP:0002451	abnormal macrophage physiology		5.715e-07	0.0002117	23	424	CYBB,LGMN,TLR7,ITGA4,PLA2G15,STAT6,MITF,NINJ1,VAV3,MPZ,MRC1,GPR65,NLRP1,GRN,LCP1,CD93,P2RX4,CD14,P2RY6,TBK1,CD44,LYZ,CTSK
Mouse Phenotype	MP:0002723	abnormal immune serum protein physiology		1.265e-06	0.0004216	39	1056	PIK3AP1,LGMN,NCOA3,SWAP70,CD300A,TAB2,TLR7,TNFRSF11A,ST14,STAT6,TXK,JUN,MGAT5,CADM1,CCR3,VAV3,CLEC10A,MPZ,GPR65,GPR34,PELI1,NLRP1,GRN,RUNX1,LCP1,LCP2,RGS13,TFPI,CSF1R,CD14,P2RY6,TBK1,RBPJ,CD44,CD72,ATF3,LYZ,IL5RA,MAF
Mouse Phenotype	MP:0008568	abnormal interleukin secretion		1.531e-06	0.0004639	24	483	LGMN,NCOA3,CD300A,TLR7,STAT6,MGAT5,CADM1,VAV3,CLEC10A,GPR65,GPR34,PELI1,NLRP1,GRN,LCP1,LCP2,CD14,P2RY6,TBK1,RBPJ,CD44,ATF3,LYZ,MAF
Mouse Phenotype	MP:0003009	abnormal cytokine secretion		2.973e-06	0.0008257	28	648	LGMN,NCOA3,CD300A,TLR7,ST14,STAT6,TXK,MGAT5,CADM1,VAV3,CLEC10A,MPZ,GPR65,GPR34,PELI1,NLRP1,GRN,RUNX1,LCP1,LCP2,CD14,P2RY6,TBK1,RBPJ,CD44,ATF3,LYZ,MAF
Mouse Phenotype	MP:0003447	decreased tumor growth/size		3.656e-06	0.0009374	11	116	CYBB,NCOA3,NRP1,MGAT5,GPNMB,IGF1,RBPJ,CD44,ATF3,CTSB,LYZ
Mouse Phenotype	MP:0003945	abnormal lymphocyte physiology		4.125e-06	0.0009821	37	1022	PIK3AP1,LGMN,NCOA3,SWAP70,TAB2,TLR7,TNFRSF11A,ITGA4,MDM2,ST14,STAT6,NRP1,TXK,LRFN2,MGAT5,CADM1,PIK3C3,VAV3,MPZ,PELI1,PSTPIP1,RUNX1,LCP2,RGS13,RNASEL,P2RY6,TBK1,PRDX1,RBPJ,CD44,CD72,ATF3,SLAMF7,FYB1,LYZ,IL5RA,FBXW7
Mouse Phenotype	MP:0001273	decreased metastatic potential		8.328e-06	0.00185	8	62	CYBB,NCOA3,STAT6,MGAT5,CD44,ATF3,CTSB,LYZ
Mouse Phenotype	MP:0003448	abnormal tumor morphology		2.461e-05	0.005126	13	196	CYBB,NCOA3,NRP1,MGAT5,GPNMB,RUNX1,IGF1,PRDX1,RBPJ,CD44,ATF3,CTSB,LYZ
Mouse Phenotype	MP:0008556	abnormal tumor necrosis factor secretion		2.823e-05	0.005535	14	228	LGMN,NCOA3,CD300A,TLR7,MGAT5,VAV3,GPR65,GPR34,PELI1,GRN,CD14,TBK1,CD44,LYZ
Mouse Phenotype	MP:0004952	increased spleen weight		5.404e-05	0.01001	11	154	CYBB,LGMN,PLA2G15,HGSNAT,RUNX1,IGF1,CSF1R,TBK1,PRDX1,CD72,LYZ
Mouse Phenotype	MP:0008247	abnormal mononuclear cell morphology		6.485e-05	0.01138	48	1671	SOX4,PIK3AP1,LGMN,NCOA3,SWAP70,METRNL,TAB2,TLR7,TNFRSF11A,ITGA4,MDM2,KLF4,PLA2G15,ST14,STAT6,TXK,ARHGAP22,LRFN2,CADM1,PIK3C3,MITF,CCR3,VAV3,CLEC10A,ABCD2,MPZ,MRC1,NPR3,GPR65,HGSNAT,GRN,RUNX1,LCP2,RGS13,CSF1R,LMO2,TBK1,ENTPD1,PRDX1,RBPJ,CD44,CD72,FYB1,LYZ,CTSK,IL5RA,DKK2,FBXW7
Mouse Phenotype	MP:0008251	abnormal phagocyte morphology		8.117e-05	0.01272	29	817	METRNL,CD300A,TLR7,TNFRSF11A,ITGA4,MDM2,KLF4,PLA2G15,ARHGAP22,MITF,CCR3,CLEC10A,ABCD2,MPZ,NPR3,GPR65,HGSNAT,GRN,RUNX1,CSF1R,LMO2,P2RY6,TBK1,RBPJ,CD44,LYZ,CTSK,PIK3R5,DKK2
Mouse Phenotype	MP:0002444	abnormal T cell physiology		8.253e-05	0.01272	25	653	NCOA3,ITGA4,MDM2,ST14,STAT6,NRP1,TXK,LRFN2,MGAT5,CADM1,PIK3C3,VAV3,MPZ,PSTPIP1,RUNX1,LCP2,RNASEL,P2RY6,TBK1,RBPJ,CD44,ATF3,FYB1,LYZ,FBXW7
Mouse Phenotype	MP:0008250	abnormal myeloid leukocyte morphology		8.908e-05	0.01272	32	950	METRNL,CD300A,TLR7,TNFRSF11A,ITGA4,MDM2,KLF4,PLA2G15,STAT6,ARHGAP22,MITF,CCR3,CLEC10A,ABCD2,MPZ,MRC1,NPR3,GPR65,HGSNAT,GRN,RUNX1,CSF1R,LMO2,P2RY6,TBK1,RBPJ,CD44,LYZ,CTSK,PIK3R5,IL5RA,DKK2
Mouse Phenotype	MP:0000716	abnormal immune system cell morphology		9.128e-05	0.01272	53	1941	SOX4,PIK3AP1,LGMN,NCOA3,SWAP70,METRNL,CD300A,TAB2,TLR7,TNFRSF11A,ITGA4,MDM2,KLF4,PLA2G15,ST14,STAT6,TXK,ARHGAP22,LRFN2,CADM1,PLEKHM2,PIK3C3,MITF,CCR3,VAV3,CLEC10A,ABCD2,MPZ,MRC1,NPR3,GPR65,HGSNAT,GRN,PSTPIP1,RUNX1,LCP2,RGS13,CSF1R,LMO2,P2RY6,TBK1,ENTPD1,PRDX1,RBPJ,CD44,CD72,FYB1,LYZ,CTSK,PIK3R5,IL5RA,DKK2,FBXW7
Mouse Phenotype	MP:0008660	increased interleukin-10 secretion		9.698e-05	0.01272	6	45	CD300A,MGAT5,GPR34,GRN,CD44,LYZ
Mouse Phenotype	MP:0000858	altered metastatic potential		9.923e-05	0.01272	10	137	CYBB,NCOA3,STAT6,MGAT5,RUNX1,CD44,ATF3,CTSB,LYZ,IL5RA
Mouse Phenotype	MP:0008698	abnormal interleukin-4 secretion		9.923e-05	0.01272	10	137	STAT6,MGAT5,CADM1,CLEC10A,GPR34,P2RY6,RBPJ,ATF3,LYZ,MAF
Mouse Phenotype	MP:0010639	altered tumor pathology		0.0001089	0.01298	15	291	CYBB,NCOA3,STAT6,NRP1,MGAT5,GPNMB,RUNX1,IGF1,PRDX1,RBPJ,CD44,ATF3,CTSB,LYZ,IL5RA
Mouse Phenotype	MP:0008659	abnormal interleukin-10 secretion		0.0001095	0.01298	8	88	CD300A,MGAT5,VAV3,GPR34,PELI1,GRN,CD44,LYZ
Mouse Phenotype	MP:0002462	abnormal granulocyte physiology		0.0001129	0.01298	14	259	CYBB,CD300A,STAT6,MITF,CCR3,VAV3,LCP1,RGS13,CD14,ENTPD1,MYO1F,CD44,LYZ,PIK3R5
Mouse Phenotype	MP:0008246	abnormal leukocyte morphology		0.0001414	0.01571	52	1922	SOX4,PIK3AP1,LGMN,NCOA3,SWAP70,METRNL,CD300A,TAB2,TLR7,TNFRSF11A,ITGA4,MDM2,KLF4,PLA2G15,ST14,STAT6,TXK,ARHGAP22,LRFN2,CADM1,PLEKHM2,PIK3C3,MITF,CCR3,VAV3,CLEC10A,ABCD2,MPZ,MRC1,NPR3,GPR65,HGSNAT,GRN,RUNX1,LCP2,RGS13,CSF1R,LMO2,P2RY6,TBK1,ENTPD1,PRDX1,RBPJ,CD44,CD72,FYB1,LYZ,CTSK,PIK3R5,IL5RA,DKK2,FBXW7
Mouse Phenotype	MP:0000218	increased leukocyte cell number		0.0001535	0.01651	34	1067	LGMN,NCOA3,CD300A,TLR7,TNFRSF11A,ITGA4,PLA2G15,ST14,STAT6,TXK,ARHGAP22,CADM1,PLEKHM2,MITF,CCR3,VAV3,MPZ,MRC1,GPR65,RUNX1,LCP2,RGS13,CSF1R,P2RY6,TBK1,ENTPD1,RBPJ,CD44,CD72,LYZ,CTSK,PIK3R5,DKK2,FBXW7
Mouse Phenotype	MP:0012441	abnormal monocyte cell number		0.0001656	0.01696	13	236	METRNL,TLR7,ITGA4,KLF4,ARHGAP22,CCR3,MPZ,RUNX1,CSF1R,LMO2,TBK1,RBPJ,LYZ
Mouse Phenotype	MP:0008248	abnormal mononuclear phagocyte morphology		0.000168	0.01696	24	642	METRNL,TLR7,TNFRSF11A,ITGA4,KLF4,PLA2G15,ARHGAP22,MITF,CCR3,CLEC10A,ABCD2,MPZ,NPR3,HGSNAT,GRN,RUNX1,CSF1R,LMO2,TBK1,RBPJ,CD44,LYZ,CTSK,DKK2
Mouse Phenotype	MP:0003091	abnormal cell migration		0.0001786	0.0175	21	525	NCOA3,PLXND1,ITGA4,KLF4,ZEB2,STAT6,NRP1,JUN,GLRX,MITF,NINJ1,CCR3,VAV3,MPZ,GPR34,MYO1F,CD44,WDFY3,FYB1,LYZ,PIK3R5
Mouse Phenotype	MP:0013658	abnormal myeloid cell morphology		0.0001923	0.01762	47	1695	LGMN,NCOA3,ATP6V1B2,ATP6V1C1,METRNL,CD300A,HLX,TLR7,TNFRSF11A,ITGA4,MDM2,KLF4,PLA2G15,STAT6,ARHGAP22,JUN,LRFN2,PLEKHM2,MITF,CCR3,GPNMB,CLEC10A,ABCD2,MPZ,MRC1,SH3TC2,NPR3,GPR65,HGSNAT,GRN,RUNX1,HPS3,CSF1R,LMO2,P2RY6,TBK1,ENTPD1,PRDX1,RBPJ,CD44,FYB1,LYZ,CTSK,PIK3R5,IL5RA,DKK2,FBXW7
Mouse Phenotype	MP:0005102	abnormal iris pigmentation		0.0001955	0.01762	4	18	VPS33A,MITF,GPNMB,HPS3
Mouse Phenotype	MP:0004951	abnormal spleen weight		0.0001956	0.01762	13	240	CYBB,LGMN,TLR7,MDM2,PLA2G15,HGSNAT,RUNX1,IGF1,CSF1R,TBK1,PRDX1,CD72,LYZ
Mouse Phenotype	MP:0002620	abnormal monocyte morphology		0.0002302	0.01977	13	244	METRNL,TLR7,ITGA4,KLF4,ARHGAP22,CCR3,MPZ,RUNX1,CSF1R,LMO2,TBK1,RBPJ,LYZ
Mouse Phenotype	MP:0000217	abnormal leukocyte cell number		0.0002313	0.01977	47	1708	SOX4,PIK3AP1,LGMN,NCOA3,METRNL,CD300A,TAB2,TLR7,TNFRSF11A,ITGA4,MDM2,KLF4,PLA2G15,ST14,STAT6,TXK,ARHGAP22,LRFN2,CADM1,PLEKHM2,PIK3C3,MITF,CCR3,VAV3,CLEC10A,MPZ,MRC1,GPR65,RUNX1,LCP2,RGS13,CSF1R,LMO2,P2RY6,TBK1,ENTPD1,PRDX1,RBPJ,CD44,CD72,FYB1,LYZ,CTSK,PIK3R5,IL5RA,DKK2,FBXW7
Mouse Phenotype	MP:0011181	increased hematopoietic cell number		0.0002685	0.02237	37	1237	LGMN,NCOA3,CD300A,TLR7,TNFRSF11A,ITGA4,PLA2G15,ST14,STAT6,TXK,ARHGAP22,CADM1,PLEKHM2,MITF,CCR3,VAV3,CLEC10A,MPZ,MRC1,NPR3,GPR65,RUNX1,LCP2,RGS13,CSF1R,P2RY6,TBK1,ENTPD1,PRDX1,RBPJ,CD44,CD72,LYZ,CTSK,PIK3R5,DKK2,FBXW7
Mouse Phenotype	MP:0008724	impaired eosinophil chemotaxis		0.0002855	0.02321	2	2	STAT6,CCR3
Mouse Phenotype	MP:0000691	enlarged spleen		0.0003013	0.02321	20	506	CYBB,LGMN,NCOA3,RAPGEF6,TLR7,TNFRSF11A,MDM2,PLA2G15,LRFN2,HGSNAT,PELI1,RUNX1,LCP2,IGF1,CSF1R,TBK1,PRDX1,CD72,LYZ,IL5RA
Mouse Phenotype	MP:0005100	abnormal choroid pigmentation		0.0003015	0.02321	4	20	MYO5A,VPS33A,MITF,HPS3
Mouse Phenotype	MP:0000223	decreased monocyte cell number		0.0003064	0.02321	8	102	METRNL,ITGA4,KLF4,ARHGAP22,CCR3,CSF1R,LMO2,LYZ
Mouse Phenotype	MP:0008700	decreased interleukin-4 secretion		0.0003482	0.02579	7	79	STAT6,MGAT5,CADM1,CLEC10A,RBPJ,LYZ,MAF
Mouse Phenotype	MP:0000121	failure of tooth eruption		0.0003676	0.02664	4	21	TNFRSF11A,MITF,CSF1R,CTSK
Mouse Phenotype	MP:0005089	decreased double-negative T cell number		0.0003763	0.02668	7	80	TLR7,MDM2,LRFN2,VAV3,RUNX1,LCP2,FBXW7
Mouse Phenotype	MP:0013657	abnormal blood cell morphology		0.0004277	0.0297	48	1803	SOX4,PIK3AP1,LGMN,NCOA3,ATP6V1B2,ATP6V1C1,SWAP70,METRNL,CD300A,HLX,TLR7,TNFRSF11A,ITGA4,MDM2,ST14,STAT6,ARHGAP22,JUN,LRFN2,CADM1,PLEKHM2,MITF,CCR3,VAV3,GPNMB,CLEC10A,MRC1,SH3TC2,NPR3,GPR65,RUNX1,LCP2,RGS13,HPS3,CSF1R,LMO2,P2RY6,TBK1,ENTPD1,PRDX1,RBPJ,CD44,CD72,FYB1,LYZ,PIK3R5,IL5RA,FBXW7
Mouse Phenotype	MP:0004697	abnormal thyroid follicular cell morphology		0.0005124	0.03486	3	10	GNAQ,CTSB,CTSK
Mouse Phenotype	MP:0008560	increased tumor necrosis factor secretion		0.000649	0.04326	8	114	NCOA3,CD300A,MGAT5,GPR34,GRN,TBK1,CD44,LYZ
Mouse Phenotype	MP:0008722	abnormal chemokine secretion		0.0006867	0.04483	6	64	CD300A,ST14,GPR34,GRN,CD44,LYZ
Mouse Phenotype	MP:0006412	abnormal T cell apoptosis		0.0006994	0.04483	9	144	MDM2,ST14,PIK3C3,RUNX1,LCP2,RNASEL,P2RY6,CD44,FBXW7
Mouse Phenotype	MP:0008650	abnormal interleukin-1 secretion		0.0007197	0.04526	7	89	NCOA3,GPR65,NLRP1,GRN,LCP1,CD44,LYZ
Mouse Phenotype	MP:0002463	abnormal neutrophil physiology		0.0007836	0.04835	10	177	CYBB,STAT6,VAV3,LCP1,CD14,ENTPD1,MYO1F,CD44,LYZ,PIK3R5
Mouse Phenotype	MP:0010678	abnormal skin adnexa morphology		0.0007978	0.04835	31	1026	SOX4,NCOA3,MYO5A,VPS33A,TRPS1,TNFRSF11A,MDM2,KLF4,ST14,STAT6,FABP5,FMN1,MITF,GNAQ,SGIP1,TDO2,RUNX1,HPS3,SH3PXD2B,IGF1,CSF1R,TBK1,PRDX1,RBPJ,PAH,CD44,ATF3,CTSB,LYZ,ATP2B1,MAF
Mouse Phenotype	MP:0002401	abnormal lymphopoiesis		0.0008323	0.04954	22	631	SOX4,PIK3AP1,NCOA3,SWAP70,TLR7,TNFRSF11A,ITGA4,MDM2,ST14,STAT6,LRFN2,CADM1,VAV3,RUNX1,LCP2,RGS13,TBK1,RBPJ,CD72,LYZ,IL5RA,FBXW7
Mouse Phenotype	MP:0005197	abnormal uvea morphology		0.0008546	0.04962	10	179	MYO5A,VPS33A,KLF4,MITF,VAV3,GPNMB,HPS3,SH3PXD2B,CD44,MAF
Mouse Phenotype	MP:0000067	osteopetrosis		0.0008932	0.04962	5	45	TNFRSF11A,MITF,CSF1R,LYZ,CTSK
Mouse Phenotype	MP:0004875	increased mean systemic arterial blood pressure		0.0008932	0.04962	5	45	VAV3,P2RX4,CD44,LYZ,ATP2B1
Mouse Phenotype	MP:0000740	impaired smooth muscle contractility		0.0008932	0.04962	5	45	ADRA1A,GNAQ,P2RY6,ENTPD1,ATP2B1
Disease	C0023893	Liver Cirrhosis, Experimental	DisGeNET Curated	2.51e-08	8.277e-05	30	767	CYBB,SOX4,LGMN,MYO5A,METRNL,RAB8B,ZEB2,ST14,TBC1D9,KANK1,GK,MGAT5,PTPRO,TMEM65,GPNMB,APBB1IP,GLIPR1,GRN,APOBEC1,PSTPIP1,LCP1,LCP2,IGF1,RNASEL,CSF1R,LMO2,MYO1F,ATF3,PDZRN3,LRRFIP1
Disease	C1961102	Precursor Cell Lymphoblastic Leukemia Lymphoma	DisGeNET Curated	9.337e-07	0.001539	21	492	CYBB,SOX4,PSMB6,DNER,HLX,MDM2,ZEB2,TBC1D9,NRP1,BTG1,PIP4K2A,RUNX1,CREB1,IGF1,CD14,LMO2,CD33,RBPJ,CD44,ATF3,FBXW7
Disease	C0004364	Autoimmune Diseases	DisGeNET Curated	1.78e-06	0.001957	32	1038	CYBB,ABR,DNER,PSMD4,TAB2,TLR7,TNFRSF11A,MDM2,ST14,TBC1D9,STAT6,NRP1,ADRA1A,PIK3C3,CCR3,VAV3,GPNMB,MPZ,MRC1,NLRP1,GRN,PSTPIP1,RUNX1,AHSA1,IGF1,CD14,TBK1,ENTPD1,CD44,CD72,CTSB,LYZ
Disease	C0017636	Glioblastoma	DisGeNET Curated	3.143e-06	0.002591	46	1851	CYBB,SOX4,SLC7A13,DNER,TNFRSF11A,MDM2,KLF4,ZEB2,TBC1D9,STAT6,FABP5,NRP1,JUN,ADRA1A,PLEKHM2,PIK3C3,HPGD,CCL4,VAV3,GPNMB,PID1,GLIPR1,MRC1,GRN,HEATR1,TDO2,RUNX1,AHSA1,CREB1,CD93,IGF2BP2,IGF1,CSF1R,CD14,LMO2,WDR11,HEY1,PRDX1,RBPJ,CD44,NUMB,ATF3,CTSB,CTSK,LRRFIP1,FBXW7
Disease	C0024299	Lymphoma	DisGeNET Curated	5.083e-06	0.00281	35	1253	PSMB6,DNER,TLR7,ITGA4,MDM2,KLF4,TBC1D9,STAT6,NRP1,JUN,ADRA1A,CADM1,CCL4,CCR3,CLEC10A,HS3ST2,MRC1,LRP12,GPR65,GPR34,PON1,GRN,RUNX1,AHSA1,NT5DC3,CREB1,RGS13,IGF1,CSF1R,CD14,LMO2,CD33,PRDX1,CD44,FBXW7
Disease	C0699893	Skin carcinoma	DisGeNET BeFree	5.113e-06	0.00281	8	77	MDM2,PLEKHM2,MRC1,SASH1,IGF1,RNASEL,CTSB,CTSK
Disease	C0023449	Acute lymphocytic leukemia	DisGeNET Curated	6.219e-06	0.002929	28	893	CYBB,SOX4,PSMB6,DNER,HLX,MDM2,KLF4,ZEB2,TBC1D9,NRP1,JUN,PTPRA,PTPRO,BTG1,PIP4K2A,RUNX1,CREB1,IGF2BP2,IGF1,CSF1R,CD14,LMO2,CD33,RBPJ,CD44,CD72,ATF3,FBXW7
Disease	C0032285	Pneumonia	DisGeNET Curated	8.292e-06	0.003417	19	476	CYBB,TNFRSF11A,KLF4,FABP5,NRP1,JUN,CADM1,NINJ1,CCL4,CCR3,MRC1,AHSA1,TFPI,IGF1,CD14,ENTPD1,CD44,ATF3,IL5RA
Disease	C1458155	Mammary Neoplasms	DisGeNET Curated	1.305e-05	0.004781	46	1953	SOX4,NCOA3,RPL31,INCENP,TRPS1,DAB2,EMILIN2,MRPL19,TNFRSF11A,MDM2,TRIM29,KLF4,ZEB2,ST14,TBC1D9,FABP5,NRP1,JUN,MGAT5,CADM1,PTPRA,HPGD,GLRX,GPNMB,CLEC10A,SDCBP,MRC1,ZNF703,SASH1,PON1,RUNX1,AHSA1,TFPI,IGF1,CSF1R,CD14,HEY1,RABEP1,RBPJ,CD44,MTNR1B,NUMB,ATF3,METTL8,CTSB,FBXW7
Disease	C0023418	leukemia	DisGeNET Curated	1.757e-05	0.00546	44	1854	CYBB,SOX4,NCOA3,SWAP70,PSMB6,DNER,TNFRSF11A,ITGA4,MDM2,KLF4,ZEB2,TBC1D9,NRP1,JUN,ADRA1A,PTPRA,PTPRO,DGUOK,BTG1,PIP4K2A,CCL4,GPNMB,MRC1,TNFSF18,PON1,APOBEC1,RUNX1,LCP1,AHSA1,CREB1,CD93,IGF2BP2,IGF1,CSF1R,CD14,LMO2,HEY1,CD33,RBPJ,CD44,CD72,CTSB,LYZ,FBXW7
Disease	C0004153	Atherosclerosis	DisGeNET Curated	1.822e-05	0.00546	30	1053	CYBB,LGMN,ABR,DNER,TLR7,TNFRSF11A,MDM2,KLF4,ST14,STAT6,FABP5,NRP1,CCL4,CCR3,SASH1,PON1,GRN,APOBEC1,AHSA1,CREB1,TFPI,IGF1,CSF1R,CD14,ENTPD1,CD44,CTSB,LYZ,CTSK,MAF
Disease	C0003850	Arteriosclerosis	DisGeNET Curated	2.34e-05	0.006428	30	1067	CYBB,LGMN,ABR,DNER,TLR7,TNFRSF11A,MDM2,KLF4,ST14,STAT6,FABP5,NRP1,CCL4,CCR3,SASH1,PON1,GRN,APOBEC1,AHSA1,CREB1,TFPI,IGF1,CSF1R,CD14,ENTPD1,CD44,CTSB,LYZ,CTSK,MAF
Disease	C0023467	Leukemia, Myelocytic, Acute	DisGeNET Curated	2.709e-05	0.006871	40	1646	SOX4,TRPS1,PSMB6,DNER,HLX,TNFRSF11A,ITGA4,MDM2,KLF4,ZEB2,TBC1D9,NRP1,JUN,CADM1,PTPRA,PIK3C3,DGUOK,BTG1,PIP4K2A,UGP2,CCR3,HS3ST2,GLIPR1,TNFSF18,GRN,RUNX1,AHSA1,NT5DC3,CREB1,CD93,IGF1,CSF1R,CD14,LMO2,CD33,CD44,NUMB,CD72,CTSB,LYZ
Disease	C0009319	Colitis	DisGeNET Curated	3.011e-05	0.007064	20	569	CYBB,NRG4,TLR7,ITGA4,ST14,TBC1D9,STAT6,NRP1,MPZ,NPR3,PON1,NLRP1,GRN,AHSA1,IGF1,CSF1R,ENTPD1,RBPJ,MTNR1B,LYZ
Disease	C0007114	Malignant neoplasm of skin	DisGeNET Curated	3.252e-05	0.007064	13	268	MDM2,KLF4,JUN,ADRA1A,PLEKHM2,MPZ,MRC1,SASH1,NLRP1,AHSA1,IGF1,CD44,ATF3
Disease	C3714636	Pneumonitis	DisGeNET BeFree	3.428e-05	0.007064	14	309	CYBB,KLF4,FABP5,JUN,CADM1,NINJ1,CCR3,MRC1,AHSA1,IGF1,CD14,ENTPD1,CD44,ATF3
Disease	C0023470	Myeloid Leukemia	DisGeNET Curated	3.692e-05	0.00716	18	484	CYBB,SOX4,PSMB6,MDM2,KLF4,TBC1D9,JUN,NLRP1,RUNX1,CREB1,IGF1,CSF1R,P2RX4,CD14,LMO2,CD33,EIF4G2,CD44
Disease	C0023492	Leukemia, T-Cell	DisGeNET Curated	4.017e-05	0.007358	15	355	PSMB6,MDM2,KLF4,TBC1D9,JUN,CADM1,PTPRA,CCL4,MRC1,RUNX1,CREB1,LMO2,CD44,ATF3,FBXW7
Disease	C0023493	Adult T-Cell Lymphoma/Leukemia	DisGeNET Curated	5.206e-05	0.009033	18	497	SOX4,TNFRSF11A,MDM2,KLF4,TBC1D9,NRP1,JUN,CADM1,PTPRA,CCL4,MRC1,MDFIC,CREB1,LMO2,EIF4G2,CD44,ATF3,FBXW7
Disease	C0238402	Pycnodysostosis	DisGeNET Curated	6.437e-05	0.01061	3	7	IGF1,CTSB,CTSK
Disease	C0151744	Myocardial Ischemia	DisGeNET Curated	7.851e-05	0.01188	16	421	KLF4,STAT6,FABP5,GK,PTPRA,PYGB,CCL4,CLEC10A,PON1,RUNX1,IGF1,CD14,GYG1,ENTPD1,ATF3,ATP2B1
Disease	C0740457	Malignant neoplasm of kidney	DisGeNET BeFree	7.929e-05	0.01188	15	377	PSMD4,MDM2,KLF4,ZEB2,TBC1D9,KANK1,MITF,GPNMB,ALDH9A1,NLRP1,GRN,CD44,CTSK,DKK2,FBXW7
Disease	C0024121	Lung Neoplasms	DisGeNET Curated	8.961e-05	0.01285	24	820	CYBB,SOX4,DAB2,PSMD4,MDM2,KLF4,TBC1D9,NRP1,JUN,ADRA1A,CADM1,PTPRO,CCL4,SDCBP,GLIPR1,PON1,TM4SF5,CREB1,IGF1,OXTR,LMO2,HEY1,PRDX1,CD44
Disease	C0220633	Uveal melanoma	DisGeNET Curated	0.0001012	0.01391	11	220	MDM2,TBC1D9,ADRA1A,MITF,GNAQ,SDCBP,IGF1,CD44,MTNR1B,ATF3,FBXW7
Disease	C0278488	Carcinoma breast stage IV	DisGeNET BeFree	0.0001155	0.01524	15	390	SOX4,MDM2,TBC1D9,STAT6,HPGD,GPNMB,SASH1,RUNX1,AHSA1,IGF1,CSF1R,CD44,ATF3,CTSB,CTSK
Disease	C0686619	Secondary malignant neoplasm of lymph node	DisGeNET BeFree	0.0001224	0.01552	32	1283	NCOA3,DAB2,TLR7,ITGA4,MDM2,KLF4,ZEB2,ST14,TBC1D9,CCNY,FABP5,NRP1,JUN,CADM1,HPGD,BTG1,MITF,GPNMB,SDCBP,MRC1,SCAMP1,PARP2,RUNX1,CREB1,IGF1,OXTR,PRDX1,CD44,ATF3,CTSB,CTSK,FBXW7
Disease	C0598766	Leukemogenesis	DisGeNET BeFree	0.0001277	0.01559	22	734	SOX4,NCOA3,TRPS1,HLX,MDM2,KLF4,TBC1D9,JUN,ADRA1A,PTPRO,BTG1,MRC1,GPR34,FAT3,RUNX1,CREB1,CD93,CSF1R,LMO2,RBPJ,CD44,FBXW7
Disease	C1292769	Precursor B-cell lymphoblastic leukemia	DisGeNET BeFree	0.0001344	0.01583	16	441	SOX4,LGMN,PSMB6,DNER,MDM2,KLF4,TBC1D9,BTG1,CCR3,RUNX1,LCP2,CD14,LMO2,CD33,CD44,LYZ
Disease	20090422:Mangino	Telomere length	GWAS	0.0001566	0.0178	2	2	CELF4,PIK3C3
Disease	C0023448	Lymphoid leukemia	DisGeNET Curated	0.0001705	0.01873	10	195	PSMB6,TBC1D9,NRP1,RUNX1,CSF1R,CD33,RBPJ,CD44,ATF3,FBXW7
Disease	C0023903	Liver neoplasms	DisGeNET Curated	0.0002002	0.02129	32	1318	TLR7,MDM2,ZEB2,ST14,TBC1D9,STAT6,NRP1,JUN,GK,PTPRO,HPGD,CCL4,GPNMB,ABCD2,MRC1,DPP10,PON1,TM4SF5,APOBEC1,AHSA1,CREB1,TFPI,IGF1,RNASEL,P2RX4,VASH2,PAH,CD44,ATF3,CTSB,LYZ,FBXW7
Disease	C0026884	Mutism	DisGeNET Curated	0.0002147	0.02212	3	10	GRN,CSF1R,TBK1
Disease	C0003873	Rheumatoid Arthritis	DisGeNET Curated	0.0002622	0.02619	37	1640	CYBB,DNER,TAB2,TLR7,TNFRSF11A,ITGA4,MDM2,TBC1D9,STAT6,NRP1,JUN,ADRA1A,MGAT5,CCL4,CCR3,CLEC10A,MRC1,PON1,NLRP1,GRN,PSTPIP1,RUNX1,LCP2,AHSA1,CREB1,IGF1,CSF1R,CD14,WDR11,RBPJ,CD44,MTNR1B,CTSB,LYZ,CTSK,IL5RA,DKK2
Disease	C0005967	Bone neoplasms	DisGeNET Curated	0.0002746	0.02619	6	72	NCOA3,TNFRSF11A,MDM2,RUNX1,CTSB,CTSK
Disease	C0007570	Celiac Disease	DisGeNET Curated	0.0002781	0.02619	11	247	PSMB6,TBC1D9,STAT6,CCR3,CLEC10A,PON1,NLRP1,CD14,CTSB,LYZ,IL5RA
Disease	C0312414	Menstrual spotting	DisGeNET BeFree	0.0002925	0.02679	3	11	NRP1,IGF1,CSF1R
Disease	C1378703	Renal carcinoma	DisGeNET Curated	0.0003106	0.0272	16	475	PSMD4,MDM2,KLF4,ZEB2,TBC1D9,STAT6,KANK1,MITF,GPNMB,ALDH9A1,NLRP1,GRN,IGF1,CD44,CTSK,DKK2
Disease	C0007137	Squamous cell carcinoma	DisGeNET Curated	0.0003134	0.0272	37	1655	SOX4,NCOA3,ATP6V1C1,DAB2,PSMD4,TLR7,TNFRSF11A,MDM2,TRIM29,KLF4,ZEB2,ST14,TBC1D9,CCNY,NRP1,JUN,CADM1,GLRX,CCDC54,GPNMB,HS3ST2,MRC1,RUNX1,AHSA1,CREB1,TFPI,IGF1,RNASEL,CD33,PRDX1,RBPJ,EIF4G2,CD44,ATF3,CTSB,CTSK,FBXW7
Disease	C0079731	B-Cell Lymphomas	DisGeNET Curated	0.0003605	0.03048	20	684	MDM2,KLF4,TBC1D9,STAT6,PTPRO,BTG1,VAV3,CLEC10A,LRP12,PON1,RUNX1,LCP1,AHSA1,CREB1,IGF1,CSF1R,CD14,LMO2,CD44,FBXW7
Disease	C0007785	Cerebral Infarction	DisGeNET Curated	0.0004161	0.03407	11	259	CYBB,ZRANB3,NRP1,JUN,GPNMB,GRN,CREB1,TFPI,IGF1,CD14,ENTPD1
Disease	C1876214	ALBINOIDISM, OCULOCUTANEOUS, AUTOSOMAL DOMINANT	DisGeNET BeFree	0.000436	0.03407	4	29	MYO5A,ZEB2,MITF,HPS3
Disease	C0036341	Schizophrenia	DisGeNET Curated	0.0004429	0.03407	35	1561	RAPGEF6,MDM2,ZEB2,TBC1D9,FABP5,NRP1,JUN,ADRA1A,PTPRA,PIK3C3,BTG1,PIP4K2A,VAV3,GNAQ,CLEC10A,IPO5,PON1,GRN,TDO2,RUNX1,CREB1,TFPI,IGF2BP2,IGF1,OXTR,P2RX4,CD14,WDR11,PAH,MTNR1B,ATF3,CTSK,PDE7B,MYO16,MAF
Disease	C0023473	Myeloid Leukemia, Chronic	DisGeNET Curated	0.0004469	0.03407	23	858	PSMB6,HLX,PSMD4,ITGA4,MDM2,KLF4,TBC1D9,PTPRO,MRC1,NLRP1,RUNX1,AHSA1,IGF1,RNASEL,CD14,WDR11,CD33,CD44,NUMB,ATF3,CTSB,FBXW7,MAF
Disease	C0023479	Acute myelomonocytic leukemia	DisGeNET Curated	0.0004546	0.03407	6	79	CYBB,MDM2,RUNX1,IGF1,CSF1R,CD14
Disease	C0206663	Neuroectodermal Tumor, Primitive	DisGeNET Curated	0.000506	0.03708	7	112	ABR,TBC1D9,MRC1,PON1,IGF1,HEY1,CTSB
Disease	C0005684	Malignant neoplasm of urinary bladder	DisGeNET Curated	0.000559	0.04006	26	1042	SOX4,NCOA3,DAB2,MDM2,TRIM29,KLF4,ZEB2,ST14,TBC1D9,NRP1,JUN,CADM1,GLIPR1,MRC1,GRN,LCP1,CREB1,TFPI,IGF1,CD14,PAH,EIF4G2,CD44,ATF3,IL5RA,FBXW7
Disease	C0235974	Pancreatic carcinoma	DisGeNET Curated	0.0005937	0.04165	38	1774	CYBB,SOX4,NCOA3,DNER,TLR7,MDM2,TRIM29,KLF4,ZEB2,TBC1D9,NRP1,JUN,CADM1,PTPRA,DGUOK,MITF,VAV3,GPNMB,EEA1,MRC1,SCAMP1,HEATR1,AHSA1,IGF1,RNASEL,CD14,LMO2,P2RY6,TBK1,ENTPD1,PRDX1,RBPJ,CD44,MTNR1B,ATF3,CTSB,DKK2,FBXW7
Disease	C0007134	Renal Cell Carcinoma	DisGeNET Curated	0.0006108	0.04195	29	1224	ABR,PSMB6,MDM2,KLF4,PLA2G15,ZEB2,ST14,TBC1D9,STAT6,NRP1,JUN,KANK1,MITF,CCR3,GPNMB,ALDH9A1,MRC1,SLC25A18,NLRP1,AHSA1,TFPI,IGF1,CSF1R,CD14,HEY1,CD44,CTSB,CTSK,DKK2
Disease	C0334424	Nodular melanoma	DisGeNET BeFree	0.0006277	0.04223	3	14	MDM2,NLRP1,CD44
Disease	C0153690	Secondary malignant neoplasm of bone	DisGeNET BeFree	0.0006611	0.04359	12	318	TAB2,TNFRSF11A,ITGA4,KLF4,ZEB2,NRP1,VAV3,GPNMB,IGF1,CD44,CTSB,CTSK
Disease	C0010346	Crohn Disease	DisGeNET Curated	0.0007123	0.04605	20	722	ST14,TBC1D9,CCNY,STAT6,JUN,HPGD,CCL4,CCR3,MPZ,PON1,NLRP1,PSTPIP1,MED13L,AHSA1,CREB1,IGF1,CD14,CD33,ENTPD1,LYZ
Disease	C0346647	Malignant neoplasm of pancreas	DisGeNET Curated	0.0007302	0.0463	37	1730	CYBB,SOX4,NCOA3,DNER,TLR7,MDM2,TRIM29,KLF4,ZEB2,TBC1D9,NRP1,JUN,CADM1,PTPRA,DGUOK,MITF,VAV3,GPNMB,EEA1,MRC1,SCAMP1,HEATR1,AHSA1,IGF1,RNASEL,CD14,LMO2,P2RY6,TBK1,ENTPD1,PRDX1,RBPJ,CD44,MTNR1B,ATF3,CTSB,FBXW7

## Sheet: Cerebellum.SE
Category	ID	Name	Source	p-value	q-value FDR B&H	Hit Count in Query List	Hit Count in Genome	Hit in Query List
Mouse Phenotype	MP:0001405	impaired coordination		1.654e-11	4.829e-08	30	456	RELN,MYH10,RTN4R,CPLX2,ADAM11,CACNG2,NEUROD2,KCNC1,KCNC3,KLF9,KCNJ11,CIZ1,PLCB4,GNAO1,CACNA1A,CALB2,CAMK2B,SYNE1,NTRK3,SH3GL2,ALS2,GRIN2A,SYT2,GRIN2C,CBLN1,RBFOX1,SNAP25,EN2,ATP2B2,JPH3
Mouse Phenotype	MP:0003635	abnormal synaptic transmission		1.69e-10	2.468e-07	37	742	GABRD,RELN,CPLX2,KCNK9,ADCY1,DSCAML1,CACNG2,STXBP1,KCNA5,SV2B,IQSEC1,KCNQ2,PLCB4,GNAO1,BSN,CACNA1A,ATF7,CALB2,CAMK2B,SH3GL2,APBA2,ZNF521,DPYSL4,GRIN2A,SYT2,GRIN2C,GRM4,CBLN1,LEP,CRHR1,SLC8A2,RBFOX1,TMEM108,SNAP25,EN2,ATP2B2,JPH3
Mouse Phenotype	MP:0001516	abnormal motor coordination/ balance		4.102e-10	3.992e-07	39	841	RELN,MYH10,SRRM4,RTN4R,CPLX2,DAB1,ADAM11,CACNG2,MMP24,NEUROD2,STXBP1,KCNC1,KCNC3,KLF9,KCNJ11,CIZ1,PLCB4,GNAO1,BSN,CACNA1A,CALB2,ANK1,ANK3,CAMK2B,SYNE1,NTRK3,SH3GL2,APBA2,ALS2,CHD7,GRIN2A,SYT2,GRIN2C,CBLN1,RBFOX1,SNAP25,EN2,ATP2B2,JPH3
Mouse Phenotype	MP:0002206	abnormal CNS synaptic transmission		5.729e-09	4.182e-06	32	652	GABRD,RELN,CPLX2,ADCY1,DSCAML1,CACNG2,SV2B,IQSEC1,KCNQ2,PLCB4,BSN,CACNA1A,ATF7,CALB2,CAMK2B,SH3GL2,APBA2,ZNF521,DPYSL4,GRIN2A,SYT2,GRIN2C,GRM4,CBLN1,LEP,CRHR1,SLC8A2,RBFOX1,TMEM108,SNAP25,ATP2B2,JPH3
Mouse Phenotype	MP:0002910	abnormal excitatory postsynaptic currents		2.967e-08	1.733e-05	14	137	GABRD,CPLX2,ADCY1,DSCAML1,CACNG2,CACNA1A,SH3GL2,APBA2,GRIN2A,SYT2,GRIN2C,CBLN1,LEP,TMEM108
Mouse Phenotype	MP:0003633	abnormal nervous system physiology		1.327e-07	6.459e-05	58	1925	GABRD,CADM3,RELN,MYH10,CELF4,WWOX,SDCCAG8,RTN4R,CPLX2,DAB1,KCNK9,ADCY1,DSCAML1,CACNG2,NEUROD2,STXBP1,KCNA5,KCNC1,KCNC3,SV2B,KCNJ11,IQSEC1,KCNQ2,PLCB4,GNAO1,BSN,CNTN2,MPP3,CACNA1A,ATF7,CALB2,ANK3,MRGPRD,CAMK2B,WNT7A,SH3GL2,APBA2,ZNF521,DPYSL4,ALS2,ST3GAL4,CHD7,GRIN2A,SYT2,GRIN2C,GRM4,CBLN1,LEP,CRHR1,SLC8A2,AATK,FEZ1,RBFOX1,TMEM108,SNAP25,EN2,ATP2B2,JPH3
Mouse Phenotype	MP:0003491	abnormal voluntary movement		5.002e-07	0.0002087	51	1646	NMNAT2,RELN,MYH10,CELF4,MYOG,SRRM4,RTN4R,CPLX2,DAB1,GOLM1,ADAM11,NEB,LRRC4,CACNG2,NEUROD2,STXBP1,KCNC1,KCNC3,KCNH1,KCNJ11,CIZ1,T,PLCB4,GNAO1,BSN,CACNA1A,ANK3,CAMK2B,WNT7A,NTRK3,SH3GL2,BRSK2,APBA2,ZNF521,ALS2,CHD7,GRIN2A,SYT2,GRIN2C,CBLN1,LEP,CRHR1,MSRA,FEZ1,ZIC5,RBFOX1,NEURL1,SNAP25,EN2,ATP2B2,JPH3
Mouse Phenotype	MP:0001393	ataxia		8.013e-07	0.0002925	19	325	RELN,MYH10,DAB1,CACNG2,NEUROD2,STXBP1,KCNC1,KCNC3,PLCB4,BSN,CACNA1A,ANK3,CAMK2B,APBA2,SYT2,CBLN1,RBFOX1,SNAP25,ATP2B2
Mouse Phenotype	MP:0001392	abnormal locomotor behavior		9.685e-07	0.0003142	48	1534	RELN,MYH10,CELF4,MYOG,RTN4R,CPLX2,DAB1,GOLM1,ADAM11,NEB,LRRC4,CACNG2,NEUROD2,STXBP1,KCNC1,KCNC3,KCNH1,KCNJ11,CIZ1,PLCB4,GNAO1,BSN,CACNA1A,ANK3,CAMK2B,WNT7A,NTRK3,SH3GL2,BRSK2,APBA2,ZNF521,ALS2,CHD7,GRIN2A,SYT2,GRIN2C,CBLN1,LEP,CRHR1,MSRA,FEZ1,ZIC5,RBFOX1,NEURL1,SNAP25,EN2,ATP2B2,JPH3
Mouse Phenotype	MP:0003312	abnormal locomotor coordination		1.484e-06	0.0004333	28	666	RELN,MYH10,CPLX2,DAB1,NEB,CACNG2,NEUROD2,STXBP1,KCNC1,KCNC3,CIZ1,PLCB4,BSN,CACNA1A,ANK3,CAMK2B,WNT7A,NTRK3,APBA2,CHD7,SYT2,CBLN1,MSRA,ZIC5,RBFOX1,NEURL1,SNAP25,ATP2B2
Mouse Phenotype	MP:0001525	impaired balance		2.352e-06	0.0006242	12	142	RELN,MYH10,SRRM4,DAB1,KCNC1,KCNC3,CACNA1A,ANK1,CAMK2B,GRIN2A,GRIN2C,ATP2B2
Mouse Phenotype	MP:0004753	abnormal miniature excitatory postsynaptic currents		5.323e-06	0.001295	10	104	CPLX2,ADCY1,CACNG2,CACNA1A,SH3GL2,GRIN2A,SYT2,GRIN2C,TMEM108,SNAP25
Mouse Phenotype	MP:0002064	seizures		8.692e-06	0.001952	19	382	GABRD,CELF4,CACNG2,NEUROD2,KCNC1,KCNC3,SV2B,KCNJ11,KCNQ2,GNAO1,BSN,CNTN2,CACNA1A,ANK3,SH3GL2,ST3GAL4,GRIN2A,RBFOX1,SNAP25
Mouse Phenotype	MP:0002063	abnormal learning/memory/conditioning		1.583e-05	0.003163	26	670	GABRD,RELN,RTN4R,CPLX2,ADAM11,ADCY1,KCNC1,KCNC3,KLF9,KCNJ11,CAMK2B,APBA2,ZNF521,ALS2,ST3GAL4,GRIN2A,GRIN2C,GRM4,CRHR1,SLC8A2,FEZ1,NEURL1,TMEM108,SNAP25,EN2,JPH3
Mouse Phenotype	MP:0014114	abnormal cognition		1.625e-05	0.003163	26	671	GABRD,RELN,RTN4R,CPLX2,ADAM11,ADCY1,KCNC1,KCNC3,KLF9,KCNJ11,CAMK2B,APBA2,ZNF521,ALS2,ST3GAL4,GRIN2A,GRIN2C,GRM4,CRHR1,SLC8A2,FEZ1,NEURL1,TMEM108,SNAP25,EN2,JPH3
Mouse Phenotype	MP:0002184	abnormal innervation		2.668e-05	0.004869	14	241	NMNAT2,RELN,SRRM4,CACNG2,PLCB4,CNTN2,NTRK3,BRSK2,ALS2,CHD7,CBLN1,CLIP3,NPTXR,ATP2B2
Mouse Phenotype	MP:0002152	abnormal brain morphology		3.036e-05	0.005215	47	1681	DAB2IP,NMNAT2,RELN,MYH10,CELF4,RPL38,PDE6A,WWOX,SRRM4,SPTB,SDCCAG8,RTN4R,CPLX2,DAB1,CHN2,TUB,ADCY1,CACNG2,NEUROD2,STXBP1,PKD1,KCNQ2,PLCB4,KIF5C,CNTN2,MPP3,CACNA1A,ANK1,ANK3,SH3GL2,UBR4,BRSK2,ZNF521,DPYSL4,ALS2,CHD7,GRIN2C,CBLN1,LEP,AATK,TIAM1,ZIC5,RBFOX1,TMEM108,SNAP25,EN2,ATP2B2
Mouse Phenotype	MP:0005402	abnormal action potential		3.348e-05	0.005432	10	128	GABRD,KCNK9,KCNJ11,KCNQ2,BSN,CACNA1A,ANK3,ALS2,CHD7,ATP2B2
Mouse Phenotype	MP:0003894	abnormal Purkinje cell innervation		3.858e-05	0.005929	4	13	CACNG2,PLCB4,CBLN1,ATP2B2
Mouse Phenotype	MP:0002882	abnormal neuron morphology		4.897e-05	0.007149	43	1509	DAB2IP,NMNAT2,RELN,MYH10,PDE6A,SRRM4,SDCCAG8,RTN4R,DAB1,CHGB,CHN2,TUB,DSCAML1,CACNG2,MMP24,STXBP1,KIF5C,BSN,CNTN2,CACNA1A,ANK1,ANK3,MRGPRD,SYNE1,NTRK3,SH3GL2,BRSK2,ZNF521,DPYSL4,ALS2,CHD7,CBLN1,LEP,CLIP3,BHLHE23,AATK,ZIC5,RBFOX1,TMEM108,EN2,ATP2B2,MEGF11,HR
Mouse Phenotype	MP:0011083	lethality at weaning, complete penetrance		6.975e-05	0.009699	7	65	RELN,DAB1,NEB,KCNC1,KCNC3,CACNA1A,SYT2
Mouse Phenotype	MP:0001650	abnormal seizure response to electrical stimulation		8.117e-05	0.01077	5	29	CELF4,KCNQ2,GNAO1,ST3GAL4,GRIN2A
Mouse Phenotype	MP:0002272	abnormal nervous system electrophysiology		8.775e-05	0.01114	16	339	GABRD,KCNK9,CACNG2,KCNA5,KCNJ11,KCNQ2,BSN,CACNA1A,CALB2,ANK3,MRGPRD,ALS2,CHD7,LEP,ATP2B2,JPH3
Mouse Phenotype	MP:0000947	convulsive seizures		0.0001052	0.0128	11	176	CELF4,NEUROD2,KCNC1,KCNC3,KCNJ11,KCNQ2,BSN,CACNA1A,ANK3,RBFOX1,SNAP25
Mouse Phenotype	MP:0000743	muscle spasm		0.0001346	0.01572	7	72	RELN,KCNC1,KCNC3,KCNJ11,BSN,CACNA1A,SNAP25
Mouse Phenotype	MP:0006074	abnormal retinal rod bipolar cell morphology		0.0001552	0.01743	4	18	RELN,DAB1,DSCAML1,BHLHE23
Mouse Phenotype	MP:0000852	small cerebellum		0.0001683	0.01771	10	155	RELN,MYH10,DAB1,NEUROD2,PLCB4,CACNA1A,ANK3,RBFOX1,EN2,ATP2B2
Mouse Phenotype	MP:0009046	muscle twitch		0.0001743	0.01771	7	75	RELN,KCNC1,KCNC3,KCNJ11,BSN,CACNA1A,SNAP25
Mouse Phenotype	MP:0000243	myoclonus		0.0001785	0.01771	5	34	KCNC1,KCNC3,KCNJ11,BSN,SNAP25
Mouse Phenotype	MP:0000801	abnormal temporal lobe morphology		0.0001821	0.01771	16	361	RELN,CPLX2,DAB1,CHN2,CACNG2,KCNQ2,ANK3,SH3GL2,BRSK2,ZNF521,DPYSL4,CHD7,ZIC5,TMEM108,SNAP25,ATP2B2
Mouse Phenotype	MP:0001523	impaired righting response		0.000188	0.01771	9	128	RELN,DAB1,CACNG2,GNAO1,BSN,CACNA1A,CHD7,EN2,ATP2B2
Mouse Phenotype	MP:0009357	abnormal seizure response to inducing agent		0.0002168	0.01978	11	191	GABRD,CELF4,NEUROD2,KCNQ2,GNAO1,BSN,CNTN2,CACNA1A,ST3GAL4,GRIN2A,RBFOX1
Mouse Phenotype	MP:0000787	abnormal telencephalon morphology		0.0002287	0.02	27	831	NMNAT2,RELN,MYH10,RPL38,SRRM4,SDCCAG8,RTN4R,CPLX2,DAB1,CHN2,ADCY1,CACNG2,PKD1,KCNQ2,CNTN2,MPP3,ANK3,SH3GL2,BRSK2,ZNF521,DPYSL4,CHD7,LEP,ZIC5,TMEM108,SNAP25,ATP2B2
Mouse Phenotype	MP:0008569	lethality at weaning		0.0002329	0.02	8	104	RELN,DAB1,NEB,KCNC1,KCNC3,CACNA1A,SYT2,JPH3
Mouse Phenotype	MP:0000965	abnormal sensory neuron morphology		0.00026	0.02169	19	491	NMNAT2,RELN,MYH10,PDE6A,SRRM4,SDCCAG8,DAB1,TUB,DSCAML1,KIF5C,BSN,CNTN2,NTRK3,BRSK2,CHD7,BHLHE23,ATP2B2,MEGF11,HR
Mouse Phenotype	MP:0003492	abnormal involuntary movement		0.0002809	0.02278	29	934	RELN,MYOG,SRRM4,CPLX2,DAB1,LRRC4,ADCY1,CACNG2,MMP24,KCNC1,KCNC3,GNAO1,BSN,AGAP1,CACNA1A,ATF7,ANK1,ANK3,MRGPRD,WNT7A,NTRK3,BRSK2,CHD7,GRIN2A,SYT2,SNAP25,EN2,ATP2B2,JPH3
Mouse Phenotype	MP:0003216	absence seizures		0.0003465	0.02663	5	39	GABRD,CELF4,CACNG2,GNAO1,CACNA1A
Mouse Phenotype	MP:0002919	enhanced paired-pulse facilitation		0.0003465	0.02663	5	39	CACNA1A,APBA2,SYT2,SLC8A2,SNAP25
Mouse Phenotype	MP:0003313	abnormal locomotor activation		0.0004003	0.02997	33	1146	RELN,CELF4,MYOG,RTN4R,CPLX2,GOLM1,ADAM11,LRRC4,CACNG2,KCNC1,KCNC3,KCNH1,KCNJ11,CIZ1,PLCB4,GNAO1,CACNA1A,ANK3,SH3GL2,BRSK2,APBA2,ZNF521,ALS2,CHD7,GRIN2A,GRIN2C,LEP,CRHR1,FEZ1,SNAP25,EN2,ATP2B2,JPH3
Mouse Phenotype	MP:0000807	abnormal hippocampus morphology		0.0004852	0.03402	15	355	RELN,CPLX2,DAB1,CHN2,CACNG2,KCNQ2,ANK3,SH3GL2,BRSK2,ZNF521,DPYSL4,CHD7,ZIC5,TMEM108,SNAP25
Mouse Phenotype	MP:0009956	abnormal cerebellar layer morphology		0.0004853	0.03402	14	317	DAB2IP,RELN,MYH10,DAB1,STXBP1,CACNA1A,ANK1,ANK3,ALS2,GRIN2C,CBLN1,RBFOX1,EN2,ATP2B2
Mouse Phenotype	MP:0004097	abnormal cerebellar cortex morphology		0.0004997	0.03402	15	356	DAB2IP,RELN,MYH10,DAB1,STXBP1,PLCB4,CACNA1A,ANK1,ANK3,ALS2,GRIN2C,CBLN1,RBFOX1,EN2,ATP2B2
Mouse Phenotype	MP:0002862	altered righting response		0.0005009	0.03402	9	146	RELN,DAB1,CACNG2,GNAO1,BSN,CACNA1A,CHD7,EN2,ATP2B2
Mouse Phenotype	MP:0001468	abnormal temporal memory		0.0005845	0.03811	10	181	GABRD,ADCY1,KLF9,CAMK2B,GRIN2A,GRIN2C,SLC8A2,FEZ1,TMEM108,JPH3
Mouse Phenotype	MP:0004166	abnormal limbic system morphology		0.0006044	0.03811	16	402	RELN,CPLX2,DAB1,CHN2,TUB,CACNG2,KCNQ2,ANK3,SH3GL2,BRSK2,ZNF521,DPYSL4,CHD7,ZIC5,TMEM108,SNAP25
Mouse Phenotype	MP:0001566	increased circulating phosphate level		0.0006135	0.03811	5	44	RPL38,WWOX,TBC1D2,PKD1,MCF2L
Mouse Phenotype	MP:0000948	nonconvulsive seizures		0.0006135	0.03811	5	44	GABRD,CELF4,CACNG2,GNAO1,CACNA1A
Mouse Phenotype	MP:0000847	abnormal metencephalon morphology		0.0006424	0.03908	18	486	DAB2IP,NMNAT2,RELN,MYH10,DAB1,NEUROD2,STXBP1,PLCB4,CACNA1A,ANK1,ANK3,ZNF521,ALS2,GRIN2C,CBLN1,RBFOX1,EN2,ATP2B2
Mouse Phenotype	MP:0001469	abnormal contextual conditioning behavior		0.0006711	0.03992	9	152	GABRD,ADCY1,KLF9,CAMK2B,GRIN2A,GRIN2C,SLC8A2,FEZ1,TMEM108
Mouse Phenotype	MP:0000827	dilated third ventricle		0.0006873	0.03992	4	26	MYH10,PKD1,CHD7,ZIC5
Mouse Phenotype	MP:0008946	abnormal neuron number		0.0007196	0.03992	19	533	NMNAT2,RELN,PDE6A,SRRM4,SDCCAG8,TUB,DSCAML1,STXBP1,KIF5C,CACNA1A,ANK3,NTRK3,ZNF521,ALS2,CHD7,LEP,EN2,ATP2B2,HR
Mouse Phenotype	MP:0002980	abnormal postural reflex		0.0007373	0.03992	9	154	RELN,DAB1,CACNG2,GNAO1,BSN,CACNA1A,CHD7,EN2,ATP2B2
Mouse Phenotype	MP:0003479	abnormal nerve fiber response intensity		0.0007391	0.03992	2	3	KCNJ11,CACNA1A
Mouse Phenotype	MP:0002918	abnormal paired-pulse facilitation		0.0007499	0.03992	6	69	CACNA1A,APBA2,SYT2,GRM4,SLC8A2,SNAP25
Mouse Phenotype	MP:0000849	abnormal cerebellum morphology		0.0007519	0.03992	17	451	DAB2IP,RELN,MYH10,DAB1,NEUROD2,STXBP1,PLCB4,CACNA1A,ANK1,ANK3,ZNF521,ALS2,GRIN2C,CBLN1,RBFOX1,EN2,ATP2B2
Mouse Phenotype	MP:0008540	abnormal cerebral hemisphere morphology		0.0007887	0.04112	21	624	RELN,MYH10,SRRM4,CPLX2,DAB1,CHN2,ADCY1,CACNG2,KCNQ2,CNTN2,MPP3,ANK3,SH3GL2,BRSK2,ZNF521,DPYSL4,CHD7,ZIC5,TMEM108,SNAP25,ATP2B2
Mouse Phenotype	MP:0002572	abnormal emotion/affect behavior		0.0008051	0.04124	21	625	GABRD,RTN4R,CPLX2,ADCY1,MMP24,KCNC1,KCNC3,KCNH1,KCNJ11,CIZ1,ATF7,CAMK2B,APBA2,ZNF521,ALS2,ST3GAL4,GRIN2A,CRHR1,SNAP25,EN2,JPH3
Mouse Phenotype	MP:0006073	abnormal retinal bipolar cell morphology		0.0008341	0.04199	5	47	RELN,MYH10,DAB1,DSCAML1,BHLHE23
Mouse Phenotype	MP:0001961	abnormal reflex		0.0008496	0.04205	24	763	RELN,MYOG,SRRM4,CPLX2,DAB1,LRRC4,ADCY1,CACNG2,MMP24,GNAO1,BSN,AGAP1,CACNA1A,ATF7,MRGPRD,WNT7A,NTRK3,BRSK2,CHD7,GRIN2A,SNAP25,EN2,ATP2B2,JPH3
Mouse Phenotype	MP:0000783	abnormal forebrain morphology		0.0008992	0.04376	30	1051	NMNAT2,RELN,MYH10,RPL38,WWOX,SRRM4,SDCCAG8,RTN4R,CPLX2,DAB1,CHN2,TUB,ADCY1,CACNG2,PKD1,KCNQ2,CNTN2,MPP3,ANK3,SH3GL2,BRSK2,ZNF521,DPYSL4,CHD7,LEP,TIAM1,ZIC5,TMEM108,SNAP25,ATP2B2
Mouse Phenotype	MP:0000886	abnormal cerebellar granule layer morphology		0.0009404	0.04429	8	128	RELN,MYH10,DAB1,CACNA1A,GRIN2C,CBLN1,EN2,ATP2B2
Mouse Phenotype	MP:0002915	abnormal synaptic depression		0.0009404	0.04429	8	128	SV2B,IQSEC1,PLCB4,BSN,CAMK2B,SH3GL2,CBLN1,SLC8A2
Mouse Phenotype	MP:0002757	decreased vertical activity		0.001013	0.04675	9	161	RTN4R,CPLX2,CACNG2,KCNJ11,CIZ1,SH3GL2,GRIN2A,GRIN2C,SNAP25
Mouse Phenotype	MP:0000841	abnormal hindbrain morphology		0.001026	0.04675	19	549	DAB2IP,NMNAT2,RELN,MYH10,DAB1,NEUROD2,STXBP1,PLCB4,CACNA1A,ANK1,ANK3,UBR4,ZNF521,ALS2,GRIN2C,CBLN1,RBFOX1,EN2,ATP2B2
Mouse Phenotype	MP:0000877	abnormal Purkinje cell morphology		0.001041	0.04675	11	230	DAB2IP,RELN,MYH10,DAB1,STXBP1,CACNA1A,ANK1,ANK3,ALS2,RBFOX1,ATP2B2

## Sheet: CH12.SE
Category	ID	Name	Source	p-value	q-value FDR B&H	Hit Count in Query List	Hit Count in Genome	Hit in Query List
Mouse Phenotype	MP:0002459	abnormal B cell physiology		9.211e-16	2.809e-12	37	632	MYC,IL10,IL13,IKZF3,BATF,BLNK,DOCK10,IRF4,REL,IKZF1,EBF1,RUNX3,BHLHE40,S1PR3,RGS13,STAT1,PRDM1,NEDD9,RFTN1,ELL2,CSF2,CSF2RB,NFATC1,CXCR4,PIK3CG,TNFRSF13B,PRKCB,CARD11,CCR7,CTLA4,PAX5,TNFAIP3,MARCO,TNFSF15,VAV1,IL6,HCLS1
Mouse Phenotype	MP:0003945	abnormal lymphocyte physiology		2.264e-15	3.452e-12	46	1022	MYC,IL10,IL13,GPR15,IKZF3,BATF,CYP11A1,BLNK,DOCK10,IRF4,REL,IKZF1,EBF1,RUNX3,BHLHE40,S1PR3,RGS13,STAT1,PRDM1,NEDD9,RFTN1,ELL2,CSF2,CSF2RB,TIGIT,NFATC1,PIK3C3,CXCR4,PIK3CG,CD44,NLRC5,TNFRSF13B,PRKCB,CARD11,CCR7,CTLA4,PAX5,TNFAIP3,STX11,KLRB1,MARCO,TNFSF15,VAV1,IL6,HCLS1,TP73
Mouse Phenotype	MP:0020174	abnormal IgG level		1.097e-14	1.115e-11	29	401	IL10,IL13,IKZF3,BATF,BLNK,IRF4,REL,IKZF1,EBF1,BHLHE40,RGS13,STAT1,PRDM1,RFTN1,ELL2,CSF2,CSF2RB,NFATC1,CXCR4,TNFRSF13B,PRKCB,CARD11,CCR7,CTLA4,PAX5,TNFAIP3,TNFSF15,VAV1,IL6
Mouse Phenotype	MP:0002490	abnormal immunoglobulin level		2.171e-14	1.655e-11	32	512	IL10,IL13,IKZF3,BATF,BLNK,IRF4,REL,IKZF1,EBF1,RUNX3,BHLHE40,RGS13,STAT1,PRDM1,RFTN1,ELL2,CSF2,CSF2RB,NFATC1,CXCR4,PIK3CG,TNFRSF13B,PRKCB,CARD11,CCR7,CTLA4,PAX5,TNFAIP3,MARCO,TNFSF15,VAV1,IL6
Mouse Phenotype	MP:0001800	abnormal humoral immune response		3.235e-14	1.974e-11	33	555	IL10,IL13,IKZF3,BATF,BLNK,IRF4,REL,IKZF1,EBF1,RUNX3,BHLHE40,RGS13,STAT1,PRDM1,RFTN1,ELL2,CSF2,CSF2RB,NFATC1,CXCR4,PIK3CG,TNFRSF13B,PRKCB,CARD11,CCR7,CTLA4,PAX5,TNFAIP3,MARCO,TNFSF15,VAV1,IL6,HCLS1
Mouse Phenotype	MP:0001819	abnormal immune cell physiology		8.399e-14	4.269e-11	52	1423	MYC,IL10,IL13,GPR15,IKZF3,CD300LF,BATF,CYP11A1,BLNK,DOCK10,IRF4,REL,IKZF1,NCF4,EBF1,RUNX3,BHLHE40,S1PR3,RGS13,STAT1,PRDM1,NEDD9,RFTN1,ELL2,CSF1R,CSF2,CSF2RB,TIGIT,NFATC1,PIK3C3,CXCR4,PIK3CG,CD44,CD47,NLRC5,TNFRSF13B,PRKCB,CARD11,CCR7,CTLA4,PAX5,TNFAIP3,CCL22,STX11,SUCO,KLRB1,MARCO,TNFSF15,VAV1,IL6,HCLS1,TP73
Mouse Phenotype	MP:0002421	abnormal cell-mediated immunity		1.186e-13	5.169e-11	52	1435	MYC,IL10,IL13,GPR15,IKZF3,CD300LF,BATF,CYP11A1,BLNK,DOCK10,IRF4,REL,IKZF1,NCF4,EBF1,RUNX3,BHLHE40,S1PR3,RGS13,STAT1,PRDM1,NEDD9,RFTN1,ELL2,CSF1R,CSF2,CSF2RB,TIGIT,NFATC1,PIK3C3,CXCR4,PIK3CG,CD44,CD47,NLRC5,TNFRSF13B,PRKCB,CARD11,CCR7,CTLA4,PAX5,TNFAIP3,CCL22,STX11,SUCO,KLRB1,MARCO,TNFSF15,VAV1,IL6,HCLS1,TP73
Mouse Phenotype	MP:0002420	abnormal adaptive immunity		2.151e-13	7.35e-11	52	1456	MYC,IL10,IL13,GPR15,IKZF3,CD300LF,BATF,CYP11A1,BLNK,DOCK10,IRF4,REL,IKZF1,NCF4,EBF1,RUNX3,BHLHE40,S1PR3,RGS13,STAT1,PRDM1,NEDD9,RFTN1,ELL2,CSF1R,CSF2,CSF2RB,TIGIT,NFATC1,PIK3C3,CXCR4,PIK3CG,CD44,CD47,NLRC5,TNFRSF13B,PRKCB,CARD11,CCR7,CTLA4,PAX5,TNFAIP3,CCL22,STX11,SUCO,KLRB1,MARCO,TNFSF15,VAV1,IL6,HCLS1,TP73
Mouse Phenotype	MP:0002452	abnormal professional antigen presenting cell physiology		2.169e-13	7.35e-11	42	967	MYC,IL10,IL13,IKZF3,BATF,BLNK,DOCK10,IRF4,REL,IKZF1,EBF1,RUNX3,BHLHE40,S1PR3,RGS13,STAT1,PRDM1,NEDD9,RFTN1,ELL2,CSF1R,CSF2,CSF2RB,TIGIT,NFATC1,CXCR4,PIK3CG,CD44,TNFRSF13B,PRKCB,CARD11,CCR7,CTLA4,PAX5,TNFAIP3,CCL22,SUCO,MARCO,TNFSF15,VAV1,IL6,HCLS1
Mouse Phenotype	MP:0002442	abnormal leukocyte physiology		6.905e-13	2.106e-10	50	1393	MYC,IL10,IL13,GPR15,IKZF3,CD300LF,BATF,CYP11A1,BLNK,DOCK10,IRF4,REL,IKZF1,NCF4,EBF1,RUNX3,BHLHE40,S1PR3,RGS13,STAT1,PRDM1,NEDD9,RFTN1,ELL2,CSF2,CSF2RB,TIGIT,NFATC1,PIK3C3,CXCR4,PIK3CG,CD44,CD47,NLRC5,TNFRSF13B,PRKCB,CARD11,CCR7,CTLA4,PAX5,TNFAIP3,STX11,SUCO,KLRB1,MARCO,TNFSF15,VAV1,IL6,HCLS1,TP73
Mouse Phenotype	MP:0002401	abnormal lymphopoiesis		1.22e-12	3.382e-10	33	631	MYC,IL10,TET2,IL13,GPR15,IKZF3,BATF,BLNK,DOCK10,IRF4,REL,IKZF1,EBF1,RUNX3,BHLHE40,RGS13,PRDM1,BLK,RFTN1,TBATA,ELL2,NFATC1,CXCR4,PIK3CG,TNFRSF13B,CARD11,CCR7,CTLA4,PAX5,TNFAIP3,VAV1,IL6,HCLS1
Mouse Phenotype	MP:0002123	abnormal definitive hematopoiesis		2.131e-12	5.417e-10	40	942	MYC,IL10,CDKN2B,TET2,IL13,GPR15,IKZF3,RASSF2,BATF,BLNK,DOCK10,IRF4,REL,IKZF1,EBF1,RUNX3,BHLHE40,RGS13,STAT1,PRDM1,BLK,RFTN1,TBATA,ELL2,CSF1R,CSF2,NFATC1,CXCR4,PIK3CG,CD44,CD47,TNFRSF13B,CARD11,CCR7,CTLA4,PAX5,TNFAIP3,VAV1,IL6,HCLS1
Mouse Phenotype	MP:0005460	abnormal leukopoiesis		2.619e-12	6.145e-10	35	730	MYC,IL10,CDKN2B,TET2,IL13,GPR15,IKZF3,BATF,BLNK,DOCK10,IRF4,REL,IKZF1,EBF1,RUNX3,BHLHE40,RGS13,PRDM1,BLK,RFTN1,TBATA,ELL2,CSF1R,NFATC1,CXCR4,PIK3CG,TNFRSF13B,CARD11,CCR7,CTLA4,PAX5,TNFAIP3,VAV1,IL6,HCLS1
Mouse Phenotype	MP:0001545	abnormal hematopoietic system physiology		3.481e-12	7.584e-10	53	1615	MYC,IL10,TET2,IL13,GPR15,IKZF3,CD300LF,BATF,CYP11A1,BLNK,DOCK10,IRF4,REL,IKZF1,NCF4,EBF1,RUNX3,BHLHE40,S1PR3,RGS13,STAT1,PRDM1,NEDD9,RFTN1,TBATA,ELL2,CSF2,CSF2RB,TIGIT,NFATC1,PIK3C3,CXCR4,PIK3CG,CD44,CD47,NLRC5,TNFRSF13B,PRKCB,CARD11,CCR7,CTLA4,PAX5,TNFAIP3,PLEK,STX11,SUCO,KLRB1,MARCO,TNFSF15,VAV1,IL6,HCLS1,TP73
Mouse Phenotype	MP:0012382	abnormal blood cell physiology		3.979e-12	8.09e-10	51	1511	MYC,IL10,IL13,GPR15,IKZF3,CD300LF,BATF,CYP11A1,BLNK,DOCK10,IRF4,REL,IKZF1,NCF4,EBF1,RUNX3,BHLHE40,S1PR3,RGS13,STAT1,PRDM1,NEDD9,RFTN1,ELL2,CSF2,CSF2RB,TIGIT,NFATC1,PIK3C3,CXCR4,PIK3CG,CD44,CD47,NLRC5,TNFRSF13B,PRKCB,CARD11,CCR7,CTLA4,PAX5,TNFAIP3,PLEK,STX11,SUCO,KLRB1,MARCO,TNFSF15,VAV1,IL6,HCLS1,TP73
Mouse Phenotype	MP:0002723	abnormal immune serum protein physiology		4.245e-12	8.092e-10	42	1056	IL10,IL13,GPR15,IKZF3,CD300LF,BATF,BLNK,FBXO11,IRF4,REL,IKZF1,EBF1,RUNX3,BHLHE40,S1PR3,RGS13,STAT1,PRDM1,RFTN1,ELL2,CSF1R,CSF2,CSF2RB,TIGIT,NFATC1,CXCR4,PIK3CG,CD44,CD47,NLRC5,TNFRSF13B,PRKCB,CARD11,CCR7,CTLA4,PAX5,TNFAIP3,STX11,MARCO,TNFSF15,VAV1,IL6
Mouse Phenotype	MP:0013693	abnormal hemopoiesis		5.106e-12	9.161e-10	40	968	MYC,IL10,CDKN2B,TET2,IL13,GPR15,IKZF3,RASSF2,BATF,BLNK,DOCK10,IRF4,REL,IKZF1,EBF1,RUNX3,BHLHE40,RGS13,STAT1,PRDM1,BLK,RFTN1,TBATA,ELL2,CSF1R,CSF2,NFATC1,CXCR4,PIK3CG,CD44,CD47,TNFRSF13B,CARD11,CCR7,CTLA4,PAX5,TNFAIP3,VAV1,IL6,HCLS1
Mouse Phenotype	MP:0020175	abnormal IgG1 level		6.445e-12	1.092e-09	20	226	IL10,IL13,IKZF3,BATF,BLNK,IRF4,REL,EBF1,BHLHE40,RGS13,PRDM1,ELL2,CSF2,CSF2RB,NFATC1,TNFRSF13B,CARD11,CCR7,PAX5,VAV1
Mouse Phenotype	MP:0008195	abnormal professional antigen presenting cell morphology		1.39e-11	2.232e-09	40	999	MYC,IL10,CDKN2B,TET2,IL13,IKZF3,RASSF2,BATF,BLNK,DOCK10,IRF4,REL,IKZF1,EBF1,RUNX3,RGS13,STAT1,PRDM1,BLK,NEDD9,ELL2,CSF1R,CSF2,KCNA5,NFATC1,CXCR4,PIK3CG,CD44,CD47,TNFRSF13B,PRKCB,CARD11,CCR7,PAX5,TNFAIP3,SUCO,TNFSF15,VAV1,IL6,HCLS1
Mouse Phenotype	MP:0005016	decreased lymphocyte cell number		6.419e-11	9.789e-09	39	1001	MYC,IL10,TET2,IL13,GPR15,IKZF3,RASSF2,BATF,BLNK,DOCK10,IRF4,REL,IKZF1,EBF1,RUNX3,BHLHE40,RGS13,PRDM1,BLK,NEDD9,ELL2,CSF1R,NFATC1,PIK3C3,CXCR4,PIK3CG,CD47,NLRC5,PRKCB,NINJ2,CARD11,CCR7,CTLA4,PAX5,TNFAIP3,TNFSF15,VAV1,IL6,HCLS1
Mouse Phenotype	MP:0002619	abnormal lymphocyte morphology		7.066e-11	1.004e-08	46	1356	MYC,IL10,CDKN2B,TET2,IL13,GPR15,IKZF3,RASSF2,BATF,BLNK,DOCK10,IRF4,REL,IKZF1,EBF1,RUNX3,BHLHE40,RGS13,STAT1,USP20,PRDM1,BLK,NEDD9,RFTN1,TBATA,ELL2,CSF1R,NFATC1,PIK3C3,CXCR4,PIK3CG,CD44,CD47,NLRC5,TNFRSF13B,PRKCB,NINJ2,CARD11,CCR7,CTLA4,PAX5,TNFAIP3,TNFSF15,VAV1,IL6,HCLS1
Mouse Phenotype	MP:0005013	increased lymphocyte cell number		7.243e-11	1.004e-08	33	733	MYC,IL10,CDKN2B,TET2,GPR15,IKZF3,BLNK,DOCK10,IRF4,REL,IKZF1,EBF1,RUNX3,BHLHE40,RGS13,STAT1,USP20,PRDM1,NEDD9,TBATA,ELL2,NFATC1,CXCR4,CD47,TNFRSF13B,CARD11,CCR7,CTLA4,PAX5,TNFAIP3,TNFSF15,VAV1,IL6
Mouse Phenotype	MP:0020180	abnormal IgM level		8.256e-11	1.086e-08	19	231	IL13,IKZF3,BATF,BLNK,IRF4,REL,EBF1,RGS13,PRDM1,ELL2,NFATC1,CXCR4,TNFRSF13B,PRKCB,CARD11,PAX5,TNFAIP3,MARCO,VAV1
Mouse Phenotype	MP:0000717	abnormal lymphocyte cell number		8.543e-11	1.086e-08	44	1259	MYC,IL10,CDKN2B,TET2,IL13,GPR15,IKZF3,RASSF2,BATF,BLNK,DOCK10,IRF4,REL,IKZF1,EBF1,RUNX3,BHLHE40,RGS13,STAT1,USP20,PRDM1,BLK,NEDD9,TBATA,ELL2,CSF1R,NFATC1,PIK3C3,CXCR4,PIK3CG,CD47,NLRC5,TNFRSF13B,PRKCB,NINJ2,CARD11,CCR7,CTLA4,PAX5,TNFAIP3,TNFSF15,VAV1,IL6,HCLS1
Mouse Phenotype	MP:0002460	decreased immunoglobulin level		1.104e-10	1.339e-08	22	326	IL13,IKZF3,BATF,BLNK,IRF4,REL,IKZF1,EBF1,PRDM1,RFTN1,ELL2,NFATC1,CXCR4,PIK3CG,TNFRSF13B,PRKCB,CARD11,CCR7,PAX5,TNFSF15,VAV1,IL6
Mouse Phenotype	MP:0000221	decreased leukocyte cell number		1.142e-10	1.339e-08	44	1270	MYC,IL10,TET2,IL13,GPR15,IKZF3,RASSF2,BATF,BLNK,DOCK10,IRF4,REL,IKZF1,EBF1,RUNX3,BHLHE40,RGS13,PRDM1,BLK,NEDD9,ELL2,CSF1R,CSF2,CSF2RB,NFATC1,PIK3C3,CXCR4,PIK3CG,CD44,CD47,NLRC5,PRKCB,NINJ2,CARD11,CCR7,CTLA4,PAX5,TNFAIP3,STX11,SUCO,TNFSF15,VAV1,IL6,HCLS1
Mouse Phenotype	MP:0013701	abnormal mature B cell number		1.64e-10	1.822e-08	23	366	IL10,CDKN2B,IKZF3,BATF,BLNK,DOCK10,IRF4,REL,IKZF1,EBF1,RGS13,PRDM1,NEDD9,ELL2,NFATC1,CXCR4,TNFRSF13B,PRKCB,CARD11,PAX5,TNFAIP3,TNFSF15,VAV1
Mouse Phenotype	MP:0002461	increased immunoglobulin level		1.673e-10	1.822e-08	21	301	IL10,IL13,IKZF3,BLNK,REL,RUNX3,BHLHE40,RGS13,STAT1,PRDM1,CSF2,CSF2RB,NFATC1,CXCR4,TNFRSF13B,CARD11,CCR7,CTLA4,TNFAIP3,MARCO,IL6
Mouse Phenotype	MP:0002493	increased IgG level		2.976e-10	3.13e-08	18	220	IL10,IL13,IKZF3,BLNK,REL,BHLHE40,RGS13,STAT1,PRDM1,CSF2,CSF2RB,NFATC1,CXCR4,TNFRSF13B,CCR7,CTLA4,TNFAIP3,IL6
Mouse Phenotype	MP:0002429	abnormal blood cell morphology/development		3.453e-10	3.51e-08	40	1108	MYC,IL10,CDKN2B,TET2,IL13,GPR15,IKZF3,RASSF2,BATF,BLNK,DOCK10,IRF4,REL,IKZF1,EBF1,RUNX3,BHLHE40,RGS13,STAT1,PRDM1,BLK,RFTN1,TBATA,ELL2,CSF1R,CSF2,NFATC1,CXCR4,PIK3CG,CD44,CD47,TNFRSF13B,CARD11,CCR7,CTLA4,PAX5,TNFAIP3,VAV1,IL6,HCLS1
Mouse Phenotype	MP:0001805	decreased IgG level		4.23e-10	4.162e-08	19	254	IL13,IKZF3,BATF,BLNK,IRF4,REL,IKZF1,EBF1,PRDM1,RFTN1,ELL2,NFATC1,TNFRSF13B,PRKCB,CARD11,CCR7,PAX5,TNFSF15,VAV1
Mouse Phenotype	MP:0002339	abnormal lymph node morphology		5.221e-10	4.968e-08	23	388	MYC,IL10,CDKN2B,BLNK,IRF4,REL,IKZF1,RUNX3,BHLHE40,S1PR3,STAT1,PRDM1,NEDD9,CSF2RB,CXCR4,TP63,CD47,CARD11,CCR7,CTLA4,TNFAIP3,TNFSF15,VAV1
Mouse Phenotype	MP:0001806	decreased IgM level		5.375e-10	4.968e-08	14	125	IKZF3,BATF,BLNK,IRF4,REL,EBF1,PRDM1,ELL2,NFATC1,TNFRSF13B,PRKCB,CARD11,PAX5,VAV1
Mouse Phenotype	MP:0004939	abnormal B cell morphology		8.49e-10	7.616e-08	30	673	MYC,IL10,CDKN2B,TET2,IKZF3,RASSF2,BATF,BLNK,DOCK10,IRF4,REL,IKZF1,EBF1,RGS13,PRDM1,BLK,NEDD9,ELL2,NFATC1,CXCR4,TNFRSF13B,PRKCB,CARD11,CCR7,PAX5,TNFAIP3,TNFSF15,VAV1,IL6,HCLS1
Mouse Phenotype	MP:0002458	abnormal B cell number		1.478e-09	1.26e-07	28	604	MYC,IL10,CDKN2B,TET2,IKZF3,RASSF2,BATF,BLNK,DOCK10,IRF4,REL,IKZF1,EBF1,RGS13,PRDM1,BLK,NEDD9,ELL2,NFATC1,CXCR4,TNFRSF13B,PRKCB,CARD11,PAX5,TNFAIP3,TNFSF15,VAV1,HCLS1
Mouse Phenotype	MP:0002144	abnormal B cell differentiation		1.487e-09	1.26e-07	21	339	TET2,IKZF3,BATF,BLNK,DOCK10,IRF4,IKZF1,EBF1,RGS13,PRDM1,BLK,ELL2,NFATC1,CXCR4,TNFRSF13B,CARD11,CCR7,PAX5,TNFAIP3,VAV1,IL6
Mouse Phenotype	MP:0008171	abnormal mature B cell morphology		1.653e-09	1.339e-07	28	607	MYC,IL10,CDKN2B,TET2,IKZF3,RASSF2,BATF,BLNK,DOCK10,IRF4,REL,IKZF1,EBF1,RGS13,PRDM1,BLK,NEDD9,ELL2,NFATC1,CXCR4,TNFRSF13B,PRKCB,CARD11,PAX5,TNFAIP3,TNFSF15,VAV1,HCLS1
Mouse Phenotype	MP:0000218	increased leukocyte cell number		1.698e-09	1.339e-07	38	1067	MYC,IL10,CDKN2B,TET2,IL13,GPR15,IKZF3,BLNK,DOCK10,IRF4,REL,IKZF1,EBF1,RUNX3,BHLHE40,RGS13,STAT1,USP20,PRDM1,NEDD9,TBATA,ELL2,CSF1R,CSF2,NFATC1,CXCR4,PIK3CG,CD44,CD47,TNFRSF13B,CARD11,CCR7,CTLA4,PAX5,TNFAIP3,TNFSF15,VAV1,IL6
Mouse Phenotype	MP:0008037	abnormal T cell morphology		1.713e-09	1.339e-07	36	969	MYC,IL10,TET2,IL13,GPR15,IKZF3,RASSF2,BATF,BLNK,DOCK10,IRF4,REL,IKZF1,RUNX3,BHLHE40,STAT1,PRDM1,RFTN1,TBATA,NFATC1,PIK3C3,CXCR4,PIK3CG,CD44,CD47,NLRC5,NINJ2,CARD11,CCR7,CTLA4,PAX5,TNFAIP3,TNFSF15,VAV1,IL6,HCLS1
Mouse Phenotype	MP:0020173	abnormal IgE level		1.828e-09	1.394e-07	14	137	IL10,IL13,IKZF3,BATF,REL,RUNX3,BHLHE40,CSF2,NFATC1,TNFRSF13B,CARD11,CCR7,CTLA4,IL6
Mouse Phenotype	MP:0008211	decreased mature B cell number		2.065e-09	1.517e-07	19	279	IKZF3,BATF,BLNK,DOCK10,IRF4,REL,IKZF1,EBF1,PRDM1,NEDD9,ELL2,NFATC1,CXCR4,PRKCB,CARD11,PAX5,TNFAIP3,TNFSF15,VAV1
Mouse Phenotype	MP:0012762	abnormal alpha-beta T cell morphology		2.089e-09	1.517e-07	31	743	IL10,IL13,GPR15,IKZF3,RASSF2,BATF,BLNK,IRF4,REL,IKZF1,RUNX3,BHLHE40,STAT1,PRDM1,RFTN1,NFATC1,PIK3C3,CXCR4,PIK3CG,CD44,CD47,NLRC5,NINJ2,CARD11,CCR7,CTLA4,TNFAIP3,TNFSF15,VAV1,IL6,HCLS1
Mouse Phenotype	MP:0008247	abnormal mononuclear cell morphology		2.22e-09	1.575e-07	49	1671	MYC,IL10,CDKN2B,TET2,IL13,GPR15,IKZF3,RASSF2,BATF,BLNK,DOCK10,IRF4,REL,IKZF1,EBF1,RUNX3,BHLHE40,RGS13,STAT1,USP20,PRDM1,BLK,NEDD9,RFTN1,TBATA,ELL2,CSF1R,CSF2,KCNA5,NFATC1,PIK3C3,CXCR4,PIK3CG,CD44,CD47,NLRC5,TNFRSF13B,PRKCB,NINJ2,CARD11,CCR7,CTLA4,PAX5,TNFAIP3,SUCO,TNFSF15,VAV1,IL6,HCLS1
Mouse Phenotype	MP:0002435	abnormal effector T cell morphology		2.567e-09	1.78e-07	30	705	IL10,IL13,GPR15,IKZF3,RASSF2,BATF,BLNK,DOCK10,IRF4,REL,RUNX3,BHLHE40,STAT1,PRDM1,RFTN1,PIK3C3,CXCR4,PIK3CG,CD44,CD47,NLRC5,NINJ2,CARD11,CCR7,CTLA4,PAX5,TNFAIP3,TNFSF15,VAV1,IL6
Mouse Phenotype	MP:0005017	decreased B cell number		3.112e-09	2.079e-07	24	463	TET2,IKZF3,RASSF2,BATF,BLNK,DOCK10,IRF4,REL,IKZF1,EBF1,RGS13,PRDM1,BLK,NEDD9,ELL2,NFATC1,CXCR4,PRKCB,CARD11,PAX5,TNFAIP3,TNFSF15,VAV1,HCLS1
Mouse Phenotype	MP:0002432	abnormal CD4-positive, alpha beta T cell morphology		3.135e-09	2.079e-07	25	502	IL10,IL13,GPR15,RASSF2,BATF,BLNK,IRF4,REL,RUNX3,BHLHE40,STAT1,PRDM1,RFTN1,PIK3C3,CXCR4,PIK3CG,CD44,CD47,CARD11,CCR7,CTLA4,TNFAIP3,TNFSF15,VAV1,IL6
Mouse Phenotype	MP:0013802	abnormal IgG2 level		3.52e-09	2.284e-07	16	197	IL10,IL13,IKZF3,BATF,BLNK,REL,RGS13,RFTN1,NFATC1,CARD11,CCR7,PAX5,TNFAIP3,TNFSF15,VAV1,IL6
Mouse Phenotype	MP:0006387	abnormal T cell number		3.701e-09	2.351e-07	34	900	MYC,IL10,TET2,IL13,GPR15,IKZF3,RASSF2,BATF,BLNK,DOCK10,IRF4,REL,IKZF1,RUNX3,BHLHE40,STAT1,PRDM1,TBATA,NFATC1,PIK3C3,CXCR4,PIK3CG,CD47,NLRC5,NINJ2,CARD11,CCR7,CTLA4,PAX5,TNFAIP3,TNFSF15,VAV1,IL6,HCLS1
Mouse Phenotype	MP:0000217	abnormal leukocyte cell number		4.745e-09	2.954e-07	49	1708	MYC,IL10,CDKN2B,TET2,IL13,GPR15,IKZF3,RASSF2,BATF,BLNK,DOCK10,IRF4,REL,IKZF1,EBF1,RUNX3,BHLHE40,RGS13,STAT1,USP20,PRDM1,BLK,NEDD9,TBATA,ELL2,CSF1R,CSF2,CSF2RB,NFATC1,PIK3C3,CXCR4,PIK3CG,CD44,CD47,NLRC5,TNFRSF13B,PRKCB,NINJ2,CARD11,CCR7,CTLA4,PAX5,TNFAIP3,STX11,SUCO,TNFSF15,VAV1,IL6,HCLS1
Mouse Phenotype	MP:0004978	decreased B-1 B cell number		5.364e-09	3.272e-07	11	81	BLNK,REL,IKZF1,EBF1,NFATC1,CXCR4,PRKCB,CARD11,PAX5,TNFAIP3,VAV1
Mouse Phenotype	MP:0001844	autoimmune response		6.096e-09	3.645e-07	22	403	IL10,IL13,IKZF3,CD300LF,BATF,BLNK,REL,BHLHE40,PRDM1,RFTN1,CSF2,TIGIT,NFATC1,CXCR4,PIK3CG,CD44,TNFRSF13B,CCR7,CTLA4,TNFAIP3,TNFSF15,IL6
Mouse Phenotype	MP:0005005	abnormal self tolerance		6.677e-09	3.917e-07	22	405	IL10,IL13,IKZF3,CD300LF,BATF,BLNK,REL,BHLHE40,PRDM1,RFTN1,CSF2,TIGIT,NFATC1,CXCR4,PIK3CG,CD44,TNFRSF13B,CCR7,CTLA4,TNFAIP3,TNFSF15,IL6
Mouse Phenotype	MP:0020171	abnormal IgA level		7.771e-09	4.472e-07	13	128	IKZF3,BATF,BLNK,REL,RUNX3,RGS13,ELL2,NFATC1,TNFRSF13B,CARD11,PAX5,TNFAIP3,IL6
Mouse Phenotype	MP:0002444	abnormal T cell physiology		8.422e-09	4.757e-07	28	653	MYC,IL10,IL13,GPR15,IKZF3,CYP11A1,IRF4,REL,IKZF1,BHLHE40,STAT1,PRDM1,NEDD9,CSF2RB,TIGIT,NFATC1,PIK3C3,PIK3CG,CD44,NLRC5,CARD11,CCR7,CTLA4,STX11,VAV1,IL6,HCLS1,TP73
Mouse Phenotype	MP:0011182	decreased hematopoietic cell number		8.655e-09	4.799e-07	45	1508	MYC,IL10,TET2,IL13,GPR15,IKZF3,RASSF2,BATF,BLNK,DOCK10,IRF4,REL,IKZF1,EBF1,RUNX3,BHLHE40,RGS13,PRDM1,BLK,NEDD9,ELL2,CSF1R,CSF2,CSF2RB,NFATC1,PIK3C3,CXCR4,PIK3CG,CD44,CD47,NLRC5,PRKCB,NINJ2,CARD11,CCR7,CTLA4,PAX5,TNFAIP3,PLEK,STX11,SUCO,TNFSF15,VAV1,IL6,HCLS1
Mouse Phenotype	MP:0008246	abnormal leukocyte morphology		9.44e-09	5.116e-07	52	1922	MYC,IL10,CDKN2B,TET2,IL13,GPR15,IKZF3,RASSF2,BATF,BLNK,DOCK10,IRF4,REL,IKZF1,EBF1,RUNX3,BHLHE40,RGS13,STAT1,USP20,PRDM1,BLK,NEDD9,RFTN1,TBATA,ELL2,CSF1R,CSF2,KCNA5,CSF2RB,NFATC1,PIK3C3,CXCR4,PIK3CG,PRG2,CD44,CD47,NLRC5,TNFRSF13B,PRKCB,NINJ2,CARD11,CCR7,CTLA4,PAX5,TNFAIP3,STX11,SUCO,TNFSF15,VAV1,IL6,HCLS1
Mouse Phenotype	MP:0005000	abnormal immune tolerance		9.561e-09	5.116e-07	22	413	IL10,IL13,IKZF3,CD300LF,BATF,BLNK,REL,BHLHE40,PRDM1,RFTN1,CSF2,TIGIT,NFATC1,CXCR4,PIK3CG,CD44,TNFRSF13B,CCR7,CTLA4,TNFAIP3,TNFSF15,IL6
Mouse Phenotype	MP:0002145	abnormal T cell differentiation		1.299e-08	6.834e-07	22	420	MYC,IL10,TET2,IL13,GPR15,BATF,IRF4,REL,IKZF1,RUNX3,BHLHE40,PRDM1,RFTN1,TBATA,NFATC1,CXCR4,PIK3CG,CARD11,CTLA4,VAV1,IL6,HCLS1
Mouse Phenotype	MP:0000716	abnormal immune system cell morphology		1.342e-08	6.935e-07	52	1941	MYC,IL10,CDKN2B,TET2,IL13,GPR15,IKZF3,RASSF2,BATF,BLNK,DOCK10,IRF4,REL,IKZF1,EBF1,RUNX3,BHLHE40,RGS13,STAT1,USP20,PRDM1,BLK,NEDD9,RFTN1,TBATA,ELL2,CSF1R,CSF2,KCNA5,CSF2RB,NFATC1,PIK3C3,CXCR4,PIK3CG,PRG2,CD44,CD47,NLRC5,TNFRSF13B,PRKCB,NINJ2,CARD11,CCR7,CTLA4,PAX5,TNFAIP3,STX11,SUCO,TNFSF15,VAV1,IL6,HCLS1
Mouse Phenotype	MP:0002357	abnormal spleen white pulp morphology		1.454e-08	7.393e-07	20	349	MYC,IL10,CDKN2B,IKZF3,BLNK,DOCK10,IRF4,REL,IKZF1,EBF1,BHLHE40,RGS13,PRDM1,NEDD9,CXCR4,TNFRSF13B,CCR7,TNFAIP3,MARCO,VAV1
Mouse Phenotype	MP:0008498	decreased IgG3 level		2.113e-08	1.057e-06	11	92	IKZF3,BLNK,REL,IKZF1,EBF1,NFATC1,PRKCB,CARD11,CCR7,PAX5,VAV1
Mouse Phenotype	MP:0008217	abnormal B cell activation		2.203e-08	1.084e-06	15	194	MYC,IKZF3,BLNK,IRF4,REL,IKZF1,EBF1,NFATC1,TNFRSF13B,PRKCB,CARD11,CCR7,TNFAIP3,VAV1,IL6
Mouse Phenotype	MP:0008076	abnormal CD4-positive T cell differentiation		2.371e-08	1.148e-06	11	93	IL10,IL13,BATF,IRF4,REL,BHLHE40,PRDM1,RFTN1,CARD11,VAV1,IL6
Mouse Phenotype	MP:0011181	increased hematopoietic cell number		3.085e-08	1.47e-06	39	1237	MYC,IL10,CDKN2B,TET2,IL13,GPR15,IKZF3,BLNK,DOCK10,IRF4,REL,IKZF1,EBF1,RUNX3,BHLHE40,RGS13,STAT1,USP20,PRDM1,NEDD9,TBATA,ELL2,CSF1R,CSF2,NFATC1,CXCR4,PIK3CG,CD44,CD47,FAM83G,TNFRSF13B,CARD11,CCR7,CTLA4,PAX5,TNFAIP3,TNFSF15,VAV1,IL6
Mouse Phenotype	MP:0000701	abnormal lymph node size		5.354e-08	2.506e-06	17	271	MYC,CDKN2B,BLNK,IRF4,REL,IKZF1,BHLHE40,STAT1,PRDM1,NEDD9,CSF2RB,TP63,CARD11,CCR7,CTLA4,TNFAIP3,TNFSF15
Mouse Phenotype	MP:0005153	abnormal B cell proliferation		5.424e-08	2.506e-06	14	178	MYC,IKZF3,BLNK,IRF4,REL,IKZF1,EBF1,NFATC1,TNFRSF13B,PRKCB,CARD11,TNFAIP3,VAV1,IL6
Mouse Phenotype	MP:0020179	abnormal IgG3 level		5.719e-08	2.604e-06	12	125	IKZF3,BLNK,REL,IKZF1,EBF1,RGS13,NFATC1,PRKCB,CARD11,CCR7,PAX5,VAV1
Mouse Phenotype	MP:0011180	abnormal hematopoietic cell number		6.047e-08	2.712e-06	51	1964	MYC,IL10,CDKN2B,TET2,IL13,GPR15,IKZF3,RASSF2,BATF,BLNK,DOCK10,IRF4,REL,IKZF1,EBF1,RUNX3,BHLHE40,RGS13,STAT1,USP20,PRDM1,BLK,NEDD9,TBATA,ELL2,CSF1R,CSF2,CSF2RB,NFATC1,PIK3C3,CXCR4,PIK3CG,CD44,CD47,FAM83G,NLRC5,TNFRSF13B,PRKCB,NINJ2,CARD11,CCR7,CTLA4,PAX5,TNFAIP3,PLEK,STX11,SUCO,TNFSF15,VAV1,IL6,HCLS1
Mouse Phenotype	MP:0005014	increased B cell number		8.31e-08	3.673e-06	18	314	MYC,IL10,CDKN2B,TET2,IKZF3,BLNK,IRF4,IKZF1,EBF1,RGS13,PRDM1,NEDD9,ELL2,CXCR4,TNFRSF13B,CARD11,TNFAIP3,VAV1
Mouse Phenotype	MP:0020176	abnormal IgG2a level		9.846e-08	4.29e-06	13	158	IL10,IL13,IKZF3,REL,RFTN1,NFATC1,CARD11,CCR7,PAX5,TNFAIP3,TNFSF15,VAV1,IL6
Mouse Phenotype	MP:0002425	altered susceptibility to autoimmune disorder		1.056e-07	4.536e-06	18	319	IL10,IL13,CD300LF,BATF,REL,BHLHE40,RFTN1,CSF2,TIGIT,NFATC1,CXCR4,PIK3CG,CD44,CCR7,CTLA4,TNFAIP3,TNFSF15,IL6
Mouse Phenotype	MP:0004976	abnormal B-1 B cell number		1.257e-07	5.326e-06	11	109	BLNK,REL,IKZF1,EBF1,NFATC1,CXCR4,PRKCB,CARD11,PAX5,TNFAIP3,VAV1
Mouse Phenotype	MP:0008073	abnormal CD4-positive, alpha beta T cell number		1.281e-07	5.353e-06	21	437	IL10,IL13,GPR15,RASSF2,BATF,BLNK,REL,RUNX3,BHLHE40,STAT1,PRDM1,PIK3C3,CXCR4,PIK3CG,CD47,CARD11,CCR7,CTLA4,TNFAIP3,TNFSF15,VAV1
Mouse Phenotype	MP:0004940	abnormal B-1 B cell morphology		1.382e-07	5.696e-06	11	110	BLNK,REL,IKZF1,EBF1,NFATC1,CXCR4,PRKCB,CARD11,PAX5,TNFAIP3,VAV1
Mouse Phenotype	MP:0013657	abnormal blood cell morphology		2.561e-07	1.039e-05	47	1803	MYC,IL10,CDKN2B,TET2,IL13,GPR15,IKZF3,RASSF2,BATF,BLNK,DOCK10,IRF4,REL,IKZF1,EBF1,RUNX3,BHLHE40,EDN2,RGS13,STAT1,PRDM1,BLK,RFTN1,TBATA,ELL2,CSF1R,CSF2,CSF2RB,NFATC1,CXCR4,PIK3CG,PRG2,CD44,CD47,FAM83G,TNFRSF13B,NINJ2,CARD11,CCR7,CTLA4,PAX5,TNFAIP3,PLEK,STX11,VAV1,IL6,HCLS1
Mouse Phenotype	MP:0001802	arrested B cell differentiation		2.59e-07	1.039e-05	9	71	IKZF3,BLNK,DOCK10,IRF4,IKZF1,EBF1,BLK,PAX5,VAV1
Mouse Phenotype	MP:0012763	abnormal alpha-beta T cell number		2.941e-07	1.165e-05	24	587	IL10,IL13,GPR15,IKZF3,RASSF2,BATF,BLNK,REL,RUNX3,BHLHE40,STAT1,PRDM1,PIK3C3,CXCR4,PIK3CG,CD47,NLRC5,NINJ2,CARD11,CCR7,CTLA4,TNFAIP3,TNFSF15,VAV1
Mouse Phenotype	MP:0005015	increased T cell number		3.075e-07	1.202e-05	22	502	IL10,TET2,GPR15,IKZF3,BLNK,DOCK10,REL,IKZF1,RUNX3,BHLHE40,STAT1,PRDM1,TBATA,NFATC1,CD47,CARD11,CCR7,CTLA4,PAX5,TNFAIP3,VAV1,IL6
Mouse Phenotype	MP:0008495	decreased IgG1 level		3.191e-07	1.232e-05	12	146	IL13,BATF,IRF4,REL,EBF1,PRDM1,ELL2,NFATC1,TNFRSF13B,CARD11,PAX5,VAV1
Mouse Phenotype	MP:0000702	enlarged lymph nodes		4.231e-07	1.613e-05	14	210	MYC,CDKN2B,BLNK,IRF4,REL,IKZF1,BHLHE40,STAT1,PRDM1,CSF2RB,TP63,CARD11,CTLA4,TNFAIP3
Mouse Phenotype	MP:0003009	abnormal cytokine secretion		4.765e-07	1.794e-05	25	648	IL10,IL13,GPR15,CD300LF,BATF,FBXO11,REL,RUNX3,BHLHE40,STAT1,PRDM1,RFTN1,CSF2RB,TIGIT,NFATC1,PIK3CG,CD44,NLRC5,CARD11,CTLA4,TNFAIP3,STX11,MARCO,VAV1,IL6
Mouse Phenotype	MP:0004800	decreased susceptibility to experimental autoimmune encephalomyelitis		5.27e-07	1.96e-05	10	100	IL10,IL13,BATF,REL,RFTN1,CSF2,NFATC1,CD44,TNFSF15,IL6
Mouse Phenotype	MP:0002406	increased susceptibility to infection		5.403e-07	1.985e-05	20	435	IL10,IL13,GPR15,IRF4,REL,IKZF1,NCF4,STAT1,PRDM1,CSF2,CSF2RB,CXCR4,PIK3CG,TP63,CD44,CD47,STX11,MARCO,IL6,TP73
Mouse Phenotype	MP:0008212	absent mature B cells		5.543e-07	2.001e-05	8	57	BATF,BLNK,IRF4,IKZF1,EBF1,PRDM1,CARD11,PAX5
Mouse Phenotype	MP:0001846	increased inflammatory response		5.575e-07	2.001e-05	33	1049	IL10,TET2,IL13,GPR15,IKZF3,AHI1,CD300LF,FBXO11,REL,IKZF1,RUNX3,DDC,RGS13,STAT1,PRDM1,FAH,CSF2,CSF2RB,NFATC1,CXCR4,PIK3CG,PRG2,TP63,CD44,TNFRSF13B,CARD11,CCR7,CTLA4,TNFAIP3,MARCO,TNFSF15,IL6,TP73
Mouse Phenotype	MP:0013803	increased IgG2 level		6.348e-07	2.251e-05	10	102	IL10,IL13,IKZF3,BLNK,REL,RGS13,NFATC1,CCR7,TNFAIP3,IL6
Mouse Phenotype	MP:0008568	abnormal interleukin secretion		6.788e-07	2.38e-05	21	483	IL10,IL13,GPR15,CD300LF,BATF,REL,BHLHE40,STAT1,PRDM1,RFTN1,CSF2RB,TIGIT,NFATC1,PIK3CG,CD44,NLRC5,CARD11,CTLA4,TNFAIP3,VAV1,IL6
Mouse Phenotype	MP:0002722	abnormal immune system organ morphology		7.365e-07	2.553e-05	38	1335	MYC,IL10,CDKN2B,TET2,IKZF3,RASSF2,BLNK,DOCK10,IRF4,REL,IKZF1,EBF1,RUNX3,BHLHE40,S1PR3,RGS13,STAT1,PRDM1,NEDD9,RFTN1,TBATA,CSF1R,CSF2,CSF2RB,CSHL1,CXCR4,PIK3CG,TP63,CD47,NLRC5,TNFRSF13B,CARD11,CCR7,CTLA4,TNFAIP3,MARCO,TNFSF15,VAV1
Mouse Phenotype	MP:0005093	decreased B cell proliferation		1.283e-06	4.396e-05	10	110	MYC,BLNK,IRF4,REL,IKZF1,EBF1,NFATC1,PRKCB,CARD11,VAV1
Mouse Phenotype	MP:0000689	abnormal spleen morphology		1.659e-06	5.621e-05	31	994	MYC,IL10,CDKN2B,TET2,IKZF3,RASSF2,BLNK,DOCK10,IRF4,REL,IKZF1,EBF1,BHLHE40,RGS13,PRDM1,NEDD9,RFTN1,CSF1R,CSF2,CSHL1,CXCR4,PIK3CG,CD47,NLRC5,TNFRSF13B,CARD11,CCR7,CTLA4,TNFAIP3,MARCO,VAV1
Mouse Phenotype	MP:0020177	abnormal IgG2b level		1.932e-06	6.414e-05	10	115	IL13,IKZF3,BLNK,REL,RGS13,NFATC1,CARD11,PAX5,TNFSF15,VAV1
Mouse Phenotype	MP:0005018	decreased T cell number		1.935e-06	6.414e-05	25	699	MYC,IL13,GPR15,IKZF3,RASSF2,BATF,IRF4,REL,IKZF1,RUNX3,BHLHE40,NFATC1,PIK3C3,CXCR4,PIK3CG,CD47,NLRC5,NINJ2,CARD11,CCR7,CTLA4,TNFSF15,VAV1,IL6,HCLS1
Mouse Phenotype	MP:0002221	abnormal lymph organ size		1.969e-06	6.457e-05	31	1002	MYC,IL10,CDKN2B,TET2,IKZF3,RASSF2,BLNK,IRF4,REL,IKZF1,BHLHE40,STAT1,PRDM1,NEDD9,TBATA,CSF1R,CSF2,CSF2RB,CSHL1,CXCR4,PIK3CG,TP63,CD47,NLRC5,TNFRSF13B,CARD11,CCR7,CTLA4,TNFAIP3,TNFSF15,VAV1
Mouse Phenotype	MP:0020202	abnormal macrophage cell number		2.056e-06	6.671e-05	15	275	IL10,IL13,RASSF2,IKZF1,EBF1,STAT1,CSF1R,NFATC1,PIK3CG,CD44,CD47,CCR7,PAX5,TNFAIP3,SUCO
Mouse Phenotype	MP:0002492	decreased IgE level		2.206e-06	7.082e-05	8	68	IL13,IKZF3,BATF,REL,NFATC1,TNFRSF13B,CARD11,IL6
Mouse Phenotype	MP:0005025	abnormal response to infection		2.396e-06	7.614e-05	22	567	IL10,IL13,GPR15,IRF4,REL,IKZF1,NCF4,STAT1,PRDM1,CSF2,CSF2RB,CXCR4,PIK3CG,TP63,CD44,CD47,CCR7,STX11,MARCO,VAV1,IL6,TP73
Mouse Phenotype	MP:0008499	increased IgG1 level		2.644e-06	8.313e-05	9	93	IL10,IKZF3,BLNK,BHLHE40,RGS13,CSF2,CSF2RB,TNFRSF13B,CCR7
Mouse Phenotype	MP:0001793	altered susceptibility to infection		3.122e-06	9.716e-05	21	531	IL10,IL13,GPR15,IRF4,REL,IKZF1,NCF4,STAT1,PRDM1,CSF2,CSF2RB,CXCR4,PIK3CG,TP63,CD44,CD47,CCR7,STX11,MARCO,IL6,TP73
Mouse Phenotype	MP:0008210	increased mature B cell number		3.354e-06	0.0001033	12	182	IL10,CDKN2B,IKZF3,BLNK,RGS13,PRDM1,NEDD9,ELL2,CXCR4,TNFRSF13B,CARD11,TNFAIP3
Mouse Phenotype	MP:0008071	absent B cells		3.803e-06	0.000116	8	73	BATF,BLNK,IRF4,IKZF1,EBF1,PRDM1,CARD11,PAX5
Mouse Phenotype	MP:0002446	abnormal macrophage morphology		4.489e-06	0.0001356	19	455	IL10,IL13,RASSF2,REL,IKZF1,EBF1,STAT1,CSF1R,CSF2,KCNA5,NFATC1,PIK3CG,CD44,CD47,CCR7,PAX5,TNFAIP3,SUCO,IL6
Mouse Phenotype	MP:0008248	abnormal mononuclear phagocyte morphology		5.252e-06	0.000157	23	642	IL10,CDKN2B,TET2,IL13,IKZF3,RASSF2,REL,IKZF1,EBF1,RUNX3,STAT1,CSF1R,CSF2,KCNA5,NFATC1,PIK3CG,CD44,CD47,CCR7,PAX5,TNFAIP3,SUCO,IL6
Mouse Phenotype	MP:0012764	increased alpha-beta T cell number		5.87e-06	0.0001725	14	262	IL10,GPR15,IKZF3,BLNK,REL,RUNX3,BHLHE40,STAT1,PRDM1,CD47,CARD11,CCR7,CTLA4,TNFAIP3
Mouse Phenotype	MP:0002359	abnormal spleen germinal center morphology		5.881e-06	0.0001725	10	130	MYC,IKZF3,IRF4,REL,IKZF1,EBF1,BHLHE40,RGS13,PRDM1,TNFRSF13B
Mouse Phenotype	MP:0005351	decreased susceptibility to autoimmune disorder		6.495e-06	0.0001887	12	194	IL10,IL13,BATF,REL,RFTN1,CSF2,NFATC1,CXCR4,PIK3CG,CD44,TNFSF15,IL6
Mouse Phenotype	MP:0008472	abnormal spleen secondary B follicle morphology		7.213e-06	0.0002076	10	133	MYC,IKZF3,IRF4,REL,IKZF1,EBF1,BHLHE40,RGS13,PRDM1,TNFRSF13B
Mouse Phenotype	MP:0002224	abnormal spleen size		7.497e-06	0.0002137	25	754	MYC,IL10,CDKN2B,TET2,IKZF3,RASSF2,BLNK,IRF4,REL,IKZF1,BHLHE40,PRDM1,NEDD9,CSF1R,CSF2,CSHL1,CXCR4,PIK3CG,CD47,NLRC5,TNFRSF13B,CARD11,CCR7,CTLA4,TNFAIP3
Mouse Phenotype	MP:0008500	increased IgG2a level		7.614e-06	0.0002144	8	80	IL10,IL13,IKZF3,REL,NFATC1,CCR7,TNFAIP3,IL6
Mouse Phenotype	MP:0001845	abnormal inflammatory response		7.662e-06	0.0002144	34	1236	IL10,TET2,IL13,GPR15,IKZF3,AHI1,CD300LF,FBXO11,REL,IKZF1,RUNX3,DDC,S1PR3,RGS13,STAT1,PRDM1,FAH,CSF2,CSF2RB,NFATC1,CXCR4,PIK3CG,PRG2,TP63,CD44,TNFRSF13B,CARD11,CCR7,CTLA4,TNFAIP3,MARCO,TNFSF15,IL6,TP73
Mouse Phenotype	MP:0002497	increased IgE level		8.359e-06	0.0002301	8	81	IL10,IKZF3,RUNX3,BHLHE40,CSF2,CARD11,CCR7,CTLA4
Mouse Phenotype	MP:0013664	abnormal immature B cell number		8.373e-06	0.0002301	11	166	BLNK,IKZF1,EBF1,BLK,ELL2,CXCR4,TNFRSF13B,CARD11,PAX5,TNFAIP3,VAV1
Mouse Phenotype	MP:0000726	absent lymphocyte		8.486e-06	0.0002311	9	107	BATF,BLNK,IRF4,IKZF1,EBF1,PRDM1,CARD11,PAX5,IL6
Mouse Phenotype	MP:0008555	abnormal interferon secretion		1.001e-05	0.0002702	15	313	IL10,IL13,GPR15,RUNX3,STAT1,RFTN1,NFATC1,PIK3CG,NLRC5,CARD11,CTLA4,STX11,MARCO,VAV1,IL6
Mouse Phenotype	MP:0005432	abnormal pro-B cell morphology		1.064e-05	0.0002848	9	110	TET2,BLNK,IKZF1,EBF1,BLK,ELL2,CXCR4,PAX5,IL6
Mouse Phenotype	MP:0005095	decreased T cell proliferation		1.198e-05	0.0003177	12	206	MYC,IL10,IRF4,REL,BHLHE40,CSF2RB,PIK3CG,CD44,CARD11,CTLA4,VAV1,HCLS1
Mouse Phenotype	MP:0005022	abnormal immature B cell morphology		1.241e-05	0.0003262	11	173	BLNK,IKZF1,EBF1,BLK,ELL2,CXCR4,TNFRSF13B,CARD11,PAX5,TNFAIP3,VAV1
Mouse Phenotype	MP:0008102	lymph node hyperplasia		1.391e-05	0.0003627	6	42	CDKN2B,IKZF1,BHLHE40,CSF2RB,CARD11,CTLA4
Mouse Phenotype	MP:0002439	abnormal plasma cell morphology		1.425e-05	0.0003683	8	87	IL10,BLNK,IRF4,PRDM1,ELL2,CXCR4,TNFAIP3,TNFSF15
Mouse Phenotype	MP:0010183	abnormal CD4-positive helper T cell morphology		1.639e-05	0.0004201	9	116	IL10,IL13,BATF,IRF4,REL,PRDM1,CARD11,TNFSF15,IL6
Mouse Phenotype	MP:0008202	absent B-1 B cells		1.666e-05	0.0004235	4	13	BLNK,IKZF1,EBF1,CARD11
Mouse Phenotype	MP:0013804	decreased IgG2 level		1.757e-05	0.0004426	9	117	IKZF3,BATF,REL,RFTN1,NFATC1,CARD11,PAX5,TNFSF15,VAV1
Mouse Phenotype	MP:0001807	decreased IgA level		1.77e-05	0.0004426	7	65	IKZF3,BATF,ELL2,TNFRSF13B,CARD11,PAX5,IL6
Mouse Phenotype	MP:0000691	enlarged spleen		2.045e-05	0.0005071	19	506	MYC,IL10,CDKN2B,TET2,IKZF3,BLNK,IRF4,REL,IKZF1,BHLHE40,PRDM1,CSF1R,CD47,NLRC5,TNFRSF13B,CARD11,CCR7,CTLA4,TNFAIP3
Mouse Phenotype	MP:0005461	abnormal dendritic cell morphology		2.084e-05	0.0005126	10	150	IL10,CDKN2B,IL13,IKZF3,IRF4,IKZF1,RUNX3,CSF1R,CCR7,TNFSF15
Mouse Phenotype	MP:0005466	abnormal T-helper 2 physiology		2.165e-05	0.0005284	7	67	IL10,IL13,STAT1,NFATC1,PIK3CG,CD44,IL6
Mouse Phenotype	MP:0001828	abnormal T cell activation		2.267e-05	0.0005488	16	377	MYC,IL10,IKZF3,IRF4,REL,IKZF1,BHLHE40,STAT1,CSF2RB,TIGIT,PIK3CG,CD44,CARD11,CTLA4,VAV1,HCLS1
Mouse Phenotype	MP:0008577	increased circulating interferon-gamma level		2.383e-05	0.0005678	6	46	IL10,STAT1,CD44,TNFAIP3,STX11,VAV1
Mouse Phenotype	MP:0008168	decreased B-1a cell number		2.383e-05	0.0005678	6	46	BLNK,IKZF1,NFATC1,PRKCB,CARD11,TNFAIP3
Mouse Phenotype	MP:0008750	abnormal interferon level		2.459e-05	0.0005815	9	122	IL10,RUNX3,STAT1,CD44,CTLA4,TNFAIP3,STX11,VAV1,IL6
Mouse Phenotype	MP:0005094	abnormal T cell proliferation		2.576e-05	0.0006043	15	339	MYC,IL10,IKZF3,IRF4,REL,IKZF1,BHLHE40,CSF2RB,TIGIT,PIK3CG,CD44,CARD11,CTLA4,VAV1,HCLS1
Mouse Phenotype	MP:0008098	decreased plasma cell number		2.926e-05	0.0006814	5	29	IRF4,PRDM1,ELL2,CXCR4,TNFSF15
Mouse Phenotype	MP:0008251	abnormal phagocyte morphology		2.981e-05	0.0006888	25	817	IL10,CDKN2B,TET2,IL13,IKZF3,RASSF2,REL,IKZF1,EBF1,RUNX3,STAT1,CSF1R,CSF2,KCNA5,NFATC1,CXCR4,PIK3CG,CD44,CD47,CCR7,PAX5,TNFAIP3,STX11,SUCO,IL6
Mouse Phenotype	MP:0008497	decreased IgG2b level		3.175e-05	0.000728	7	71	IKZF3,REL,NFATC1,CARD11,PAX5,TNFSF15,VAV1
Mouse Phenotype	MP:0002362	abnormal spleen marginal zone morphology		3.268e-05	0.0007437	10	158	CDKN2B,IKZF3,BLNK,DOCK10,EBF1,NEDD9,TNFRSF13B,TNFAIP3,MARCO,VAV1
Mouse Phenotype	MP:0008781	abnormal B cell apoptosis		3.48e-05	0.0007862	7	72	MYC,BLNK,IKZF1,EBF1,NFATC1,CXCR4,TNFAIP3
Mouse Phenotype	MP:0010766	abnormal NK cell physiology		3.675e-05	0.0008241	8	99	MYC,STAT1,CXCR4,CD44,CARD11,STX11,KLRB1,VAV1
Mouse Phenotype	MP:0008096	abnormal plasma cell number		3.808e-05	0.0008479	7	73	IL10,IRF4,PRDM1,ELL2,CXCR4,TNFAIP3,TNFSF15
Mouse Phenotype	MP:0010273	increased classified tumor incidence		3.92e-05	0.0008664	20	578	MYC,IL10,CDKN2B,TET2,IKZF3,BLNK,IKZF1,XRCC1,RNF43,STAT1,PRDM1,FAH,CSF2,TP63,CD44,TNFRSF13B,PRKCA,PAX5,IL6,TP73
Mouse Phenotype	MP:0008215	decreased immature B cell number		4.076e-05	0.0008944	9	130	BLNK,IKZF1,EBF1,BLK,ELL2,CXCR4,CARD11,PAX5,VAV1
Mouse Phenotype	MP:0013152	abnormal organ/body region tumor incidence		4.442e-05	0.0009676	21	632	MYC,IL10,CDKN2B,TET2,IKZF3,BLNK,IKZF1,XRCC1,RNF43,STAT1,PRDM1,FAH,CSF2,CXCR4,TP63,CD44,TNFRSF13B,PRKCA,PAX5,IL6,TP73
Mouse Phenotype	MP:0008559	abnormal interferon-gamma secretion		4.529e-05	0.0009793	13	274	IL10,IL13,GPR15,STAT1,RFTN1,NFATC1,PIK3CG,CARD11,CTLA4,STX11,MARCO,VAV1,IL6
Mouse Phenotype	MP:0008172	abnormal follicular B cell morphology		4.559e-05	0.0009793	8	102	IKZF3,BLNK,DOCK10,NEDD9,ELL2,TNFRSF13B,TNFAIP3,VAV1
Mouse Phenotype	MP:0002403	abnormal pre-B cell morphology		4.598e-05	0.0009807	9	132	TET2,IKZF3,BLNK,IRF4,IKZF1,EBF1,BLK,ELL2,PAX5
Mouse Phenotype	MP:0020188	abnormal classified tumor incidence		4.762e-05	0.001005	20	586	MYC,IL10,CDKN2B,TET2,IKZF3,BLNK,IKZF1,XRCC1,RNF43,STAT1,PRDM1,FAH,CSF2,TP63,CD44,TNFRSF13B,PRKCA,PAX5,IL6,TP73
Mouse Phenotype	MP:0008074	increased CD4-positive, alpha beta T cell number		4.787e-05	0.001005	11	200	IL10,BLNK,REL,RUNX3,BHLHE40,STAT1,PRDM1,CARD11,CCR7,CTLA4,TNFAIP3
Mouse Phenotype	MP:0008173	increased follicular B cell number		4.813e-05	0.001005	5	32	IKZF3,NEDD9,ELL2,TNFRSF13B,TNFAIP3
Mouse Phenotype	MP:0008250	abnormal myeloid leukocyte morphology		4.96e-05	0.001029	27	950	IL10,CDKN2B,TET2,IL13,IKZF3,RASSF2,REL,IKZF1,EBF1,RUNX3,STAT1,CSF1R,CSF2,KCNA5,CSF2RB,NFATC1,CXCR4,PIK3CG,PRG2,CD44,CD47,CCR7,PAX5,TNFAIP3,STX11,SUCO,IL6
Mouse Phenotype	MP:0002405	respiratory system inflammation		5.233e-05	0.001079	12	239	IL10,CD300LF,IKZF1,RUNX3,CSF2,CSF2RB,NFATC1,PRG2,CARD11,CTLA4,TNFAIP3,TP73
Mouse Phenotype	MP:0005010	abnormal CD8-positive, alpha beta T cell morphology		5.407e-05	0.001107	16	405	GPR15,IKZF3,RASSF2,BLNK,REL,RUNX3,BHLHE40,PIK3C3,PIK3CG,CD44,CD47,NLRC5,CARD11,CTLA4,TNFAIP3,VAV1
Mouse Phenotype	MP:0013760	abnormal T-helper cell morphology		5.812e-05	0.001182	9	136	IL10,IL13,BATF,IRF4,REL,PRDM1,CARD11,TNFSF15,IL6
Mouse Phenotype	MP:0005463	abnormal CD4-positive, alpha-beta T cell physiology		6.101e-05	0.001232	10	170	IL10,IL13,BHLHE40,STAT1,PRDM1,NFATC1,PIK3CG,CD44,VAV1,IL6
Mouse Phenotype	MP:0008698	abnormal interleukin-4 secretion		6.155e-05	0.001235	9	137	IL13,CD300LF,BATF,RFTN1,CSF2RB,NFATC1,CTLA4,VAV1,IL6
Mouse Phenotype	MP:0020186	altered susceptibility to bacterial infection		7.22e-05	0.001439	14	328	IL10,IL13,GPR15,IRF4,REL,IKZF1,NCF4,STAT1,PIK3CG,CD47,CCR7,MARCO,IL6,TP73
Mouse Phenotype	MP:0008077	abnormal CD8-positive, alpha-beta T cell number		7.96e-05	0.001577	15	374	GPR15,IKZF3,RASSF2,BLNK,REL,RUNX3,BHLHE40,PIK3C3,PIK3CG,CD47,NLRC5,CARD11,CTLA4,TNFAIP3,VAV1
Mouse Phenotype	MP:0003132	increased pre-B cell number		8.649e-05	0.001702	5	36	IKZF3,BLNK,IRF4,IKZF1,ELL2
Mouse Phenotype	MP:0008164	abnormal B-1a B cell morphology		9.088e-05	0.001777	6	58	BLNK,IKZF1,NFATC1,PRKCB,CARD11,TNFAIP3
Mouse Phenotype	MP:0010274	increased organ/body region tumor incidence		9.338e-05	0.001814	20	615	MYC,IL10,CDKN2B,TET2,IKZF3,BLNK,IKZF1,XRCC1,RNF43,STAT1,PRDM1,FAH,CSF2,TP63,CD44,TNFRSF13B,PRKCA,PAX5,IL6,TP73
Mouse Phenotype	MP:0010296	increased hemolymphoid system tumor incidence		9.974e-05	0.001925	13	296	MYC,CDKN2B,TET2,IKZF3,BLNK,IKZF1,PRDM1,CSF2,TP63,CD44,TNFRSF13B,PAX5,TP73
Mouse Phenotype	MP:0002445	abnormal mononuclear cell differentiation		0.0001053	0.002021	4	20	TET2,REL,IKZF1,CSF1R
Mouse Phenotype	MP:0002412	increased susceptibility to bacterial infection		0.0001091	0.00208	12	258	IL10,GPR15,IRF4,REL,IKZF1,NCF4,STAT1,PIK3CG,CD47,MARCO,IL6,TP73
Mouse Phenotype	MP:0008075	decreased CD4-positive, alpha beta T cell number		0.0001142	0.002163	13	300	IL13,GPR15,RASSF2,BATF,REL,RUNX3,PIK3C3,PIK3CG,CD47,CCR7,CTLA4,TNFSF15,VAV1
Mouse Phenotype	MP:0008470	abnormal spleen B cell follicle morphology		0.0001183	0.002228	10	184	MYC,IKZF3,IRF4,REL,IKZF1,EBF1,BHLHE40,RGS13,PRDM1,TNFRSF13B
Mouse Phenotype	MP:0008826	abnormal splenic cell ratio		0.0001208	0.002261	6	61	IL10,REL,IKZF1,CD47,CTLA4,VAV1
Mouse Phenotype	MP:0002166	altered tumor susceptibility		0.0001315	0.002445	24	840	MYC,IL10,CDKN2B,TET2,IKZF3,BLNK,IRF4,IKZF1,XRCC1,RNF43,STAT1,PRDM1,FAH,CSF2,CXCR4,TP63,CD44,CD47,TNFRSF13B,PRKCA,PAX5,KLRB1,IL6,TP73
Mouse Phenotype	MP:0009337	abnormal splenocyte number		0.0001324	0.002448	6	62	TET2,BLNK,IKZF1,PRDM1,RFTN1,TNFAIP3
Mouse Phenotype	MP:0002026	increased leukemia incidence		0.0001361	0.0025	7	89	TET2,BLNK,IKZF1,TP63,TNFRSF13B,PAX5,TP73
Mouse Phenotype	MP:0002343	abnormal lymph node cortex morphology		0.0001448	0.002645	6	63	CDKN2B,IRF4,IKZF1,BHLHE40,CXCR4,CCR7
Mouse Phenotype	MP:0008078	increased CD8-positive, alpha-beta T cell number		0.0001516	0.002753	9	154	GPR15,IKZF3,BLNK,REL,BHLHE40,CD47,CARD11,CTLA4,TNFAIP3
Mouse Phenotype	MP:0008396	abnormal osteoclast differentiation		0.0001565	0.002825	7	91	RASSF2,STAT1,CSF1R,NFATC1,CD44,CD47,IL6
Mouse Phenotype	MP:0013537	increased salivary gland adenoma incidence		0.0001644	0.00295	2	2	TP63,TP73
Mouse Phenotype	MP:0008043	abnormal NK cell number		0.0001672	0.002973	9	156	MYC,IKZF3,IKZF1,USP20,CXCR4,PIK3CG,CARD11,TNFSF15,IL6
Mouse Phenotype	MP:0008496	decreased IgG2a level		0.0001677	0.002973	7	92	REL,RFTN1,NFATC1,CARD11,PAX5,TNFSF15,VAV1
Mouse Phenotype	MP:0002418	increased susceptibility to viral infection		0.0001713	0.003021	8	123	IRF4,STAT1,PRDM1,CXCR4,PIK3CG,CD47,STX11,IL6
Mouse Phenotype	MP:0008208	decreased pro-B cell number		0.0001877	0.003272	6	66	TET2,IKZF1,EBF1,CXCR4,PAX5,IL6
Mouse Phenotype	MP:0005671	abnormal response to transplant		0.0001877	0.003272	6	66	IL10,IL13,CSF2,TNFSF8,CD47,CTLA4
Mouse Phenotype	MP:0005068	abnormal NK cell morphology		0.0002122	0.003677	9	161	MYC,IKZF3,IKZF1,USP20,CXCR4,PIK3CG,CARD11,TNFSF15,IL6
Mouse Phenotype	MP:0008176	abnormal germinal center B cell morphology		0.0002215	0.003796	6	68	BATF,EBF1,RGS13,PRDM1,TNFAIP3,TNFSF15
Mouse Phenotype	MP:0013680	abnormal germinal center B cell number		0.0002215	0.003796	6	68	BATF,EBF1,RGS13,PRDM1,TNFAIP3,TNFSF15
Mouse Phenotype	MP:0008203	absent B-1a cells		0.0002295	0.003911	3	10	BLNK,IKZF1,CARD11
Mouse Phenotype	MP:0009332	abnormal splenocyte morphology		0.0002401	0.004069	6	69	TET2,BLNK,IKZF1,PRDM1,RFTN1,TNFAIP3
Mouse Phenotype	MP:0003884	decreased macrophage cell number		0.0002644	0.004436	8	131	IL13,RASSF2,CSF1R,NFATC1,PIK3CG,CD47,CCR7,SUCO
Mouse Phenotype	MP:0008182	decreased marginal zone B cell number		0.0002647	0.004436	7	99	IKZF3,BLNK,DOCK10,EBF1,NEDD9,TNFAIP3,VAV1
Mouse Phenotype	MP:0006043	decreased apoptosis		0.0002703	0.004506	11	243	CYP11A1,CAMK2D,REL,STAT1,FAH,CXCR4,TP63,CD44,TNFAIP3,SIX2,TP73
Mouse Phenotype	MP:0002498	abnormal acute inflammation		0.0002758	0.004572	13	328	IL10,IL13,IKZF3,CD300LF,S1PR3,RGS13,STAT1,CSF2,CSF2RB,CD44,CCR7,CTLA4,IL6
Mouse Phenotype	MP:0002494	increased IgM level		0.0002785	0.004591	8	132	IL13,BLNK,REL,RGS13,NFATC1,CXCR4,TNFAIP3,MARCO
Mouse Phenotype	MP:0002495	increased IgA level		0.000281	0.004607	6	71	BLNK,REL,RUNX3,RGS13,NFATC1,TNFAIP3
Mouse Phenotype	MP:0012555	decreased cell death		0.0002901	0.004732	11	245	CYP11A1,CAMK2D,REL,STAT1,FAH,CXCR4,TP63,CD44,TNFAIP3,SIX2,TP73
Mouse Phenotype	MP:0008170	decreased B-1b cell number		0.0003127	0.005046	3	11	BLNK,IKZF1,TNFAIP3
Mouse Phenotype	MP:0008099	abnormal plasma cell differentiation		0.0003127	0.005046	3	11	BLNK,IRF4,PRDM1
Mouse Phenotype	MP:0008180	abnormal marginal zone B cell morphology		0.0003245	0.005209	8	135	IKZF3,BLNK,DOCK10,EBF1,NEDD9,TNFRSF13B,TNFAIP3,VAV1
Mouse Phenotype	MP:0002148	abnormal hypersensitivity reaction		0.0003325	0.00531	9	171	IL10,IL13,IKZF3,CD300LF,RGS13,CSF2,CSF2RB,CD44,CCR7
Mouse Phenotype	MP:0000172	abnormal bone marrow cell number		0.0003467	0.005507	10	210	MYC,TET2,RASSF2,REL,IKZF1,EBF1,CSF2RB,CXCR4,CD47,TNFAIP3
Mouse Phenotype	MP:0008092	abnormal T-helper 2 cell differentiation		0.0003561	0.005627	4	27	IL10,IL13,BATF,CARD11
Mouse Phenotype	MP:0002398	abnormal bone marrow cell morphology/development		0.000363	0.005708	18	577	MYC,IL10,CDKN2B,TET2,IL13,RASSF2,REL,IKZF1,EBF1,STAT1,CSF1R,CSF2,CSF2RB,CXCR4,PIK3CG,PRG2,CD47,TNFAIP3
Mouse Phenotype	MP:0008045	decreased NK cell number		0.00038	0.005943	7	105	MYC,IKZF3,IKZF1,CXCR4,PIK3CG,CARD11,IL6
Mouse Phenotype	MP:0002083	premature death		0.0004029	0.00627	33	1437	MYC,IL10,CDKN2B,TET2,IKZF3,AHI1,ZBTB20,RASSF2,MYOZ2,REL,IKZF1,EBF1,XRCC1,SLC1A2,DDC,EDN2,STAT1,PRDM1,CSF1R,CSF2,PIK3C3,TP63,CD44,SP6,CD47,TNFRSF13B,ELK3,CTLA4,PAX5,TNFAIP3,SIX2,IL6,TP73
Mouse Phenotype	MP:0012765	decreased alpha-beta T cell number		0.000427	0.00661	14	389	IL13,GPR15,RASSF2,BATF,REL,RUNX3,PIK3C3,PIK3CG,CD47,NLRC5,CCR7,CTLA4,TNFSF15,VAV1
Mouse Phenotype	MP:0002407	abnormal double-negative T cell morphology		0.0004467	0.006881	9	178	TET2,GPR15,IKZF1,BHLHE40,TBATA,NFATC1,CARD11,CTLA4,VAV1
Mouse Phenotype	MP:0013762	abnormal effector T cell number		0.0004653	0.007105	9	179	IL13,IKZF3,BATF,STAT1,PRDM1,NINJ2,CARD11,TNFSF15,VAV1
Mouse Phenotype	MP:0002462	abnormal granulocyte physiology		0.0004659	0.007105	11	259	IL13,CD300LF,NCF4,RGS13,CSF2RB,PIK3CG,CD44,CD47,STX11,VAV1,IL6
Mouse Phenotype	MP:0002006	neoplasm		0.0004916	0.007459	24	917	MYC,IL10,CDKN2B,TET2,IKZF3,BLNK,IRF4,IKZF1,XRCC1,RNF43,STAT1,PRDM1,FAH,CSF2,CXCR4,TP63,CD44,CD47,TNFRSF13B,PRKCA,PAX5,KLRB1,IL6,TP73
Mouse Phenotype	MP:0008551	abnormal circulating interferon-gamma level		0.0005019	0.007541	6	79	IL10,STAT1,CD44,TNFAIP3,STX11,VAV1
Mouse Phenotype	MP:0008700	decreased interleukin-4 secretion		0.0005019	0.007541	6	79	IL13,BATF,RFTN1,CSF2RB,NFATC1,VAV1
Mouse Phenotype	MP:0008522	abnormal lymph node germinal center morphology		0.0005398	0.008071	4	30	CDKN2B,IRF4,BHLHE40,CCR7
Mouse Phenotype	MP:0004982	abnormal osteoclast morphology		0.0005466	0.008132	9	183	RASSF2,EBF1,STAT1,CSF1R,NFATC1,CD44,CD47,SUCO,IL6
Mouse Phenotype	MP:0004392	abnormal CD8-positive, alpha-beta T cell physiology		0.0005619	0.00832	7	112	IL10,REL,PIK3CG,CARD11,STX11,VAV1,IL6
Mouse Phenotype	MP:0002344	abnormal lymph node B cell domain morphology		0.0006041	0.008901	5	54	CDKN2B,IRF4,BHLHE40,CXCR4,CCR7
Mouse Phenotype	MP:0004991	decreased bone strength		0.0006137	0.008999	4	31	IL10,RUNX3,CSF1R,WNT16
Mouse Phenotype	MP:0004986	abnormal osteoblast morphology		0.0006287	0.009175	8	149	IL10,RASSF2,EBF1,RUNX3,STAT1,CSF1R,SUCO,IL6
Mouse Phenotype	MP:0010185	abnormal T follicular helper cell number		0.0006707	0.00966	3	14	BATF,PRDM1,TNFSF15
Mouse Phenotype	MP:0010184	abnormal T follicular helper cell morphology		0.0006707	0.00966	3	14	BATF,PRDM1,TNFSF15
Mouse Phenotype	MP:0005076	abnormal cell differentiation		0.0006714	0.00966	20	714	IL10,TET2,IL13,SYN3,RASSF2,REL,IKZF1,XRCC1,RUNX3,NRN1,CREB5,STAT1,CSF1R,NFATC1,TP63,CD44,CD47,SUCO,TNFSF15,IL6
Mouse Phenotype	MP:0002019	abnormal tumor incidence		0.0006833	0.00974	22	825	MYC,IL10,CDKN2B,TET2,IKZF3,BLNK,IKZF1,XRCC1,RNF43,STAT1,PRDM1,FAH,CSF2,CXCR4,TP63,CD44,CD47,TNFRSF13B,PRKCA,PAX5,IL6,TP73
Mouse Phenotype	MP:0002020	increased tumor incidence		0.0006834	0.00974	20	715	MYC,IL10,CDKN2B,TET2,IKZF3,BLNK,IKZF1,XRCC1,RNF43,STAT1,PRDM1,FAH,CSF2,TP63,CD44,TNFRSF13B,PRKCA,PAX5,IL6,TP73
Mouse Phenotype	MP:0002346	abnormal lymph node secondary follicle morphology		0.0006945	0.009806	4	32	CDKN2B,IRF4,BHLHE40,CCR7
Mouse Phenotype	MP:0008481	increased spleen germinal center number		0.0006945	0.009806	4	32	IKZF3,BHLHE40,RGS13,PRDM1
Mouse Phenotype	MP:0013558	abnormal exocrine gland morphology		0.0007118	0.01	21	772	MYC,IL10,CDKN2B,IL13,CYP11A1,RUNX3,RNF43,STAT1,BLK,CSF1R,TXNDC5,CXCR4,TP63,CD44,SP6,WNT10A,CCR7,TNFAIP3,ATP4B,IL6,TP73
Mouse Phenotype	MP:0000134	abnormal compact bone thickness		0.00073	0.01021	7	117	RUNX3,STAT1,CSF1R,WNT16,CD44,SUCO,IL6
Mouse Phenotype	MP:0002419	abnormal innate immunity		0.0007597	0.01058	18	614	MYC,IL10,IL13,REL,NCF4,STAT1,CSF2,CXCR4,PIK3CG,CD44,CD47,CARD11,STX11,SUCO,KLRB1,MARCO,VAV1,IL6
Mouse Phenotype	MP:0001859	kidney inflammation		0.0007723	0.01071	9	192	IKZF3,AHI1,DDC,PRDM1,FAH,CSF2,TP63,TNFRSF13B,TNFAIP3
Mouse Phenotype	MP:0008125	abnormal dendritic cell number		0.0008074	0.01114	7	119	IL10,IKZF3,IRF4,IKZF1,RUNX3,CSF1R,CCR7
Mouse Phenotype	MP:0020178	abnormal IgG2c level		0.0008305	0.01141	3	15	BATF,RGS13,CARD11
Mouse Phenotype	MP:0000135	decreased compact bone thickness		0.0008393	0.01148	6	87	RUNX3,CSF1R,WNT16,CD44,SUCO,IL6
Mouse Phenotype	MP:0001601	abnormal myelopoiesis		0.0008503	0.01158	8	156	IL10,CDKN2B,TET2,REL,IKZF1,CXCR4,TNFAIP3,IL6
Mouse Phenotype	MP:0008713	abnormal cytokine level		0.0008697	0.01179	14	418	IL10,IL13,RUNX3,S1PR3,STAT1,CSF1R,CD44,CD47,CARD11,CTLA4,TNFAIP3,STX11,VAV1,IL6
Mouse Phenotype	MP:0003725	increased autoantibody level		0.0008866	0.01193	8	157	IKZF3,BLNK,BHLHE40,PRDM1,CSF2,TNFRSF13B,CTLA4,TNFAIP3
Mouse Phenotype	MP:0008659	abnormal interleukin-10 secretion		0.0008915	0.01193	6	88	IL10,IL13,TIGIT,NFATC1,CD44,VAV1
Mouse Phenotype	MP:0008705	increased interleukin-6 secretion		0.0008915	0.01193	6	88	IL10,STAT1,PRDM1,PIK3CG,CD44,TNFAIP3
Mouse Phenotype	MP:0008719	impaired neutrophil recruitment		0.000909	0.01211	5	59	IL13,PIK3CG,CD44,CD47,IL6
Mouse Phenotype	MP:0002414	abnormal myeloblast morphology/development		0.001032	0.01369	9	200	TET2,IL13,REL,IKZF1,CSF1R,CSF2,CSF2RB,PIK3CG,PRG2
Mouse Phenotype	MP:0010678	abnormal skin adnexa morphology		0.001057	0.01396	25	1026	MYC,CDKN2B,IL13,FRAS1,ZBTB20,SGIP1,FBXO11,REL,EBF1,RUNX3,CREB5,STAT1,FZD7,MREG,VAC14,CSF1R,CSF2,CXCR4,TP63,CD44,SP6,FAM83G,WNT10A,IL6,TP73
Mouse Phenotype	MP:0011762	renal/urinary system inflammation		0.001069	0.01406	9	201	IKZF3,AHI1,DDC,PRDM1,FAH,CSF2,TP63,TNFRSF13B,TNFAIP3
Mouse Phenotype	MP:0004816	abnormal class switch recombination		0.001125	0.01473	6	92	BATF,IRF4,NFATC1,TNFRSF13B,CCR7,PAX5
Mouse Phenotype	MP:0001544	abnormal cardiovascular system physiology		0.001163	0.01516	34	1588	IL10,CUL3,FRAS1,ZBTB20,SGIP1,CYP11A1,CAMK2D,MYOZ2,RAPGEF1,REL,POPDC2,DDC,S1PR3,STAT1,PRDM1,HEG1,KCNA5,NFATC1,PIK3C3,CXCR4,PIK3CG,TP63,CD44,CD47,SRL,PRKCA,PRKCB,ELK3,CTLA4,TNFAIP3,SUCO,SIX2,IL6,TP73
Mouse Phenotype	MP:0008835	abnormal intercellular signaling peptide or protein level		0.001169	0.01517	14	431	IL10,IL13,RUNX3,S1PR3,STAT1,CSF1R,CD44,CD47,CARD11,CTLA4,TNFAIP3,STX11,VAV1,IL6
Mouse Phenotype	MP:0001860	liver inflammation		0.001176	0.0152	8	164	IL10,TET2,STAT1,FAH,NFATC1,CD44,TNFRSF13B,TNFAIP3
Mouse Phenotype	MP:0012431	increased lymphoma incidence		0.001223	0.01573	10	247	MYC,CDKN2B,IKZF3,BLNK,IKZF1,PRDM1,CSF2,TP63,CD44,TP73
Mouse Phenotype	MP:0001861	lung inflammation		0.001228	0.01574	9	205	IL10,IKZF1,RUNX3,CSF2,CSF2RB,NFATC1,CARD11,CTLA4,TNFAIP3
Mouse Phenotype	MP:0002376	abnormal dendritic cell physiology		0.001272	0.01616	8	166	IL10,IL13,REL,CSF1R,CSF2RB,CCR7,CCL22,MARCO
Mouse Phenotype	MP:0020185	altered susceptibility to viral infection		0.001272	0.01616	8	166	IRF4,STAT1,PRDM1,CXCR4,PIK3CG,CD47,STX11,IL6
Mouse Phenotype	MP:0004794	increased anti-nuclear antigen antibody level		0.001297	0.01642	7	129	IKZF3,BLNK,BHLHE40,PRDM1,CSF2,TNFRSF13B,TNFAIP3
Mouse Phenotype	MP:0006173	abnormal myeloid dendritic cell morphology		0.001344	0.01694	4	38	IL10,CDKN2B,RUNX3,CSF1R
Mouse Phenotype	MP:0004983	abnormal osteoclast cell number		0.001357	0.01696	7	130	RASSF2,EBF1,STAT1,NFATC1,CD44,CD47,SUCO
Mouse Phenotype	MP:0008566	increased interferon-gamma secretion		0.001357	0.01696	7	130	IL10,IL13,GPR15,STAT1,CTLA4,STX11,MARCO
Mouse Phenotype	MP:0005164	abnormal response to injury		0.001393	0.01734	16	541	MYC,IL10,IL13,AHI1,CAMK2D,MYOZ2,POPDC2,STAT1,FAH,TP63,CD44,PRKCA,PRKCB,SUCO,VAV1,IL6
Mouse Phenotype	MP:0000124	absent teeth		0.001448	0.01788	3	18	CSF1R,CSF2,TP63
Mouse Phenotype	MP:0008213	absent immature B cells		0.001448	0.01788	3	18	BLNK,IKZF1,CARD11
Mouse Phenotype	MP:0008567	decreased interferon-gamma secretion		0.001481	0.01821	8	170	IL10,IL13,STAT1,RFTN1,PIK3CG,CARD11,VAV1,IL6
Mouse Phenotype	MP:0008395	abnormal osteoblast differentiation		0.001511	0.01844	5	66	IL10,RASSF2,STAT1,SUCO,IL6
Mouse Phenotype	MP:0008214	increased immature B cell number		0.001511	0.01844	5	66	BLNK,ELL2,TNFRSF13B,TNFAIP3,VAV1
Mouse Phenotype	MP:0008791	decreased NK cell degranulation		0.001583	0.01908	2	5	STAT1,STX11
Mouse Phenotype	MP:0008790	abnormal NK cell degranulation		0.001583	0.01908	2	5	STAT1,STX11
Mouse Phenotype	MP:0010937	increased total lung capacity		0.001583	0.01908	2	5	EDN2,FUT8
Mouse Phenotype	MP:0003797	abnormal compact bone morphology		0.001595	0.01916	8	172	IL10,RUNX3,STAT1,CSF1R,WNT16,CD44,SUCO,IL6
Mouse Phenotype	MP:0003156	abnormal leukocyte migration		0.001655	0.0198	8	173	REL,NEDD9,CSF2,CXCR4,PIK3CG,CD44,CCR7,MARCO
Mouse Phenotype	MP:0002440	abnormal memory B cell morphology		0.001704	0.02022	3	19	IRF4,REL,PRDM1
Mouse Phenotype	MP:0005481	increased chronic myelocytic leukemia incidence		0.001704	0.02022	3	19	TET2,TP63,TP73
Mouse Phenotype	MP:0008548	abnormal circulating interferon level		0.001732	0.02048	6	100	IL10,STAT1,CD44,TNFAIP3,STX11,VAV1
Mouse Phenotype	MP:0004946	abnormal regulatory T cell physiology		0.00179	0.021	4	41	IL10,GPR15,CCR7,CTLA4
Mouse Phenotype	MP:0003957	abnormal nitric oxide homeostasis		0.00179	0.021	4	41	IL10,CD300LF,STAT1,KCNA5
Mouse Phenotype	MP:0002441	abnormal granulocyte morphology		0.001813	0.02119	16	555	IL10,TET2,IL13,IKZF3,REL,IKZF1,CSF1R,CSF2,CSF2RB,CXCR4,PIK3CG,PRG2,CD44,CD47,TNFAIP3,STX11
Mouse Phenotype	MP:0006410	abnormal common myeloid progenitor cell morphology		0.001836	0.02122	7	137	MYC,CDKN2B,TET2,RASSF2,REL,IKZF1,STAT1
Mouse Phenotype	MP:0011518	abnormal cell chemotaxis		0.001836	0.02122	7	137	REL,CSF2,CXCR4,PIK3CG,CD47,CCR7,MARCO
Mouse Phenotype	MP:0003079	decreased susceptibility to induced joint inflammation		0.001844	0.02122	5	69	CXCR4,PIK3CG,CD44,TNFSF15,IL6
Mouse Phenotype	MP:0003436	decreased susceptibility to induced arthritis		0.001844	0.02122	5	69	CXCR4,PIK3CG,CD44,TNFSF15,IL6
Mouse Phenotype	MP:0002463	abnormal neutrophil physiology		0.001912	0.02193	8	177	IL13,NCF4,PIK3CG,CD44,CD47,STX11,VAV1,IL6
Mouse Phenotype	MP:0002217	small lymph nodes		0.001966	0.02245	5	70	MYC,NEDD9,CCR7,CTLA4,TNFSF15
Mouse Phenotype	MP:0008117	abnormal Langerhans cell morphology		0.001986	0.0226	3	20	CDKN2B,RUNX3,CSF1R
Mouse Phenotype	MP:0004016	decreased bone mass		0.002014	0.02276	6	103	IL10,RASSF2,RUNX3,CSF1R,CD44,SUCO
Mouse Phenotype	MP:0009345	abnormal trabecular bone thickness		0.002014	0.02276	6	103	IL10,RASSF2,EBF1,RUNX3,CD47,SUCO
Mouse Phenotype	MP:0008704	abnormal interleukin-6 secretion		0.002052	0.0231	8	179	IL10,STAT1,PRDM1,PIK3CG,CD44,NLRC5,TNFAIP3,IL6
Mouse Phenotype	MP:0008209	decreased pre-B cell number		0.002116	0.02373	6	104	TET2,BLNK,IKZF1,EBF1,BLK,PAX5
Mouse Phenotype	MP:0003306	small intestinal inflammation		0.002139	0.02381	4	43	IL10,IL13,RUNX3,CD44
Mouse Phenotype	MP:0008101	lymph node hypoplasia		0.002139	0.02381	4	43	MYC,NEDD9,CTLA4,TNFSF15
Mouse Phenotype	MP:0000693	spleen hyperplasia		0.002221	0.02463	6	105	IL10,CDKN2B,IKZF1,BHLHE40,CARD11,CTLA4
Mouse Phenotype	MP:0008466	enlarged mesenteric lymph nodes		0.002296	0.02528	3	21	IL10,IKZF1,S1PR3
Mouse Phenotype	MP:0008115	abnormal dendritic cell differentiation		0.002296	0.02528	3	21	IL13,RUNX3,TNFSF15
Mouse Phenotype	MP:0003488	decreased channel response intensity		0.002355	0.02547	2	6	CACNA1E,KCNA5
Mouse Phenotype	MP:0008191	abnormal follicular B cell physiology		0.002355	0.02547	2	6	DOCK10,NEDD9
Mouse Phenotype	MP:0001159	absent prostate gland		0.002355	0.02547	2	6	CYP11A1,TP63
Mouse Phenotype	MP:0010187	decreased T follicular helper cell number		0.002355	0.02547	2	6	BATF,TNFSF15
Mouse Phenotype	MP:0008187	absent pro-B cells		0.002355	0.02547	2	6	IKZF1,PAX5
Mouse Phenotype	MP:0001542	abnormal bone strength		0.002367	0.02551	5	73	IL10,RUNX3,CSF1R,WNT16,SUCO
Mouse Phenotype	MP:0008165	abnormal B-1b B cell morphology		0.002634	0.02818	3	22	BLNK,IKZF1,TNFAIP3
Mouse Phenotype	MP:0005042	abnormal level of surface class II molecules		0.002634	0.02818	3	22	IL10,STAT1,CSF2
Mouse Phenotype	MP:0001663	abnormal digestive system physiology		0.00271	0.0289	17	632	MYC,IL10,IL13,GPR15,IKZF1,RUNX3,RNF43,STAT1,NFATC1,CXCR4,CD44,CCR7,CTLA4,TNFAIP3,ATP4B,IL6,TP73
Mouse Phenotype	MP:0008469	abnormal protein level		0.00273	0.02901	25	1098	IL10,KIF21B,IL13,AHI1,ZBTB20,FBXO11,RUNX3,S1PR3,STAT1,FAH,ELL2,CSF1R,CSF2,CSF2RB,PIK3C3,PIK3CG,CD44,CD47,CARD11,CTLA4,TNFAIP3,STX11,SUCO,VAV1,IL6
Mouse Phenotype	MP:0008127	decreased dendritic cell number		0.002824	0.0298	5	76	IRF4,IKZF1,RUNX3,CSF1R,CCR7
Mouse Phenotype	MP:0008680	abnormal interleukin-17 secretion		0.002824	0.0298	5	76	GPR15,BATF,RFTN1,CTLA4,IL6
Mouse Phenotype	MP:0002408	abnormal double-positive T cell morphology		0.00295	0.03095	9	233	IKZF1,RUNX3,BHLHE40,NFATC1,CXCR4,PIK3CG,CTLA4,VAV1,HCLS1
Mouse Phenotype	MP:0005079	decreased cytotoxic T cell cytolysis		0.002973	0.03095	4	47	REL,PIK3CG,STX11,IL6
Mouse Phenotype	MP:0008782	increased B cell apoptosis		0.002973	0.03095	4	47	MYC,BLNK,EBF1,NFATC1
Mouse Phenotype	MP:0013280	abnormal cytotoxic T cell cytolysis		0.002973	0.03095	4	47	REL,PIK3CG,STX11,IL6
Mouse Phenotype	MP:0008483	increased spleen germinal center size		0.003001	0.03102	3	23	RGS13,PRDM1,TNFRSF13B
Mouse Phenotype	MP:0020154	impaired humoral immune response		0.003001	0.03102	3	23	ELL2,PRKCB,PAX5
Mouse Phenotype	MP:0002933	joint inflammation		0.003065	0.03158	7	150	CXCR4,PIK3CG,CD44,CTLA4,TNFAIP3,TNFSF15,IL6
Mouse Phenotype	MP:0008688	decreased interleukin-2 secretion		0.003162	0.03233	5	78	BHLHE40,NFATC1,PIK3CG,CARD11,VAV1
Mouse Phenotype	MP:0002023	increased B cell derived lymphoma incidence		0.003162	0.03233	5	78	MYC,IKZF3,BLNK,PRDM1,CSF2
Mouse Phenotype	MP:0001858	intestinal inflammation		0.00317	0.03233	8	192	IL10,IL13,GPR15,RUNX3,STAT1,CD44,TNFAIP3,IL6
Mouse Phenotype	MP:0010373	myeloid hyperplasia		0.003211	0.03251	4	48	CDKN2B,TET2,IKZF1,TNFAIP3
Mouse Phenotype	MP:0003486	abnormal channel response intensity		0.003269	0.03251	2	7	CACNA1E,KCNA5
Mouse Phenotype	MP:0005040	abnormal MHC II cell surface expression on macrophages		0.003269	0.03251	2	7	STAT1,CSF2
Mouse Phenotype	MP:0008118	absent Langerhans cell		0.003269	0.03251	2	7	RUNX3,CSF1R
Mouse Phenotype	MP:0008100	absent plasma cells		0.003269	0.03251	2	7	IRF4,PRDM1
Mouse Phenotype	MP:0002304	abnormal total lung capacity		0.003269	0.03251	2	7	EDN2,FUT8
Mouse Phenotype	MP:0002946	delayed axon extension		0.003269	0.03251	2	7	SYN3,NRN1
Mouse Phenotype	MP:0005092	decreased double-positive T cell number		0.003272	0.03251	8	193	IKZF1,BHLHE40,NFATC1,CXCR4,PIK3CG,CTLA4,VAV1,HCLS1
Mouse Phenotype	MP:0005061	abnormal eosinophil morphology		0.0033	0.03267	7	152	IL13,REL,IKZF1,CSF2,CSF2RB,PIK3CG,PRG2
Mouse Phenotype	MP:0005090	increased double-negative T cell number		0.003355	0.03311	6	114	TET2,BHLHE40,TBATA,NFATC1,CTLA4,VAV1
Mouse Phenotype	MP:0005041	abnormal antigen presentation via MHC class II		0.003397	0.03332	3	24	IL10,STAT1,CSF2
Mouse Phenotype	MP:0008207	decreased B-2 B cell number		0.003397	0.03332	3	24	BLNK,CXCR4,PAX5
Mouse Phenotype	MP:0001876	decreased inflammatory response		0.003409	0.03332	10	284	IL10,S1PR3,STAT1,CSF2,CSF2RB,PIK3CG,CD44,CCR7,TNFAIP3,IL6
Mouse Phenotype	MP:0005078	abnormal cytotoxic T cell physiology		0.003529	0.03439	5	80	REL,PIK3CG,CARD11,STX11,IL6
Mouse Phenotype	MP:0013658	abnormal myeloid cell morphology		0.003573	0.03471	34	1695	MYC,IL10,CDKN2B,TET2,IL13,IKZF3,RASSF2,DOCK10,REL,IKZF1,EBF1,RUNX3,BHLHE40,EDN2,STAT1,CSF1R,CSF2,KCNA5,CSF2RB,NFATC1,CXCR4,PIK3CG,PRG2,CD44,CD47,FAM83G,NINJ2,CCR7,PAX5,TNFAIP3,PLEK,STX11,SUCO,IL6
Mouse Phenotype	MP:0000130	abnormal trabecular bone morphology		0.003673	0.03557	10	287	IL10,RASSF2,EBF1,RUNX3,STAT1,CSF1R,CD44,CD47,SUCO,IL6
Mouse Phenotype	MP:0001792	impaired wound healing		0.003727	0.03564	4	50	TP63,CD44,VAV1,IL6
Mouse Phenotype	MP:0002434	abnormal T-helper 2 cell morphology		0.003727	0.03564	4	50	IL10,IL13,BATF,CARD11
Mouse Phenotype	MP:0005232	abnormal mesenteric lymph node morphology		0.003727	0.03564	4	50	IL10,IKZF1,RUNX3,S1PR3
Mouse Phenotype	MP:0000465	gastrointestinal hemorrhage		0.003727	0.03564	4	50	NFATC1,CXCR4,TNFAIP3,TP73
Mouse Phenotype	MP:0008120	abnormal myeloid dendritic cell number		0.003825	0.03646	3	25	IL10,RUNX3,CSF1R
Mouse Phenotype	MP:0001533	abnormal skeleton physiology		0.003855	0.03662	17	654	IL10,RASSF2,EBF1,RUNX3,STAT1,CSF1R,NFATC1,CXCR4,PIK3CG,WNT16,CD44,CD47,CTLA4,TNFAIP3,SUCO,TNFSF15,IL6
Mouse Phenotype	MP:0002133	abnormal respiratory system physiology		0.003975	0.03765	21	887	IL10,CD300LF,IKZF1,RUNX3,EDN2,HEG1,CSF2,CSF2RB,NFATC1,CXCR4,PRG2,CD44,CD47,CARD11,ELK3,CTLA4,TNFAIP3,FUT8,SUCO,IL6,TP73
Mouse Phenotype	MP:0004684	intervertebral disk degeneration		0.004322	0.04032	2	8	TP63,TP73
Mouse Phenotype	MP:0010999	proteinosis		0.004322	0.04032	2	8	CSF2,CSF2RB
Mouse Phenotype	MP:0008897	decreased IgG2c level		0.004322	0.04032	2	8	BATF,CARD11
Mouse Phenotype	MP:0010998	pulmonary alveolar proteinosis		0.004322	0.04032	2	8	CSF2,CSF2RB
Mouse Phenotype	MP:0000216	absent erythroid progenitor cell		0.004322	0.04032	2	8	MYC,IL10
Mouse Phenotype	MP:0008661	decreased interleukin-10 secretion		0.004602	0.04267	4	53	IL10,IL13,TIGIT,VAV1
Mouse Phenotype	MP:0002433	abnormal T-helper 1 cell morphology		0.004602	0.04267	4	53	IL10,IRF4,REL,IL6
Mouse Phenotype	MP:0008188	abnormal transitional stage B cell morphology		0.004812	0.04448	5	86	BLNK,EBF1,ELL2,TNFRSF13B,VAV1
Mouse Phenotype	MP:0009787	increased susceptibility to infection induced morbidity/mortality		0.004872	0.0449	6	123	IL13,GPR15,STAT1,CXCR4,CD47,IL6
Mouse Phenotype	MP:0008671	abnormal interleukin-13 secretion		0.004922	0.04522	4	54	IL10,IL13,CD300LF,CSF2RB
Mouse Phenotype	MP:0013554	abnormal apocrine gland morphology		0.00507	0.0463	9	253	CDKN2B,IL13,STAT1,CSF1R,CXCR4,TP63,CD44,IL6,TP73
Mouse Phenotype	MP:0000627	abnormal mammary gland morphology		0.00507	0.0463	9	253	CDKN2B,IL13,STAT1,CSF1R,CXCR4,TP63,CD44,IL6,TP73
Mouse Phenotype	MP:0005070	impaired natural killer cell mediated cytotoxicity		0.005257	0.04772	4	55	STAT1,CD44,STX11,VAV1
Mouse Phenotype	MP:0009625	abnormal abdominal lymph node morphology		0.005257	0.04772	4	55	IL10,IKZF1,RUNX3,S1PR3
Mouse Phenotype	MP:0009338	increased splenocyte number		0.005299	0.04781	3	28	TET2,PRDM1,TNFAIP3
Mouse Phenotype	MP:0002453	abnormal B lymphocyte antigen presentation		0.005299	0.04781	3	28	IL10,STAT1,CSF2
Mouse Phenotype	MP:0020184	altered susceptibility to parasitic infection		0.005476	0.04872	6	126	IL10,IL13,REL,CSF2,CD44,IL6
Mouse Phenotype	MP:0003090	abnormal muscle precursor cell migration		0.005511	0.04872	2	9	CXCR4,IL6
Mouse Phenotype	MP:0008046	absent NK cells		0.005511	0.04872	2	9	IKZF1,IL6
Mouse Phenotype	MP:0005673	decreased susceptibility to graft versus host disease		0.005511	0.04872	2	9	TNFSF8,CD47
Mouse Phenotype	MP:0008113	abnormal macrophage differentiation		0.005511	0.04872	2	9	IKZF1,CSF1R
Mouse Phenotype	MP:0008112	abnormal monocyte differentiation		0.005511	0.04872	2	9	TET2,REL
Mouse Phenotype	MP:0013647	abnormal CD11b-high dendritic cell number		0.005511	0.04872	2	9	IKZF3,CCR7
Disease	C0019829	Hodgkin Disease	DisGeNET Curated	5.16e-16	1.897e-12	30	548	MYC,IL10,CDKN2B,TET2,IL13,MEF2B,IRF4,REL,EBF1,XRCC1,STAT1,PRDM1,NEDD9,CSF1R,CSF2,NFATC1,CXCR4,PIK3CG,TNFSF8,CD44,SCT,FOXP1,ELK3,CCR7,PAX5,TNFAIP3,CCL22,IL6,HCLS1,TP73
Disease	C0598766	Leukemogenesis	DisGeNET BeFree	4.388e-15	8.067e-12	33	734	MYC,IL10,CDKN2B,TET2,IL13,MEF2B,AHI1,FBXO11,IRF4,REL,IKZF1,EBF1,RUNX3,MEIS1,PRDM1,CSF1R,CSF2,NFATC1,CSHL1,CXCR4,PIK3CG,WNT16,CD44,PRKCA,FOXP1,CCR7,CTLA4,PAX5,TNFAIP3,QRSL1,VAV1,IL6,TP73
Disease	C0079744	Diffuse Large B-Cell Lymphoma	DisGeNET Curated	5.174e-14	5.37e-11	28	559	MYC,IL10,CDKN2B,TET2,IL13,MEF2B,BATF,BLNK,FBXO11,IRF4,REL,IKZF1,XRCC1,STAT1,PRDM1,CSF1R,NFATC1,CXCR4,PIK3CG,CD44,FOXP1,CARD11,PAX5,TNFAIP3,CCL22,VAV1,IL6,TP73
Disease	C0023434	Chronic Lymphocytic Leukemia	DisGeNET Curated	5.841e-14	5.37e-11	38	1077	MYC,IL10,CDKN2B,IKZF3,BLNK,DOCK10,GRB7,TNRC6B,IRF4,REL,EBF1,XRCC1,STAT1,PRDM1,BLK,CSF2,NFATC1,CXCR4,PIK3CG,TNFSF8,TP63,WNT16,CD44,CD47,TNFRSF13B,SCT,PRKCA,PRKCB,FOXP1,CCR7,CTLA4,PAX5,TNFAIP3,TNFSF15,VAV1,IL6,HCLS1,TP73
Disease	C0024314	Lymphoproliferative Disorders	DisGeNET Curated	2.04e-12	1.501e-09	17	201	MYC,IL10,IL13,BATF,BLNK,IRF4,IKZF1,PRDM1,CXCR4,PIK3CG,CD44,TNFRSF13B,CARD11,CTLA4,TNFAIP3,IL6,TP73
Disease	C0079773	Lymphoma, T-Cell, Cutaneous	DisGeNET Curated	5.524e-12	3.26e-09	18	247	MYC,IL10,CDKN2B,IL13,AHI1,IRF4,STAT1,CSF2,CXCR4,PIK3CG,TP63,PRKCB,CARD11,CCR7,CTLA4,TNFAIP3,IL6,TP73
Disease	C0024299	Lymphoma	DisGeNET Curated	6.206e-12	3.26e-09	38	1253	MYC,IL10,CDKN2B,TET2,IL13,AHI1,BLNK,IRF4,REL,IKZF1,EBF1,XRCC1,RGS13,STAT1,PRDM1,NEDD9,CSF1R,CSF2,NUAK1,NFATC1,CXCR4,PIK3CG,TNFSF8,TP63,CD44,CD47,TNFRSF13B,SCT,PRKCB,FOXP1,CARD11,CCR7,CTLA4,PAX5,TNFAIP3,VAV1,IL6,TP73
Disease	C0021053	Immune System Diseases	DisGeNET Curated	4.596e-11	2.113e-08	15	178	IL10,TET2,IL13,IKZF3,BATF,NCF4,STAT1,CXCR4,PIK3CG,TNFRSF13B,FOXP1,CTLA4,CCL22,KLRB1,IL6
Disease	C0004364	Autoimmune Diseases	DisGeNET Curated	6.238e-11	2.549e-08	33	1038	IL10,KIF21B,TET2,IL13,IKZF3,BATF,BLNK,MYOZ2,REL,IKZF1,NCF4,RUNX3,DUSP22,STAT1,PRDM1,BLK,VAC14,CSF2,NFATC1,PIK3C3,CXCR4,PIK3CG,TP63,CD44,CD47,TNFRSF13B,CCR7,CTLA4,TNFAIP3,KLRB1,TNFSF15,VAV1,IL6
Disease	C0039103	Synovitis	DisGeNET Curated	1.395e-10	5.131e-08	12	106	IL10,BLNK,STAT1,CSF1R,CSF2,CD44,CD47,TNFRSF13B,CCR7,TNFAIP3,MARCO,IL6
Disease	C0149678	Epstein-Barr Virus Infections	DisGeNET BeFree	1.576e-10	5.268e-08	16	228	MYC,IL10,IL13,BLNK,CSF2,IGHE,CXCR4,TP63,CD44,CD47,CARD11,CTLA4,TNFAIP3,CCL22,IL6,TP73
Disease	C0024301	Lymphoma, Follicular	DisGeNET Curated	2.159e-10	6.615e-08	19	349	MYC,IL10,CDKN2B,MEF2B,IRF4,REL,EBF1,XRCC1,STAT1,CSF2,PIK3CG,TP63,CD44,FOXP1,CARD11,PAX5,TNFAIP3,CCL22,TP73
Disease	C0023493	Adult T-Cell Lymphoma/Leukemia	DisGeNET Curated	3.797e-10	1.074e-07	22	497	MYC,IL10,CDKN2B,TET2,IL13,AHI1,IRF4,STAT1,CSF2,CXCR4,PIK3CG,CD44,SCT,PRKCB,CARD11,CCR7,CTLA4,CCL22,QRSL1,VAV1,IL6,TP73
Disease	C0278883	Metastatic melanoma	DisGeNET BeFree	4.817e-10	1.265e-07	19	366	MYC,IL10,CDKN2B,XRCC1,RUNX3,STAT1,NEDD9,FZD7,CSF2,NUAK1,NFATC1,PLXNC1,PIK3CG,CD44,CD47,PRKCB,CTLA4,IL6,TP73
Disease	C0009447	Common Variable Immunodeficiency	DisGeNET Curated	5.461e-10	1.339e-07	12	119	IL10,BLNK,IRF4,IKZF1,BLK,NEDD9,TNFRSF13B,CCR7,CTLA4,PAX5,VAV1,IL6
Disease	C0079731	B-Cell Lymphomas	DisGeNET Curated	1.155e-09	2.655e-07	25	684	MYC,IL10,CDKN2B,TET2,IL13,AHI1,BLNK,FBXO11,IRF4,REL,PRDM1,CSF1R,CSF2,NFATC1,CXCR4,PIK3CG,TP63,CD44,FOXP1,CARD11,PAX5,TNFAIP3,VAV1,IL6,TP73
Disease	C1333064	Classical Hodgkin's Lymphoma	DisGeNET BeFree	1.892e-09	3.897e-07	13	163	IL10,IL13,IRF4,REL,EBF1,STAT1,PRDM1,CSF1R,CD44,PAX5,TNFAIP3,CCL22,IL6
Disease	C1961102	Precursor Cell Lymphoblastic Leukemia Lymphoma	DisGeNET Curated	1.908e-09	3.897e-07	21	492	MYC,CDKN2B,IKZF3,BLNK,SIAH2,IKZF1,EBF1,XRCC1,MEIS1,SIX6,CSF2,CXCR4,PIK3CG,TNFSF8,CD44,CD47,SCT,CCR7,PAX5,VAV1,TP73
Disease	C0024305	Lymphoma, Non-Hodgkin	DisGeNET Curated	2.827e-09	5.472e-07	21	503	MYC,IL10,CDKN2B,TET2,IL13,MEF2B,BLNK,IRF4,NCF4,XRCC1,NEDD9,CSF2,CXCR4,TNFSF8,CD44,FOXP1,CCR7,CTLA4,PAX5,IL6,TP73
Disease	C0032131	Plasmacytoma	DisGeNET Curated	3.903e-09	7.176e-07	11	112	MYC,IL10,CDKN2B,IRF4,EBF1,STAT1,PRDM1,NUAK1,PAX5,TNFSF15,IL6
Disease	C0079774	Peripheral T-Cell Lymphoma	DisGeNET Curated	8.881e-09	1.518e-06	11	121	TET2,IL13,IRF4,CSF2,CXCR4,TP63,CD44,FOXP1,PAX5,STX11,IL6
Disease	C0006413	Burkitt Lymphoma	DisGeNET Curated	9.084e-09	1.518e-06	18	390	MYC,IL10,CDKN2B,IL13,BLNK,IRF4,RGS13,PRDM1,CSF2,NUAK1,CXCR4,PIK3CG,TNFSF8,CD44,PAX5,VAV1,IL6,TP73
Disease	C0085669	Acute leukemia	DisGeNET Curated	1.06e-08	1.695e-06	20	491	MYC,CDKN2B,TET2,IRF4,IKZF1,EBF1,XRCC1,RUNX3,MEIS1,STAT1,CSF1R,CSF2,CXCR4,PIK3CG,SCT,CCR7,PAX5,IL6,HCLS1,TP73
Disease	C0023449	Acute lymphocytic leukemia	DisGeNET Curated	1.359e-08	2.083e-06	27	893	MYC,IL10,CDKN2B,TET2,BLNK,SIAH2,IKZF1,EBF1,RUNX3,MEIS1,STAT1,SIX6,CSF1R,CSF2,CXCR4,PIK3CG,TNFSF8,CD44,CD47,SCT,PRKCB,FOXP1,CCR7,CTLA4,PAX5,IL6,TP73
Disease	C0280803	Primary central nervous system lymphoma	DisGeNET BeFree	2.111e-08	3.106e-06	8	54	MYC,IRF4,EBF1,PRDM1,CSF2,FOXP1,CARD11,TNFAIP3
Disease	C2936664	Acquired Hypogammaglobulinemia	DisGeNET BeFree	2.297e-08	3.248e-06	9	77	IL10,BLNK,IRF4,BLK,TNFRSF13B,CCR7,CTLA4,VAV1,IL6
Disease	C1333296	Activated B-Cell-Like Diffuse Large B-Cell Lymphoma	DisGeNET BeFree	2.707e-08	3.686e-06	6	22	MYC,BATF,IRF4,PRDM1,FOXP1,CARD11
Disease	C0040100	Thymoma	DisGeNET Curated	2.851e-08	3.744e-06	13	204	MYC,AHI1,RUNX3,STAT1,CSF1R,CXCR4,PIK3CG,TP63,CD44,CCR7,CTLA4,PAX5,IL6
Disease	C0376545	Hematologic Neoplasms	DisGeNET Curated	3.775e-08	4.787e-06	19	478	MYC,IL10,CDKN2B,TET2,IRF4,XRCC1,MEIS1,CSF1R,CSF2,CXCR4,PIK3CG,TP63,CD44,CD47,SCT,CCR7,CTLA4,QRSL1,TP73
Disease	C0023470	Myeloid Leukemia	DisGeNET Curated	4.599e-08	5.636e-06	19	484	MYC,IL10,CDKN2B,TET2,AHI1,IRF4,MEIS1,STAT1,NEDD9,CSF1R,CSF2,PIK3CG,CD44,SCT,CCR7,PAX5,IL6,HCLS1,TP73
Disease	C0206180	Ki-1+ Anaplastic Large Cell Lymphoma	DisGeNET Curated	5.916e-08	7.018e-06	13	217	MYC,IL10,CDKN2B,IRF4,DUSP22,PRDM1,CSF1R,CSF2,NFATC1,PIK3CG,TNFSF8,PAX5,IL6
Disease	C0079772	T-Cell Lymphoma	DisGeNET Curated	8.476e-08	9.74e-06	15	308	MYC,IL10,CDKN2B,TET2,REL,PRDM1,CSF2,NUAK1,CXCR4,CD44,CTLA4,PAX5,VAV1,IL6,TP73
Disease	C0023492	Leukemia, T-Cell	DisGeNET Curated	8.921e-08	9.94e-06	16	355	MYC,IL10,CDKN2B,TET2,IL13,IRF4,STAT1,VAC14,CXCR4,PIK3CG,CD44,CCR7,PLEK,CCL22,QRSL1,IL6
Disease	C0376544	Hematopoietic Neoplasms	DisGeNET BeFree	1.038e-07	1.122e-05	12	189	MYC,TET2,IRF4,REL,IKZF1,CSF1R,CSF2,PIK3CG,FOXP1,PAX5,IL6,TP73
Disease	C0023418	leukemia	DisGeNET Curated	1.187e-07	1.247e-05	39	1854	MYC,IL10,CDKN2B,TET2,IKZF3,AHI1,BLNK,IRF4,IKZF1,EBF1,XRCC1,RUNX3,MEIS1,STAT1,NEDD9,CSF1R,CSF2,CSF2RB,CSHL1,IGHE,CXCR4,PIK3CG,TNFSF8,WNT16,CD44,CD47,TNFRSF13B,SCT,PRKCA,PRKCB,CCR7,PAX5,TNFAIP3,PLEK,TNFSF15,QRSL1,VAV1,IL6,TP73
Disease	C0023487	Acute Promyelocytic Leukemia	DisGeNET Curated	1.454e-07	1.485e-05	18	468	MYC,IL10,CDKN2B,TET2,SLC1A2,MEIS1,STAT1,CSF1R,CSF2,CXCR4,PIK3CG,CD44,CD47,CCR7,QRSL1,VAV1,IL6,TP73
Disease	C0023452	Leukemia, Lymphocytic, Acute, L1	DisGeNET BeFree	1.612e-07	1.602e-05	17	420	MYC,IL10,CDKN2B,IKZF3,BLNK,IRF4,REL,IKZF1,EBF1,XRCC1,MEIS1,BLK,CD44,SCT,PAX5,QRSL1,IL6
Disease	C0024141	Lupus Erythematosus, Systemic	DisGeNET Curated	1.942e-07	1.879e-05	26	951	IL10,IL13,IKZF3,BLNK,REL,IKZF1,XRCC1,WDFY4,STAT1,PRDM1,BLK,CSF2,PIK3C3,CXCR4,PIK3CG,TP63,CD44,TNFRSF13B,PRKCB,CCR7,CTLA4,PAX5,TNFAIP3,KLRB1,IL6,HCLS1
Disease	C0085090	Lymphoma, AIDS-Related	DisGeNET Curated	2.033e-07	1.917e-05	6	30	MYC,IL10,BLNK,CSF2,CXCR4,TNFAIP3
Disease	C3811653	Experimental Organism Basal Cell Carcinoma	DisGeNET BeFree	2.201e-07	2.024e-05	14	286	IL10,CDKN2B,IRF4,XRCC1,RUNX3,S1PR3,STAT1,CSF2,CXCR4,PIK3CG,TP63,CD44,CTLA4,IL6
Disease	C1709246	Non-Neoplastic Disorder	DisGeNET BeFree	2.602e-07	2.333e-05	19	541	MYC,IL10,CDKN2B,RASSF2,IRF4,IKZF1,XRCC1,RUNX3,NFATC1,TP63,CD44,SCT,CCR7,CTLA4,PAX5,TNFAIP3,VAV1,IL6,TP73
Disease	C0026764	Multiple Myeloma	DisGeNET Curated	2.775e-07	2.429e-05	30	1241	MYC,IL10,CDKN2B,TET2,IL13,IKZF3,BLNK,IRF4,IKZF1,STAT1,PRDM1,RPIA,ELL2,CSF2,TXNDC5,NUAK1,IGHE,CXCR4,PIK3CG,TNFSF8,CD44,CD47,TNFRSF13B,SCT,CCR7,CTLA4,PAX5,TNFAIP3,IL6,TP73
Disease	C3463824	MYELODYSPLASTIC SYNDROME	DisGeNET Curated	2.901e-07	2.48e-05	21	659	MYC,IL10,CDKN2B,TET2,IL13,XRCC1,MEIS1,CSF1R,CSF2,CXCR4,PIK3CG,TP63,CD47,SCT,FOXP1,CCR7,CTLA4,STX11,QRSL1,IL6,TP73
Disease	C1292769	Precursor B-cell lymphoblastic leukemia	DisGeNET BeFree	3.213e-07	2.685e-05	17	441	MYC,IL10,CDKN2B,CACNA1E,AHI1,BLNK,IRF4,IKZF1,MEIS1,CSF2,CXCR4,WNT16,CD44,CCR7,PAX5,IL6,TP73
Disease	C0334634	Malignant lymphoma, lymphocytic, intermediate differentiation, diffuse	DisGeNET Curated	3.403e-07	2.764e-05	15	343	MYC,IL10,CDKN2B,IRF4,RGS13,STAT1,PRDM1,CXCR4,PIK3CG,CD44,CD47,WNT10A,CCR7,PAX5,IL6
Disease	C0235974	Pancreatic carcinoma	DisGeNET Curated	3.458e-07	2.764e-05	37	1774	MYC,IL10,BHLHE41,CDKN2B,IL13,IKZF3,RASSF2,GRB7,REL,XRCC1,RUNX3,RNF43,STAT1,NEDD9,NLN,CSF2,TXNDC5,NUAK1,NFATC1,CXCR4,PIK3CG,TP63,CD44,CD47,SCT,PRKCA,PRKCB,FOXP1,ELK3,CCR7,CTLA4,PAX5,QRSL1,VAV1,IL6,HCLS1,TP73
Disease	C0026769	Multiple Sclerosis	DisGeNET Curated	3.883e-07	3.038e-05	25	920	IL10,KIF21B,TET2,MEF2B,SYN3,BLNK,SLC1A2,STAT1,BLK,TBATA,CSF1R,CSF2,CXCR4,TP63,CD44,CD47,PRKCA,CARD11,CCR7,CTLA4,PAX5,TNFAIP3,KLRB1,IL6,TP73
Disease	C0018133	Graft-vs-Host Disease	DisGeNET Curated	4.408e-07	3.377e-05	12	216	IL10,DDC,STAT1,CSF2,CXCR4,TP63,CD47,SCT,CCR7,CTLA4,IL6,TP73
Disease	C0036920	Sezary Syndrome	DisGeNET Curated	4.82e-07	3.612e-05	10	142	MYC,IL10,TET2,IL13,AHI1,CXCR4,CARD11,CCR7,CTLA4,TNFAIP3
Disease	C0023467	Leukemia, Myelocytic, Acute	DisGeNET Curated	5.014e-07	3.612e-05	35	1646	MYC,IL10,CDKN2B,TET2,IL13,KSR2,REL,FNDC3A,IKZF1,XRCC1,RUNX3,MEIS1,STAT1,CSF1R,CSF2,NFATC1,PIK3C3,CXCR4,PIK3CG,TNFSF8,CD44,CD47,SCT,PRKCA,PRKCB,FOXP1,CCR7,CTLA4,PAX5,STX11,QRSL1,VAV1,IL6,HCLS1,TP73
Disease	C1262313	Invasive Fungal Infections	DisGeNET BeFree	5.071e-07	3.612e-05	5	19	IL10,CSF2,SCT,ELK3,IL6
Disease	C0033860	Psoriasis	DisGeNET Curated	5.108e-07	3.612e-05	20	623	IL10,IL13,IKZF3,REL,RUNX3,NLN,CSF2,NFATC1,CXCR4,PIK3CG,TNFSF8,TP63,TNFRSF13B,PRKCB,CCR7,ZC3H12C,TNFAIP3,CCL22,TNFSF15,IL6
Disease	C0346647	Malignant neoplasm of pancreas	DisGeNET Curated	5.54e-07	3.773e-05	36	1730	MYC,IL10,BHLHE41,CDKN2B,IL13,IKZF3,GRB7,REL,XRCC1,RUNX3,RNF43,STAT1,NEDD9,NLN,CSF2,TXNDC5,NUAK1,NFATC1,CXCR4,PIK3CG,TP63,CD44,CD47,SCT,PRKCA,PRKCB,FOXP1,ELK3,CCR7,CTLA4,PAX5,QRSL1,VAV1,IL6,HCLS1,TP73
Disease	C0221026	X-linked agammaglobulinemia	DisGeNET Curated	5.541e-07	3.773e-05	7	56	IL10,BLNK,PIK3CG,TNFRSF13B,PLEK,CCL22,IL6
Disease	C1527336	Sjogren's Syndrome	DisGeNET Curated	6.499e-07	4.32e-05	12	224	MYC,IL10,IL13,BLNK,STAT1,PRDM1,VAC14,CXCR4,CCR7,CTLA4,TNFAIP3,IL6
Disease	C0553723	Squamous cell carcinoma of skin	DisGeNET Curated	6.58e-07	4.32e-05	11	184	MYC,IL10,XRCC1,STAT1,CXCR4,PIK3CG,TP63,CD44,CARD11,IL6,TP73
Disease	C0280100	solid tumor	DisGeNET BeFree	7.178e-07	4.631e-05	23	821	MYC,IL10,CDKN2B,TET2,IL13,GRB7,XRCC1,RUNX3,MEIS1,CSF1R,CSF2,CXCR4,PIK3CG,CD44,CD47,FOXP1,CCR7,CTLA4,TNFAIP3,QRSL1,VAV1,IL6,TP73
Disease	C0026470	Monoclonal Gammopathy of Undetermined Significance	DisGeNET BeFree	9.592e-07	6.081e-05	10	153	MYC,CDKN2B,BLNK,CXCR4,CD47,TNFRSF13B,CCR7,CTLA4,IL6,TP73
Disease	C0278996	Cancer of Head and Neck	DisGeNET Curated	1.031e-06	6.427e-05	16	426	IL10,IL13,REL,XRCC1,RUNX3,STAT1,CSF1R,CSF2,NUAK1,CXCR4,PIK3CG,CD44,CTLA4,PAX5,IL6,TP73
Disease	C0020877	Ileitis	DisGeNET Curated	1.124e-06	6.891e-05	5	22	IL10,IL13,CSF2,CXCR4,CCR7
Disease	C0023448	Lymphoid leukemia	DisGeNET Curated	1.169e-06	7.044e-05	11	195	MYC,CDKN2B,BLNK,SIAH2,IKZF1,SIX6,CSF1R,CXCR4,CD44,PAX5,TP73
Disease	C0003873	Rheumatoid Arthritis	DisGeNET Curated	1.366e-06	8.1e-05	34	1640	IL10,BHLHE41,TET2,IL13,GPR15,IKZF3,BATF,BLNK,IRF4,REL,NCF4,WDFY4,STAT1,PRDM1,BLK,CSF1R,CSF2,TXNDC5,NFATC1,CXCR4,PIK3CG,TP63,CD44,CD47,CTLA4,PAX5,TNFAIP3,PLEK,CCL22,KLRB1,MARCO,TNFSF15,IL6,HCLS1
Disease	C0001342	Acute periodontitis	DisGeNET BeFree	2.504e-06	0.0001461	6	45	IL10,CDKN2B,IL13,STAT1,PRDM1,IL6
Disease	C0242584	Autoimmune thrombocytopenia	DisGeNET Curated	2.586e-06	0.0001486	7	70	IL10,RUNX3,STAT1,CXCR4,CD44,TNFRSF13B,CTLA4
Disease	C3539909	Allergic disposition	DisGeNET BeFree	2.641e-06	0.0001494	12	256	IL10,CDKN2B,IL13,IRF4,STAT1,CSF2,IGHE,CXCR4,PIK3CG,CTLA4,CCL22,IL6
Disease	C0023485	Precursor B-Cell Lymphoblastic Leukemia-Lymphoma	DisGeNET Curated	2.692e-06	0.00015	8	100	CDKN2B,BLNK,IKZF1,CSF2,CXCR4,WNT16,PAX5,TP73
Disease	C0398650	Immune thrombocytopenic purpura	DisGeNET Curated	2.778e-06	0.0001525	10	172	IL10,CDKN2B,SIAH2,RUNX3,STAT1,CXCR4,CD44,TNFRSF13B,CTLA4,IL6
Disease	C0021051	Immunologic Deficiency Syndromes	DisGeNET Curated	2.858e-06	0.0001545	19	635	MYC,IL10,IL13,BLNK,FBXO11,RUNX3,STAT1,CSF2,CXCR4,PIK3CG,CD44,CD47,TNFRSF13B,CARD11,CCR7,CTLA4,PAX5,PLEK,IL6
Disease	C0867389	Chronic graft-versus-host disease	DisGeNET BeFree	4.174e-06	0.0002193	8	106	IL10,BLNK,CXCR4,PIK3CG,SCT,CCL22,VAV1,IL6
Disease	C0024143	Lupus Nephritis	DisGeNET Curated	4.175e-06	0.0002193	10	180	IL10,TET2,STAT1,BLK,CXCR4,CD44,TNFRSF13B,PRKCB,TNFAIP3,IL6
Disease	C0024419	Waldenstrom Macroglobulinemia	DisGeNET Curated	4.478e-06	0.0002319	8	107	MYC,IL10,BLNK,IRF4,CXCR4,PAX5,IL6,TP73
Disease	C0023473	Myeloid Leukemia, Chronic	DisGeNET Curated	5.441e-06	0.0002779	22	858	MYC,IL10,CDKN2B,TET2,AHI1,GRB7,IRF4,IKZF1,XRCC1,STAT1,BLK,FZD7,CSF2,CXCR4,PIK3CG,CD44,SCT,CCR7,PLEK,QRSL1,IL6,TP73
Disease	C0151449	Primary Sj?gren's syndrome	DisGeNET BeFree	6.168e-06	0.0003107	9	148	IL10,IL13,BLNK,RGS13,STAT1,CXCR4,CTLA4,TNFAIP3,IL6
Disease	C0026499	Monosomy	DisGeNET BeFree	6.516e-06	0.0003223	9	149	MYC,IL10,CDKN2B,TET2,IKZF1,STAT1,PIK3CG,CCR7,PAX5
Disease	C0007124	Noninfiltrating Intraductal Carcinoma	DisGeNET Curated	6.622e-06	0.0003223	12	280	MYC,TET2,GRB7,SIAH2,RUNX3,STAT1,CXCR4,PIK3CG,TP63,CD44,CTLA4,PAX5
Disease	C3899278	Early Rheumatoid Arthritis	DisGeNET BeFree	6.662e-06	0.0003223	6	53	IL10,BLNK,CSF2,TNFRSF13B,CTLA4,IL6
Disease	C0004096	Asthma	DisGeNET Curated	7.329e-06	0.0003478	26	1155	IL10,IL13,IKZF3,BATF,CYP11A1,IRF4,XRCC1,RUNX3,STAT1,CSF1R,CSF2,IGHE,CXCR4,PIK3CG,PRG2,TP63,CD44,TNFRSF13B,CCR7,CTLA4,PAX5,TNFAIP3,PLEK,CCL22,KLRB1,IL6
Disease	C3495559	Juvenile arthritis	DisGeNET Curated	7.378e-06	0.0003478	12	283	IL10,IL13,STAT1,CSF2,CXCR4,KCNJ15,FOXP1,GMPR,CCR7,CTLA4,TNFAIP3,IL6
Disease	C0008626	Congenital chromosomal disease	DisGeNET Curated	7.849e-06	0.0003653	16	499	MYC,CDKN2B,TET2,REL,XRCC1,MEIS1,PRDM1,NLN,PIK3CG,TP63,SCT,FOXP1,CCR7,PAX5,IL6,TP73
Disease	C1292753	Primary Effusion Lymphoma	DisGeNET BeFree	8.521e-06	0.0003917	9	154	MYC,IL10,IL13,IRF4,IKZF1,PRDM1,CD47,PAX5,IL6
Disease	C0339143	Thyroid associated opthalmopathies	DisGeNET Curated	1.032e-05	0.0004684	7	86	MYC,IL10,IL13,STAT1,CD44,CTLA4,IL6
Disease	C0014474	Ependymoma	DisGeNET Curated	1.049e-05	0.0004705	8	120	CDKN2B,S1PR3,CSF2,PIK3CG,CCR7,PAX5,IL6,TP73
Disease	C0009324	Ulcerative Colitis	DisGeNET Curated	1.087e-05	0.0004813	20	762	IL10,KIF21B,IL13,BLNK,IRF4,REL,IKZF1,XRCC1,RUNX3,STAT1,PRDM1,NEDD9,CXCR4,CD44,CD47,CCR7,CTLA4,PAX5,TNFSF15,IL6
Disease	C0919267	ovarian neoplasm	DisGeNET Curated	1.13e-05	0.0004948	19	699	MYC,IL10,CDKN2B,IL13,RASSF2,RNF43,NEDD9,HEG1,CSF1R,CSF2,NFATC1,CXCR4,PIK3CG,TP63,CD44,FOXP1,QRSL1,IL6,TP73
Disease	C0036421	Systemic Scleroderma	DisGeNET Curated	1.28e-05	0.0005526	16	519	MYC,IL10,IL13,BLNK,XRCC1,BLK,CSF2,KCNA5,CXCR4,PIK3CG,CD44,CCR7,CTLA4,PAX5,TNFAIP3,IL6
Disease	20090617:Gregersen	Rheumatoid arthritis	GWAS	1.292e-05	0.0005526	3	6	REL,BLK,CTLA4
Disease	C0553580	Ewings sarcoma	DisGeNET Curated	1.343e-05	0.0005675	13	352	MYC,CDKN2B,RASSF2,RUNX3,STAT1,CSF1R,KCNA5,CXCR4,PIK3CG,TP63,CD44,PRKCB,IL6
Disease	C1292754	Mediastinal (Thymic) Large B-Cell Lymphoma	DisGeNET Curated	1.458e-05	0.0006094	5	36	MYC,IL13,REL,PIK3CG,PAX5
Disease	C1302401	Adenoma of large intestine	DisGeNET BeFree	1.589e-05	0.0006425	11	256	MYC,IL10,IL13,RASSF2,XRCC1,RUNX3,TXNDC5,CXCR4,CD44,CTLA4,IL6
Disease	C0015967	Fever	DisGeNET Curated	1.59e-05	0.0006425	8	127	IL10,BLNK,IKZF1,NCF4,FOXP1,CTLA4,STX11,IL6
Disease	C3714757	Juvenile rheumatoid arthritis	DisGeNET Curated	1.59e-05	0.0006425	8	127	IL10,IL13,CSF2,CXCR4,CCR7,CTLA4,CCL22,IL6
Disease	C0086438	Hypogammaglobulinemia	DisGeNET Curated	1.672e-05	0.0006683	6	62	IL10,BLNK,CSF2,CXCR4,TNFRSF13B,CTLA4
Disease	C1840264	IMMUNE SUPPRESSION	DisGeNET Curated	1.729e-05	0.0006762	7	93	IL10,IL13,STAT1,CSF2,PIK3CG,CTLA4,IL6
Disease	C0026985	Myelodysplasia	DisGeNET Curated	1.729e-05	0.0006762	7	93	CDKN2B,TET2,CSF1R,CSF2,FOXP1,CCR7,IL6
Disease	C3714636	Pneumonitis	DisGeNET BeFree	1.781e-05	0.0006825	12	309	IL10,IL13,BLNK,XRCC1,CSF2,PLXNC1,CXCR4,PIK3CG,CD44,CARD11,CCL22,IL6
Disease	C0026948	Mycosis Fungoides	DisGeNET Curated	1.782e-05	0.0006825	8	129	IL10,CDKN2B,IL13,IRF4,PIK3CG,TP63,CTLA4,IL6
Disease	C0041107	Trisomy	DisGeNET Curated	1.831e-05	0.0006885	10	213	MYC,IRF4,XRCC1,RGS13,NFATC1,SCT,FOXP1,PAX5,TNFAIP3,IL6
Disease	C0007113	Rectal Carcinoma	DisGeNET BeFree	1.835e-05	0.0006885	11	260	MYC,IL13,IKZF3,XRCC1,RUNX3,TXNDC5,CXCR4,PIK3CG,CD44,IL6,TP73
Disease	C0005699	Blast Phase	DisGeNET Curated	1.985e-05	0.0007373	10	215	MYC,CDKN2B,TET2,IKZF1,CSF2,CXCR4,SCT,CCR7,IL6,TP73
Disease	C0004763	Barrett Esophagus	DisGeNET Curated	2.023e-05	0.0007399	12	313	MYC,IL10,GPR15,GRB7,XRCC1,RUNX3,DDC,TP63,CD44,FOXP1,QRSL1,IL6
Disease	C0007134	Renal Cell Carcinoma	DisGeNET Curated	2.032e-05	0.0007399	26	1224	MYC,IL10,CDKN2B,TET2,IL13,CHAF1B,GRB7,XRCC1,RUNX3,EDN2,STAT1,NEDD9,CSF1R,CSF2,TXNDC5,CXCR4,PIK3CG,CD44,WNT10A,PRKCA,CARD11,CTLA4,TNFSF15,SIX2,IL6,TP73
Disease	C0011603	Dermatitis	DisGeNET Curated	2.167e-05	0.0007806	9	173	IL10,IL13,BLNK,DDC,CXCR4,PIK3CG,CTLA4,TNFSF15,IL6
Disease	C0014038	Encephalitis	DisGeNET Curated	2.224e-05	0.0007806	8	133	IL10,IL13,BLNK,STAT1,CSF2,CXCR4,CD47,IL6
Disease	C0404484	Chronic pelvic pain of female	DisGeNET BeFree	2.247e-05	0.0007806	3	7	IL10,PIK3CG,IL6
Disease	C0549473	Thyroid carcinoma	DisGeNET Curated	2.248e-05	0.0007806	18	669	MYC,IL10,CDKN2B,IL13,RASSF2,XRCC1,CREB5,STAT1,CSF1R,CXCR4,PIK3CG,TP63,CD44,CD47,TNFRSF13B,PRKCA,CCR7,TP73
Disease	C0017152	Gastritis	DisGeNET Curated	2.268e-05	0.0007806	9	174	IL10,BLNK,RUNX3,CSF2,TXNDC5,CXCR4,CD44,IL6,TP73
Disease	C0278601	Inflammatory Breast Carcinoma	DisGeNET Curated	2.277e-05	0.0007806	7	97	MYC,CXCR4,PIK3CG,CD44,CD47,CCR7,TP73
Disease	C0011991	Diarrhea	DisGeNET Curated	2.293e-05	0.0007806	12	317	IL10,CDKN2B,BLNK,IKZF1,NCF4,XRCC1,DDC,STAT1,TNFRSF13B,SCT,CTLA4,IL6
Disease	C0993582	Arthritis, Experimental	DisGeNET Curated	2.475e-05	0.0008349	5	40	IL10,IL13,STAT1,TXNDC5,IL6
Disease	C0242596	Neoplasm, Residual	DisGeNET Curated	2.515e-05	0.0008407	10	221	MYC,CDKN2B,TET2,IKZF1,CSF2,CXCR4,SCT,PRKCA,CCR7,CTLA4
Disease	C0042769	Virus Diseases	DisGeNET Curated	2.63e-05	0.0008713	21	879	MYC,IL10,IL13,CD300LF,BLNK,IRF4,REL,XRCC1,STAT1,PRDM1,FZD7,FAH,CSF2,TXNDC5,CXCR4,PIK3CG,CD44,SCT,CTLA4,KLRB1,IL6
Disease	C0038013	Ankylosing spondylitis	DisGeNET Curated	2.717e-05	0.0008919	10	223	IL10,IL13,RUNX3,CSF2,TXNDC5,CTLA4,TNFAIP3,TNFSF15,IL6,HCLS1
Disease	C0018939	Hematological Disease	DisGeNET Curated	3.22e-05	0.001048	8	140	CDKN2B,TET2,AHI1,IRF4,CSF2,CXCR4,SCT,CTLA4
Disease	C0949690	Spondylarthritis	DisGeNET Curated	3.368e-05	0.001077	6	70	IL10,RUNX3,STAT1,TNFSF8,TNFSF15,IL6
Disease	C0280449	secondary acute myeloid leukemia	DisGeNET BeFree	3.368e-05	0.001077	6	70	CDKN2B,TET2,IKZF1,CSF2,FOXP1,CCR7
Disease	C0543697	Mixed cryoglobulinemia	DisGeNET BeFree	3.545e-05	0.001124	5	43	IL10,IL13,BLNK,CD44,IL6
Disease	C0023480	Leukemia, Myelomonocytic, Chronic	DisGeNET Curated	3.806e-05	0.001196	7	105	IL10,CDKN2B,TET2,CSF1R,CSF2,SCT,CTLA4
Disease	C0009319	Colitis	DisGeNET Curated	3.923e-05	0.001222	16	569	IL10,TET2,IL13,GPR15,BLNK,IRF4,RUNX3,STAT1,PRDM1,CSF1R,CSF2,PIK3CG,TNFSF8,CCR7,CTLA4,IL6
Disease	C1168401	Squamous cell carcinoma of the head and neck	DisGeNET Curated	3.965e-05	0.001225	21	904	MYC,CDKN2B,IL13,REL,XRCC1,DDC,STAT1,NEDD9,CSF1R,CSF2,NUAK1,CXCR4,PIK3CG,TP63,CD44,CD47,PRKCA,CCR7,CCL22,IL6,TP73
Disease	C1961099	Precursor T-Cell Lymphoblastic Leukemia-Lymphoma	DisGeNET Curated	4.026e-05	0.001233	13	391	MYC,CDKN2B,SIAH2,IKZF1,MEIS1,STAT1,CSF2,CXCR4,PIK3CG,CD44,CD47,CCR7,PAX5
Disease	C0009241	Cognition Disorders	DisGeNET Curated	4.243e-05	0.001285	10	235	IL13,AHI1,NRN1,SLC1A2,CSF2,TP63,PRKCA,FOXP1,PAX5,IL6
Disease	C0015625	Fanconi Anemia	DisGeNET Curated	4.263e-05	0.001285	11	285	TET2,IL13,IKZF1,STAT1,FAH,NLN,CSF2,SCT,CCR7,IL6,TP73
Disease	C3898105	Oligoarticular Juvenile Idiopathic Arthritis	DisGeNET BeFree	4.396e-05	0.001314	4	23	IL10,STAT1,TNFAIP3,IL6
Disease	C2745900	Promyelocytic leukemia	DisGeNET BeFree	4.557e-05	0.001351	10	237	MYC,IL10,BLNK,SLC1A2,MEIS1,CSF2,NFATC1,CD47,CCR7,PAX5
Disease	C0024131	Lupus Vulgaris	DisGeNET BeFree	4.837e-05	0.001423	11	289	IL10,BLNK,STAT1,PRDM1,BLK,PIK3C3,CXCR4,PRKCB,CTLA4,PAX5,IL6
Disease	C0272286	Thrombocytopenia due to platelet alloimmunization	DisGeNET BeFree	4.943e-05	0.001442	5	46	IL10,RUNX3,STAT1,CXCR4,CD44
Disease	C0677886	Epithelial ovarian cancer	DisGeNET Curated	5.129e-05	0.001474	24	1140	MYC,IL10,CDKN2B,IL13,CAMK2D,REL,RUNX3,DDC,STAT1,NEDD9,CSF1R,CSF2,NFATC1,PIK3C3,CXCR4,PIK3CG,CD44,TNFRSF13B,FOXP1,CARD11,CCR7,CCL22,IL6,TP73
Disease	C0027059	Myocarditis	DisGeNET Curated	5.132e-05	0.001474	7	110	IL10,IL13,CXCR4,CTLA4,TNFAIP3,KLRB1,IL6
Disease	C0206182	Lymphomatoid Papulosis	DisGeNET Curated	5.24e-05	0.001494	4	24	IL10,IRF4,CXCR4,TNFSF8
Disease	C0018203	Chronic granulomatous disease	DisGeNET Curated	5.379e-05	0.001521	6	76	IL10,NCF4,CSF2,TNFRSF13B,CCR7,PLEK
Disease	C0014070	Encephalomyelitis	DisGeNET BeFree	5.528e-05	0.001552	12	347	IL10,IL13,IRF4,BHLHE40,STAT1,CSF2,CXCR4,TP63,CD47,CCR7,CTLA4,IL6
Disease	C0206698	Cholangiocarcinoma	DisGeNET Curated	5.77e-05	0.001601	13	405	IL10,CDKN2B,IL13,XRCC1,RNF43,CREB5,STAT1,CXCR4,PIK3CG,CD44,SCT,IL6,TP73
Disease	C0699893	Skin carcinoma	DisGeNET BeFree	5.791e-05	0.001601	6	77	IL10,SASH1,XRCC1,CSF2,PIK3CG,CTLA4
Disease	C0155877	Allergic asthma	DisGeNET BeFree	5.999e-05	0.001635	9	197	IL10,IL13,BATF,IRF4,CSF2,IGHE,CXCR4,CTLA4,IL6
Disease	C0409974	Lupus Erythematosus	DisGeNET BeFree	6.003e-05	0.001635	11	296	IL10,BLNK,STAT1,PRDM1,BLK,PIK3C3,CXCR4,PRKCB,CTLA4,PAX5,IL6
Disease	C0010346	Crohn Disease	DisGeNET Curated	6.08e-05	0.001644	18	722	IL10,IL13,CD300LF,IRF4,NCF4,RUNX3,PRDM1,NEDD9,CSF2,CXCR4,TP63,CD47,CCR7,CTLA4,PAX5,TNFAIP3,TNFSF15,IL6
Disease	C0016057	Fibrosarcoma	DisGeNET Curated	6.188e-05	0.00166	11	297	IL10,AHI1,STAT1,CSF1R,CSF2,CXCR4,PIK3CG,CD44,TNFSF15,IL6,HCLS1
Disease	C0025289	Meningitis	DisGeNET Curated	6.229e-05	0.00166	6	78	IL10,CSF2,CD47,TNFRSF13B,PAX5,IL6
Disease	C1334274	Invasive Carcinoma	DisGeNET BeFree	6.346e-05	0.001679	8	154	MYC,IL10,GRB7,STAT1,NEDD9,CXCR4,CD44,IL6
Disease	C0008354	Cholera	DisGeNET BeFree	6.445e-05	0.001691	7	114	CACNA1E,CYP11A1,CSF2,CXCR4,PRG2,CD44,IL6
Disease	C0003872	Arthritis, Psoriatic	DisGeNET Curated	6.485e-05	0.001691	9	199	IL10,IL13,REL,RUNX3,PIK3CG,PAX5,TNFAIP3,PLEK,CCL22
Disease	C0424295	Hyperactive behavior	DisGeNET Curated	6.691e-05	0.001733	20	866	MYC,IL10,IL13,BLNK,XRCC1,STAT1,PRDM1,CSF2,IGHE,PIK3CG,TP63,CD44,TNFRSF13B,FOXP1,CARD11,CCR7,CTLA4,PAX5,VAV1,IL6
Disease	C0151779	Cutaneous Melanoma	DisGeNET Curated	7.132e-05	0.001834	10	250	MYC,IL10,CDKN2B,CHAF1B,IRF4,XRCC1,RUNX3,CSF2,CXCR4,CD44
Disease	C0263361	Psoriasis vulgaris	DisGeNET BeFree	7.199e-05	0.001837	7	116	IL10,IL13,REL,RUNX3,TP63,TNFAIP3,IL6
Disease	C0334664	Mast Cell Neoplasm	DisGeNET BeFree	7.273e-05	0.001837	4	26	TET2,IL13,BLNK,CSF2
Disease	C0024138	Lupus Erythematosus, Discoid	DisGeNET Curated	7.402e-05	0.001837	11	303	IL10,BLNK,STAT1,PRDM1,BLK,PIK3C3,CXCR4,PRKCB,CTLA4,PAX5,IL6
Disease	C0037199	Sinusitis	DisGeNET Curated	7.428e-05	0.001837	5	50	IL13,BLNK,NCF4,CSF2,CTLA4
Disease	C0038356	Stomach Neoplasms	DisGeNET Curated	7.472e-05	0.001837	15	537	MYC,CDKN2B,ZBTB20,XRCC1,RUNX3,SLC1A2,RNF43,CXCR4,PIK3CG,CD44,PRKCB,FOXP1,CCR7,IL6,TP73
Disease	C0040561	Ocular Toxoplasmosis	DisGeNET BeFree	7.557e-05	0.001837	3	10	IL10,IL13,IL6
Disease	C0349639	Juvenile Myelomonocytic Leukemia	DisGeNET Curated	7.601e-05	0.001837	7	117	CDKN2B,TET2,REL,CSF2,CXCR4,PIK3CG,CCR7
Disease	C3469521	FANCONI ANEMIA, COMPLEMENTATION GROUP A (disorder)	DisGeNET Curated	7.621e-05	0.001837	10	252	TET2,IL13,STAT1,FAH,NLN,CSF2,SCT,CCR7,IL6,TP73
Disease	20081125:Kiemeney	Urinary bladder cancer	GWAS	7.692e-05	0.001837	2	2	MYC,TP63
Disease	C1367970	Pagetoid reticulosis	DisGeNET BeFree	7.692e-05	0.001837	2	2	IRF4,DUSP22
Disease	C0263779	Interphalangeal osteoarthritis	DisGeNET BeFree	7.692e-05	0.001837	2	2	IL10,IL6
Disease	C0153014	Non-arthropod borne lymphocytic choriomeningitis	DisGeNET BeFree	8.178e-05	0.001928	5	51	STAT1,CSF2,CD44,CTLA4,STX11
Disease	C0024266	Lymphocytic Choriomeningitis	DisGeNET BeFree	8.178e-05	0.001928	5	51	STAT1,CSF2,CD44,CTLA4,STX11
Disease	C0003864	Arthritis	DisGeNET Curated	8.265e-05	0.001936	16	606	IL10,IL13,BLNK,REL,NEDD9,CSF2,TXNDC5,NFATC1,CXCR4,PIK3CG,CD44,CTLA4,TNFAIP3,MARCO,TNFSF15,IL6
Disease	C0004623	Bacterial Infections	DisGeNET Curated	9.263e-05	0.002156	10	258	IL10,BLNK,STAT1,CXCR4,NLRC5,TNFRSF13B,SCT,CTLA4,MARCO,IL6
Disease	C0279626	Squamous cell carcinoma of esophagus	DisGeNET Curated	9.515e-05	0.0022	21	961	MYC,IL10,CDKN2B,TET2,RASSF2,CYP11A1,GRB7,XRCC1,RUNX3,MEIS1,STAT1,NAA35,CXCR4,PIK3CG,TP63,CD44,WNT10A,CCR7,IL6,HCLS1,TP73
Disease	C0850666	helicobacter pylori infection	DisGeNET BeFree	9.604e-05	0.002207	11	312	IL10,IL13,XRCC1,RUNX3,PIK3CG,CD44,CCL22,TNFSF15,VAV1,IL6,TP73
Disease	C0024121	Lung Neoplasms	DisGeNET Curated	9.91e-05	0.002263	19	820	MYC,IL10,CDKN2B,IL13,GRB7,XRCC1,RUNX3,NEDD9,CSF2,NFATC1,CXCR4,PIK3CG,TP63,CD44,PRKCA,CTLA4,PAX5,VAV1,IL6
Disease	C0031106	Periodontitis, Juvenile	DisGeNET Curated	0.0001009	0.00229	6	85	IL10,CDKN2B,IL13,STAT1,PRDM1,IL6
Disease	C0812413	Malignant Pleural Mesothelioma	DisGeNET BeFree	0.0001052	0.002372	10	262	MYC,CDKN2B,XRCC1,STAT1,CSF1R,CXCR4,PIK3CG,CD44,CD47,IL6
Disease	C0026918	Mycobacterium Infections	DisGeNET Curated	0.0001077	0.002414	6	86	IL10,STAT1,CXCR4,PIK3CG,TP63,IL6
Disease	C0332996	Persistent embryonic structure	DisGeNET BeFree	0.0001129	0.002515	22	1047	MYC,IL10,CDKN2B,IL13,IKZF3,AHI1,BLNK,XRCC1,DDC,MEIS1,STAT1,PRDM1,HEG1,CSF2,CXCR4,PIK3CG,CD44,SCT,PRKCB,CCR7,CTLA4,IL6
Disease	C0015923	Fetal Alcohol Syndrome	DisGeNET Curated	0.0001148	0.002539	6	87	IL10,MEIS1,PIK3CG,CD44,CTLA4,IL6
Disease	C0026691	Mucocutaneous Lymph Node Syndrome	DisGeNET Curated	0.0001153	0.002539	7	125	IL10,BLNK,STAT1,BLK,CXCR4,CTLA4,IL6
Disease	C0085110	Severe Combined Immunodeficiency	DisGeNET Curated	0.0001172	0.002565	9	215	IL10,IL13,BLNK,STAT1,CSF2,CXCR4,PIK3CG,CARD11,IL6
Disease	C0030297	Pancreatic Neoplasm	DisGeNET Curated	0.0001211	0.002636	13	436	MYC,CDKN2B,IL13,RUNX3,RNF43,CSF2,CXCR4,PIK3CG,TP63,CD44,SCT,FOXP1,VAV1
Disease	C0017661	IGA Glomerulonephritis	DisGeNET Curated	0.0001257	0.00272	9	217	IL10,HORMAD2,BLNK,STAT1,BLK,CXCR4,PIK3CG,CD44,IL6
Disease	C0013595	Eczema	DisGeNET Curated	0.0001268	0.002726	13	438	IL10,IL13,STAT1,CSF2,IGHE,CXCR4,TNFSF8,TP63,CTLA4,CCL22,MARCO,IL6,HCLS1
Disease	C0524909	Hepatitis B, Chronic	DisGeNET Curated	0.0001302	0.002783	9	218	IL10,IL13,XRCC1,RUNX3,STAT1,FZD7,CSF2,CTLA4,IL6
Disease	C1333171	Primary Cutaneous Follicle Center Lymphoma	DisGeNET BeFree	0.0001368	0.002903	3	12	MYC,FOXP1,PAX5
Disease	C0042900	Vitiligo	DisGeNET Curated	0.0001374	0.002903	8	172	IL10,XRCC1,CSF2,TXNDC5,CD44,FOXP1,CTLA4,IL6
Disease	C0220633	Uveal melanoma	DisGeNET Curated	0.0001395	0.002931	9	220	MYC,IL10,CDKN2B,CXCR4,PIK3CG,CD44,PRKCA,CCR7,CCL22
Disease	C0024232	Lymphatic Metastasis	DisGeNET Curated	0.0001404	0.002934	7	129	BHLHE41,RASSF2,CXCR4,CD44,FOXP1,CCR7,IL6
Disease	C0011854	Diabetes Mellitus, Insulin-Dependent	DisGeNET Curated	0.0001465	0.003039	19	845	MYC,IL10,CDKN2B,IL13,IKZF3,BATF,BLNK,IKZF1,TPGS2,STAT1,BLK,CSF2,TXNDC5,CXCR4,PRKCB,CTLA4,TNFAIP3,QRSL1,IL6
Disease	C0745091	Hypereosinophilia	DisGeNET BeFree	0.0001479	0.003039	4	31	TET2,IL13,CSF2,IL6
Disease	C0013502	Echinococcosis	DisGeNET Curated	0.0001479	0.003039	4	31	IL10,IRF4,TNFSF8,CCR7
Disease	C0242647	Mucosa-Associated Lymphoid Tissue Lymphoma	DisGeNET Curated	0.0001488	0.003039	8	174	MYC,CXCR4,PIK3CG,TNFRSF13B,FOXP1,PAX5,TNFAIP3,UBE2E3
Disease	C0010068	Coronary heart disease	DisGeNET Curated	0.0001512	0.003072	18	776	IL10,CDKN2B,XRCC1,ADTRP,NLN,CSF2,CXCR4,PIK3CG,WNT16,CD44,SP6,FOXP1,CCR7,TNFAIP3,CCL22,QRSL1,ATP4B,IL6
Disease	C0029453	Osteopenia	DisGeNET Curated	0.000161	0.003253	10	276	IL10,IL13,CYP11A1,IRF4,RUNX3,STAT1,CSF2,NFATC1,CD44,IL6
Disease	C0278488	Carcinoma breast stage IV	DisGeNET BeFree	0.0001666	0.003348	12	390	MYC,IL10,IL13,SASH1,XRCC1,CSF1R,CSF2,CXCR4,PIK3CG,CD44,CCR7,IL6
Disease	C1720830	Painful Bladder Syndrome	DisGeNET BeFree	0.0001679	0.003356	4	32	IL10,IL13,CXCR4,IL6
Disease	C0699949	airway disease	DisGeNET BeFree	0.0001761	0.003474	6	94	IL10,IL13,CD300LF,BATF,CXCR4,IL6
Disease	C0018843	Heat Stroke	DisGeNET Curated	0.0001767	0.003474	3	13	IL10,REL,IL6
Disease	C0742472	Central nervous system lymphoma	DisGeNET BeFree	0.0001767	0.003474	3	13	IL10,IRF4,CSF2
Disease	C0949059	Polyp of large intestine	DisGeNET Curated	0.0001785	0.003491	5	60	IL10,IL13,XRCC1,RUNX3,CD44
Disease	C0013274	Patent ductus arteriosus	DisGeNET Curated	0.0001824	0.003549	9	228	XRCC1,SIX6,NEDD9,CSF2,NFATC1,PIK3CG,TP63,CTLA4,VAV1
Disease	C0040136	Thyroid Neoplasm	DisGeNET Curated	0.0001839	0.00356	11	336	CDKN2B,RASSF2,RPIA,CSF2,CXCR4,PIK3CG,CD44,PRKCA,CCR7,IL6,TP73
Disease	C0476089	Endometrial Carcinoma	DisGeNET Curated	0.0001946	0.003745	18	792	MYC,BHLHE41,CDKN2B,TET2,IL13,CYP11A1,RUNX3,RNF43,CSF1R,CSF2,CXCR4,PIK3CG,CD44,PRKCA,CCR7,PLEK,IL6,TP73
Disease	C0699885	Carcinoma of bladder	DisGeNET Curated	0.000198	0.003792	22	1089	MYC,IL10,CUL3,CDKN2B,SYN3,XRCC1,RUNX3,STAT1,CSF2,NFATC1,CXCR4,PIK3CG,TP63,WNT16,CD44,CD47,PRKCA,CTLA4,PAX5,CCL22,IL6,TP73
Disease	C0010054	Coronary Arteriosclerosis	DisGeNET Curated	0.000199	0.003792	17	723	IL10,CDKN2B,XRCC1,ADTRP,RUNX3,S1PR3,NLN,CSF2,CXCR4,PIK3CG,CD44,SP6,CCR7,TNFAIP3,QRSL1,ATP4B,IL6
Disease	C3539878	Triple Negative Breast Neoplasms	DisGeNET BeFree	0.0002026	0.003841	15	588	MYC,BHLHE41,GRB7,XRCC1,STAT1,NEDD9,FZD7,CXCR4,PIK3CG,TP63,CD44,CD47,PRKCA,IL6,TP73
Disease	C0178468	Autoimmune thyroid disease	DisGeNET BeFree	0.0002092	0.003944	6	97	IL10,IL13,CTLA4,TNFAIP3,IL6,TP73
Disease	C0019693	HIV Infections	DisGeNET Curated	0.0002167	0.004066	18	799	MYC,IL10,IL13,BATF,BLNK,DNAJC7,SLC1A2,STAT1,PRDM1,CSF2,CXCR4,TP63,CD47,CTLA4,PAX5,CCL22,KLRB1,IL6
Disease	C0270933	Inflammatory neuropathy	DisGeNET BeFree	0.0002234	0.00412	3	14	IL10,CSF2,IL6
Disease	C0242852	Proliferative vitreoretinopathy	DisGeNET Curated	0.000225	0.00412	5	63	CSF2,PIK3CG,CD44,PRKCA,IL6
Disease	C0033838	Kimura Disease	DisGeNET BeFree	0.0002274	0.00412	2	3	IL10,IL13
Disease	C0339164	Seasonal allergic conjunctivitis	DisGeNET BeFree	0.0002274	0.00412	2	3	IL13,IL6
Disease	C2711630	Combined immunodeficiency disease	DisGeNET BeFree	0.0002274	0.00412	2	3	CXCR4,SCT
Disease	C0221287	Combined Hepatocellular Carcinoma and Cholangiocarcinoma	DisGeNET BeFree	0.0002274	0.00412	2	3	CD44,ALPK2
Disease	C1292778	Chronic myeloproliferative disorder	DisGeNET BeFree	0.0002286	0.00412	9	235	TET2,IKZF1,RUNX3,MEIS1,CSF2,CXCR4,PIK3CG,SCT,VAV1
Disease	C0333516	Tumor necrosis	DisGeNET BeFree	0.0002286	0.00412	9	235	IL10,IL13,STAT1,CSF2,CXCR4,PIK3CG,KLRB1,TNFSF15,IL6
Disease	C0002874	Aplastic Anemia	DisGeNET Curated	0.000233	0.004179	7	140	IL10,TET2,CSF2,CXCR4,CCR7,CTLA4,IL6
Disease	C1565489	Renal Insufficiency	DisGeNET Curated	0.0002434	0.004328	9	237	IL10,CUL3,AHI1,BLNK,FAH,TNFRSF13B,SCT,PRKCB,IL6
Disease	C1335302	Pancreatic Ductal Adenocarcinoma	DisGeNET BeFree	0.0002436	0.004328	16	666	MYC,BHLHE41,IL13,RUNX3,RNF43,NEDD9,NLN,CSF2,NFATC1,CXCR4,PIK3CG,TP63,CD44,CTLA4,VAV1,IL6
Disease	C0220621	pediatric acute myeloblastic leukemia	DisGeNET BeFree	0.000247	0.004366	6	100	TET2,IKZF1,RUNX3,CXCR4,CCR7,IL6
Disease	C0151650	Renal fibrosis	DisGeNET BeFree	0.0002525	0.004442	8	188	IL13,STAT1,CXCR4,PIK3CG,CD44,WNT10A,FUT8,IL6
Disease	C2607914	Allergic rhinitis (disorder)	DisGeNET Curated	0.0002653	0.004645	7	143	IL10,IL13,IRF4,CSF2,CXCR4,PIK3CG,HCLS1
Disease	C0033770	Prune Belly Syndrome	DisGeNET Curated	0.0002677	0.004666	4	36	IL10,IL13,CXCR4,IL6
Disease	C0011615	Dermatitis, Atopic	DisGeNET Curated	0.0002698	0.004679	12	411	IL10,IL13,CSF2,IGHE,CXCR4,TNFSF8,CARD11,CTLA4,CCL22,MARCO,IL6,HCLS1
Disease	C0021294	Infant, Premature	DisGeNET BeFree	0.000274	0.00473	17	743	MYC,IL10,CDKN2B,IL13,BATF,CYP11A1,IKZF1,TPGS2,RUNX3,STAT1,CSF2,CXCR4,CD44,CCR7,PAX5,STX11,IL6
Disease	C0043515	Zollinger-Ellison syndrome	DisGeNET Curated	0.0002775	0.004767	3	15	CDKN2B,SCT,IL6
Disease	C0876973	Infectious disease of lung	DisGeNET Curated	0.00029	0.004938	6	103	IL10,BLNK,CSF1R,CXCR4,TNFRSF13B,MARCO
Disease	C0005684	Malignant neoplasm of urinary bladder	DisGeNET Curated	0.0002901	0.004938	21	1042	MYC,IL10,CUL3,CDKN2B,SYN3,XRCC1,RUNX3,STAT1,CSF2,NFATC1,CXCR4,PIK3CG,TP63,WNT16,CD44,CD47,PRKCA,PAX5,CCL22,IL6,TP73
Disease	C0153676	Secondary malignant neoplasm of lung	DisGeNET BeFree	0.0002925	0.004957	16	677	MYC,IL10,SASH1,NEDD9,FZD7,CSF2,NUAK1,CXCR4,PIK3CG,TP63,CD44,CD47,PRKCA,CCR7,CTLA4,IL6
Disease	C0040558	Toxoplasmosis	DisGeNET BeFree	0.0002982	0.005029	4	37	IL10,CSF2,CXCR4,IL6
Disease	C0007115	Malignant neoplasm of thyroid	DisGeNET BeFree	0.0003097	0.0052	13	480	MYC,IL10,CDKN2B,IL13,RASSF2,XRCC1,CSF1R,CXCR4,PIK3CG,TP63,CD44,PRKCA,TP73
Disease	C0007095	Carcinoid Tumor	DisGeNET Curated	0.0003122	0.005217	8	194	MYC,FZD7,CXCR4,PIK3CG,CD44,SCT,ELK3,PAX5
Disease	C0152018	Esophageal carcinoma	DisGeNET Curated	0.0003274	0.005448	15	615	MYC,CDKN2B,RASSF2,GRB7,XRCC1,RUNX3,FZD7,CSF2,CXCR4,PIK3CG,TP63,WNT10A,QRSL1,IL6,TP73
Disease	C0002880	Autoimmune hemolytic anemia	DisGeNET Curated	0.000331	0.005457	4	38	STAT1,CD47,CTLA4,IL6
Disease	C1332225	Aggressive Non-Hodgkin Lymphoma	DisGeNET BeFree	0.000331	0.005457	4	38	MYC,IL10,IRF4,CD44
Disease	C2609129	Autoimmune pancreatitis	DisGeNET BeFree	0.0003393	0.005544	3	16	IL10,SCT,CTLA4
Disease	C0152066	Lobomycosis	DisGeNET BeFree	0.0003393	0.005544	3	16	IL10,IL13,CTLA4
Disease	C3875321	Inflammatory dermatosis	DisGeNET BeFree	0.0003407	0.005544	7	149	IL10,IL13,DDC,CXCR4,CTLA4,TNFSF15,IL6
Disease	C0026946	Mycoses	DisGeNET BeFree	0.0003501	0.005672	9	249	IL10,CASS4,IL13,STAT1,CSF2,CXCR4,CD44,ELK3,IL6
Disease	C0040021	Thromboangiitis Obliterans	DisGeNET BeFree	0.0003663	0.005908	4	39	STAT1,CD44,FOXP1,IL6
Disease	C1449563	Cardiomyopathy, Familial Idiopathic	DisGeNET Curated	0.0003736	0.005986	11	365	MYC,IL10,MYOZ2,RUNX3,CXCR4,PIK3CG,PRG2,FOXP1,ELK3,CTLA4,IL6
Disease	C0162557	Liver Failure, Acute	DisGeNET Curated	0.0003744	0.005986	6	108	IL10,SLC1A2,FAH,CXCR4,CD44,IL6
Disease	C0025149	Medulloblastoma	DisGeNET Curated	0.0003933	0.006244	14	558	MYC,CDKN2B,IL13,SLC1A2,MEIS1,CSF1R,CSF2,CXCR4,PIK3CG,PAX5,VAV1,IL6,HCLS1,TP73
Disease	C1512326	Human T-cell lymphotropic virus 1 infection	DisGeNET BeFree	0.000394	0.006244	5	71	IL10,AHI1,IRF4,PIK3CG,IL6
Disease	C0149782	Squamous cell carcinoma of lung	DisGeNET BeFree	0.0003959	0.006247	8	201	MYC,SIAH2,XRCC1,STAT1,CSF2,PIK3CG,TP63,IL6
Disease	C0027873	Neuromyelitis Optica	DisGeNET Curated	0.0004043	0.006307	4	40	IL10,SLC1A2,CSF2,IL6
Disease	C1863340	PITUITARY ADENOMA PREDISPOSITION (disorder)	DisGeNET BeFree	0.0004043	0.006307	4	40	IL10,CSF1R,CSF2,CSF2RB
Disease	C0027022	Myeloproliferative disease	DisGeNET Curated	0.0004048	0.006307	9	254	CDKN2B,TET2,REL,RUNX3,CSF2,PIK3CG,CD44,CCR7,HCLS1
Disease	C0279671	Cervical Squamous Cell Carcinoma	DisGeNET BeFree	0.000416	0.006441	7	154	MYC,RASSF2,PIK3CG,TP63,CTLA4,IL6,TP73
Disease	C0242723	Parasitemia	DisGeNET BeFree	0.0004204	0.006441	5	72	IL10,CSF2,PIK3CG,CD44,IL6
Disease	C0042029	Urinary tract infection	DisGeNET Curated	0.0004204	0.006441	5	72	IL10,CSF1R,CXCR4,SCT,IL6
Disease	C0432412	Chromosome 8, trisomy	DisGeNET BeFree	0.0004204	0.006441	5	72	MYC,IL10,TET2,CACNA1E,CCR7
Disease	C0023484	Leukemia, Plasma Cell	DisGeNET BeFree	0.0004449	0.006782	4	41	MYC,CDKN2B,CXCR4,IL6
Disease	C0262655	Recurrent urinary tract infection	DisGeNET Curated	0.0004482	0.006782	5	73	IL10,CSF1R,TP63,SCT,IL6
Disease	C1367654	Marginal Zone B-Cell Lymphoma	DisGeNET BeFree	0.0004482	0.006782	5	73	MYC,FOXP1,CARD11,PAX5,TNFAIP3
Disease	20081125:Graham	Systemic lupus erythematosus	GWAS	0.0004522	0.006787	2	4	BLK,TNFAIP3
Disease	C2853919	Lymphoblastic B-cell lymphoma	DisGeNET BeFree	0.0004522	0.006787	2	4	MYC,CSF1R
Disease	C0149925	Small cell carcinoma of lung	DisGeNET Curated	0.0004736	0.007079	15	637	MYC,CDKN2B,DDC,CSF1R,CSF2,CXCR4,PIK3CG,TP63,CD44,PRKCB,ELK3,CTLA4,PAX5,IL6,TP73
Disease	C0035235	Respiratory Syncytial Virus Infections	DisGeNET Curated	0.000477	0.007102	6	113	IL10,IL13,STAT1,CXCR4,NLRC5,IL6
Disease	C1306759	Eosinophilic disorder	DisGeNET BeFree	0.0004853	0.007196	7	158	IL10,IL13,CD300LF,CSF2,IGHE,CTLA4,IL6
Disease	C0006272	Bronchiolitis Obliterans	DisGeNET Curated	0.0004885	0.007197	4	42	IL10,IL13,CXCR4,IL6
Disease	C0007102	Malignant tumor of colon	DisGeNET Curated	0.0004893	0.007197	31	1915	MYC,IL10,CUL3,CDKN2B,IL13,SASH1,BLNK,RAPGEF1,XRCC1,RUNX3,RNF43,EDN2,STAT1,NEDD9,FZD7,RFTN1,CSF1R,CSF2,NUAK1,NFATC1,CXCR4,PIK3CG,TP63,CD44,PRKCA,PRKCB,CCR7,QRSL1,CSGALNACT1,IL6,TP73
Disease	C0014859	Esophageal Neoplasms	DisGeNET Curated	0.0005033	0.007373	14	572	MYC,CDKN2B,RASSF2,GRB7,XRCC1,RUNX3,FZD7,CXCR4,PIK3CG,TP63,WNT10A,QRSL1,IL6,TP73
Disease	C1851841	ECTRODACTYLY, ECTODERMAL DYSPLASIA, AND CLEFT LIP/PALATE SYNDROME 1	DisGeNET Curated	0.0005079	0.00741	5	75	MYC,PIK3CG,TP63,PLEK,IL6
Disease	C0085786	Hamman-Rich syndrome	DisGeNET BeFree	0.0005233	0.007582	7	160	IL13,CXCR4,PIK3CG,TP63,CCR7,CCL22,IL6
Disease	C0007621	Neoplastic Cell Transformation	DisGeNET Curated	0.0005237	0.007582	6	115	MYC,EBF1,CXCR4,TP63,TNFAIP3,IL6
Disease	C0016034	Breast Fibrocystic Disease	DisGeNET BeFree	0.0005398	0.007784	5	76	MYC,IL10,CYP11A1,XRCC1,CXCR4
Disease	C0018681	Headache	DisGeNET Curated	0.0005733	0.008235	5	77	TET2,DDC,CSF2,CXCR4,IL6
Disease	C0155880	Intrinsic asthma	DisGeNET BeFree	0.0005759	0.008236	3	19	IL10,IL13,CSF2
Disease	C0220668	Congenital contractural arachnodactyly	DisGeNET Curated	0.0005813	0.008236	8	213	TET2,XRCC1,RNF43,CXCR4,PIK3CG,CD44,IL6,TP73
Disease	C0206734	Hemangioblastoma	DisGeNET Curated	0.0005844	0.008236	4	44	IKZF1,XRCC1,CXCR4,PAX5
Disease	C0162538	Immunoglobulin A deficiency (disorder)	DisGeNET Curated	0.0005844	0.008236	4	44	IL10,AHI1,NFATC1,TNFRSF13B
Disease	C0001815	Primary Myelofibrosis	DisGeNET Curated	0.0005846	0.008236	7	163	CDKN2B,TET2,CSF1R,CSF2,CXCR4,SCT,IL6
Disease	C0033578	Prostatic Neoplasms	DisGeNET Curated	0.0005952	0.008353	20	1022	MYC,IL10,TET2,IL13,RASSF2,CYP11A1,GRB7,SIAH2,XRCC1,CREB5,MEIS1,CSF2,TXNDC5,CXCR4,PIK3CG,PRG2,TP63,CD44,FOXP1,IL6
Disease	C1956346	Coronary Artery Disease	DisGeNET Curated	0.0006026	0.008425	17	796	IL10,CDKN2B,XRCC1,ADTRP,STAT1,NLN,CSF2,CXCR4,PIK3CG,CD44,SP6,CCR7,PAX5,TNFAIP3,QRSL1,ATP4B,IL6
Disease	C0011860	Diabetes Mellitus, Non-Insulin-Dependent	DisGeNET Curated	0.0006145	0.008559	25	1427	IL10,CDKN2B,CACNA1E,IL13,AHI1,MAN1A1,KSR2,TMEM154,RAPGEF1,REL,XRCC1,BLK,NFATC1,CSHL1,CXCR4,PIK3CG,KCNJ15,CD44,SP6,PRKCB,CTLA4,TNFAIP3,PLEK,QRSL1,IL6
Disease	C0677055	CARCINOMA OF VULVA	DisGeNET BeFree	0.0006371	0.00884	4	45	IL10,CDKN2B,CD44,PAX5
Disease	C0005695	Bladder Neoplasm	DisGeNET Curated	0.00066	0.009124	21	1109	MYC,IL10,CUL3,CDKN2B,SYN3,XRCC1,RUNX3,STAT1,CSF2,NFATC1,CXCR4,PIK3CG,TP63,WNT16,CD44,CD47,PRKCA,PAX5,CCL22,IL6,TP73
Disease	C0152013	Adenocarcinoma of lung (disorder)	DisGeNET Curated	0.0006756	0.009301	19	955	MYC,IL10,BHLHE41,CDKN2B,SIAH2,XRCC1,RUNX3,BHLHE40,PRDM1,CSF2,CXCR4,PIK3CG,TP63,CD44,PRKCA,CCR7,VAV1,IL6,TP73
Disease	C0546837	Malignant neoplasm of esophagus	DisGeNET BeFree	0.0006824	0.009301	14	590	MYC,CDKN2B,RASSF2,GRB7,XRCC1,RUNX3,FZD7,CXCR4,PIK3CG,TP63,WNT10A,QRSL1,IL6,TP73
Disease	C1458155	Mammary Neoplasms	DisGeNET Curated	0.000684	0.009301	31	1953	MYC,IL10,CHAF1B,SASH1,RASSF2,GRB7,SIAH2,RUNX3,MEIS1,EDN2,STAT1,PRDM1,NEDD9,CSF1R,CSF2,CSHL1,CXCR4,PIK3CG,TP63,WNT16,CD44,PRKCA,FOXP1,ELK3,CCR7,CTLA4,QRSL1,VAV1,IL6,HCLS1,TP73
Disease	C1301034	Pancreatic intraepithelial neoplasia	DisGeNET BeFree	0.0006854	0.009301	6	121	CSF2,CXCR4,PIK3CG,CD44,SCT,IL6
Disease	C0854917	Rhabdoid Tumor of the Kidney	DisGeNET BeFree	0.0006931	0.009301	4	46	CDKN2B,FRAS1,CXCR4,PIK3CG
Disease	C0346627	Intestinal Cancer	DisGeNET BeFree	0.0006931	0.009301	4	46	MYC,CXCR4,CCR7,CSGALNACT1
Disease	C0278694	Disseminated neuroblastoma	DisGeNET BeFree	0.0006931	0.009301	4	46	IL10,DDC,CD44,IL6
Disease	C0153252	Systemic candidiasis	DisGeNET BeFree	0.0006931	0.009301	4	46	IL10,CXCR4,VAV1,IL6
Disease	C0014175	Endometriosis	DisGeNET Curated	0.0007154	0.009536	15	663	IL10,CDKN2B,IL13,RASSF2,CYP11A1,CSF1R,CSF2,PLXNC1,CXCR4,PIK3CG,CD44,CD47,CTLA4,QRSL1,IL6
Disease	C0014060	Encephalitis, St. Louis	DisGeNET BeFree	0.0007158	0.009536	6	122	IL10,IL13,STAT1,CXCR4,CTLA4,IL6
Disease	C0017185	Gastrointestinal Neoplasms	DisGeNET Curated	0.000723	0.009546	5	81	RASSF2,RUNX3,CXCR4,CD44,TP73
Disease	C1096184	West Nile viral infection	DisGeNET BeFree	0.000723	0.009546	5	81	IL10,STAT1,CSF2,CXCR4,SCT
Disease	C0026896	Myasthenia Gravis	DisGeNET Curated	0.0007243	0.009546	7	169	IL10,CXCR4,CTLA4,PAX5,TNFAIP3,CCL22,IL6
Disease	C1318543	Fibrous histiocytoma of tendon sheath	DisGeNET BeFree	0.0007494	0.00964	2	5	CSF1R,CSF2
Disease	C0008513	Chorioretinitis	DisGeNET BeFree	0.0007494	0.00964	2	5	IL10,IL6
Disease	C4021634	Abnormality of bone marrow cell morphology	DisGeNET Curated	0.0007494	0.00964	2	5	MYC,CXCR4
Disease	C0042166	Uveitis, Intermediate	DisGeNET BeFree	0.0007494	0.00964	2	5	IL10,IL6
Disease	C4019167	Speech Sound Disorders	DisGeNET BeFree	0.0007494	0.00964	2	5	NRN1,PRKCB
Disease	C0856825	Acute GVH disease	DisGeNET BeFree	0.00075	0.00964	7	170	IL10,NFATC1,CXCR4,SCT,CCR7,CTLA4,IL6
Disease	C0006145	Breast Diseases	DisGeNET Curated	0.0007525	0.00964	4	47	MYC,CYP11A1,CXCR4,TP63
Disease	C0021345	Infectious Mononucleosis	DisGeNET BeFree	0.0007525	0.00964	4	47	IL10,STAT1,CCL22,IL6
Disease	C0032584	polyps	DisGeNET Curated	0.0007743	0.009794	9	278	IL10,IL13,XRCC1,RUNX3,RNF43,NEDD9,CSF2,CXCR4,IL6
Disease	C2242987	Benign Mastocytoma	DisGeNET BeFree	0.0007804	0.009794	3	21	IL13,BLNK,CSF2
Disease	C0040411	Tongue Neoplasms	DisGeNET Curated	0.0007804	0.009794	3	21	IL13,DDC,PAX5
Disease	C0024897	Mastocytoma	DisGeNET BeFree	0.0007804	0.009794	3	21	IL13,BLNK,CSF2
Disease	C0349636	Pre B-cell acute lymphoblastic leukemia	DisGeNET BeFree	0.0007804	0.009794	3	21	BLNK,CSF2,PAX5
Disease	C3887645	Job Syndrome	DisGeNET Curated	0.0007804	0.009794	3	21	IL10,STAT1,IL6
Disease	C0017658	Glomerulonephritis	DisGeNET Curated	0.0008035	0.01004	7	172	IL10,IKZF3,IKZF1,STAT1,CXCR4,CCL22,IL6
Disease	C0221056	Adult type dermatomyositis	DisGeNET BeFree	0.0008079	0.01004	5	83	IL10,STAT1,BLK,CSF2,IL6
Disease	C0022602	Actinic keratosis	DisGeNET BeFree	0.0008079	0.01004	5	83	MYC,CDKN2B,IRF4,CSHL1,TP63
Disease	C0021390	Inflammatory Bowel Diseases	DisGeNET Curated	0.0008516	0.01049	16	747	IL10,KIF21B,IL13,IRF4,REL,NCF4,RUNX3,PRDM1,CSF2,CXCR4,TP63,CD44,CD47,CTLA4,TNFSF15,IL6
Disease	C0019340	herpes	DisGeNET BeFree	0.0008531	0.01049	5	84	STAT1,CSF2,PAX5,TNFSF15,IL6
Disease	C0014170	Endometrial Neoplasms	DisGeNET Curated	0.0008531	0.01049	5	84	MYC,CYP11A1,RNF43,CXCR4,IL6
Disease	C0042214	Vaccinia	DisGeNET BeFree	0.0008559	0.01049	8	226	IL10,IL13,STAT1,CSF2,PIK3CG,TP63,MARCO,IL6
Disease	C2931822	Nasopharyngeal carcinoma	DisGeNET Curated	0.000876	0.0107	16	749	MYC,IL10,CDKN2B,BLNK,XRCC1,STAT1,NEDD9,CSF1R,CXCR4,PIK3CG,TP63,CD44,CD47,CCR7,IL6,TP73
Disease	C0030521	Parathyroid Neoplasms	DisGeNET Curated	0.0008818	0.0107	4	49	MYC,CDKN2B,QRSL1,TP73
Disease	C1290886	Chronic inflammatory disorder	DisGeNET BeFree	0.0008818	0.0107	4	49	IL13,CD44,CCR7,IL6
Disease	C0042133	Uterine Fibroids	DisGeNET Curated	0.0008905	0.01077	10	343	TNRC6B,FNDC3A,XRCC1,RFTN1,TBATA,CSF2,PIK3CG,WNT16,CD44,PRKCB
Disease	C0003165	Anthracosis	DisGeNET Curated	0.0008979	0.01079	3	22	IL13,CXCR4,IL6
Disease	C1334968	Nodular Lymphocyte Predominant Hodgkin Lymphoma	DisGeNET BeFree	0.0008979	0.01079	3	22	REL,PAX5,TNFAIP3
Disease	C0035335	Retinoblastoma	DisGeNET Curated	0.000917	0.01095	13	539	MYC,CDKN2B,REL,XRCC1,PRDM1,NEDD9,CSF2,PIK3CG,CD44,ELK3,IL6,HCLS1,TP73
Disease	C0566602	Primary sclerosing cholangitis	DisGeNET Curated	0.0009202	0.01095	6	128	IL10,IL13,DDC,CXCR4,CTLA4,IL6
Disease	C0023343	Leprosy	DisGeNET Curated	0.0009202	0.01095	6	128	IL10,IL13,TNFSF8,CTLA4,TNFSF15,IL6
Disease	C0027708	Nephroblastoma	DisGeNET Curated	0.0009307	0.01104	10	345	TET2,STAT1,FZD7,CSF2,PIK3CG,TP63,PRKCA,QRSL1,SIX2,TP73
Disease	C2939461	Myeloid neoplasm	DisGeNET BeFree	0.000952	0.01126	4	50	TET2,CSF1R,CSF2,PIK3CG
Disease	C0025286	Meningioma	DisGeNET Curated	0.0009585	0.0113	11	409	MYC,CDKN2B,IL13,XRCC1,RUNX3,CSF2,CXCR4,PIK3CG,CD44,IL6,TP73
Disease	C0014457	Eosinophilia	DisGeNET Curated	0.0009823	0.01154	7	178	IL10,IL13,CD300LF,CSF2,IGHE,CTLA4,IL6
Disease	C3854222	Human immunodeficiency virus (HIV) II infection category B1	DisGeNET BeFree	0.0009975	0.01168	13	544	IL10,CDKN2B,GPR15,AHI1,BLNK,STAT1,CSF2,CXCR4,TP63,CTLA4,KLRB1,IL6,HCLS1
Disease	C0002893	Refractory anemias	DisGeNET Curated	0.001018	0.01186	9	289	IL10,CDKN2B,TET2,STAT1,CSF1R,CSF2,CXCR4,PIK3CG,IL6
Disease	C0029182	orbit (eye disorders)	DisGeNET BeFree	0.001026	0.01186	3	23	IL10,IL13,IL6
Disease	C0262985	Psoriasiform eczema	DisGeNET BeFree	0.001026	0.01186	3	23	IL10,CXCR4,IL6
Disease	C1262091	Lymphocytic infiltration	DisGeNET BeFree	0.001026	0.01186	4	51	CXCR4,CCR7,CTLA4,IL6
Disease	C0011644	Scleroderma	DisGeNET Curated	0.001048	0.01208	7	180	MYC,IL13,CSF2,PIK3CG,CD44,CTLA4,IL6
Disease	C0006118	Brain Neoplasms	DisGeNET Curated	0.001084	0.01245	14	619	MYC,IL10,CDKN2B,IL13,XRCC1,STAT1,CSF2,CXCR4,PIK3CG,CD44,WNT10A,PAX5,IL6,TP73
Disease	C0598935	Tumor Initiation	DisGeNET BeFree	0.001101	0.01261	8	235	MYC,XRCC1,FZD7,PIK3CG,CD44,CD47,PRKCA,SIX2
Disease	C0585362	Squamous cell carcinoma of mouth	DisGeNET BeFree	0.001104	0.01261	4	52	MYC,CXCR4,TP63,TP73
Disease	C0238378	Desquamative interstitial pneumonia	DisGeNET Curated	0.001118	0.01261	2	6	IL13,CXCR4
Disease	C0014324	Entamoebiasis	DisGeNET Curated	0.001118	0.01261	2	6	IL10,IL6
Disease	C2350873	Beryllium Disease	DisGeNET BeFree	0.001118	0.01261	2	6	CXCR4,IL6
Disease	C3805887	Generalized osteoporosis with pathologic fractures	DisGeNET Curated	0.001118	0.01261	2	6	ZBTB20,STAT1
Disease	C0023530	Leukopenia	DisGeNET Curated	0.001131	0.01272	8	236	IL10,IL13,XRCC1,STAT1,CSF2,CXCR4,CTLA4,IL6
Disease	C0041696	Unipolar Depression	DisGeNET Curated	0.001143	0.01281	11	418	IL10,ZBTB20,SLC1A2,DDC,CSF2,CSF2RB,PRKCB,ELK3,CTLA4,IL6,HCLS1
Disease	C0220724	CONSTRICTING BANDS, CONGENITAL	DisGeNET BeFree	0.001165	0.0129	3	24	IL10,CXCR4,IL6
Disease	C0334633	Malignant lymphoma - lymphoplasmacytic	DisGeNET BeFree	0.001165	0.0129	3	24	MYC,CXCR4,PAX5
Disease	C0018889	Helminthiasis	DisGeNET BeFree	0.001165	0.0129	3	24	IL10,IL13,TNFSF8
Disease	C3472614	Plasmablastic lymphoma	DisGeNET BeFree	0.001165	0.0129	3	24	MYC,IRF4,PAX5
Disease	C0520680	Sleep Apnea, Central	DisGeNET Curated	0.001186	0.01304	4	53	IL10,AHI1,STAT1,IL6
Disease	C0151718	Hypocholesterolemia	DisGeNET Curated	0.001186	0.01304	4	53	CXCR4,PIK3CG,CD44,IL6
Disease	C0338656	Impaired cognition	DisGeNET Curated	0.001188	0.01304	14	625	IL10,IL13,AHI1,NRN1,SLC1A2,CSF1R,CSF2,PIK3CG,TP63,PRKCA,FOXP1,ELK3,PAX5,IL6
Disease	C0015230	Exanthema	DisGeNET Curated	0.00121	0.01324	11	421	IL10,BLNK,FBXO11,XRCC1,STAT1,CSF1R,PIK3CG,CD44,CTLA4,CCL22,IL6
Disease	C0043144	Wheezing	DisGeNET BeFree	0.001224	0.01335	5	91	IL10,IL13,IKZF3,CTLA4,IL6
Disease	C0019158	Hepatitis	DisGeNET Curated	0.001231	0.0134	9	297	MYC,IL10,XRCC1,STAT1,CTLA4,PAX5,FUT8,KLRB1,TP73
Disease	C0024117	Chronic Obstructive Airway Disease	DisGeNET Curated	0.001235	0.0134	13	557	IL10,IL13,NCF4,STAT1,CSF2,IGHE,CXCR4,PIK3CG,CCR7,CTLA4,CCL22,MARCO,IL6
Disease	C0333307	Superficial ulcer	DisGeNET BeFree	0.001259	0.01359	6	136	TET2,NFATC1,CD44,CTLA4,TNFSF15,IL6
Disease	C1368683	Epithelioma	DisGeNET BeFree	0.00126	0.01359	9	298	MYC,CDKN2B,RUNX3,MEIS1,CSF1R,PIK3CG,TP63,CD44,IL6
Disease	C1261473	Sarcoma	DisGeNET Curated	0.001281	0.01377	14	630	MYC,IL10,CDKN2B,STAT1,CSF1R,CSF2,NFATC1,CXCR4,PIK3CG,TP63,CD44,FOXP1,PAX5,IL6
Disease	C0013080	Down Syndrome	DisGeNET Curated	0.001305	0.01394	11	425	IL10,TET2,CHAF1B,IKZF1,XRCC1,STAT1,NFATC1,TP63,PAX5,PLEK,TP73
Disease	C1290884	Inflammatory disorder	DisGeNET BeFree	0.001308	0.01394	7	187	IL10,IL13,CSF1R,CSF2,IGHE,CXCR4,IL6
Disease	C0079740	High Grade Lymphoma (neoplasm)	DisGeNET BeFree	0.001315	0.01394	3	25	MYC,IL10,NEDD9
Disease	C0278519	recurrent childhood acute lymphoblastic leukemia	DisGeNET BeFree	0.001315	0.01394	3	25	IL10,CDKN2B,CD47
Disease	C0026780	Mumps	DisGeNET BeFree	0.001315	0.01394	3	25	STAT1,CSF2,IL6
Disease	C0279702	Conventional (Clear Cell) Renal Cell Carcinoma	DisGeNET Curated	0.001337	0.01412	12	493	MYC,CDKN2B,TET2,XRCC1,BHLHE40,STAT1,CSF1R,CSF2,TXNDC5,CXCR4,PIK3CG,IL6
Disease	C2349952	Oropharyngeal Carcinoma	DisGeNET BeFree	0.001363	0.01436	4	55	IL10,PIK3CG,IL6,TP73
Disease	C0375023	Respiratory syncytial virus (RSV) infection in conditions classified elsewhere and of unspecified site	DisGeNET BeFree	0.001399	0.01469	8	244	IL10,IL13,STAT1,CXCR4,TP63,NLRC5,CCL22,IL6
Disease	C0040028	Thrombocythemia, Essential	DisGeNET Curated	0.001409	0.01472	6	139	MYC,TET2,STAT1,CSF2,CXCR4,IL6
Disease	C0041234	Chagas Disease	DisGeNET BeFree	0.001409	0.01472	6	139	IL10,STAT1,CSF2,CXCR4,PIK3CG,IL6
Disease	C0011633	Dermatomyositis	DisGeNET Curated	0.001415	0.01473	5	94	IL10,STAT1,BLK,CSF2,IL6
Disease	C0243026	Sepsis	DisGeNET Curated	0.001456	0.01512	12	498	IL10,BLNK,REL,S1PR3,CSF2,CXCR4,PIK3CG,CD44,TNFRSF13B,PRKCA,MARCO,IL6
Disease	C1708350	Hereditary Leiomyomatosis and Renal Cell Cancer	DisGeNET Curated	0.001478	0.01526	3	26	IL10,CDKN2B,PAX5
Disease	C0022603	Seborrheic keratosis	DisGeNET Curated	0.001478	0.01526	3	26	CSF2,PIK3CG,TP63
Disease	C0025290	Aseptic Meningitis	DisGeNET Curated	0.001556	0.01569	2	7	CSF2,IL6
Disease	C1304456	Congo hemorrhagic fever	DisGeNET BeFree	0.001556	0.01569	2	7	IL10,IL6
Disease	C0282667	Infant, Very Low Birth Weight	DisGeNET BeFree	0.001556	0.01569	2	7	IL10,IL6
Disease	C0339901	Acute respiratory infections	DisGeNET BeFree	0.001556	0.01569	2	7	IL10,IL6
Disease	C1867300	RETINITIS PIGMENTOSA 9	DisGeNET Curated	0.001556	0.01569	2	7	MYC,TNFSF15
Disease	C0001306	Acute alcoholic liver disease	DisGeNET BeFree	0.001556	0.01569	2	7	IL10,IL6
Disease	C0006160	Brenner Tumor	DisGeNET BeFree	0.001556	0.01569	2	7	MYC,SIX2
Disease	C1533568	fertility disorders	DisGeNET BeFree	0.001556	0.01569	2	7	IL10,IL6
Disease	C0747085	Recurrent otitis media	DisGeNET Curated	0.001558	0.01569	4	57	BLNK,TP63,TNFRSF13B,IL6
Disease	C0025007	Measles	DisGeNET Curated	0.001571	0.01579	6	142	IL10,IL13,BLNK,STAT1,CSF2,IL6
Disease	C0598798	Lymphoid neoplasm	DisGeNET BeFree	0.001652	0.0165	3	27	MYC,TET2,CD44
Disease	C1260954	Morphologically altered structure	DisGeNET BeFree	0.001652	0.0165	3	27	NEDD9,CXCR4,PIK3CG
Disease	C0242966	Systemic Inflammatory Response Syndrome	DisGeNET BeFree	0.001662	0.01656	4	58	IL10,PIK3CG,TNFAIP3,IL6
Disease	C0034069	Pulmonary Fibrosis	DisGeNET Curated	0.001735	0.01725	10	375	IL10,IL13,CSF2,CXCR4,PIK3CG,CD44,CCR7,CTLA4,CCL22,IL6
Disease	C0032927	Precancerous Conditions	DisGeNET Curated	0.001749	0.01733	11	441	MYC,IL10,TET2,RUNX3,STAT1,CSHL1,PIK3CG,CD44,QRSL1,IL6,TP73
Disease	C1290375	Mesothelioma (malignant, clinical disorder) (disorder)	DisGeNET BeFree	0.001758	0.01736	8	253	CDKN2B,IL13,XRCC1,CSF2,CXCR4,PIK3CG,IL6,HCLS1
Disease	C0032463	Polycythemia Vera	DisGeNET Curated	0.001762	0.01736	7	197	MYC,TET2,STAT1,CSF2,CD47,CCR7,IL6
Disease	C0029456	Osteoporosis	DisGeNET Curated	0.00177	0.01736	10	376	ZBTB20,CYP11A1,RUNX3,BHLHE40,STAT1,CSF1R,WNT16,CD44,PLEK,IL6
Disease	C0035243	Respiratory Tract Infections	DisGeNET Curated	0.001771	0.01736	4	59	IL10,IL13,STAT1,IL6
Disease	C0740457	Malignant neoplasm of kidney	DisGeNET BeFree	0.001805	0.01765	10	377	MYC,IL10,XRCC1,CSF2,CXCR4,PIK3CG,CD44,PRKCA,IL6,TP73
Disease	C1279945	Acute interstitial pneumonia	DisGeNET BeFree	0.001838	0.01779	3	28	IL10,SCT,CTLA4
Disease	C1136084	Plasma cell dyscrasia	DisGeNET BeFree	0.001838	0.01779	3	28	CDKN2B,IL6,TP73
Disease	C3146257	Stage II Colon Cancer AJCC v7	DisGeNET BeFree	0.001838	0.01779	3	28	PIK3CG,CD44,IL6
Disease	C2118460	Acute colitis	DisGeNET BeFree	0.001838	0.01779	3	28	IL10,TNFSF8,IL6
Disease	C0700095	Central neuroblastoma	DisGeNET BeFree	0.001879	0.0181	26	1631	MYC,CDKN2B,RAPGEF1,REL,EBF1,RUNX3,DDC,MEIS1,STAT1,BLK,NEDD9,NLN,CSF2,CXCR4,PIK3CG,TP63,CD44,CD47,SCT,PRKCA,FOXP1,QRSL1,VAV1,IL6,HCLS1,TP73
Disease	C1842937	AURAL ATRESIA, CONGENITAL	DisGeNET BeFree	0.001884	0.0181	4	60	SLC1A2,CSF2,ELK3,IL6
Disease	C0018213	Graves Disease	DisGeNET Curated	0.001886	0.0181	9	316	MYC,IL10,IL13,BLNK,CXCR4,PIK3CG,CTLA4,TNFAIP3,IL6
Disease	C0033036	Atrial Premature Complexes	DisGeNET Curated	0.001944	0.01862	5	101	MYC,IL10,CSF2,CD44,CCR7
Disease	C0024899	Mastocytosis	DisGeNET Curated	0.002003	0.01872	4	61	TET2,IL13,IGHE,IL6
Disease	C0010701	Phyllodes Tumor	DisGeNET Curated	0.002003	0.01872	4	61	MYC,CXCR4,PIK3CG,TP63
Disease	C0278678	Metastatic Renal Cell Cancer	DisGeNET BeFree	0.002003	0.01872	4	61	IL13,XRCC1,CSF2,PIK3CG
Disease	C0334299	Carcinoid tumor no ICD-O subtype	DisGeNET BeFree	0.00203	0.01872	5	102	MYC,PIK3CG,CD44,ELK3,PAX5
Disease	C0278479	Stage II Colon Cancer	DisGeNET BeFree	0.002037	0.01872	3	29	PIK3CG,CD44,IL6
Disease	C0041228	African Trypanosomiasis	DisGeNET BeFree	0.002037	0.01872	3	29	IL10,CDKN2B,IL6
Disease	C0162539	IgG Deficiency	DisGeNET Curated	0.002037	0.01872	3	29	IL10,CXCR4,TNFRSF13B
Disease	C0036690	Septicemia	DisGeNET Curated	0.002049	0.01872	11	450	IL10,BLNK,REL,S1PR3,CSF2,CXCR4,PIK3CG,TNFRSF13B,PRKCA,MARCO,IL6
Disease	C0699744	Infection of ear	DisGeNET BeFree	0.002062	0.01872	2	8	IL10,IL6
Disease	C0271429	Acute otitis media	DisGeNET BeFree	0.002062	0.01872	2	8	IL10,IL6
Disease	C1960443	Vasculitic neuropathy	DisGeNET BeFree	0.002062	0.01872	2	8	CSF2,IL6
Disease	C0342953	Organ dysfunction syndrome	DisGeNET BeFree	0.002062	0.01872	2	8	IL10,IL6
Disease	C1959583	Myocardial Failure	DisGeNET BeFree	0.002062	0.01872	2	8	CCR7,IL6
Disease	C0334246	Squamous cell carcinoma, metastatic	DisGeNET BeFree	0.002062	0.01872	2	8	CXCR4,CCR7
Disease	C2939186	Disturbance in mood	DisGeNET Curated	0.002062	0.01872	2	8	IL10,IL6
Disease	C0020523	Immediate hypersensitivity	DisGeNET Curated	0.002062	0.01872	2	8	IL10,IL13
Disease	C0005689	Bladder Exstrophy	DisGeNET Curated	0.002062	0.01872	2	8	IL13,TP63
Disease	C1333295	Germinal Center B-Cell-Like Diffuse Large B-Cell Lymphoma	DisGeNET BeFree	0.002062	0.01872	2	8	MYC,CXCR4
Disease	C0333355	Inflammatory disease of mucous membrane	DisGeNET Curated	0.002062	0.01872	2	8	IL10,CSF2
Disease	C0848771	neurological disability	DisGeNET BeFree	0.002062	0.01872	2	8	IL10,IL6
Disease	C0854706	Neonatal infection	DisGeNET BeFree	0.002062	0.01872	2	8	CSF2,IL6
Disease	C1140680	Malignant neoplasm of ovary	DisGeNET Curated	0.002109	0.0191	29	1911	MYC,IL10,CUL3,CDKN2B,IL13,GRB7,RAPGEF1,XRCC1,RUNX3,DDC,STAT1,NEDD9,CSF1R,CSF2,NFATC1,CXCR4,PIK3CG,TP63,CD44,CD47,PRKCA,FOXP1,CCR7,CTLA4,CCL22,TNFSF15,QRSL1,IL6,TP73
Disease	C0023524	Leukoencephalopathy, Progressive Multifocal	DisGeNET BeFree	0.002119	0.01914	5	103	BLNK,STAT1,CSF2,NFATC1,PAX5
Disease	C0598894	Monocytic leukemia	DisGeNET BeFree	0.002127	0.01917	4	62	NEDD9,CSF1R,CSF2,IL6
Disease	C0036202	Sarcoidosis	DisGeNET Curated	0.002208	0.01982	7	205	STAT1,CSF2,CXCR4,TNFRSF13B,CCR7,CCL22,IL6
Disease	C1262477	Weight decreased	DisGeNET Curated	0.002211	0.01982	5	104	IL10,TET2,IKZF1,FOXP1,CTLA4
Disease	C0278701	Gastric Adenocarcinoma	DisGeNET BeFree	0.002233	0.01998	9	324	MYC,IL10,STAT1,TXNDC5,CD44,CCR7,TNFSF15,IL6,TP73
Disease	C2020284	Stickler syndrome, type 1	DisGeNET Curated	0.002249	0.02007	3	30	IL10,CXCR4,IL6
Disease	C0079748	Precursor cell lymphoblastic lymphoma	DisGeNET BeFree	0.002256	0.02008	4	63	MYC,CDKN2B,CD47,VAV1
Disease	C0280313	Squamous cell carcinoma of oropharynx	DisGeNET Curated	0.00239	0.02112	4	64	IL10,XRCC1,CD44,TP73
Disease	C0079745	Lymphoma, Large-Cell, Follicular	DisGeNET BeFree	0.00239	0.02112	4	64	MYC,IL10,NCF4,CXCR4
Disease	C0154830	Proliferative diabetic retinopathy	DisGeNET BeFree	0.00239	0.02112	4	64	IL10,IL13,TNFSF15,IL6
Disease	C0010823	Cytomegalovirus Infections	DisGeNET Curated	0.002401	0.02113	8	266	IL10,STAT1,CSF2,SCT,CCR7,CTLA4,KLRB1,IL6
Disease	C1519689	Tumor Promotion	DisGeNET BeFree	0.002402	0.02113	5	106	STAT1,PIK3CG,CD44,PRKCA,IL6
Disease	C1512409	Hepatocarcinogenesis	DisGeNET BeFree	0.002443	0.02144	12	530	MYC,CDKN2B,RUNX3,FZD7,RPIA,PIK3CG,TP63,PRKCA,PAX5,FUT8,IL6,TP73
Disease	C0017150	Gastrinoma	DisGeNET Curated	0.002474	0.02156	3	31	CDKN2B,CD44,SCT
Disease	C2981142	Refractory anemia, without ringed sideroblasts, without excess blasts	DisGeNET BeFree	0.002474	0.02156	3	31	CDKN2B,TET2,CSF1R
Disease	C0038522	Subacute Sclerosing Panencephalitis	DisGeNET BeFree	0.002474	0.02156	3	31	IL10,BLNK,CSF2
Disease	C0007129	Merkel cell carcinoma	DisGeNET Curated	0.002503	0.0217	5	107	MYC,PIK3CG,TP63,PAX5,TP73
Disease	C0268621	Hepatic methionine adenosyltransferase deficiency	DisGeNET Curated	0.002503	0.0217	5	107	FAH,CXCR4,PIK3CG,CD44,IL6
Disease	C0007114	Malignant neoplasm of skin	DisGeNET Curated	0.002514	0.02173	8	268	IL10,SASH1,IRF4,XRCC1,TP63,CD44,PRKCA,CTLA4
Disease	C0004943	Behcet Syndrome	DisGeNET Curated	0.002527	0.02173	7	210	IL10,REL,CXCR4,CCR7,CTLA4,TNFAIP3,IL6
Disease	C1378511	Undifferentiated leukemia	DisGeNET BeFree	0.002529	0.02173	4	65	MEIS1,CSF1R,IGHE,CCR7
Disease	C0751356	Idiopathic Inflammatory Myopathies	DisGeNET BeFree	0.002529	0.02173	4	65	MYOZ2,BLK,CXCR4,TNFAIP3
Disease	C0023443	Hairy Cell Leukemia	DisGeNET Curated	0.002606	0.02213	5	108	IL10,CDKN2B,PIK3CG,CD44,IL6
Disease	C2004493	Leukemia, B-Cell	DisGeNET BeFree	0.002606	0.02213	5	108	MYC,IRF4,PIK3CG,PAX5,IL6
Disease	C1847835	VITILIGO-ASSOCIATED MULTIPLE AUTOIMMUNE DISEASE SUSCEPTIBILITY 1 (finding)	DisGeNET Curated	0.002607	0.02213	6	157	IL10,XRCC1,CSF2,TXNDC5,CTLA4,IL6
Disease	C1320638	Bone marrow myeloid dysplasia	DisGeNET BeFree	0.002636	0.02213	2	9	CSF1R,CCR7
Disease	C0043407	Yersinia infections	DisGeNET BeFree	0.002636	0.02213	2	9	IL10,IL6
Disease	C2267231	Chronic idiopathic neutropenia	DisGeNET BeFree	0.002636	0.02213	2	9	IL10,TET2
Disease	C0027583	Nematode infections	DisGeNET BeFree	0.002636	0.02213	2	9	IL10,IL13
Disease	20090206:Nair	Psoriasis	GWAS	0.002636	0.02213	2	9	IL13,TNFAIP3
Disease	C0026205	Miosis disorder	DisGeNET Curated	0.002636	0.02213	2	9	DDC,SIX6
Disease	C3874381	Childhood nephrotic syndrome	DisGeNET BeFree	0.002636	0.02213	2	9	IL13,IGHE
Disease	C0017636	Glioblastoma	DisGeNET Curated	0.002667	0.02234	28	1851	MYC,IL10,CUL3,CDKN2B,IL13,AHI1,XRCC1,RUNX3,BHLHE40,STAT1,NEDD9,CSF1R,CSF2,CSHL1,PIK3C3,CXCR4,PIK3CG,CD44,CD47,PRKCA,FOXP1,CTLA4,PAX5,TNFAIP3,PLEK,CCL22,IL6,TP73
Disease	C0220650	Metastatic malignant neoplasm to brain	DisGeNET BeFree	0.002691	0.02236	6	158	RASSF2,CSF2,CXCR4,PIK3CG,CD44,PRKCA
Disease	C0014869	Peptic Esophagitis	DisGeNET Curated	0.002713	0.02236	3	32	IL10,XRCC1,IL6
Disease	C0677659	Gastro-esophageal reflux disease with esophagitis	DisGeNET BeFree	0.002713	0.02236	3	32	IL10,XRCC1,IL6
Disease	C0001849	AIDS Dementia Complex	DisGeNET BeFree	0.002713	0.02236	3	32	CSF2,CXCR4,IL6
Disease	C0034050	Pulmonary Alveolar Proteinosis	DisGeNET Curated	0.002713	0.02236	3	32	IL10,CSF2,CSF2RB
Disease	C0020097	HTLV-I Infections	DisGeNET BeFree	0.002713	0.02236	3	32	IL10,IRF4,IL6
Disease	C0002894	Refractory anaemia with excess blasts	DisGeNET Curated	0.002713	0.02236	3	32	CDKN2B,TET2,CCR7
Disease	C0008312	Primary biliary cirrhosis	DisGeNET Curated	0.002754	0.02265	8	272	IL10,IL13,IKZF3,CXCR4,CCR7,CTLA4,TNFSF15,IL6
Disease	C0009375	Colonic Neoplasms	DisGeNET Curated	0.002803	0.02298	12	539	MYC,IL10,SASH1,RUNX3,MEIS1,STAT1,CSF2,PIK3CG,CD44,PRKCB,FOXP1,IL6
Disease	C0235031	Neurologic Symptoms	DisGeNET BeFree	0.002822	0.02298	5	110	IL10,AHI1,CSF2,PIK3CG,IL6
Disease	C0017563	Gingival Diseases	DisGeNET Curated	0.002822	0.02298	5	110	IL10,STAT1,CXCR4,CTLA4,IL6
Disease	C0026269	Mitral Valve Stenosis	DisGeNET Curated	0.002825	0.02298	4	67	IL10,SYN3,CSF2,TP73
Disease	C0035455	Rhinitis	DisGeNET Curated	0.002825	0.02298	4	67	IL13,CSF2,IGHE,HCLS1
Disease	C0024530	Malaria	DisGeNET Curated	0.002866	0.02326	11	470	MYC,IL10,IL13,BLNK,DDC,CXCR4,TP63,CCR7,CTLA4,CCL22,IL6
Disease	C0031090	Periodontal Diseases	DisGeNET Curated	0.002934	0.02371	5	111	IL10,STAT1,CXCR4,CTLA4,IL6
Disease	C3887524	Skin Erosion	DisGeNET Curated	0.002934	0.02371	5	111	TET2,NFATC1,CD44,TNFSF15,IL6
Disease	C0001175	Acquired Immunodeficiency Syndrome	DisGeNET Curated	0.002954	0.02379	6	161	MYC,IL10,BLNK,CSF2,CXCR4,IL6
Disease	C0235782	Gallbladder Carcinoma	DisGeNET BeFree	0.002956	0.02379	7	216	MYC,XRCC1,CXCR4,PIK3CG,CD44,CCR7,TP73
Disease	C0085435	Arthritis, Reactive	DisGeNET BeFree	0.002965	0.0238	3	33	IL10,BLNK,MARCO
Disease	C0221013	Mastocytosis, Systemic	DisGeNET Curated	0.002982	0.02383	4	68	TET2,IL13,IGHE,CD47
Disease	C0018621	Hay fever	DisGeNET Curated	0.002982	0.02383	4	68	IL10,IL13,CSF2RB,IL6
Disease	C0027819	Neuroblastoma	DisGeNET Curated	0.003049	0.02432	26	1689	MYC,CDKN2B,RAPGEF1,REL,EBF1,RUNX3,DDC,MEIS1,STAT1,BLK,NEDD9,NLN,CSF2,CXCR4,PIK3CG,TP63,CD44,CD47,SCT,PRKCA,FOXP1,QRSL1,VAV1,IL6,HCLS1,TP73
Disease	C0162429	Malnutrition	DisGeNET Curated	0.003111	0.02476	7	218	IL10,STAT1,CXCR4,TP63,NLRC5,CCR7,IL6
Disease	C0080032	Pleural Effusion, Malignant	DisGeNET BeFree	0.003144	0.02489	4	69	MYC,CSF2,TP63,IL6
Disease	C0015672	Fatigue	DisGeNET Curated	0.003146	0.02489	8	278	IL10,TET2,BLNK,IKZF1,VAC14,FOXP1,CTLA4,IL6
Disease	C0032285	Pneumonia	DisGeNET Curated	0.003156	0.02489	11	476	IL10,IL13,BLNK,CSF2,PLXNC1,CXCR4,PIK3CG,CD44,TNFRSF13B,CARD11,IL6
Disease	C0007103	Malignant neoplasm of endometrium	DisGeNET BeFree	0.003204	0.02489	12	548	BHLHE41,TET2,IL13,CYP11A1,CSF1R,CSF2,CXCR4,PIK3CG,CD44,PRKCA,IL6,TP73
Disease	C0002793	Anaplasia	DisGeNET Curated	0.003215	0.02489	8	279	MYC,TET2,DDC,TP63,CD44,PAX5,QRSL1,ALPK2
Disease	C0019163	Hepatitis B	DisGeNET Curated	0.00322	0.02489	15	773	MYC,IL10,CDKN2B,TET2,IL13,BLNK,XRCC1,STAT1,SIX6,FZD7,CSF2,CXCR4,CTLA4,KLRB1,IL6
Disease	C0030469	Paranasal Sinus Diseases	DisGeNET Curated	0.003231	0.02489	3	34	BLNK,NCF4,CTLA4
Disease	C0278688	Stage IV Ovarian Carcinoma	DisGeNET BeFree	0.003231	0.02489	3	34	CSF1R,CSF2,CXCR4
Disease	C1883486	Uterine Corpus Cancer	DisGeNET BeFree	0.003252	0.02489	12	549	BHLHE41,TET2,IL13,CYP11A1,CSF1R,CSF2,CXCR4,PIK3CG,CD44,PRKCA,IL6,TP73
Disease	C0023440	Acute Erythroblastic Leukemia	DisGeNET Curated	0.003272	0.02489	7	220	CSF1R,CSF2,PIK3CG,CD44,PAX5,FUT8,IL6
Disease	C0522274	Humoral immune defect	DisGeNET BeFree	0.003277	0.02489	2	10	IL10,BLNK
Disease	C0043124	West Nile Fever	DisGeNET Curated	0.003277	0.02489	2	10	STAT1,CXCR4
Disease	C0694571	extranodal lymphoma	DisGeNET BeFree	0.003277	0.02489	2	10	MYC,REL
Disease	C0279584	B-cell childhood acute lymphoblastic leukemia	DisGeNET BeFree	0.003277	0.02489	2	10	IKZF1,PAX5
Disease	C3873491	Invasive meningococcal disease	DisGeNET BeFree	0.003277	0.02489	2	10	CSF2,IL6
Disease	C0029877	Ear Inflammation	DisGeNET BeFree	0.003277	0.02489	2	10	IL10,IL6
Disease	C0877564	Lymphohistiocytosis	DisGeNET BeFree	0.003277	0.02489	2	10	CSF2,STX11
Disease	C0023529	Leukomalacia, Periventricular	DisGeNET Curated	0.003277	0.02489	2	10	SLC1A2,IL6
Disease	C2976853	Immune reconstitution inflammatory syndrome [IRIS]	DisGeNET BeFree	0.003277	0.02489	2	10	IL10,IL6
Disease	C0279593	B-cell adult acute lymphoblastic leukemia	DisGeNET BeFree	0.003277	0.02489	2	10	IKZF1,PIK3CG
Disease	C1707291	NUT Midline Carcinoma	DisGeNET Curated	0.003277	0.02489	2	10	MYC,TP63
Disease	C0334619	HODGKIN'S AND NON-HODGKIN'S LYMPHOMA	DisGeNET BeFree	0.003277	0.02489	2	10	CD44,IL6
Disease	C0021368	Inflammation	DisGeNET Curated	0.003292	0.02496	5	114	IL10,IL13,CSF2,TNFSF15,IL6
Disease	C0281361	Adenocarcinoma of pancreas	DisGeNET Curated	0.003329	0.02519	9	344	CDKN2B,XRCC1,RNF43,CSF2,CXCR4,PIK3CG,CD44,CCR7,IL6
Disease	C0019562	Von Hippel-Lindau Syndrome	DisGeNET Curated	0.003418	0.0258	5	115	MYC,XRCC1,CXCR4,PIK3CG,SIX2
Disease	C0030920	Peptic Ulcer	DisGeNET Curated	0.003486	0.02619	4	71	IL10,CDKN2B,RUNX3,SCT
Disease	C1265996	Large cell neuroendocrine carcinoma	DisGeNET BeFree	0.003512	0.02619	3	35	TP63,ELK3,PAX5
Disease	C0005956	Bone Marrow Diseases	DisGeNET Curated	0.003512	0.02619	3	35	MYC,CSF2,CXCR4
Disease	C1333782	Gastric Mucosa-Associated Lymphoid Tissue Lymphoma	DisGeNET BeFree	0.003512	0.02619	3	35	CXCR4,FOXP1,CTLA4
Disease	C1292780	Therapy-related myelodysplastic syndrome	DisGeNET BeFree	0.003512	0.02619	3	35	CDKN2B,TET2,CSF2
Disease	C0393819	Polyradiculoneuropathy, Chronic Inflammatory Demyelinating	DisGeNET BeFree	0.003512	0.02619	3	35	CSF2,CTLA4,IL6
Disease	C0032000	Pituitary Adenoma	DisGeNET Curated	0.00358	0.02665	8	284	MYC,CDKN2B,CYP11A1,CXCR4,PIK3CG,CD44,PRKCA,IL6
Disease	C0302592	Cervix carcinoma	DisGeNET BeFree	0.003628	0.02695	18	1023	MYC,IL10,CDKN2B,TET2,IL13,RASSF2,XRCC1,STAT1,NEDD9,TXNDC5,CXCR4,PIK3CG,TP63,CD44,CD47,CTLA4,IL6,TP73
Disease	C1800706	Idiopathic Pulmonary Fibrosis	DisGeNET Curated	0.00366	0.02707	9	349	IL10,IL13,CXCR4,PIK3CG,TP63,CD47,CCR7,CCL22,IL6
Disease	C0595936	Aqueous Humor Disorders	DisGeNET BeFree	0.003667	0.02707	4	72	IL10,IL13,CXCR4,IL6
Disease	C0280141	Acute Undifferentiated Leukemia	DisGeNET BeFree	0.003667	0.02707	4	72	MEIS1,CSF1R,IGHE,CCR7
Disease	C1861305	TARSAL-CARPAL COALITION SYNDROME	DisGeNET Curated	0.003751	0.02764	6	169	CDKN2B,XRCC1,CSF2,CD44,PAX5,IL6
Disease	C0079746	Immunoblastic Large-Cell Lymphoma	DisGeNET BeFree	0.003807	0.02794	3	36	MYC,IRF4,PAX5
Disease	C0162834	Hyperpigmentation	DisGeNET Curated	0.003807	0.02794	3	36	CYP11A1,TP63,TNFSF15
Disease	C1264606	Persistent infection	DisGeNET BeFree	0.003853	0.02817	4	73	IL10,IL13,BLNK,IL6
Disease	C0023474	Leukemia, Myeloid, Chronic-Phase	DisGeNET BeFree	0.003853	0.02817	4	73	MYC,IKZF1,CCR7,TP73
Disease	C1762616	Meningioma, benign, no ICD-O subtype	DisGeNET BeFree	0.003886	0.02835	7	227	MYC,CDKN2B,XRCC1,RUNX3,CXCR4,IL6,TP73
Disease	C0686619	Secondary malignant neoplasm of lymph node	DisGeNET BeFree	0.003944	0.02854	21	1283	MYC,IL10,CASS4,CUL3,GRB7,SIAH2,RUNX3,NEDD9,KCNA5,NUAK1,CXCR4,PIK3CG,TP63,CD44,CD47,PRKCA,FOXP1,CCR7,CCL22,IL6,TP73
Disease	C0039483	Giant Cell Arteritis	DisGeNET Curated	0.003956	0.02854	5	119	IL10,XRCC1,CXCR4,TNFAIP3,IL6
Disease	C0595989	Carcinoma of larynx	DisGeNET Curated	0.003973	0.02854	6	171	XRCC1,RUNX3,CSF2,PIK3CG,CD44,HCLS1
Disease	C1318550	Refractory anemia with excess blasts I	DisGeNET BeFree	0.003982	0.02854	2	11	TET2,XRCC1
Disease	C0278879	childhood small noncleaved cell lymphoma	DisGeNET BeFree	0.003982	0.02854	2	11	MYC,IL10
Disease	C1568868	Oral Mucositis	DisGeNET BeFree	0.003982	0.02854	2	11	XRCC1,DMRTA1
Disease	C0029417	Osteoblastoma	DisGeNET BeFree	0.003982	0.02854	2	11	TP63,IL6
Disease	C3276706	Small Fiber Neuropathy	DisGeNET BeFree	0.003982	0.02854	2	11	IL10,IL6
Disease	C0391861	Plasma cell inflammation	DisGeNET BeFree	0.003982	0.02854	2	11	IL10,IL6
Disease	C0023891	Liver Cirrhosis, Alcoholic	DisGeNET Curated	0.004046	0.02895	4	74	IL10,XRCC1,SLC1A2,IL6
Disease	C0024312	Lymphopenia	DisGeNET Curated	0.004099	0.02921	5	120	IL10,STAT1,CXCR4,TNFRSF13B,CCL22
Disease	C0027809	Neurilemmoma	DisGeNET Curated	0.004099	0.02921	5	120	PIK3CG,CD44,SCT,HCLS1,TP73
Disease	C1864156	Conjunctivitis, recurrent	DisGeNET Curated	0.004116	0.02927	3	37	BLNK,TP63,TNFRSF13B
Disease	C0398686	Primary immune deficiency disorder	DisGeNET BeFree	0.004246	0.03008	4	75	STAT1,CXCR4,CARD11,STX11
Disease	C1850900	Familial primary gastric lymphoma	DisGeNET Curated	0.004246	0.03008	4	75	MYC,CXCR4,FOXP1,UBE2E3
Disease	C0346429	Multiple malignancy	DisGeNET BeFree	0.004324	0.03057	6	174	MYC,BHLHE41,NEDD9,CXCR4,CD44,NLRC5
Disease	C0494165	Secondary malignant neoplasm of liver	DisGeNET BeFree	0.004367	0.03082	11	497	MYC,IL13,SASH1,CSF2,CXCR4,PIK3CG,TP63,CD44,ELK3,CCR7,IL6
Disease	C0264408	Childhood asthma	DisGeNET BeFree	0.004397	0.03088	5	122	IL10,IL13,CYP11A1,IGHE,IL6
Disease	C0023462	Acute Megakaryocytic Leukemias	DisGeNET Curated	0.004397	0.03088	5	122	CSF1R,CSF2,CXCR4,CCR7,IL6
Disease	C1135161	Stage 4S neuroblastoma	DisGeNET BeFree	0.004441	0.03088	3	38	IL10,DDC,IL6
Disease	C0029134	Optic Neuritis	DisGeNET Curated	0.004441	0.03088	3	38	IL10,CSF2,IL6
Disease	C0024291	Lymphohistiocytosis, Hemophagocytic	DisGeNET Curated	0.004441	0.03088	3	38	IL10,CD47,STX11
Disease	C0152268	Hodgkin's disease, nodular sclerosis (clinical)	DisGeNET BeFree	0.004441	0.03088	3	38	IL13,REL,CCL22
Disease	C3536893	Ewing Sarcoma/Peripheral Primitive Neuroectodermal Tumor	DisGeNET BeFree	0.004451	0.03088	4	76	MYC,PIK3CG,TP63,IL6
Disease	C0162810	Cicatrix, Hypertrophic	DisGeNET BeFree	0.004451	0.03088	4	76	IL10,CXCR4,TP63,IL6
Disease	C0340288	Stable angina	DisGeNET Curated	0.004451	0.03088	4	76	XRCC1,STAT1,CXCR4,IL6
Disease	C0917798	Cerebral Ischemia	DisGeNET Curated	0.004479	0.03101	7	233	IL10,NRN1,SLC1A2,CSF2,PIK3CG,CTLA4,IL6
Disease	C1290398	Cerebral arterial aneurysm	DisGeNET Curated	0.004664	0.03217	4	77	IL10,STAT1,TNFRSF13B,IL6
Disease	C0149516	Chronic sinusitis	DisGeNET Curated	0.004664	0.03217	4	77	IL13,CYP11A1,BLNK,IL6
Disease	C0019189	Hepatitis, Chronic	DisGeNET Curated	0.004697	0.03234	6	177	MYC,IL10,CDKN2B,RUNX3,STAT1,IL6
Disease	C2828150	Human Papillomavirus Positive Oropharyngeal Squamous Cell Carcinoma	DisGeNET BeFree	0.004751	0.03249	2	12	STAT1,PIK3CG
Disease	C0349530	Early gastric cancer	DisGeNET BeFree	0.00478	0.03249	3	39	MYC,CD44,IL6
Disease	C1136085	Monoclonal Gammapathies	DisGeNET BeFree	0.00478	0.03249	3	39	MYC,CXCR4,TNFRSF13B
Disease	C0278498	Malignant neoplasm of stomach stage IV	DisGeNET BeFree	0.00478	0.03249	3	39	XRCC1,RUNX3,CXCR4
Disease	C0278838	Prostate cancer recurrent	DisGeNET BeFree	0.00478	0.03249	3	39	CSF2,PIK3CG,IL6
Disease	C0009763	Conjunctivitis	DisGeNET Curated	0.00478	0.03249	3	39	BLNK,TP63,TNFRSF13B
Disease	C0013575	Ectodermal Dysplasia	DisGeNET Curated	0.00478	0.03249	3	39	FNDC3A,TP63,WNT10A
Disease	C1319315	Adenocarcinoma of large intestine	DisGeNET BeFree	0.004827	0.03274	6	178	MYC,IKZF1,DDC,PIK3CG,TP63,CD44
Disease	C0085655	Polymyositis	DisGeNET Curated	0.004883	0.03307	4	78	BLK,CXCR4,TNFAIP3,IL6
Disease	C0040034	Thrombocytopenia	DisGeNET Curated	0.004969	0.03358	8	300	CDKN2B,TET2,XRCC1,STAT1,CSF2,CD44,PLEK,IL6
Disease	C3536714	Renal dysplasia	DisGeNET Curated	0.005135	0.03452	3	40	TP63,QRSL1,SIX2
Disease	C0162565	Acute intermittent porphyria	DisGeNET Curated	0.005135	0.03452	3	40	IL10,SCT,CTLA4
Disease	C1258104	Diffuse Scleroderma	DisGeNET Curated	0.005135	0.03452	3	40	IL10,IL13,IL6
Disease	C0153381	Malignant neoplasm of mouth	DisGeNET BeFree	0.005165	0.03466	10	437	MYC,IL10,IL13,XRCC1,STAT1,CXCR4,PIK3CG,CD44,IL6,TP73
Disease	C1658953	tumor vasculature	DisGeNET BeFree	0.00521	0.03483	5	127	PRDM1,CXCR4,PIK3CG,TNFSF15,IL6
Disease	C3887486	Interstitial lung fibrosis	DisGeNET BeFree	0.00521	0.03483	5	127	IL10,MYOZ2,NFATC1,CXCR4,CD44
Disease	C0006287	Bronchopulmonary Dysplasia	DisGeNET Curated	0.005231	0.03491	6	181	IL10,NRN1,SLC1A2,CXCR4,CD44,IL6
Disease	C0002871	Anemia	DisGeNET Curated	0.005247	0.03495	10	438	IL10,TET2,AHI1,ZBTB20,STAT1,CSF2,FOXP1,CCR7,CTLA4,IL6
Disease	C0221505	Lesion of brain	DisGeNET BeFree	0.005342	0.03552	4	80	IL10,CSF2,CD44,IL6
Disease	C1861453	Pseudohyperkalemia Cardiff	DisGeNET Curated	0.005384	0.03573	5	128	IL10,STAT1,CTLA4,CCL22,IL6
Disease	C0220641	Lip and Oral Cavity Carcinoma	DisGeNET BeFree	0.005414	0.03587	10	440	MYC,IL10,IL13,XRCC1,STAT1,CXCR4,PIK3CG,CD44,IL6,TP73
Disease	C0242621	Isochromosomes	DisGeNET BeFree	0.005505	0.03627	3	41	MYC,TET2,PAX5
Disease	C0282607	Vascular Neoplasms	DisGeNET Curated	0.005505	0.03627	3	41	MYC,CXCR4,PRKCA
Disease	C0750952	Biliary Tract Cancer	DisGeNET BeFree	0.005562	0.03627	5	129	CDKN2B,XRCC1,RUNX3,PIK3CG,IL6
Disease	C0342288	Insulin-dependent diabetes mellitus secretory diarrhea syndrome	DisGeNET Curated	0.005582	0.03627	2	13	IL10,CTLA4
Disease	C1336753	Thyroid Lymphoma	DisGeNET BeFree	0.005582	0.03627	2	13	MYC,PAX5
Disease	C0206644	Histiocytoma, Benign Fibrous	DisGeNET Curated	0.005582	0.03627	2	13	PRKCA,PRKCB
Disease	C0809983	Schizophrenia and related disorders	DisGeNET Curated	0.005582	0.03627	2	13	SYN3,FUT8
Disease	C0729531	Viral respiratory infection	DisGeNET BeFree	0.005582	0.03627	2	13	IL10,KLRB1
Disease	C0008029	Cherubism	DisGeNET Curated	0.005582	0.03627	2	13	NFATC1,PLEK
Disease	C0036330	Schistosomiasis mansoni	DisGeNET Curated	0.005582	0.03627	2	13	IL10,IL13
Disease	C0151857	Pleocytosis	DisGeNET Curated	0.005582	0.03627	2	13	CSF2,IL6
Disease	C0345904	Malignant neoplasm of liver	DisGeNET BeFree	0.005736	0.0372	13	666	MYC,CUL3,ZBTB20,XRCC1,FAH,RPIA,TXNDC5,CXCR4,PIK3CG,CD44,CD47,SCT,IL6
Disease	C0085129	Bronchial Hyperreactivity	DisGeNET Curated	0.005829	0.03767	4	82	IL10,IL13,IGHE,CTLA4
Disease	C0020649	Hypotension	DisGeNET Curated	0.005829	0.03767	4	82	CYP11A1,DDC,EDN2,IL6
Disease	C0264490	Acute respiratory failure	DisGeNET BeFree	0.005891	0.0378	3	42	IL10,CDKN2B,IL6
Disease	C0340643	Dissection of aorta	DisGeNET Curated	0.005891	0.0378	3	42	STAT1,CSF2,IL6
Disease	C1336527	Carcinoma of urinary bladder, superficial	DisGeNET BeFree	0.005891	0.0378	3	42	SYN3,CD44,IL6
Disease	C0023348	Leprosy, Lepromatous	DisGeNET BeFree	0.005891	0.0378	3	42	IL10,CTLA4,IL6
Disease	C0153452	Malignant neoplasm of gallbladder	DisGeNET BeFree	0.00596	0.03811	6	186	MYC,XRCC1,PIK3CG,CD44,CCR7,TP73
Disease	C3888194	MIXED LINEAGE LEUKEMIA	DisGeNET BeFree	0.00596	0.03811	6	186	MYC,IKZF1,MEIS1,CSF1R,SCT,CCR7
Disease	C0155626	Acute myocardial infarction	DisGeNET BeFree	0.005995	0.03827	7	246	IL10,KCNA5,CXCR4,PIK3CG,CCR7,CTLA4,IL6
Disease	C0041582	Ulcer	DisGeNET Curated	0.006114	0.03896	6	187	IL10,CDKN2B,IRF4,CSF2,FOXP1,IL6
Disease	C0033975	Psychotic Disorders	DisGeNET Curated	0.00614	0.03906	8	311	IL10,AHI1,SLC1A2,DDC,CSF2RB,PRKCA,ELK3,IL6
Disease	C0019196	Hepatitis C	DisGeNET Curated	0.006228	0.03955	14	751	MYC,IL10,CDKN2B,CD300LF,BLNK,STAT1,CXCR4,PIK3CG,CTLA4,PAX5,CCL22,KLRB1,IL6,TP73
Disease	C0374997	Helicobacter pylori (H. pylori) infection in conditions classified elsewhere and of unspecified site	DisGeNET BeFree	0.006256	0.03962	8	312	MYC,IL10,RUNX3,CXCR4,CD44,WNT10A,IL6,TP73
Disease	C0024236	Lymphedema	DisGeNET Curated	0.006293	0.03962	3	43	MYC,TET2,IL6
Disease	C1855179	CATARACT, ANTERIOR POLAR	DisGeNET Curated	0.006293	0.03962	3	43	IL10,CD44,IL6
Disease	C0007121	Bronchogenic Carcinoma	DisGeNET BeFree	0.006293	0.03962	3	43	XRCC1,IL6,TP73
Disease	C1275126	TNF receptor-associated periodic fever syndrome (TRAPS)	DisGeNET Curated	0.006293	0.03962	3	43	IL10,IL6,HCLS1
Disease	C1519346	Skin Carcinogenesis	DisGeNET BeFree	0.006318	0.03969	5	133	CDKN2B,STAT1,TP63,CD44,PRKCA
Disease	C1168327	High-Grade Prostatic Intraepithelial Neoplasia	DisGeNET BeFree	0.006345	0.03969	4	84	MYC,NFATC1,PIK3CG,CD44
Disease	C0030283	Pancreatic Cyst	DisGeNET Curated	0.006476	0.03969	2	14	RNF43,SCT
Disease	C1332051	AIDS-Related Non-Hodgkin Lymphoma	DisGeNET BeFree	0.006476	0.03969	2	14	BLNK,IL6
Disease	C0748168	Pulmonary Pathology	DisGeNET BeFree	0.006476	0.03969	2	14	CSF2,CD44
Disease	C0848676	Subfertility, Male	DisGeNET BeFree	0.006476	0.03969	2	14	IL10,IL6
Disease	C0334424	Nodular melanoma	DisGeNET BeFree	0.006476	0.03969	2	14	MYC,CD44
Disease	C0282666	Very Low Birth Weight	DisGeNET BeFree	0.006476	0.03969	2	14	IL10,IL6
Disease	C1848934	SPONDYLOCARPOTARSAL SYNOSTOSIS SYNDROME	DisGeNET Curated	0.006476	0.03969	2	14	IL10,SCT
Disease	C0751964	Multiple Sclerosis, Primary Progressive	DisGeNET BeFree	0.006476	0.03969	2	14	CSF1R,CSF2
Disease	C0406557	Poikiloderma of Kindler	DisGeNET Curated	0.006476	0.03969	2	14	TP63,PLEK
Disease	C4042906	Mammary Analogue Secretory Carcinoma	DisGeNET BeFree	0.006476	0.03969	2	14	TP63,IL6
Disease	C1279412	periodic paralysis (finding)	DisGeNET Curated	0.006476	0.03969	2	14	FAH,KCNA5
Disease	C0085663	Plasmacytosis	DisGeNET BeFree	0.006476	0.03969	2	14	MYC,IL6
Disease	C0004565	Melanoma, B16	DisGeNET BeFree	0.006518	0.03969	5	134	IL10,CSF2,CXCR4,CTLA4,IL6
Disease	C0206138	CREST Syndrome	DisGeNET Curated	0.00671	0.03969	3	44	IL10,IL13,IL6
Disease	C0011206	Delirium	DisGeNET Curated	0.00671	0.03969	3	44	IL10,PIK3CG,IL6
Disease	C0023283	Leishmaniasis, Cutaneous	DisGeNET Curated	0.00671	0.03969	3	44	IL10,IL13,IL6
Disease	C0410158	Muscle damage	DisGeNET BeFree	0.00671	0.03969	3	44	IL10,CXCR4,IL6
Disease	C0206754	Neuroendocrine Tumors	DisGeNET Curated	0.006812	0.03969	7	252	MYC,PIK3CG,CD44,SCT,ELK3,PAX5,IL6
Disease	C0853879	Invasive carcinoma of breast	DisGeNET BeFree	0.006873	0.03969	9	385	MYC,CDKN2B,REL,XRCC1,NEDD9,CXCR4,PIK3CG,CD44,IL6
Disease	C0085695	Chronic gastritis	DisGeNET BeFree	0.00689	0.03969	4	86	IL10,XRCC1,RUNX3,IL6
Disease	C0017668	Focal glomerulosclerosis	DisGeNET Curated	0.00693	0.03969	5	136	IL10,TET2,CXCR4,CTLA4,IL6
Disease	C0206139	Lichen Planus, Oral	DisGeNET BeFree	0.007144	0.03969	3	45	MYC,IL10,TP63
Disease	C0340970	Congenital neutropenia	DisGeNET BeFree	0.007144	0.03969	3	45	CSF1R,CSF2,CXCR4
Disease	C0151699	Intracranial Hemorrhages	DisGeNET Curated	0.007144	0.03969	3	45	DDC,TNFRSF13B,IL6
Disease	C0019214	Hepatosplenomegaly	DisGeNET Curated	0.007144	0.03969	3	45	STAT1,TNFRSF13B,CCR7
Disease	C0850803	Anaphylaxis (non medication)	DisGeNET BeFree	0.007144	0.03969	3	45	IL10,RGS13,IGHE
Disease	C0035369	Retroviridae Infections	DisGeNET BeFree	0.007174	0.03969	4	87	MYC,IRF4,CSF2,IL6
Disease	C0685938	Malignant neoplasm of gastrointestinal tract	DisGeNET BeFree	0.00725	0.03969	7	255	IL10,CDKN2B,RAPGEF1,RUNX3,CXCR4,CD44,IL6
Disease	C0030409	Paracoccidioidomycosis	DisGeNET BeFree	0.007429	0.03969	2	15	IL10,CTLA4
Disease	C0745287	infertility tubal factor	DisGeNET BeFree	0.007429	0.03969	2	15	IL10,IL6
Disease	C4023452	Elevated C-reactive protein level	DisGeNET Curated	0.007429	0.03969	2	15	CTLA4,IL6
Disease	C0302358	Disease caused by Shigella dysenteriae	DisGeNET BeFree	0.007429	0.03969	2	15	IL10,IL6
Disease	C0742906	C-reactive protein increased	DisGeNET Curated	0.007429	0.03969	2	15	CTLA4,IL6
Disease	C0025309	Meningoencephalitis	DisGeNET Curated	0.007429	0.03969	2	15	IL10,CSF2
Disease	C1706004	Anhydrotic Ectodermal Dysplasias	DisGeNET Curated	0.007429	0.03969	2	15	TP63,WNT10A
Disease	C4049006	Selective immunoglobulin A deficiency	DisGeNET BeFree	0.007429	0.03969	2	15	IL10,TNFRSF13B
Disease	C3472608	Micropapillary carcinoma	DisGeNET BeFree	0.007429	0.03969	2	15	MYC,CXCR4
Disease	C0018671	Head and Neck Neoplasms	DisGeNET Curated	0.007594	0.03969	3	46	IL13,XRCC1,IL6
Disease	C1839780	FRAGILE X TREMOR/ATAXIA SYNDROME	DisGeNET Curated	0.007594	0.03969	3	46	IL10,IL13,ELK3
Disease	C0042487	Venous Thrombosis	DisGeNET Curated	0.007594	0.03969	3	46	IL10,TET2,CSF2
Disease	C0701807	Acute anterior uveitis	DisGeNET BeFree	0.007594	0.03969	3	46	IL10,PAX5,TNFSF15
Disease	C1853118	Severe congenital neutropenia	DisGeNET Curated	0.007594	0.03969	3	46	CSF1R,CSF2,CXCR4
Disease	C0034494	Rabies (disorder)	DisGeNET BeFree	0.007594	0.03969	3	46	STAT1,CSF2,IL6
Disease	C0027962	Melanocytic nevus	DisGeNET Curated	0.007636	0.03969	6	196	MYC,CDKN2B,IRF4,TP63,PRKCB,TP73
Disease	C0036220	Kaposi Sarcoma	DisGeNET Curated	0.007646	0.03969	8	323	MYC,IL13,IRF4,REL,CSF2,CXCR4,PIK3CG,IL6
Disease	C0037274	Dermatologic disorders	DisGeNET Curated	0.007817	0.03969	9	393	IL10,IL13,REL,CXCR4,PIK3CG,TNFSF8,TP63,CD44,IL6
Disease	C0007785	Cerebral Infarction	DisGeNET Curated	0.007867	0.03969	7	259	IL10,NRN1,SLC1A2,CSF2,PIK3CG,TNFRSF13B,IL6
Disease	C0019159	Hepatitis A	DisGeNET BeFree	0.007867	0.03969	7	259	MYC,IL10,XRCC1,CTLA4,FUT8,KLRB1,TP73
Disease	C0026987	Myelofibrosis	DisGeNET Curated	0.008072	0.03969	4	90	TET2,CSF2,CXCR4,SCT
Disease	C0178664	Glomerulosclerosis (disorder)	DisGeNET Curated	0.008386	0.03969	4	91	BLNK,FAH,CXCR4,IL6
Disease	C1559154	Rash and Dermatitis Adverse Event Associated with Chemoradiation	DisGeNET BeFree	0.008386	0.03969	4	91	IL13,XRCC1,CD44,TP73
Disease	C0280451	de novo myelodysplastic syndromes	DisGeNET BeFree	0.008442	0.03969	2	16	CDKN2B,TET2
Disease	C1334634	Mature B-Cell Non-Hodgkin Lymphoma	DisGeNET BeFree	0.008442	0.03969	2	16	IRF4,PAX5
Disease	C1301363	Blastic plasmacytoid dendritic cell neoplasm	DisGeNET BeFree	0.008442	0.03969	2	16	CDKN2B,TET2
Disease	C0037023	Sialadenitis	DisGeNET BeFree	0.008442	0.03969	2	16	IL10,CTLA4
Disease	C0038363	Aphthous Stomatitis	DisGeNET Curated	0.008442	0.03969	2	16	IL10,NCF4
Disease	C0432487	Post-transplant lymphoproliferative disorder	DisGeNET BeFree	0.008442	0.03969	2	16	IL10,PIK3CG
Disease	C0020538	Hypertensive disease	DisGeNET Curated	0.008472	0.03969	18	1112	IL10,BHLHE41,CUL3,CDKN2B,TET2,IL13,CYP11A1,XRCC1,EDN2,BNIP1,CSF2,CXCR4,PIK3CG,ELK3,CCR7,PAX5,CCL22,IL6
Disease	C0031099	Periodontitis	DisGeNET Curated	0.008591	0.03969	6	201	IL10,IL13,PRDM1,CTLA4,PLEK,IL6
Disease	C0000846	Agenesis	DisGeNET BeFree	0.008709	0.03969	4	92	IL10,CSF2,TP63,WNT10A
Disease	C1176475	Ductal Carcinoma	DisGeNET Curated	0.008792	0.03969	6	202	MYC,SIAH2,RUNX3,TXNDC5,TP63,CD44
Disease	C0345967	Malignant mesothelioma	DisGeNET Curated	0.008795	0.03969	8	331	CDKN2B,IL13,XRCC1,CSF2,CXCR4,PIK3CG,IL6,HCLS1
Disease	C3279990	CANDIDIASIS, FAMILIAL, 7	DisGeNET Curated	0.00884	0.03969	1	1	STAT1
Disease	cv:C0796093	Odontoonychodermal dysplasia	Clinical Variations	0.00884	0.03969	1	1	WNT10A
Disease	C3662528	Discogenic pain	DisGeNET BeFree	0.00884	0.03969	1	1	IL6
Disease	cv:C3151055	Adrenal insufficiency, congenital, with 46,XY sex reversal, partial or complete	Clinical Variations	0.00884	0.03969	1	1	CYP11A1
Disease	cv:C1847973	Persistent polyclonal B-cell lymphocytosis	Clinical Variations	0.00884	0.03969	1	1	CARD11
Disease	OMIN:103285	ADULT SYNDROME	OMIM	0.00884	0.03969	1	1	TP63
Disease	C3824769	Lymphomas in children	DisGeNET BeFree	0.00884	0.03969	1	1	MYC
Disease	C2826323	Refractory cytopenia of childhood	DisGeNET BeFree	0.00884	0.03969	1	1	TET2
Disease	cv:C0036220	Classic Kaposi sarcoma	Clinical Variations	0.00884	0.03969	1	1	IL6
Disease	C1710040	Secondary Focal Segmental Glomerulosclerosis	DisGeNET BeFree	0.00884	0.03969	1	1	CXCR4
Disease	C1265730	Progonoma	DisGeNET BeFree	0.00884	0.03969	1	1	MYC
Disease	C2677106	Atrial Fibrillation, Familial, 7	DisGeNET Curated	0.00884	0.03969	1	1	KCNA5
Disease	OMIN:276700	TYROSINEMIA, TYPE I	OMIM	0.00884	0.03969	1	1	FAH
Disease	C1858067	ASTHMA AND NASAL POLYPS	DisGeNET BeFree	0.00884	0.03969	1	1	IL6
Disease	cv:C1785148	Rapp-Hodgkin ectodermal dysplasia syndrome	Clinical Variations	0.00884	0.03969	1	1	TP63
Disease	C1848695	Episodic peripheral neuropathy	DisGeNET Curated	0.00884	0.03969	1	1	FAH
Disease	C3469606	PSEUDOHYPOALDOSTERONISM, TYPE IIE	DisGeNET Curated	0.00884	0.03969	1	1	CUL3
Disease	cv:C2677106	Atrial fibrillation, familial, 7	Clinical Variations	0.00884	0.03969	1	1	KCNA5
Disease	C4022897	Large artery calcification	DisGeNET Curated	0.00884	0.03969	1	1	STAT1
Disease	C1333117	Colorectal Tubular Adenoma	DisGeNET BeFree	0.00884	0.03969	1	1	RUNX3
Disease	C3150354	IMMUNODEFICIENCY, COMMON VARIABLE, 2	DisGeNET Curated	0.00884	0.03969	1	1	TNFRSF13B
Disease	C4024934	Cerebellar medulloblastoma	DisGeNET BeFree	0.00884	0.03969	1	1	MYC
Disease	OMIN:113970	BURKITT LYMPHOMA; BL	OMIM	0.00884	0.03969	1	1	MYC
Disease	cv:C1863728	Hemophagocytic lymphohistiocytosis, familial, 4	Clinical Variations	0.00884	0.03969	1	1	STX11
Disease	cv:C1857300	Hereditary diffuse leukoencephalopathy with spheroids	Clinical Variations	0.00884	0.03969	1	1	CSF1R
Disease	OMIN:224750	SCHOPF-SCHULZ-PASSARGE SYNDROME; SSPS	OMIM	0.00884	0.03969	1	1	WNT10A
Disease	C3151088	IMMUNODEFICIENCY 31B	DisGeNET Curated	0.00884	0.03969	1	1	STAT1
Disease	OMIN:608629	JOUBERT SYNDROME 3; JBTS3	OMIM	0.00884	0.03969	1	1	AHI1
Disease	cv:C3151204	Familial hypertrophic cardiomyopathy 16	Clinical Variations	0.00884	0.03969	1	1	MYOZ2
Disease	C3492944	Lentiginosis Profusa	DisGeNET Curated	0.00884	0.03969	1	1	SASH1
Disease	C1859311	Microphthalmia, Isolated, with Cataract 2	DisGeNET Curated	0.00884	0.03969	1	1	SIX6
Disease	OMIN:613375	MATURITY-ONSET DIABETES OF THE YOUNG, TYPE 11; MODY11	OMIM	0.00884	0.03969	1	1	BLK
Disease	cv:C2607914	Allergic rhinitis	Clinical Variations	0.00884	0.03969	1	1	IL13
Disease	cv:C1863204	ADULT syndrome	Clinical Variations	0.00884	0.03969	1	1	TP63
Disease	C1291609	Ribose 5-Phosphate Isomerase Deficiency	DisGeNET Curated	0.00884	0.03969	1	1	RPIA
Disease	C4280285	Small, peg shaped teeth	DisGeNET Curated	0.00884	0.03969	1	1	TP63
Disease	C4013764	MENTAL RETARDATION WITH LANGUAGE IMPAIRMENT AND WITH OR WITHOUT AUTISTIC FEATURES	DisGeNET Curated	0.00884	0.03969	1	1	FOXP1
Disease	OMIN:609027	INDIAN BLOOD GROUP SYSTEM; IN	OMIM	0.00884	0.03969	1	1	CD44
Disease	C1851885	Progressive alopecia	DisGeNET Curated	0.00884	0.03969	1	1	TP63
Disease	C3150618	Maturity-onset diabetes of the young, type 11	DisGeNET Curated	0.00884	0.03969	1	1	BLK
Disease	OMIN:609529	IMMUNOGLOBULIN A DEFICIENCY 2; IGAD2	OMIM	0.00884	0.03969	1	1	TNFRSF13B
Disease	cv:C1836032	Immunoglobulin A deficiency 2	Clinical Variations	0.00884	0.03969	1	1	TNFRSF13B
Disease	C0275778	Lyme carditis	DisGeNET BeFree	0.00884	0.03969	1	1	IL10
Disease	C1857069	SCHOPF-SCHULZ-PASSARGE SYNDROME (disorder)	DisGeNET Curated	0.00884	0.03969	1	1	WNT10A
Disease	cv:C0268490	Tyrosinemia type I	Clinical Variations	0.00884	0.03969	1	1	FAH
Disease	C4022829	Abnormal urine potassium concentration	DisGeNET Curated	0.00884	0.03969	1	1	CYP11A1
Disease	cv:C3279990	Immunodeficiency 31C	Clinical Variations	0.00884	0.03969	1	1	STAT1
Disease	OMIN:612240	ATRIAL FIBRILLATION, FAMILIAL, 7; ATFB7	OMIM	0.00884	0.03969	1	1	KCNA5
Disease	cv:C1835492	Tooth agenesis, selective, 4	Clinical Variations	0.00884	0.03969	1	1	WNT10A
Disease	C0302507	Parainfluenza Virus Infections	DisGeNET BeFree	0.00884	0.03969	1	1	IL13
Disease	C1285186	Complement component deficiency	DisGeNET BeFree	0.00884	0.03969	1	1	BLNK
Disease	cv:CN169370	CARD11 immunodeficiency	Clinical Variations	0.00884	0.03969	1	1	CARD11
Disease	C4072894	Decreased circulating androgen level	DisGeNET Curated	0.00884	0.03969	1	1	CYP11A1
Disease	C4013950	IMMUNODEFICIENCY 31A	DisGeNET Curated	0.00884	0.03969	1	1	STAT1
Disease	C4072908	Induced vaginal delivery	DisGeNET Curated	0.00884	0.03969	1	1	CYP11A1
Disease	C3151204	CARDIOMYOPATHY, FAMILIAL HYPERTROPHIC, 16	DisGeNET Curated	0.00884	0.03969	1	1	MYOZ2
Disease	C0796121	Primrose syndrome	DisGeNET Curated	0.00884	0.03969	1	1	ZBTB20
Disease	C0751280	Cystic Periventricular Leukomalacia	DisGeNET BeFree	0.00884	0.03969	1	1	IL6
Disease	C0847092	Blood autoimmune disorders	DisGeNET BeFree	0.00884	0.03969	1	1	CTLA4
Disease	C4280284	Small, pointed teeth	DisGeNET Curated	0.00884	0.03969	1	1	TP63
Disease	C0278779	Osteosarcoma recurrent	DisGeNET BeFree	0.00884	0.03969	1	1	CD44
Disease	cv:CN219205	Immunodeficiency 31a	Clinical Variations	0.00884	0.03969	1	1	STAT1
Disease	C1858562	ECTRODACTYLY, ECTODERMAL DYSPLASIA, AND CLEFT LIP/PALATE SYNDROME 3	DisGeNET Curated	0.00884	0.03969	1	1	TP63
Disease	C4225424	OPTIC DISC ANOMALIES WITH RETINAL AND/OR MACULAR DYSTROPHY	DisGeNET Curated	0.00884	0.03969	1	1	SIX6
Disease	C0268486	Hereditary hypertyrosinemia	DisGeNET BeFree	0.00884	0.03969	1	1	FAH
Disease	OMIN:193670	WHIM SYNDROME	OMIM	0.00884	0.03969	1	1	CXCR4
Disease	20090226:Sun	Prostate cancer	GWAS	0.00884	0.03969	1	1	TNRC6B
Disease	C1455705	Pulmonary Histiocytosis X	DisGeNET BeFree	0.00884	0.03969	1	1	CSF2
Disease	C4225218	AUTOINFLAMMATORY SYNDROME, FAMILIAL, BEHCET-LIKE	DisGeNET Curated	0.00884	0.03969	1	1	TNFAIP3
Disease	OMIN:608643	AROMATIC L-AMINO ACID DECARBOXYLASE DEFICIENCY	OMIM	0.00884	0.03969	1	1	DDC
Disease	C3554686	IMMUNODEFICIENCY 11	DisGeNET Curated	0.00884	0.03969	1	1	CARD11
Disease	OMIN:257980	ODONTOONYCHODERMAL DYSPLASIA; OODD	OMIM	0.00884	0.03969	1	1	WNT10A
Disease	cv:C1857069	Schopf-Schulz-Passarge syndrome	Clinical Variations	0.00884	0.03969	1	1	WNT10A
Disease	cv:C1837713	Joubert syndrome 3	Clinical Variations	0.00884	0.03969	1	1	AHI1
Disease	C1378512	Blast cell leukemia	DisGeNET BeFree	0.00884	0.03969	1	1	IL6
Disease	C1302476	Necrotic melanoma	DisGeNET BeFree	0.00884	0.03969	1	1	IL10
Disease	cv:C1832392	Diabetes mellitus, insulin-dependent, 12	Clinical Variations	0.00884	0.03969	1	1	CTLA4
Disease	C1842605	SCHIZOPHRENIA 11	DisGeNET Curated	0.00884	0.03969	1	1	STON2
Disease	cv:C0472817	Warts, hypogammaglobulinemia, infections, and myelokathexis	Clinical Variations	0.00884	0.03969	1	1	CXCR4
Disease	C4021574	Decreased number of sweat glands	DisGeNET Curated	0.00884	0.03969	1	1	TP63
Disease	cv:C3150752	Agammaglobulinemia 4, autosomal recessive	Clinical Variations	0.00884	0.03969	1	1	BLNK
Disease	OMIN:604292	ECTRODACTYLY, ECTODERMAL DYSPLASIA, AND CLEFT LIP/PALATE SYNDROME 3; EEC3	OMIM	0.00884	0.03969	1	1	TP63
Disease	C0242497	Intestinal schistosomiasis	DisGeNET BeFree	0.00884	0.03969	1	1	IL10
Disease	cv:C0917804	Cerebral arteriovenous malformation	Clinical Variations	0.00884	0.03969	1	1	IL6
Disease	OMIN:603543	LIMB-MAMMARY SYNDROME; LMS	OMIM	0.00884	0.03969	1	1	TP63
Disease	C0796093	Odontoonychodermal dysplasia	DisGeNET Curated	0.00884	0.03969	1	1	WNT10A
Disease	C1837713	JOUBERT SYNDROME 3	DisGeNET Curated	0.00884	0.03969	1	1	AHI1
Disease	cv:C3150618	Maturity-onset diabetes of the young, type 11	Clinical Variations	0.00884	0.03969	1	1	BLK
Disease	C1706410	Atopic IgE-mediated allergic disorder	DisGeNET BeFree	0.00884	0.03969	1	1	IL10
Disease	C3150752	AGAMMAGLOBULINEMIA 4, AUTOSOMAL RECESSIVE	DisGeNET Curated	0.00884	0.03969	1	1	BLNK
Disease	C1836032	Immunoglobulin a deficiency 2	DisGeNET Curated	0.00884	0.03969	1	1	TNFRSF13B
Disease	cv:C3151088	Mycobacterial and viral infections, susceptibility to, autosomal recessive	Clinical Variations	0.00884	0.03969	1	1	STAT1
Disease	C0751509	Short Sleeper Syndrome	DisGeNET BeFree	0.00884	0.03969	1	1	BHLHE41
Disease	C0342686	Aromatic amino acid decarboxylase deficiency	DisGeNET Curated	0.00884	0.03969	1	1	DDC
Disease	cv:C0406709	Hay-Wells syndrome of ectodermal dysplasia	Clinical Variations	0.00884	0.03969	1	1	TP63
Disease	C3898582	Localized Angiofollicular Lymphoid Hyperplasia	DisGeNET BeFree	0.00884	0.03969	1	1	IL6
Disease	cv:C1854442	Split-hand/foot malformation 4	Clinical Variations	0.00884	0.03969	1	1	TP63
Disease	cv:C3469606	Pseudohypoaldosteronism type 2E	Clinical Variations	0.00884	0.03969	1	1	CUL3
Disease	20090423:Ikram	Stroke	GWAS	0.00884	0.03969	1	1	NINJ2
Disease	C1835492	TOOTH AGENESIS, SELECTIVE, 4 (disorder)	DisGeNET Curated	0.00884	0.03969	1	1	WNT10A
Disease	OMIN:129400	RAPP-HODGKIN SYNDROME; RHS	OMIM	0.00884	0.03969	1	1	TP63
Disease	C3806583	Poor bladder function	DisGeNET Curated	0.00884	0.03969	1	1	STAT1
Disease	C4015214	AUTOIMMUNE LYMPHOPROLIFERATIVE SYNDROME, TYPE V	DisGeNET Curated	0.00884	0.03969	1	1	CTLA4
Disease	C0272238	Transient hypogammaglobulinemia of infancy	DisGeNET BeFree	0.00884	0.03969	1	1	TNFRSF13B
Disease	C1333979	Hepatitis Virus-Related Hepatocellular Carcinoma	DisGeNET BeFree	0.00884	0.03969	1	1	XRCC1
Disease	C0340639	Carotid artery aneurysm	DisGeNET Curated	0.00884	0.03969	1	1	STAT1
Disease	C0278577	Cervix carcinoma stage III	DisGeNET BeFree	0.00884	0.03969	1	1	CD44
Disease	C0265113	Progressing stroke	DisGeNET BeFree	0.00884	0.03969	1	1	SLC1A2
Disease	OMIN:612975	SHORT SLEEPER	OMIM	0.00884	0.03969	1	1	BHLHE41
Disease	cv:C1291564	Deficiency of aromatic-L-amino-acid decarboxylase	Clinical Variations	0.00884	0.03969	1	1	DDC
Disease	OMIN:609755	CELIAC DISEASE, SUSCEPTIBILITY TO, 3; CELIAC3	OMIM	0.00884	0.03969	1	1	CTLA4
Disease	cv:C0677607	Hashimoto thyroiditis	Clinical Variations	0.00884	0.03969	1	1	CTLA4
Disease	OMIN:613502	AGAMMAGLOBULINEMIA 4; AGM4	OMIM	0.00884	0.03969	1	1	BLNK
Disease	cv:C1863753	Limb-mammary syndrome	Clinical Variations	0.00884	0.03969	1	1	TP63
Disease	cv:C3151409	Chronic granulomatous disease, autosomal recessive cytochrome b-positive, type 3	Clinical Variations	0.00884	0.03969	1	1	NCF4
Disease	C1963718	Oculorespiratory syndrome	DisGeNET BeFree	0.00884	0.03969	1	1	IL13
Disease	cv:CN181776	Leukemia, acute lymphoblastic, susceptibility to, 3	Clinical Variations	0.00884	0.03969	1	1	PAX5
Disease	cv:C1858562	Ectrodactyly, ectodermal dysplasia, and cleft lip/palate syndrome 3	Clinical Variations	0.00884	0.03969	1	1	TP63
Disease	cv:C1857845	Celiac disease 3	Clinical Variations	0.00884	0.03969	1	1	CTLA4
Disease	C4024842	Generalized bronze hyperpigmentation	DisGeNET Curated	0.00884	0.03969	1	1	CYP11A1
Disease	C2930827	Chronic malaria	DisGeNET BeFree	0.00884	0.03969	1	1	IL10
Disease	C0521614	Gallstone pancreatitis	DisGeNET BeFree	0.00884	0.03969	1	1	IL6
Disease	C1333063	Classical Burkitt Lymphoma	DisGeNET BeFree	0.00884	0.03969	1	1	MYC
Disease	C0276253	Cytomegaloviral pneumonia	DisGeNET BeFree	0.00884	0.03969	1	1	IL6
Disease	C4086965	Woodchuck Hepatocellular Carcinoma	DisGeNET BeFree	0.00884	0.03969	1	1	MYC
Disease	C1335482	Gastric Burkitt Lymphoma	DisGeNET BeFree	0.00884	0.03969	1	1	MYC
Disease	cv:C0751509	Short-sleeper	Clinical Variations	0.00884	0.03969	1	1	BHLHE41
Disease	C1863728	Hemophagocytic lymphohistiocytosis, familial, 4	DisGeNET Curated	0.00884	0.03969	1	1	STX11
Disease	C0272386	Hypertrophy of tonsils	DisGeNET BeFree	0.00884	0.03969	1	1	TNFRSF13B
Disease	C0276926	Schistosoma hematobium infection	DisGeNET BeFree	0.00884	0.03969	1	1	IL13
Disease	C1820737	Temperature instability	DisGeNET Curated	0.00884	0.03969	1	1	DDC
Disease	C0154064	Carcinoma in situ of anus	DisGeNET BeFree	0.00884	0.03969	1	1	MYC
Disease	C1275074	Odonto-onycho-dermal dysplasia	DisGeNET Curated	0.00884	0.03969	1	1	WNT10A
Disease	OMIN:601388	DIABETES MELLITUS, INSULIN-DEPENDENT, 12; IDDM12	OMIM	0.00884	0.03969	1	1	CTLA4
Disease	C0241042	Shoulder stiff	DisGeNET BeFree	0.00884	0.03969	1	1	IL6
Disease	C0031085	Periodontal Abscess	DisGeNET BeFree	0.00884	0.03969	1	1	IL10
Disease	C1332201	Adult Diffuse Large B-Cell Lymphoma	DisGeNET BeFree	0.00884	0.03969	1	1	MYC
Disease	C0848076	malignant myeloma	DisGeNET BeFree	0.00884	0.03969	1	1	IL6
Disease	cv:C1859311	Cataract, microphthalmia and nystagmus	Clinical Variations	0.00884	0.03969	1	1	SIX6
Disease	cv:CN030626	INDIAN BLOOD GROUP SYSTEM	Clinical Variations	0.00884	0.03969	1	1	CD44
Disease	C0038987	Sweat Gland Neoplasms	DisGeNET Curated	0.00884	0.03969	1	1	TP63
Disease	C1850190	Superiorly displaced ears	DisGeNET Curated	0.00884	0.03969	1	1	ZBTB20
Disease	C0814138	upper GI cancer	DisGeNET BeFree	0.00884	0.03969	1	1	XRCC1
Disease	cv:C3280574	Surfactant metabolism dysfunction, pulmonary, 5	Clinical Variations	0.00884	0.03969	1	1	CSF2RB
Disease	OMIN:212550	MICROPHTHALMIA, ISOLATED, WITH CATARACT 2; MCOPCT2	OMIM	0.00884	0.03969	1	1	SIX6
Disease	OMIN:603552	HEMOPHAGOCYTIC LYMPHOHISTIOCYTOSIS, FAMILIAL, 4; FHL4	OMIM	0.00884	0.03969	1	1	STX11
Disease	cv:C0006413	Burkitt lymphoma	Clinical Variations	0.00884	0.03969	1	1	MYC
Disease	C4225173	IMMUNODEFICIENCY, COMMON VARIABLE, 13	DisGeNET Curated	0.00884	0.03969	1	1	IKZF1
Disease	cv:CN221537	AUTOIMMUNE LYMPHOPROLIFERATIVE SYNDROME, TYPE V	Clinical Variations	0.00884	0.03969	1	1	CTLA4
Disease	cv:C3150923	Mental retardation with language impairment and autistic features	Clinical Variations	0.00884	0.03969	1	1	FOXP1
Disease	OMIN:605289	SPLIT-HAND/FOOT MALFORMATION 4; SHFM4	OMIM	0.00884	0.03969	1	1	TP63
Disease	cv:C1291609	Deficiency of ribose-5-phosphate isomerase	Clinical Variations	0.00884	0.03969	1	1	RPIA
Disease	C4040834	Inflammation of fetal umbilical artery	DisGeNET BeFree	0.00884	0.03969	1	1	IL6
Disease	C0235453	Steroid withdrawal syndrome	DisGeNET BeFree	0.00884	0.03969	1	1	IL6
Disease	C0155870	Pneumonia and influenza	DisGeNET BeFree	0.00884	0.03969	1	1	CSF2
Disease	OMIN:106260	ANKYLOBLEPHARON-ECTODERMAL DEFECTS-CLEFT LIP/PALATE	OMIM	0.00884	0.03969	1	1	TP63
Disease	C3279038	Body temperature instability	DisGeNET Curated	0.00884	0.03969	1	1	DDC
Disease	C3151409	GRANULOMATOUS DISEASE, CHRONIC, AUTOSOMAL RECESSIVE, CYTOCHROME b-POSITIVE, TYPE III	DisGeNET Curated	0.00884	0.03969	1	1	NCF4
Disease	C2939074	Bronze skin	DisGeNET Curated	0.00884	0.03969	1	1	CYP11A1
Disease	OMIN:608611	RIBOSE 5-PHOSPHATE ISOMERASE DEFICIENCY	OMIM	0.00884	0.03969	1	1	RPIA
Disease	C1851883	Small, conical teeth	DisGeNET Curated	0.00884	0.03969	1	1	TP63
Disease	C1291564	Deficiency of aromatic-L-amino-acid decarboxylase	DisGeNET Curated	0.00884	0.03969	1	1	DDC
Disease	cv:C3280677	Graft-versus-host disease, susceptibility to	Clinical Variations	0.00884	0.03969	1	1	IL10
Disease	cv:C0796121	Primrose syndrome	Clinical Variations	0.00884	0.03969	1	1	ZBTB20
Disease	C1279386	Postoperative pneumonia	DisGeNET BeFree	0.00884	0.03969	1	1	IL10
Disease	C1304134	Early onset psoriasis type 1	DisGeNET BeFree	0.00884	0.03969	1	1	IL10
Disease	C0233643	Incoherent thinking	DisGeNET BeFree	0.00884	0.03969	1	1	CD44
Disease	OMIN:108010	ARTERIOVENOUS MALFORMATIONS OF THE BRAIN	OMIM	0.00884	0.03969	1	1	IL6
Disease	OMIN:148000	KAPOSI SARCOMA	OMIM	0.00884	0.03969	1	1	IL6
Disease	C2049069	Indolent multiple myeloma	DisGeNET BeFree	0.00884	0.03969	1	1	MYC
Disease	cv:C2673265	Skin/hair/eye pigmentation, variation in, 8	Clinical Variations	0.00884	0.03969	1	1	IRF4
Disease	C0023890	Liver Cirrhosis	DisGeNET Curated	0.008905	0.03993	12	625	MYC,IL10,CDKN2B,XRCC1,STAT1,FAH,CSF2,CXCR4,CTLA4,TNFSF15,IL6,TP73
Disease	C0019069	Hemophilia A	DisGeNET Curated	0.00904	0.04036	4	93	IL10,CXCR4,CTLA4,PAX5
Disease	C0017205	Gaucher Disease	DisGeNET Curated	0.00904	0.04036	4	93	BLNK,CXCR4,PAX5,IL6
Disease	C0025303	Meningococcal Infections	DisGeNET Curated	0.009044	0.04036	3	49	IL10,CSF2,CXCR4
Disease	C0220656	Malignant ascites	DisGeNET BeFree	0.009044	0.04036	3	49	IL10,CD44,CTLA4
Disease	C1378703	Renal carcinoma	DisGeNET Curated	0.009071	0.04043	10	475	MYC,IL10,IL13,XRCC1,CSF2,CXCR4,PIK3CG,CD44,IL6,TP73
Disease	C0027430	Nasal Polyps	DisGeNET Curated	0.009203	0.04097	6	204	IL10,IL13,CSF2,TP63,IL6,TP73
Disease	C0007137	Squamous cell carcinoma	DisGeNET Curated	0.009246	0.04107	24	1655	MYC,IL10,CDKN2B,IL13,RASSF2,IRF4,XRCC1,RUNX3,DDC,STAT1,NEDD9,CSF2,CSHL1,CXCR4,PIK3CG,TP63,CD44,TNFRSF13B,PRKCA,CCR7,CTLA4,PAX5,IL6,TP73
Disease	C4048328	cervical cancer	DisGeNET Curated	0.009247	0.04107	15	869	MYC,IL10,TET2,IL13,RASSF2,XRCC1,RUNX3,PRDM1,CXCR4,PIK3CG,CD44,CD47,CTLA4,IL6,TP73
Disease	C0026277	Mixed Salivary Gland Tumor	DisGeNET BeFree	0.009379	0.04131	4	94	RUNX3,CD44,IL6,TP73
Disease	C0280028	Refractory anemia with excess blasts in transformation (clinical)	DisGeNET BeFree	0.009513	0.04131	2	17	CDKN2B,IL6
Disease	C0751560	Malignant neoplasm tonsil	DisGeNET BeFree	0.009513	0.04131	2	17	PIK3CG,CCR7
Disease	C2986622	Cervical Intraepithelial Neoplasia Grade 2/3	DisGeNET BeFree	0.009513	0.04131	2	17	TP63,IL6
Disease	C0343640	African Burkitt's lymphoma	DisGeNET BeFree	0.009513	0.04131	2	17	MYC,CD44
Disease	C0016085	Filariasis	DisGeNET BeFree	0.009513	0.04131	2	17	IL10,IL13
Disease	C1739108	Latent Autoimmune Diabetes in Adults	DisGeNET BeFree	0.009513	0.04131	2	17	CTLA4,IL6
Disease	C0338437	Neurocysticercosis	DisGeNET BeFree	0.009513	0.04131	2	17	IL10,CSF2
Disease	C0085311	Diffuse cutaneous leishmaniasis	DisGeNET BeFree	0.009513	0.04131	2	17	IL10,IL6
Disease	C0020461	Hyperkalemia	DisGeNET Curated	0.009513	0.04131	2	17	CUL3,CYP11A1
Disease	C0549379	Recurrent Carcinoma	DisGeNET BeFree	0.009513	0.04131	2	17	TP63,TP73
Disease	C0265950	Venous malformation	DisGeNET BeFree	0.009513	0.04131	2	17	STAT1,PIK3CG
Disease	C0597984	Biliary stricture	DisGeNET BeFree	0.009513	0.04131	2	17	IL10,CXCR4
Disease	C0009443	Common Cold	DisGeNET BeFree	0.009513	0.04131	2	17	IL13,IL6
Disease	C0032749	Post-kala-azar dermal leishmaniasis	DisGeNET BeFree	0.009513	0.04131	2	17	IL10,IL6
Disease	C1306837	Papillary Renal Cell Carcinoma	DisGeNET Curated	0.00956	0.04131	3	50	MYC,CUL3,XRCC1
Disease	C4050407	Pauci-immune Glomerulonephritis associated with Granulomatosis with Polyangiitis	DisGeNET BeFree	0.00956	0.04131	3	50	IL10,CTLA4,TNFAIP3
Disease	C0030499	Parasitic Diseases	DisGeNET BeFree	0.00956	0.04131	3	50	IL10,IRF4,PIK3CG
Disease	C0007104	Female Breast Carcinoma	DisGeNET BeFree	0.00956	0.04131	3	50	MYC,CXCR4,PAX5
Disease	C0751039	Cockayne Syndrome, Type I	DisGeNET Curated	0.00956	0.04131	3	50	IL10,STAT1,IL6
Disease	C0021367	Mammary Ductal Carcinoma	DisGeNET BeFree	0.00956	0.04131	3	50	CD44,VAV1,IL6
Disease	C2103602	Autoimmune Primary Adrenal Insufficiency	DisGeNET BeFree	0.00956	0.04131	3	50	DDC,NFATC1,CTLA4
Disease	C0235653	Malignant neoplasm of female breast	DisGeNET BeFree	0.00956	0.04131	3	50	MYC,CXCR4,PAX5
Disease	C0032460	Polycystic Ovary Syndrome	DisGeNET Curated	0.009719	0.04193	10	480	IL10,CYP11A1,CAMK2D,TNRC6B,RUNX3,EDN2,CD44,SCT,TNFAIP3,IL6
Disease	C0041834	Erythema	DisGeNET Curated	0.009726	0.04193	4	95	IKZF1,XRCC1,CTLA4,IL6
Disease	C1857276	Trichohepatoenteric Syndrome	DisGeNET Curated	0.009762	0.04203	7	270	ZBTB20,CYP11A1,CSF2,CXCR4,TP63,FOXP1,IL6
Disease	C0002940	Aneurysm	DisGeNET Curated	0.009796	0.04213	5	148	IL10,CDKN2B,STAT1,BLK,IL6
Disease	C0392514	Hereditary hemochromatosis	DisGeNET BeFree	0.01007	0.0431	6	208	CUL3,GRB7,PIK3CG,CD44,CARD11,IL6
Disease	C0032227	Pleural effusion disorder	DisGeNET Curated	0.01008	0.0431	4	96	IL10,SIAH2,CD44,IL6
Disease	C1257930	Mammary Carcinoma, Human	DisGeNET BeFree	0.01009	0.0431	3	51	CXCR4,PIK3CG,CD44
Disease	C0020981	Angioimmunoblastic Lymphadenopathy	DisGeNET Curated	0.01009	0.0431	3	51	TET2,AHI1,IL6
Disease	C0002622	Amnesia	DisGeNET Curated	0.01009	0.0431	3	51	CSF2,TNFRSF13B,IL6
Disease	C0029443	Osteomyelitis	DisGeNET Curated	0.01009	0.0431	3	51	BLNK,STAT1,CSF2
Disease	C0001430	Adenoma	DisGeNET Curated	0.01033	0.04408	16	964	MYC,IL10,CDKN2B,SASH1,RASSF2,CYP11A1,XRCC1,RUNX3,NEDD9,CSF2,CXCR4,CD44,PRKCA,PAX5,IL6,TP73
Disease	C0220615	Adult Acute Myeloblastic Leukemia	DisGeNET BeFree	0.01045	0.04437	4	97	CDKN2B,TET2,CSF2,CCR7
Disease	C0085605	Liver Failure	DisGeNET Curated	0.01062	0.04437	5	151	TET2,FAH,PIK3CG,TNFSF15,IL6
Disease	C0376620	Pouchitis	DisGeNET BeFree	0.01064	0.04437	2	18	IL10,TNFSF15
Disease	C0410422	Chronic multifocal osteomyelitis	DisGeNET Curated	0.01064	0.04437	2	18	IL10,STAT1
Disease	C1321546	Anaplastic large B-cell lymphoma	DisGeNET BeFree	0.01064	0.04437	2	18	IL10,PIK3CG
Disease	C0235896	Infiltrate of lung	DisGeNET Curated	0.01064	0.04437	2	18	FOXP1,CTLA4
Disease	C0032231	Pleurisy	DisGeNET Curated	0.01064	0.04437	2	18	IL10,IL6
Disease	C2316212	Cryopyrin-Associated Periodic Syndromes	DisGeNET Curated	0.01064	0.04437	2	18	IL10,IL6
Disease	C1332079	Anaplastic Large Cell Lymphoma, ALK-Positive	DisGeNET Curated	0.01064	0.04437	2	18	MYC,STAT1
Disease	C0404521	Infective vaginitis	DisGeNET BeFree	0.01064	0.04437	2	18	ELK3,IL6
Disease	C2937220	Congenital abnormality of vein	DisGeNET Curated	0.01064	0.04437	2	18	STAT1,PIK3CG
Disease	C2937365	Recurrent aphthous ulcer	DisGeNET Curated	0.01064	0.04437	2	18	IL10,NCF4
Disease	C0025306	Meningococcemia	DisGeNET BeFree	0.01064	0.04437	2	18	IL10,IL6
Disease	C1868678	THANATOPHORIC DYSPLASIA, TYPE I (disorder)	DisGeNET Curated	0.01064	0.04437	2	18	STAT1,CTLA4
Disease	C0024228	Lymphatic Diseases	DisGeNET Curated	0.01064	0.04437	2	18	IL10,CDKN2B
Disease	C0949691	Spondylarthropathies	DisGeNET BeFree	0.01064	0.04437	3	52	IL10,CTLA4,MARCO
Disease	C0014868	Esophagitis	DisGeNET Curated	0.01064	0.04437	3	52	IL10,CDKN2B,IL6
Disease	C0017181	Gastrointestinal Hemorrhage	DisGeNET Curated	0.01064	0.04437	3	52	IL10,FAH,CSF2
Disease	C0035869	Rotavirus Infections	DisGeNET BeFree	0.01064	0.04437	3	52	BLNK,STAT1,CSF2
Disease	C0279565	Invasive Lobular Breast Carcinoma	DisGeNET BeFree	0.01064	0.04437	3	52	PIK3CG,FOXP1,CTLA4
Disease	C0007766	Intracranial Aneurysm	DisGeNET Curated	0.01082	0.04504	4	98	IL10,STAT1,TNFRSF13B,IL6
Disease	C0004352	Autistic Disorder	DisGeNET Curated	0.01112	0.04624	12	644	IL10,IL13,AHI1,ZBTB20,SLC1A2,DDC,CSF2,PIK3CG,SCT,PRKCB,FOXP1,IL6
Disease	C3203102	Idiopathic pulmonary arterial hypertension	DisGeNET Curated	0.01134	0.0471	7	278	IL10,IL13,KCNA5,CXCR4,CD47,CCR7,IL6
Disease	C0019348	Herpes Simplex Infections	DisGeNET BeFree	0.01142	0.04739	10	492	IL10,IL13,STAT1,CSF2,CXCR4,PIK3CG,CD44,SCT,TNFSF15,IL6
Disease	C0175754	Agenesis of corpus callosum	DisGeNET Curated	0.01176	0.04864	7	280	IL13,CYP11A1,RUNX3,SIX6,CXCR4,PIK3CG,PAX5
Disease	C0206623	Adenosquamous carcinoma	DisGeNET BeFree	0.0118	0.04864	3	54	XRCC1,TP63,HCLS1
Disease	C0242994	Hantavirus Infections	DisGeNET BeFree	0.0118	0.04864	3	54	IL10,MREG,IL6
Disease	C1274282	Acral pseudolymphomatous angiokeratoma of children (APACHE)	DisGeNET BeFree	0.01183	0.04864	2	19	IL10,IL6
Disease	C0038362	Stomatitis	DisGeNET Curated	0.01183	0.04864	2	19	XRCC1,DMRTA1
Disease	C0558355	Tonsillar Carcinoma	DisGeNET BeFree	0.01183	0.04864	2	19	PIK3CG,CCR7
Disease	C1334015	High Grade Intraepithelial Neoplasia	DisGeNET BeFree	0.01183	0.04864	2	19	MYC,GRB7
Disease	C0276226	Herpes encephalitis	DisGeNET Curated	0.01183	0.04864	2	19	STAT1,CSF2
Disease	C0042164	Uveitis	DisGeNET Curated	0.01198	0.04924	4	101	IL10,STAT1,CXCR4,IL6

## Sheet: Cortex.SE
Category	ID	Name	Source	p-value	q-value FDR B&H	Hit Count in Query List	Hit Count in Genome	Hit in Query List
Mouse Phenotype	MP:0003633	abnormal nervous system physiology		1.055e-16	2.999e-13	81	1925	PCP4,CELF4,PDE4B,SNPH,ARPP21,RNF112,RTN4R,SDCCAG8,MBP,NFASC,NCAM1,DAPK1,BCL11A,SIRPA,NRN1,DNAJC6,KCNK9,CHRNA1,MEF2C,CHRNA4,ADD2,ITPR1,CACNG3,KLHL29,PTN,KCNA5,SLC24A2,SV2B,KCNJ6,KCNMA1,IQSEC1,OLFM1,KCNQ2,KCNQ3,DLG2,GNAO1,BSN,GNG7,NPAS2,STIM2,PDCD6IP,ANK3,NRCAM,KALRN,CAMK2A,CAMK2B,NTRK2,APAF1,APBA2,KCNAB2,POU3F3,CPE,SRCIN1,IGSF11,GRIN2A,GRIN2B,GABBR2,GRM3,PEX5L,SLC1A1,SLC1A2,ZNF365,PTPN5,TGIF1,SLC6…
Mouse Phenotype	MP:0003635	abnormal synaptic transmission		4.067e-16	5.782e-13	48	742	PDE4B,SNPH,ARPP21,RNF112,MBP,NCAM1,DAPK1,BCL11A,SIRPA,NRN1,KCNK9,CHRNA1,MEF2C,CHRNA4,ADD2,ITPR1,CACNG3,KLHL29,PTN,KCNA5,SLC24A2,SV2B,KCNJ6,KCNMA1,IQSEC1,KCNQ2,DLG2,GNAO1,BSN,NRCAM,KALRN,CAMK2A,CAMK2B,NTRK2,APBA2,CPE,SRCIN1,IGSF11,GRIN2A,GRIN2B,GABBR2,PTPN5,SLC8A2,RAB3GAP1,LZTS1,RBFOX1,SNAP25,ATP2B2
Mouse Phenotype	MP:0002206	abnormal CNS synaptic transmission		5.447e-14	5.162e-11	42	652	PDE4B,RNF112,MBP,NCAM1,DAPK1,BCL11A,SIRPA,NRN1,MEF2C,CHRNA4,ADD2,ITPR1,CACNG3,KLHL29,PTN,SLC24A2,SV2B,KCNJ6,KCNMA1,IQSEC1,KCNQ2,DLG2,BSN,NRCAM,KALRN,CAMK2A,CAMK2B,NTRK2,APBA2,CPE,SRCIN1,IGSF11,GRIN2A,GRIN2B,GABBR2,PTPN5,SLC8A2,RAB3GAP1,LZTS1,RBFOX1,SNAP25,ATP2B2
Mouse Phenotype	MP:0002919	enhanced paired-pulse facilitation		1.721e-08	1.223e-05	9	39	SNPH,SIRPA,MEF2C,ADD2,PTN,APBA2,SLC8A2,RAB3GAP1,SNAP25
Mouse Phenotype	MP:0002918	abnormal paired-pulse facilitation		2.649e-08	1.506e-05	11	69	SNPH,RNF112,SIRPA,MEF2C,ADD2,PTN,CAMK2A,APBA2,SLC8A2,RAB3GAP1,SNAP25
Mouse Phenotype	MP:0002063	abnormal learning/memory/conditioning		4.392e-08	1.685e-05	33	670	PCP4,PDE4B,RTN4R,MBP,NCAM1,SIRPA,NRN1,CHRNA4,ADD2,SLC24A2,KCNMA1,GNG7,NPAS2,STIM2,NRCAM,KALRN,CAMK2A,CAMK2B,NTRK2,APBA2,APBB1,KCNAB2,SRCIN1,GRIN2A,GRIN2B,GABBR2,PEX5L,RGS4,SLC8A2,FEZ1,LZTS1,SNAP25,NDRG4
Mouse Phenotype	MP:0014114	abnormal cognition		4.553e-08	1.685e-05	33	671	PCP4,PDE4B,RTN4R,MBP,NCAM1,SIRPA,NRN1,CHRNA4,ADD2,SLC24A2,KCNMA1,GNG7,NPAS2,STIM2,NRCAM,KALRN,CAMK2A,CAMK2B,NTRK2,APBA2,APBB1,KCNAB2,SRCIN1,GRIN2A,GRIN2B,GABBR2,PEX5L,RGS4,SLC8A2,FEZ1,LZTS1,SNAP25,NDRG4
Mouse Phenotype	MP:0002064	seizures		4.743e-08	1.685e-05	24	382	CELF4,MBP,CHRNA4,ITPR1,SV2B,KCNJ6,KCNQ2,KCNQ3,GNAO1,BSN,GNG7,ANK3,CAMK2A,NTRK2,KCNAB2,GRIN2A,GABBR2,SLC1A2,SLC6A11,RBFOX1,PRKAB1,PRICKLE2,SNAP25,MAPK10
Mouse Phenotype	MP:0004166	abnormal limbic system morphology		1.243e-07	3.928e-05	24	402	NCAM1,CADM1,KCNJ6,KCNQ2,KCNQ3,CDK5R2,AGTPBP1,PDCD6IP,ANK3,KALRN,FEZF2,NTRK2,APAF1,BRSK2,APBB1,POU3F3,GABBR2,SLC1A2,RGS4,NR2F1,PPP3CA,PRKAB1,SNAP25,DCLK1
Mouse Phenotype	MP:0009357	abnormal seizure response to inducing agent		2.169e-07	6.165e-05	16	191	CELF4,MBP,CHRNA4,KCNJ6,KCNQ2,KCNQ3,GNAO1,BSN,GNG7,NTRK2,GRIN2A,SLC1A2,SLC6A11,RBFOX1,PRICKLE2,MAPK10
Mouse Phenotype	MP:0008415	abnormal neurite morphology		2.804e-07	7.246e-05	24	420	PDE4B,SNPH,RNF112,MBP,NFASC,NCAM1,BCL11A,NRN1,ITPR1,KCNJ6,AGTPBP1,ANK3,NRCAM,KALRN,FEZF2,CAMK2A,NTRK2,SRCIN1,GRIN2B,NR2F1,LZTS1,RBFOX1,PRKAB1,DCLK1
Mouse Phenotype	MP:0000801	abnormal temporal lobe morphology		3.097e-07	7.338e-05	22	361	NCAM1,CADM1,KCNJ6,KCNQ2,KCNQ3,CDK5R2,AGTPBP1,PDCD6IP,ANK3,KALRN,FEZF2,BRSK2,APBB1,POU3F3,GABBR2,SLC1A2,RGS4,PPP3CA,PRKAB1,SNAP25,ATP2B2,DCLK1
Mouse Phenotype	MP:0002915	abnormal synaptic depression		3.459e-07	7.564e-05	13	128	PDE4B,NCAM1,ITPR1,SLC24A2,SV2B,KCNMA1,IQSEC1,BSN,CAMK2A,CAMK2B,SRCIN1,GRIN2B,SLC8A2
Mouse Phenotype	MP:0002882	abnormal neuron morphology		4.729e-07	9.603e-05	52	1509	PDE4B,SNPH,RNF112,RTN4R,SDCCAG8,MBP,NFASC,NCAM1,BCL11A,SIRPA,NRN1,DNAJC6,CHRNA1,CHRNA4,ITPR1,MAGI2,PXDN,KCNJ6,KCNMA1,BSN,GNG7,CDK5R2,AGTPBP1,ANK3,NRCAM,KALRN,FEZF2,CAMK2A,NTRK2,NTRK3,POLG,APAF1,BRSK2,APBB1,SRCIN1,GRIN2B,GABBR2,SLC1A1,SLC1A2,NR2F1,BBS10,BHLHE23,LZTS1,HS2ST1,HHAT,RBFOX1,PRKAB1,ASTN1,ELAVL4,ATP2B2,DCLK1,FBXW7
Mouse Phenotype	MP:0001650	abnormal seizure response to electrical stimulation		5.113e-07	9.69e-05	7	29	CELF4,KCNQ2,KCNQ3,GNAO1,NTRK2,GRIN2A,PRICKLE2
Mouse Phenotype	MP:0001463	abnormal spatial learning		6.443e-07	0.0001145	17	233	RTN4R,MBP,NCAM1,NRN1,ADD2,SLC24A2,STIM2,NRCAM,CAMK2A,NTRK2,APBB1,KCNAB2,GRIN2A,GRIN2B,SLC8A2,SNAP25,NDRG4
Mouse Phenotype	MP:0002910	abnormal excitatory postsynaptic currents		7.618e-07	0.0001259	13	137	BCL11A,ITPR1,CACNG3,DLG2,KALRN,CAMK2A,APBA2,IGSF11,GRIN2A,GRIN2B,GABBR2,RAB3GAP1,LZTS1
Mouse Phenotype	MP:0001392	abnormal locomotor behavior		7.973e-07	0.0001259	52	1534	CELF4,PDE4B,INPP5D,RTN4R,MBP,NFASC,DAPK1,MEF2C,CHRNA4,ITPR1,CACNG3,KCNH1,KCNJ6,KCNMA1,GNAO1,BSN,GNG7,TIMM22,AGTPBP1,LMF1,POC1A,ANK3,NRCAM,KALRN,FEZF2,CAMK2A,CAMK2B,NTRK2,NTRK3,APAF1,BRSK2,APBA2,CPE,GRIN2A,GRIN2B,GABBR2,SLC1A1,SLC1A2,RGS4,MSRA,KHDRBS3,FEZ1,PPM1F,RBFOX1,PDE4DIP,PRKAB1,OLFM2,SNAP25,C2orf82,CSMD1,ATP2B2,NDRG4
Mouse Phenotype	MP:0000807	abnormal hippocampus morphology		9.604e-07	0.0001437	21	355	NCAM1,CADM1,KCNJ6,KCNQ2,KCNQ3,CDK5R2,AGTPBP1,PDCD6IP,ANK3,KALRN,FEZF2,BRSK2,APBB1,POU3F3,GABBR2,SLC1A2,RGS4,PPP3CA,PRKAB1,SNAP25,DCLK1
Mouse Phenotype	MP:0002062	abnormal associative learning		1.027e-06	0.000146	19	297	PDE4B,NRN1,CHRNA4,ADD2,KCNMA1,GNG7,NPAS2,KALRN,CAMK2A,CAMK2B,NTRK2,APBB1,KCNAB2,GRIN2A,GRIN2B,GABBR2,RGS4,SLC8A2,FEZ1
Mouse Phenotype	MP:0003491	abnormal voluntary movement		1.266e-06	0.0001714	54	1646	CELF4,PDE4B,INPP5D,RTN4R,MBP,NFASC,DAPK1,CHRNA1,MEF2C,CHRNA4,ITPR1,CACNG3,CADM1,KCNH1,KCNJ6,KCNMA1,GNAO1,BSN,GNG7,TIMM22,AGTPBP1,LMF1,POC1A,ANK3,NRCAM,KALRN,FEZF2,CAMK2A,CAMK2B,NTRK2,NTRK3,APAF1,BRSK2,APBA2,CPE,GRIN2A,GRIN2B,GABBR2,SLC1A1,SLC1A2,RGS4,MSRA,KHDRBS3,FEZ1,PPM1F,RBFOX1,PDE4DIP,PRKAB1,OLFM2,SNAP25,C2orf82,CSMD1,ATP2B2,NDRG4
Mouse Phenotype	MP:0004859	abnormal synaptic plasticity		2.281e-06	0.0002947	9	67	PCP4,ADD2,CAMK2A,CAMK2B,NTRK2,SRCIN1,GRIN2B,GABBR2,SLC8A2
Mouse Phenotype	MP:0002207	abnormal long term potentiation		2.481e-06	0.0003066	16	229	PDE4B,NCAM1,SIRPA,MEF2C,ADD2,PTN,SLC24A2,KALRN,CAMK2A,CAMK2B,NTRK2,SRCIN1,IGSF11,GRIN2A,GRIN2B,SLC8A2
Mouse Phenotype	MP:0008540	abnormal cerebral hemisphere morphology		3.501e-06	0.0004147	28	624	MBP,NCAM1,CADM1,KCNJ6,KCNQ2,KCNQ3,CDK5R2,AGTPBP1,PDCD6IP,ANK3,KALRN,FEZF2,NTRK2,APAF1,BRSK2,APBB1,POU3F3,GRIN2B,GABBR2,SLC1A2,RGS4,NR2F1,PPP3CA,PRKAB1,SNAP25,ATP2B2,DCLK1,FBXW7
Mouse Phenotype	MP:0000787	abnormal telencephalon morphology		5.935e-06	0.0006749	33	831	RTN4R,SDCCAG8,MBP,NCAM1,CADM1,KCNJ6,KCNQ2,KCNQ3,GNG7,CDK5R2,AGTPBP1,PDCD6IP,ANK3,KALRN,FEZF2,NTRK2,APAF1,BRSK2,APBB1,POU3F3,GRIN2B,GABBR2,SLC1A2,RGS4,NR2F1,TGIF1,PPP3CA,HHAT,PRKAB1,SNAP25,ATP2B2,DCLK1,FBXW7
Mouse Phenotype	MP:0001399	hyperactivity		6.708e-06	0.0007335	23	468	CELF4,KCNH1,KCNJ6,GNAO1,GNG7,TIMM22,KALRN,FEZF2,CAMK2A,NTRK2,APAF1,CPE,GRIN2B,GABBR2,SLC1A2,RGS4,KHDRBS3,FEZ1,PPM1F,PDE4DIP,SNAP25,CSMD1,NDRG4
Mouse Phenotype	MP:0002272	abnormal nervous system electrophysiology		7.234e-06	0.0007617	19	339	MBP,NFASC,KCNK9,CHRNA4,KCNA5,KCNMA1,KCNQ2,KCNQ3,BSN,GNG7,NPAS2,ANK3,NRCAM,KALRN,KCNAB2,GABBR2,SLC1A1,SLC1A2,ATP2B2
Mouse Phenotype	MP:0008143	abnormal dendrite morphology		1.064e-05	0.00108	14	200	PDE4B,RNF112,NRN1,ITPR1,KCNJ6,AGTPBP1,KALRN,CAMK2A,NTRK2,SRCIN1,GRIN2B,LZTS1,RBFOX1,PRKAB1
Mouse Phenotype	MP:0001458	abnormal object recognition memory		1.128e-05	0.001106	9	81	PDE4B,CAMK2A,CAMK2B,SRCIN1,GRIN2B,RGS4,SLC8A2,LZTS1,SNAP25
Mouse Phenotype	MP:0003313	abnormal locomotor activation		1.182e-05	0.001112	40	1146	CELF4,PDE4B,INPP5D,RTN4R,MBP,NFASC,CHRNA4,KCNH1,KCNJ6,GNAO1,GNG7,TIMM22,LMF1,ANK3,NRCAM,KALRN,FEZF2,CAMK2A,NTRK2,APAF1,BRSK2,APBA2,CPE,GRIN2A,GRIN2B,GABBR2,SLC1A1,SLC1A2,RGS4,KHDRBS3,FEZ1,PPM1F,PDE4DIP,PRKAB1,OLFM2,SNAP25,C2orf82,CSMD1,ATP2B2,NDRG4
Mouse Phenotype	MP:0001473	reduced long term potentiation		1.221e-05	0.001112	12	150	NCAM1,SIRPA,ADD2,SLC24A2,KALRN,CAMK2A,CAMK2B,NTRK2,SRCIN1,IGSF11,GRIN2A,GRIN2B
Mouse Phenotype	MP:0000947	convulsive seizures		1.251e-05	0.001112	13	176	CELF4,MBP,CHRNA4,ITPR1,KCNJ6,KCNQ2,BSN,GNG7,ANK3,GABBR2,SLC1A2,RBFOX1,SNAP25
Mouse Phenotype	MP:0001469	abnormal contextual conditioning behavior		1.398e-05	0.001204	12	152	NRN1,ADD2,NPAS2,KALRN,CAMK2A,CAMK2B,NTRK2,KCNAB2,GRIN2A,GABBR2,SLC8A2,FEZ1
Mouse Phenotype	MP:0001468	abnormal temporal memory		1.691e-05	0.001414	13	181	NRN1,ADD2,NPAS2,KALRN,CAMK2A,CAMK2B,NTRK2,KCNAB2,GRIN2A,GRIN2B,GABBR2,SLC8A2,FEZ1
Mouse Phenotype	MP:0000783	abnormal forebrain morphology		2.287e-05	0.001858	37	1051	TRH,RTN4R,SDCCAG8,MBP,NCAM1,ITPR1,CADM1,KCNJ6,KCNQ2,KCNQ3,SMPD3,GNG7,CDK5R2,AGTPBP1,PDCD6IP,ANK3,KALRN,FEZF2,NTRK2,APAF1,BRSK2,APBB1,POU3F3,GRIN2B,GABBR2,SLC1A2,RGS4,NR2F1,TBX19,TGIF1,PPP3CA,HHAT,PRKAB1,SNAP25,ATP2B2,DCLK1,FBXW7
Mouse Phenotype	MP:0012317	impaired conditioning behavior		3.003e-05	0.002372	10	114	PDE4B,NRN1,CHRNA4,GNG7,CAMK2A,CAMK2B,KCNAB2,GRIN2A,GABBR2,RGS4
Mouse Phenotype	MP:0004994	abnormal brain wave pattern		3.515e-05	0.002701	8	72	CHRNA4,KCNQ2,BSN,GNG7,NPAS2,ANK3,GABBR2,SLC1A2
Mouse Phenotype	MP:0001898	abnormal long term depression		3.786e-05	0.002832	9	94	NCAM1,ITPR1,SLC24A2,IQSEC1,CAMK2A,CAMK2B,SRCIN1,GRIN2B,SLC8A2
Mouse Phenotype	MP:0001405	impaired coordination		4.599e-05	0.003352	21	456	SNPH,RTN4R,MBP,NFASC,ITPR1,KCNMA1,GNAO1,NRCAM,KALRN,CAMK2B,NTRK3,GRIN2A,GRIN2B,RGS4,RBFOX1,ASTN1,ELAVL4,OLFM2,SNAP25,MAPK10,ATP2B2
Mouse Phenotype	MP:0001516	abnormal motor coordination/ balance		5.165e-05	0.003671	31	841	SNPH,RTN4R,MBP,NFASC,ITPR1,CACNG3,KCNJ6,KCNMA1,GNAO1,BSN,AGTPBP1,ANK3,NRCAM,KALRN,CAMK2A,CAMK2B,NTRK2,NTRK3,APBA2,CPE,GRIN2A,GRIN2B,RGS4,RBFOX1,PRKAB1,ASTN1,ELAVL4,OLFM2,SNAP25,MAPK10,ATP2B2
Mouse Phenotype	MP:0001961	abnormal reflex		5.436e-05	0.003769	29	763	PCSK2,MBP,ITPR1,AJAP1,KCNJ6,KCNMA1,DLG2,GNAO1,BSN,GNG7,CDK5R2,POC1A,NRCAM,KALRN,NTRK2,NTRK3,BRSK2,CPE,GRIN2A,GRIN2B,GABBR2,PEX5L,TGIF1,ELAVL4,SNAP25,CSMD1,ATP2B2,PTPN20,NDRG4
Mouse Phenotype	MP:0002804	abnormal motor learning		5.731e-05	0.003879	7	57	PCP4,CHRNA4,SLC24A2,GNG7,NRCAM,SRCIN1,PEX5L
Mouse Phenotype	MP:0003492	abnormal involuntary movement		6.561e-05	0.004338	33	934	PCSK2,MBP,ITPR1,AJAP1,KCNJ6,KCNMA1,DLG2,GNAO1,BSN,GNG7,CDK5R2,AGTPBP1,POC1A,ANK3,NRCAM,KALRN,NTRK2,NTRK3,BRSK2,KCNAB2,CPE,GRIN2A,GRIN2B,GABBR2,PEX5L,TGIF1,PRKAB1,ELAVL4,SNAP25,CSMD1,ATP2B2,PTPN20,NDRG4
Mouse Phenotype	MP:0005402	abnormal action potential		8.11e-05	0.005217	10	128	MBP,NFASC,KCNK9,KCNMA1,KCNQ2,BSN,ANK3,NRCAM,KALRN,ATP2B2
Mouse Phenotype	MP:0004811	abnormal neuron physiology		8.386e-05	0.005217	26	663	SNPH,RTN4R,SDCCAG8,MBP,DAPK1,DNAJC6,MEF2C,KCNMA1,KCNQ2,KCNQ3,GNG7,STIM2,KALRN,NTRK2,APAF1,POU3F3,GRM3,PEX5L,SLC8A2,RBFOX1,PRKAB1,ASTN1,ELAVL4,MAPK10,ATP2B2,FBXW7
Mouse Phenotype	MP:0000852	small cerebellum		8.564e-05	0.005217	11	155	KCNJ6,CDK5R2,AGTPBP1,ANK3,NRCAM,RBFOX1,PRKAB1,ASTN1,ATP2B2,DCLK1,FBXW7
Mouse Phenotype	MP:0000788	abnormal cerebral cortex morphology		8.625e-05	0.005217	18	371	CADM1,CDK5R2,PDCD6IP,KALRN,FEZF2,NTRK2,APAF1,BRSK2,APBB1,POU3F3,GRIN2B,RGS4,NR2F1,PRKAB1,SNAP25,ATP2B2,DCLK1,FBXW7
Mouse Phenotype	MP:0000950	abnormal seizure response to pharmacological agent		0.0001119	0.006628	10	133	MBP,CHRNA4,KCNJ6,KCNQ2,BSN,SLC1A2,SLC6A11,RBFOX1,PRICKLE2,MAPK10
Mouse Phenotype	MP:0002152	abnormal brain morphology		0.000123	0.007135	49	1681	CELF4,PDE4B,TRH,RNF112,RTN4R,SDCCAG8,MBP,NFASC,NCAM1,MEF2C,CHRNA4,ITPR1,CADM1,KCNJ6,KCNQ2,KCNQ3,SMPD3,GNG7,CDK5R2,AGTPBP1,ATG16L1,PDCD6IP,ANK3,NRCAM,KALRN,FEZF2,NTRK2,APAF1,BRSK2,APBB1,POU3F3,GRIN2B,GABBR2,SLC1A2,ZNF365,RGS4,NR2F1,TBX19,TGIF1,PPP3CA,ARAP3,HHAT,RBFOX1,PRKAB1,ASTN1,SNAP25,ATP2B2,DCLK1,FBXW7
Mouse Phenotype	MP:0003996	clonic seizures		0.0001416	0.008053	4	16	CHRNA4,KCNQ2,BSN,GABBR2
Mouse Phenotype	MP:0002067	abnormal sensory capabilities/reflexes/nociception		0.0001547	0.008621	32	934	PCSK2,MBP,CHRNA4,ITPR1,AJAP1,KCNJ6,KCNMA1,DLG2,GNAO1,BSN,GNG7,CDK5R2,POC1A,NRCAM,KALRN,NTRK2,NTRK3,BRSK2,CPE,GRIN2A,GRIN2B,GABBR2,PEX5L,RGS4,TGIF1,PPM1F,ELAVL4,SNAP25,CSMD1,ATP2B2,PTPN20,NDRG4
Mouse Phenotype	MP:0009538	abnormal synapse morphology		0.0001602	0.008761	12	195	NFASC,SIRPA,NRN1,DNAJC6,CHRNA1,BSN,NRCAM,KALRN,CAMK2A,NTRK2,GRIN2B,GABBR2
Mouse Phenotype	MP:0009937	abnormal neuron differentiation		0.0001834	0.009681	17	359	PDE4B,RTN4R,NCAM1,BCL11A,NRN1,CDK5R2,FEZF2,NTRK2,APAF1,BRSK2,APBB1,NR2F1,PRKAB1,ELAVL4,ATP2B2,DCLK1,FBXW7
Mouse Phenotype	MP:0001393	ataxia		0.0001839	0.009681	16	325	MBP,NFASC,ITPR1,CACNG3,KCNJ6,KCNMA1,BSN,AGTPBP1,ANK3,NRCAM,CAMK2B,APBA2,RBFOX1,PRKAB1,SNAP25,ATP2B2
Mouse Phenotype	MP:0005404	abnormal axon morphology		0.0003329	0.01721	12	211	SNPH,MBP,NFASC,NCAM1,BCL11A,ANK3,NRCAM,FEZF2,NTRK2,NR2F1,PRKAB1,DCLK1
Mouse Phenotype	MP:0003997	tonic-clonic seizures		0.0003585	0.0182	7	76	CELF4,ITPR1,KCNJ6,KCNQ2,GNG7,GABBR2,RBFOX1
Mouse Phenotype	MP:0003484	abnormal channel response		0.0003817	0.01904	5	36	ARPP21,KCNK9,KCNA5,KCNMA1,GNAO1
Mouse Phenotype	MP:0004753	abnormal miniature excitatory postsynaptic currents		0.0004706	0.02307	8	104	RNF112,NRN1,CACNG3,KALRN,GRIN2A,GRIN2B,LZTS1,SNAP25
Mouse Phenotype	MP:0002912	abnormal excitatory postsynaptic potential		0.000502	0.02379	8	105	SIRPA,ITPR1,DLG2,CAMK2A,NTRK2,SRCIN1,GRIN2B,RBFOX1
Mouse Phenotype	MP:0002906	increased susceptibility to pharmacologically induced seizures		0.000502	0.02379	8	105	MBP,CHRNA4,KCNJ6,KCNQ2,BSN,SLC1A2,RBFOX1,PRICKLE2
Mouse Phenotype	MP:0012349	increased susceptibility to induction of seizure by inducing agent		0.000535	0.02493	8	106	MBP,CHRNA4,KCNJ6,KCNQ2,BSN,SLC1A2,RBFOX1,PRICKLE2
Mouse Phenotype	MP:0003312	abnormal locomotor coordination		0.0005668	0.02591	24	666	MBP,NFASC,DAPK1,MEF2C,ITPR1,CACNG3,KCNJ6,KCNMA1,BSN,AGTPBP1,POC1A,ANK3,NRCAM,CAMK2B,NTRK3,APBA2,CPE,GRIN2B,MSRA,RBFOX1,PRKAB1,SNAP25,ATP2B2,NDRG4
Mouse Phenotype	MP:0000934	abnormal telencephalon development		0.0005821	0.02591	10	163	CDK5R2,FEZF2,NTRK2,APAF1,BRSK2,APBB1,POU3F3,TGIF1,HHAT,FBXW7
Mouse Phenotype	MP:0012490	abnormal cochlear VIII nucleus morphology		0.0005832	0.02591	3	10	KCNJ6,AGTPBP1,ATP2B2
Mouse Phenotype	MP:0001899	absent long term depression		0.0007069	0.03092	5	41	NCAM1,ITPR1,IQSEC1,CAMK2A,GRIN2B
Mouse Phenotype	MP:0001362	abnormal anxiety-related response		0.0007255	0.03125	15	332	PDE4B,CHRNA4,KALRN,CAMK2A,CAMK2B,NTRK2,APBA2,GRIN2A,GRIN2B,GABBR2,GRM3,LZTS1,OLFM2,SNAP25,CSMD1
Mouse Phenotype	MP:0008341	decreased corticotroph cell number		0.0009096	0.0384	2	3	SMPD3,TBX19
Mouse Phenotype	MP:0001454	abnormal cued conditioning behavior		0.0009186	0.0384	8	115	PDE4B,NRN1,ADD2,GNG7,NPAS2,CAMK2A,GRIN2B,FEZ1
Mouse Phenotype	MP:0009936	abnormal dendritic spine morphology		0.0009401	0.03874	6	65	PDE4B,RNF112,SRCIN1,GRIN2B,LZTS1,RBFOX1
Mouse Phenotype	MP:0004270	analgesia		0.001015	0.04114	4	26	PCSK2,DLG2,CDK5R2,SNAP25
Mouse Phenotype	MP:0004716	abnormal cochlear nerve morphology		0.001042	0.04114	3	12	NTRK2,NTRK3,ATP2B2
Mouse Phenotype	MP:0002664	decreased circulating adrenocorticotropin level		0.001042	0.04114	3	12	NTRK2,CPE,TBX19
Mouse Phenotype	MP:0001900	impaired synaptic plasticity		0.001089	0.04242	5	45	ADD2,CAMK2A,NTRK2,SRCIN1,GRIN2B
Mouse Phenotype	MP:0009454	impaired contextual conditioning behavior		0.001193	0.04584	6	68	NRN1,CAMK2A,CAMK2B,KCNAB2,GRIN2A,GABBR2
Disease	C0036341	Schizophrenia	DisGeNET Curated	4.138e-13	1.013e-09	53	1561	MYT1L,DLGAP2,DLGAP1,PDE4B,HIVEP2,RAPGEF5,RTN4R,SDCCAG8,MBP,NFASC,NCAM1,BCL11A,CMYA5,NRN1,CHRNA4,MAGI2,KCNH1,PLCL2,KCNQ2,KCNQ3,DLG2,GNAO1,NPAS2,ANK3,NRCAM,KALRN,CAMK2B,NTRK2,NTRK3,APBA2,GRIN2A,GRIN2B,GABBR2,GRM3,SLC1A1,SLC1A2,ZNF365,YWHAH,RGS4,MSRA,PTPN5,PKNOX2,SLC6A11,CELF2,FEZ1,HHAT,RBFOX1,ASTN1,PAWR,SNAP25,CSMD1,ENDOV,DCLK1
Disease	C0041696	Unipolar Depression	DisGeNET Curated	1.187e-10	1.453e-07	24	418	MYT1L,PDE4B,ZBTB16,TRH,RAPGEF5,NCAM1,CMYA5,CHRNA4,DLG2,NPAS2,RBFOX3,ANK3,KALRN,CAMK2A,NTRK2,NTRK3,APAF1,GRIN2B,GABBR2,SLC1A1,SLC1A2,RGS4,PAWR,SNAP25
Disease	C1269683	Major Depressive Disorder	DisGeNET Curated	2.036e-10	1.661e-07	26	505	MYT1L,PDE4B,ZBTB16,TRH,RAPGEF5,NCAM1,CMYA5,CHRNA4,DLG2,NPAS2,RBFOX3,ANK3,KALRN,CAMK2A,NTRK2,NTRK3,APAF1,GRIN2A,GRIN2B,GABBR2,GRM3,SLC1A1,SLC1A2,RGS4,PAWR,SNAP25
Disease	C0005586	Bipolar Disorder	DisGeNET Curated	3.827e-10	2.341e-07	31	730	PDE4B,RAPGEF5,NCAM1,NRN1,ITPR1,MAGI2,KCNQ2,KCNQ3,DLG2,NPAS2,ANK3,CAMK2A,NTRK2,POLG,GRIN2A,GRIN2B,GRM3,SLC1A1,SLC1A2,YWHAH,RGS4,PTPN5,RASGRP1,PPP2R2C,FEZ1,ASTN1,PAWR,SNAP25,CSMD1,ENDOV,DCLK1
Disease	C0233514	Abnormal behavior	DisGeNET Curated	5.55e-08	2.716e-05	19	365	CELF4,PDE4B,RAPGEF5,NCAM1,CHRNA4,ANK3,NRCAM,NTRK2,POLG,GRIN2A,GRIN2B,GRM3,SLC1A1,LINGO1,FEZ1,PRICKLE2,SNAP25,CSMD1,DCLK1
Disease	C0004352	Autistic Disorder	DisGeNET Curated	1.306e-07	5.326e-05	25	644	DLGAP2,PDE4B,MBP,NCAM1,MEF2C,CHRNA4,STMN4,CADM1,KCNMA1,NPAS2,ANK3,NRCAM,NTRK2,POLG,APBA2,KCNAB2,GRIN2A,GRIN2B,GABBR2,SLC1A1,SLC1A2,RBFOX1,PRICKLE2,SNAP25,ATP2B2
Disease	C0004936	Mental disorders	DisGeNET Curated	2.257e-07	7.889e-05	17	321	PDE4B,RAPGEF5,NCAM1,CHRNA4,ANK3,NRCAM,NTRK2,GRIN2A,GRIN2B,SLC1A1,YWHAH,RGS4,FEZ1,PAWR,SNAP25,CSMD1,DCLK1
Disease	C2363129	Benign Rolandic Epilepsy	DisGeNET Curated	6.105e-07	0.0001867	4	7	CHRNA4,KCNQ2,GRIN2A,RBFOX1
Disease	C0391957	idiopathic epilepsy	DisGeNET BeFree	2.753e-06	0.0007484	5	20	CHRNA4,KCNQ2,KCNQ3,RBFOX3,RBFOX1
Disease	C0376532	Epilepsy, Rolandic	DisGeNET Curated	3.579e-06	0.0008757	5	21	KCNQ2,KCNQ3,RBFOX3,GRIN2A,RBFOX1
Disease	C0011570	Mental Depression	DisGeNET Curated	7.67e-06	0.001706	20	554	PDE4B,TRH,NCAM1,SIRPA,CHRNA4,KCNJ6,NPAS2,CAMK2A,NTRK2,NTRK3,GRIN2A,GRIN2B,STK32C,GRM3,PEX5L,SLC1A1,SLC1A2,TBX19,PAWR,SNAP25
Disease	C0036572	Seizures	DisGeNET Curated	1.011e-05	0.002061	28	982	TRH,NCAM1,SRPK2,TUBGCP4,NRN1,DNAJC6,MEF2C,CHRNA4,MAGI2,KCNH1,DGUOK,KCNQ2,KCNQ3,GNAO1,SATB2,RBFOX3,POLG,APBB1,KCNAB2,GRIN2A,GRIN2B,GRM3,SLC1A1,SLC1A2,RAB3GAP1,RBFOX1,PRICKLE2,MAPK10
Disease	C0038220	Status Epilepticus	DisGeNET Curated	1.296e-05	0.00244	9	122	MEF2C,KCNMA1,ANK3,NTRK2,NTRK3,POLG,GRIN2A,GRIN2B,SLC1A2
Disease	C0033975	Psychotic Disorders	DisGeNET Curated	1.754e-05	0.003065	14	311	RAPGEF5,RTN4R,ANK3,SRCIN1,GRIN2A,GRIN2B,GRM3,SLC1A1,SLC1A2,RGS4,TGIF1,FEZ1,PAWR,SNAP25
Disease	C0014544	Epilepsy	DisGeNET Curated	1.963e-05	0.003081	27	962	CELF4,TRH,DAP,TUBGCP4,DNAJC6,MEF2C,CHRNA4,MAGI2,KCNH1,DGUOK,KCNMA1,KCNQ2,KCNQ3,GNAO1,SATB2,RBFOX3,ANK2,POLG,APBA2,KCNAB2,GRIN2A,GRIN2B,GRM3,SLC1A1,SLC1A2,PTPN5,RBFOX1
Disease	C0001973	Alcoholic Intoxication, Chronic	DisGeNET Curated	2.015e-05	0.003081	16	402	PDE4B,TRH,MBP,NCAM1,CHRNA4,KCNJ6,CAMK2A,NTRK2,GRIN2A,GRIN2B,GRM3,SLC1A2,RGS4,PKNOX2,TBX19,ASTN1
Disease	C0011581	Depressive disorder	DisGeNET Curated	2.165e-05	0.003116	22	697	PDE4B,TRH,NCAM1,SIRPA,CHRNA4,CADM1,KCNJ6,NPAS2,CAMK2A,NTRK2,NTRK3,POLG,GRIN2A,GRIN2B,STK32C,GRM3,PEX5L,SLC1A1,SLC1A2,TBX19,PAWR,SNAP25
Disease	C1535926	Neurodevelopmental Disorders	DisGeNET Curated	2.44e-05	0.003303	9	132	BCL11A,MEF2C,DLG2,SATB2,ANK3,GRIN2A,GABBR2,RBFOX1,FBXW7
Disease	C0002395	Alzheimer's Disease	DisGeNET Curated	2.564e-05	0.003303	41	1825	PCP4,ATP5J,INPP5D,RNF112,RTN4R,MBP,DAPK1,SRPK2,NRN1,MEF2C,CHRNA4,MYO5C,ITPR1,HECW2,KCNMA1,OLFM1,STIM2,RBFOX3,CAMK2A,NTRK2,POLG,BRSK2,APBA2,APBB1,CPE,GRIN2A,GRIN2B,SLC1A1,SLC1A2,MSRA,PTPN5,CELF2,HHAT,PRKAB1,ELAVL4,PAWR,SNAP25,ADI1,CTTN,MAPK10,FBXW7
Disease	C0030567	Parkinson Disease	DisGeNET Curated	2.93e-05	0.003385	26	928	PCP4,RTN4R,MBP,NCAM1,DAPK1,DNAJC6,MEF2C,MYO5C,KCNJ6,RBFOX3,POLG,APAF1,APBB1,CHST1,GRIN2A,GRIN2B,SLC1A1,SLC1A2,MSRA,PTPN5,HIVEP3,LINGO1,DDRGK1,ELAVL4,ADI1,FBXW7
Disease	C3889476	Benign Familial Convulsion	DisGeNET BeFree	3.043e-05	0.003385	3	6	CHRNA4,KCNQ2,KCNQ3
Disease	C1852581	EPILEPSY, BENIGN NEONATAL, 2	DisGeNET Curated	3.043e-05	0.003385	3	6	CHRNA4,KCNQ2,KCNQ3
Disease	C0338656	Impaired cognition	DisGeNET Curated	4.329e-05	0.004606	20	625	SDCCAG8,SRPK2,NRN1,MEF2C,CHRNA4,ITPR1,MAGI2,KCNQ2,SATB2,RBFOX3,ANK3,CAMK2A,POLG,GRIN2B,GRM3,SLC1A2,BBS10,HHAT,SNAP25,DCLK1
Disease	C0014553	Absence Epilepsy	DisGeNET Curated	5.147e-05	0.005248	6	57	KCNK9,MEF2C,CACNG3,KCNMA1,KCNQ3,BHLHE23
Disease	C0236969	Substance-Related Disorders	DisGeNET Curated	6.811e-05	0.006667	8	117	PIWIL1,EIPR1,MYO5C,XYLT1,ANK3,NRCAM,MSRA,CSMD1
Disease	C0028968	Olivopontocerebellar Atrophies	DisGeNET Curated	7.503e-05	0.007061	4	20	GRM3,SLC1A1,SLC1A2,SNAP25
Disease	C1510472	Drug Dependence	DisGeNET BeFree	9.94e-05	0.008789	6	64	NCAM1,NRCAM,GRIN2A,GRIN2B,GRM3,SLC1A2
Disease	C0009241	Cognition Disorders	DisGeNET Curated	0.0001006	0.008789	11	235	SRPK2,NRN1,CHRNA4,SATB2,RBFOX3,ANK3,GRIN2B,SLC1A1,SLC1A2,SNAP25,MAPK10
Disease	C3714756	Intellectual Disability	DisGeNET Curated	0.0001236	0.01043	28	1131	MYT1L,ZBTB16,HIVEP2,TRH,SDCCAG8,TUBGCP4,DNAJC6,KCNK9,MEF2C,ITPR1,CADM1,KCNH1,KCNQ2,KCNQ3,SATB2,ANK3,NRCAM,CAMK2A,KCNAB2,GRIN2A,GRIN2B,SLC1A1,NR2F1,KPTN,RAB3GAP1,HHAT,SNAP25,MAPK10
Disease	C0014556	Epilepsy, Temporal Lobe	DisGeNET Curated	0.0001586	0.01293	8	132	DAP,KCNQ3,GRIN2A,GRIN2B,GRM3,SLC1A1,SLC1A2,RBFOX1
Disease	C1510586	Autism Spectrum Disorders	DisGeNET Curated	0.000187	0.01422	15	436	MEF2C,ITPR1,CADM1,SATB2,ANK3,FEZF2,APBA2,GRIN2A,GRIN2B,SLC1A1,RBFOX1,PRICKLE2,SNAP25,MAPK10,ATP2B2
Disease	C1970945	MAJOR AFFECTIVE DISORDER 6	DisGeNET Curated	0.0001918	0.01422	6	72	NCAM1,MAGI2,KCNQ2,ANK3,GRM3,DCLK1
Disease	C1970943	MAJOR AFFECTIVE DISORDER 4	DisGeNET Curated	0.0001918	0.01422	6	72	NCAM1,MAGI2,KCNQ2,ANK3,GRM3,DCLK1
Disease	C0557874	Global developmental delay	DisGeNET Curated	0.0002077	0.01495	21	757	MYT1L,SDCCAG8,MBP,TUBGCP4,MEF2C,ITPR1,KCNH1,KCNQ2,KCNQ3,UMPS,GNAO1,SATB2,NTRK2,POLG,KCNAB2,GRIN2A,GRIN2B,NR2F1,KPTN,RAB3GAP1,SNAP25
Disease	C1852197	MAJOR AFFECTIVE DISORDER 1	DisGeNET Curated	0.0002401	0.01635	6	75	NCAM1,MAGI2,KCNQ2,ANK3,GRM3,DCLK1
Disease	20081224:Gieger	Serum metabolites	GWAS	0.0002405	0.01635	3	11	SV2B,RBFOX1,ATP2B2
Disease	C0751495	Seizures, Focal	DisGeNET Curated	0.000255	0.01686	4	27	CHRNA4,KCNQ3,POLG,GRIN2A
Disease	C0349204	Nonorganic psychosis	DisGeNET Curated	0.0002735	0.01761	10	221	RAPGEF5,RTN4R,ANK3,SRCIN1,GRIN2A,GRIN2B,GRM3,SLC1A1,RGS4,TGIF1
Disease	C0431380	Cortical Dysplasia	DisGeNET Curated	0.0003731	0.02341	5	53	KCNJ6,GRIN2A,GRIN2B,SLC1A1,LINGO1
Disease	C2063866	Depressive Disorder, Treatment-Resistant	DisGeNET Curated	0.0004097	0.02507	3	13	NTRK2,GRIN2B,RGS4
Disease	C0037769	West Syndrome	DisGeNET Curated	0.0005243	0.03055	5	57	MAGI2,KCNQ2,KCNAB2,GRIN2B,NR2F1
Disease	C0543888	Epileptic encephalopathy	DisGeNET Curated	0.0005243	0.03055	5	57	KCNQ2,GNAO1,POLG,GRIN2B,MAPK10
Disease	C0220669	Familial benign neonatal epilepsy	DisGeNET Curated	0.0006407	0.03462	3	15	CHRNA4,KCNQ2,KCNQ3
Disease	C0025362	Mental Retardation	DisGeNET Curated	0.0006585	0.03462	22	885	MYT1L,ZBTB16,TRH,SDCCAG8,TUBGCP4,DNAJC6,KCNK9,ITPR1,CADM1,KCNQ2,SATB2,ANK3,NRCAM,KCNAB2,GRIN2A,GRIN2B,SLC1A1,NR2F1,KPTN,RAB3GAP1,SNAP25,MAPK10
Disease	C2700438	MAJOR AFFECTIVE DISORDER 7	DisGeNET Curated	0.0006649	0.03462	5	60	NCAM1,KCNQ2,ANK3,GRM3,DCLK1
Disease	C2700440	MAJOR AFFECTIVE DISORDER 9	DisGeNET Curated	0.0006649	0.03462	5	60	NCAM1,KCNQ2,ANK3,GRM3,DCLK1
Disease	C2700439	MAJOR AFFECTIVE DISORDER 8	DisGeNET Curated	0.0006649	0.03462	5	60	NCAM1,KCNQ2,ANK3,GRM3,DCLK1
Disease	20081125:Ferreira	Bipolar disorder	GWAS	0.0007995	0.03913	2	4	ANK3,RASGRP1
Disease	OMIN:188890	TOBACCO ADDICTION, SUSCEPTIBILITY TO	OMIM	0.0007995	0.03913	2	4	CHRNA4,GABBR2
Disease	cv:C1861063	Tobacco addiction, susceptibility to	Clinical Variations	0.0007995	0.03913	2	4	CHRNA4,GABBR2
Disease	C0014547	Epilepsies, Partial	DisGeNET Curated	0.0009704	0.04656	4	38	CHRNA4,GRIN2A,GRIN2B,RBFOX1

## Sheet: Es-E14.SE
Category	ID	Name	Source	p-value	q-value FDR B&H	Hit Count in Query List	Hit Count in Genome	Hit in Query List
Mouse Phenotype	MP:0004687	split vertebrae		6.025e-06	0.0241	4	6	GRHL2,GRHL3,SULF2,SULF1

## Sheet: Esb4.SE
Category	ID	Name	Source	p-value	q-value FDR B&H	Hit Count in Query List	Hit Count in Genome	Hit in Query List
Mouse Phenotype	MP:0008392	decreased primordial germ cell number		4.948e-06	0.01339	6	33	PRDM1,ROR2,POU5F1,REST,LIN28A,PRDM14
Mouse Phenotype	MP:0008391	abnormal primordial germ cell morphology		8.413e-06	0.01339	6	36	PRDM1,ROR2,POU5F1,REST,LIN28A,PRDM14
Mouse Phenotype	MP:0005380	embryo phenotype		2.074e-05	0.01745	44	1754	MYC,SOX2,SOX11,MAX,ESRRB,ETV4,SSR2,SIX4,FOXI3,F2RL1,GRHL2,GADD45A,RYR2,PRDM1,JARID2,BMP7,GJB3,GJB5,SALL1,ADAMTS9,COPS8,PIK3C3,KLF5,KCTD15,FGF4,BRD1,RAD23B,ROR2,TRIM71,POU5F1,REST,BCAR1,LIN28A,TFAP2C,LEP,RYBP,IGF2BP1,LMNB1,ZIC5,TET1,RBPJ,NR5A2,GRHL3,MYBL2
Mouse Phenotype	MP:0014134	abnormal embryo morphology		2.193e-05	0.01745	37	1361	MYC,SOX2,SOX11,MAX,ESRRB,ETV4,SSR2,SIX4,FOXI3,F2RL1,GRHL2,PRDM1,JARID2,BMP7,SALL1,ADAMTS9,COPS8,PIK3C3,KLF5,KCTD15,FGF4,BRD1,ROR2,TRIM71,POU5F1,REST,LIN28A,TFAP2C,LEP,RYBP,LMNB1,ZIC5,TET1,RBPJ,NR5A2,GRHL3,MYBL2
Mouse Phenotype	MP:0002085	abnormal embryonic tissue morphology		3.448e-05	0.02072	30	1013	MYC,SOX2,SOX11,MAX,ESRRB,ETV4,SSR2,FOXI3,F2RL1,GRHL2,PRDM1,JARID2,BMP7,SALL1,ADAMTS9,PIK3C3,FGF4,BRD1,ROR2,TRIM71,POU5F1,REST,LIN28A,TFAP2C,LEP,RYBP,ZIC5,TET1,RBPJ,GRHL3
Mouse Phenotype	MP:0005031	abnormal trophoblast layer morphology		3.947e-05	0.02072	10	150	MYC,SOX2,ESRRB,PRDM1,GJB3,GJB5,RAD23B,TFAP2C,RYBP,RBPJ
Mouse Phenotype	MP:0013793	abnormal large intestine goblet cell morphology		5.492e-05	0.02072	4	16	KLF4,LEP,IGF2BP1,GPA33
Mouse Phenotype	MP:0013795	abnormal colon goblet cell morphology		5.492e-05	0.02072	4	16	KLF4,LEP,IGF2BP1,GPA33
Mouse Phenotype	MP:0010865	prenatal growth retardation		5.859e-05	0.02072	22	643	MYC,ESRRB,SSR2,GRHL2,GADD45A,RYR2,PRDM1,JARID2,SALL1,COPS8,PIK3C3,BRD1,RAD23B,REST,BCAR1,LIN28A,TFAP2C,RYBP,IGF2BP1,TET1,RBPJ,GRHL3
Mouse Phenotype	MP:0004842	abnormal large intestine crypts of Lieberkuhn morphology		9.11e-05	0.029	6	54	MYC,KLF4,KLF5,LEP,IGF2BP1,GPA33
Mouse Phenotype	MP:0004196	abnormal prenatal growth/weight/body size		0.0001554	0.04496	31	1153	MYC,SOX11,MAX,ESRRB,SSR2,SIX4,GRHL2,GADD45A,RYR2,PRDM1,JARID2,BMP7,GJB5,SALL1,COPS8,PIK3C3,KCTD15,BRD1,RAD23B,TRIM71,REST,BCAR1,LIN28A,TFAP2C,RYBP,IGF2BP1,LMNB1,TET1,RBPJ,NR5A2,GRHL3
Mouse Phenotype	MP:0013527	absent conjunctiva goblet cells		0.0001908	0.04905	2	2	KLF4,KLF5
Mouse Phenotype	MP:0001672	abnormal embryo development		0.0002003	0.04905	28	1007	MYC,SOX2,SOX11,MAX,ESRRB,GRHL2,GADD45A,RYR2,PRDM1,BMP7,SALL1,ADAMTS9,COPS8,PIK3C3,KLF5,FGF4,BRD1,ROR2,TRIM71,REST,BCAR1,LIN28A,TFAP2C,RYBP,TET1,RBPJ,NR5A2,GRHL3
Disease	C0036631	Seminoma	DisGeNET Curated	5.887e-06	0.01662	11	218	SOX2,SPRY2,ETV4,KLF4,PRDM1,FGF4,ETNK1,DMRT1,MSH2,POU5F1,TFAP2C
Disease	C1458155	Mammary Neoplasms	DisGeNET Curated	3.398e-05	0.03062	36	1953	MYC,SOX2,GABRP,MAPT,ESRRB,ETV4,ZNF217,KLF4,F2RL1,GADD45A,TBC1D9,PRDM1,BMP7,MTA3,BST2,G3BP2,FGF4,SEMA6A,PMP22,ZC3H12A,BCL2L11,LAMC2,MSH2,POU5F1,REST,BCAR1,LIN28A,TFAP2C,LEP,COL18A1,IGF2BP1,TET1,RBPJ,NR5A2,KDM4A,PUM1
Disease	C0740345	Germ Cell Cancer	DisGeNET BeFree	4.531e-05	0.03062	4	22	SOX2,FGF4,POU5F1,TET1
Disease	C0007102	Malignant tumor of colon	DisGeNET Curated	5.376e-05	0.03062	35	1915	MYC,SOX2,SPRY2,IRX5,INPPL1,MAX,ESRRB,ETV4,ZNF217,KLF4,F2RL1,GADD45A,TBC1D9,FABP6,JARID2,SALL1,KLF5,SEMA6A,PMP22,BCL2L11,ROR2,ENC1,MSH2,POU5F1,BCAR1,LIN28A,LEP,COL18A1,IGF2BP1,TET1,NR5A2,NT5C2,PAWR,KDM4A,GPA33
Disease	C1261473	Sarcoma	DisGeNET Curated	7.495e-05	0.03062	17	630	MYC,SOX2,MAPT,ETV4,KLF4,GADD45A,TBC1D9,BMP7,SEMA6A,BCL2L11,ROR2,MSH2,POU5F1,LIN28A,LEP,IGF2BP1,RBPJ
Disease	C0001430	Adenoma	DisGeNET Curated	7.777e-05	0.03062	22	964	MYC,SOX2,IRX5,INHBB,ETV4,ZNF217,KLF4,FABP6,GIP,KLF9,KLF5,FGF4,BCL2L11,ENC1,MSH2,BCAR1,LIN28A,LEP,COL18A1,TLE4,CAMKMT,GPA33
Disease	C0039538	Teratoma	DisGeNET Curated	8.614e-05	0.03062	7	113	MYC,SOX2,KLF4,DMRT1,LAMC2,POU5F1,LIN28A
Disease	C1621958	Glioblastoma Multiforme	DisGeNET Curated	8.675e-05	0.03062	19	767	MYC,SOX2,SOX11,SPRY2,ABCC4,ZNF217,F2RL1,GADD45A,TBC1D9,AJAP1,SEMA6A,LAMC2,MSH2,POU5F1,REST,LEP,COL18A1,IGF2BP1,CAMKMT
Disease	C0027819	Neuroblastoma	DisGeNET Curated	0.0001474	0.04369	31	1689	MYC,SOX2,ABCC4,MAPT,MAX,PEG3,ZNF236,KLF4,TBC1D9,ADRB3,AJAP1,TRAT1,SEMA6A,ZC3H12A,BCL2L11,NRF1,ENC1,LAMC2,MSH2,POU5F1,REST,BCAR1,LIN28A,LEP,COL18A1,IGF2BP1,RBPJ,CAMKMT,PAWR,SLC45A1,MYBL2
Disease	C0035369	Retroviridae Infections	DisGeNET BeFree	0.0001551	0.04369	6	87	MYC,ZNF217,TBC1D9,TRAT1,BST2,POU5F1
Disease	C0027654	Embryonal Neoplasm	DisGeNET BeFree	0.0001827	0.04369	4	31	MYC,DPPA2,POU5F1,LIN28A
Disease	C0700095	Central neuroblastoma	DisGeNET BeFree	0.0001857	0.04369	30	1631	MYC,SOX2,ABCC4,MAPT,MAX,PEG3,ZNF236,KLF4,TBC1D9,ADRB3,AJAP1,TRAT1,SEMA6A,ZC3H12A,BCL2L11,NRF1,ENC1,LAMC2,MSH2,POU5F1,REST,BCAR1,LIN28A,LEP,COL18A1,IGF2BP1,CAMKMT,PAWR,SLC45A1,MYBL2
Disease	C0027658	Neoplasms, Germ Cell and Embryonal	DisGeNET Curated	0.0002077	0.04512	3	13	DMRT1,POU5F1,DPPA3

## Sheet: Heart.SE
Category	ID	Name	Source	p-value	q-value FDR B&H	Hit Count in Query List	Hit Count in Genome	Hit in Query List
Mouse Phenotype	MP:0005620	abnormal muscle contractility		5.479e-20	1.472e-16	32	406	FLT1,EGLN1,MB,GATA4,LAMA4,ABCC9,CASQ2,FHOD3,GATA5,RRAD,LMOD2,TTN,CHRM2,SLC4A3,CSRP3,RBM20,PDLIM5,IRX4,RYR2,CKMT2,KY,SLC8A1,LDB3,ADRA1B,KCNA5,LPL,SCN5A,SRL,NKX2-5,CORIN,MYOCD,VEGFA
Mouse Phenotype	MP:0000738	impaired muscle contractility		1.244e-19	1.671e-16	29	323	EGLN1,MB,GATA4,LAMA4,ABCC9,CASQ2,FHOD3,LMOD2,TTN,CHRM2,SLC4A3,CSRP3,RBM20,PDLIM5,IRX4,RYR2,CKMT2,KY,SLC8A1,LDB3,ADRA1B,KCNA5,LPL,SCN5A,SRL,NKX2-5,CORIN,MYOCD,VEGFA
Mouse Phenotype	MP:0004087	abnormal muscle fiber morphology		4.398e-19	3.939e-16	32	435	AKAP6,FLT1,ARHGAP26,SPTBN1,EGLN1,GATA4,JPH2,LAMA4,CASQ2,GATA5,DYSF,LMOD2,TTN,TCAP,CSRP3,RBM20,PDLIM5,RYR2,LPIN1,SLC8A1,SSPN,LDB3,ADRA1B,LMO7,ANKRD1,LPL,SCN5A,SRL,NKX2-5,MYOCD,SAMD4A,VEGFA
Mouse Phenotype	MP:0002972	abnormal cardiac muscle contractility		1.348e-18	9.054e-16	27	292	EGLN1,MB,GATA4,LAMA4,ABCC9,CASQ2,FHOD3,GATA5,RRAD,LMOD2,TTN,SLC4A3,CSRP3,RBM20,PDLIM5,IRX4,RYR2,SLC8A1,LDB3,ADRA1B,LPL,SCN5A,SRL,NKX2-5,CORIN,MYOCD,VEGFA
Mouse Phenotype	MP:0002106	abnormal muscle physiology		9.105e-18	4.893e-15	43	957	AKAP6,FLT1,ARHGAP26,SPTBN1,EGLN1,MB,GATA4,LAMA4,ABCC9,CASQ2,FHOD3,GATA5,RRAD,DYSF,LMOD2,TTN,CHRM2,SLC4A3,TCAP,CSRP3,RBM20,PDLIM5,IRX4,RYR2,CKMT2,KY,SLC8A1,SSPN,LDB3,ADRA1B,KCNA5,CD36,ANKRD1,KCNJ11,LPL,SCN5A,SRL,NKX2-5,CORIN,MYOCD,EN1,SAMD4A,VEGFA
Mouse Phenotype	MP:0005369	muscle phenotype		2.17e-17	9.718e-15	51	1418	AKAP6,FLT1,ARHGAP26,SPTBN1,EGLN1,MB,GATA4,JPH2,LAMA4,ABCC9,CASQ2,FHOD3,GATA5,TEAD1,RRAD,DYSF,LMOD2,TTN,CHRM2,SLC4A3,TCAP,CSRP3,RBM20,PDLIM5,IRX4,RYR2,NRP1,TGFB2,LPIN1,CKMT2,KY,SLC8A1,SSPN,LDB3,ADRA1B,KCNA5,LMO7,CD36,ANKRD1,KCNJ11,LPL,SCN5A,SRL,NKX2-5,CORIN,KDR,MYOCD,FBXO32,EN1,SAMD4A,VEGFA
Mouse Phenotype	MP:0005140	decreased cardiac muscle contractility		3.635e-17	1.395e-14	24	244	EGLN1,MB,GATA4,LAMA4,ABCC9,CASQ2,FHOD3,LMOD2,TTN,SLC4A3,CSRP3,RBM20,PDLIM5,IRX4,RYR2,SLC8A1,LDB3,LPL,SCN5A,SRL,NKX2-5,CORIN,MYOCD,VEGFA
Mouse Phenotype	MP:0000274	enlarged heart		3.777e-16	1.269e-13	32	547	AKAP6,SPTBN1,EGLN1,MB,GATA4,LAMA4,ABCC9,CASQ2,GATA5,CD83,RRAD,LMOD2,TTN,SLC4A3,TCAP,CSRP3,PDLIM5,IRX4,RYR2,CKMT2,SLC8A1,LDB3,DLC1,CD36,LPL,NKX2-5,CORIN,MYOCD,FHL2,QKI,RCAN2,VEGFA
Mouse Phenotype	MP:0002108	abnormal muscle morphology		1.207e-15	3.603e-13	41	986	AKAP6,FLT1,ARHGAP26,SPTBN1,EGLN1,MB,GATA4,JPH2,LAMA4,CASQ2,FHOD3,GATA5,TEAD1,DYSF,LMOD2,TTN,TCAP,CSRP3,RBM20,PDLIM5,RYR2,NRP1,TGFB2,LPIN1,CKMT2,KY,SLC8A1,SSPN,LDB3,ADRA1B,LMO7,ANKRD1,LPL,SCN5A,SRL,NKX2-5,KDR,MYOCD,FBXO32,SAMD4A,VEGFA
Mouse Phenotype	MP:0005329	abnormal myocardium layer morphology		2.478e-15	6.657e-13	29	465	AKAP6,SOX4,SPTBN1,EGLN1,MB,GATA4,JPH2,LAMA4,CASQ2,FHOD3,GATA5,TEAD1,LMOD2,TTN,CSRP3,RBM20,RYR2,TGFB2,SLC8A1,LDB3,ADRA1B,LPL,SCN5A,NKX2-5,KDR,MYOCD,QKI,RCAN2,VEGFA
Mouse Phenotype	MP:0010545	abnormal heart layer morphology		3.883e-15	9.484e-13	29	473	AKAP6,SOX4,SPTBN1,EGLN1,MB,GATA4,JPH2,LAMA4,CASQ2,FHOD3,GATA5,TEAD1,LMOD2,TTN,CSRP3,RBM20,RYR2,TGFB2,SLC8A1,LDB3,ADRA1B,LPL,SCN5A,NKX2-5,KDR,MYOCD,QKI,RCAN2,VEGFA
Mouse Phenotype	MP:0010630	abnormal cardiac muscle tissue morphology		1.081e-14	2.421e-12	25	346	AKAP6,SPTBN1,EGLN1,GATA4,JPH2,LAMA4,CASQ2,FHOD3,GATA5,TEAD1,LMOD2,TTN,CSRP3,RBM20,RYR2,TGFB2,SLC8A1,LDB3,ADRA1B,LPL,SCN5A,NKX2-5,KDR,MYOCD,VEGFA
Mouse Phenotype	MP:0005406	abnormal heart size		1.549e-14	3.201e-12	34	712	AKAP6,SPTBN1,EGLN1,MB,GATA4,LAMA4,ABCC9,CASQ2,GATA5,CD83,RRAD,LMOD2,TTN,SLC4A3,TCAP,CSRP3,PDLIM5,IRX4,RYR2,CKMT2,SLC8A1,LDB3,ADRA1B,DLC1,CD36,LPL,NKX2-5,CORIN,KDR,MYOCD,FHL2,QKI,RCAN2,VEGFA
Mouse Phenotype	MP:0000278	abnormal myocardial fiber morphology		2.205e-14	4.231e-12	21	231	AKAP6,SPTBN1,EGLN1,GATA4,JPH2,LAMA4,CASQ2,GATA5,LMOD2,TTN,CSRP3,RBM20,RYR2,SLC8A1,LDB3,ADRA1B,LPL,SCN5A,NKX2-5,MYOCD,VEGFA
Mouse Phenotype	MP:0004085	abnormal heartbeat		2.388e-14	4.278e-12	23	292	AKAP6,SOX4,GATA4,JPH2,LAMA4,CASQ2,FHOD3,TEAD1,RRAD,KCNIP2,LMOD2,TTN,CHRM2,SLC4A3,CSRP3,RYR2,SLC8A1,ADRA1B,KCNJ5,SCN5A,KCNK3,NKX2-5,VEGFA
Mouse Phenotype	MP:0001544	abnormal cardiovascular system physiology		7.546e-14	1.267e-11	49	1588	AKAP6,SOX4,MAP2K4,FLT1,SPTBN1,EGLN1,MB,GATA4,JPH2,LAMA4,ABCC9,CASQ2,FHOD3,GATA5,TEAD1,RRAD,ITGA9,FIGN,KCNIP2,LMOD2,TTN,CHRM2,SLC4A3,TCAP,CSRP3,RBM20,PDLIM5,IRX4,RYR2,NRP1,CKMT2,SLC8A1,LDB3,ADRA1B,KCNA5,KCNJ5,CD36,KCNJ11,LPL,SCN5A,KCNK3,SRL,NKX2-5,CORIN,KDR,MYOCD,CDH13,RCAN2,VEGFA
Mouse Phenotype	MP:0000266	abnormal heart morphology		9.551e-13	1.51e-10	45	1437	AKAP6,SOX4,FLT1,SPTBN1,EGLN1,MB,GATA4,JPH2,LAMA4,ABCC9,CASQ2,FHOD3,GATA5,TEAD1,CD83,RRAD,LMOD2,TTN,SLC4A3,TCAP,CSRP3,RBM20,PDLIM5,IRX4,RYR2,NRP1,TGFB2,CKMT2,SLC8A1,LDB3,ADRA1B,DLC1,CD36,ANKRD1,LPL,SCN5A,NKX2-5,CORIN,KDR,MYOCD,FHL2,QKI,MMP15,RCAN2,VEGFA
Mouse Phenotype	MP:0005294	abnormal heart ventricle morphology		1.258e-12	1.877e-10	32	730	AKAP6,SOX4,SPTBN1,EGLN1,MB,GATA4,LAMA4,CASQ2,FHOD3,GATA5,TEAD1,LMOD2,TTN,CSRP3,RBM20,PDLIM5,IRX4,RYR2,NRP1,TGFB2,CKMT2,SLC8A1,LDB3,ADRA1B,DLC1,ANKRD1,LPL,SCN5A,NKX2-5,KDR,MYOCD,VEGFA
Mouse Phenotype	MP:0003921	abnormal heart left ventricle morphology		3.02e-12	4.271e-10	22	331	AKAP6,EGLN1,MB,GATA4,LAMA4,CASQ2,GATA5,LMOD2,TTN,CSRP3,RBM20,PDLIM5,IRX4,RYR2,TGFB2,CKMT2,SLC8A1,LDB3,ADRA1B,LPL,SCN5A,NKX2-5
Mouse Phenotype	MP:0001625	cardiac hypertrophy		3.9e-12	5.239e-10	18	206	AKAP6,MB,GATA4,LAMA4,CASQ2,TTN,SLC4A3,TCAP,CSRP3,IRX4,RYR2,CKMT2,SLC8A1,LDB3,CD36,NKX2-5,CORIN,FHL2
Mouse Phenotype	MP:0008788	abnormal fetal cardiomyocyte morphology		3.717e-11	4.755e-09	9	33	SPTBN1,MB,GATA4,ABCC9,GATA5,LMOD2,RYR2,SLC8A1,NKX2-5
Mouse Phenotype	MP:0010578	abnormal heart left ventricle size		1.205e-10	1.472e-08	14	135	AKAP6,MB,LAMA4,CASQ2,GATA5,TTN,CSRP3,PDLIM5,IRX4,RYR2,CKMT2,SLC8A1,LDB3,NKX2-5
Mouse Phenotype	MP:0010579	increased heart left ventricle size		2.187e-10	2.555e-08	13	116	AKAP6,MB,LAMA4,CASQ2,GATA5,TTN,CSRP3,PDLIM5,IRX4,RYR2,CKMT2,SLC8A1,LDB3
Mouse Phenotype	MP:0001629	abnormal heart rate		2.7e-10	3.023e-08	17	232	AKAP6,SOX4,LAMA4,CASQ2,TEAD1,RRAD,CHRM2,SLC4A3,CSRP3,RYR2,SLC8A1,ADRA1B,KCNJ5,SCN5A,KCNK3,NKX2-5,VEGFA
Mouse Phenotype	MP:0002189	abnormal myocardial trabeculae morphology		4.549e-10	4.889e-08	14	149	SPTBN1,EGLN1,GATA4,FHOD3,GATA5,TEAD1,TTN,RYR2,TGFB2,SLC8A1,SCN5A,NKX2-5,KDR,VEGFA
Mouse Phenotype	MP:0005330	cardiomyopathy		7.698e-10	7.955e-08	14	155	EGLN1,LAMA4,ABCC9,LMOD2,TTN,CSRP3,PDLIM5,IRX4,RYR2,LDB3,LPL,SCN5A,NKX2-5,MYOCD
Mouse Phenotype	MP:0020135	abnormal heart ventricle wall thickness		8.94e-10	8.897e-08	15	186	AKAP6,SPTBN1,GATA4,CASQ2,FHOD3,GATA5,TEAD1,LMOD2,TTN,RYR2,SLC8A1,LDB3,DLC1,NKX2-5,VEGFA
Mouse Phenotype	MP:0003141	cardiac fibrosis		1.295e-09	1.243e-07	15	191	AKAP6,EGLN1,LAMA4,TTN,TCAP,CSRP3,RBM20,RYR2,SLC8A1,LDB3,LPL,SCN5A,NKX2-5,MYOCD,FHL2
Mouse Phenotype	MP:0005598	decreased ventricle muscle contractility		2.361e-09	2.187e-07	12	114	EGLN1,MB,LAMA4,CASQ2,FHOD3,TTN,CSRP3,PDLIM5,IRX4,RYR2,LPL,NKX2-5
Mouse Phenotype	MP:0000267	abnormal heart development		2.477e-09	2.219e-07	20	383	SOX4,FLT1,SPTBN1,EGLN1,MB,GATA4,ABCC9,FHOD3,GATA5,TEAD1,LMOD2,TTN,RYR2,TGFB2,SLC8A1,DLC1,NKX2-5,KDR,QKI,VEGFA
Mouse Phenotype	MP:0004484	altered response of heart to induced stress		2.586e-09	2.241e-07	11	91	FLT1,EGLN1,GATA4,CASQ2,TCAP,CSRP3,RYR2,LDB3,ADRA1B,NKX2-5,RCAN2
Mouse Phenotype	MP:0010499	abnormal ventricle myocardium morphology		3.192e-09	2.68e-07	12	117	SPTBN1,EGLN1,GATA4,GATA5,TEAD1,TTN,TGFB2,SLC8A1,SCN5A,NKX2-5,KDR,VEGFA
Mouse Phenotype	MP:0008772	increased heart ventricle size		3.451e-09	2.751e-07	15	205	AKAP6,MB,LAMA4,CASQ2,GATA5,TTN,CSRP3,PDLIM5,IRX4,RYR2,CKMT2,SLC8A1,LDB3,NKX2-5,MYOCD
Mouse Phenotype	MP:0005333	decreased heart rate		3.574e-09	2.751e-07	13	145	AKAP6,LAMA4,CASQ2,TEAD1,SLC4A3,CSRP3,RYR2,SLC8A1,ADRA1B,SCN5A,KCNK3,NKX2-5,VEGFA
Mouse Phenotype	MP:0001636	irregular heartbeat		3.583e-09	2.751e-07	10	72	GATA4,JPH2,CASQ2,KCNIP2,LMOD2,RYR2,SLC8A1,SCN5A,NKX2-5,VEGFA
Mouse Phenotype	MP:0002833	increased heart weight		4.215e-09	3.146e-07	15	208	AKAP6,EGLN1,ABCC9,CASQ2,GATA5,RRAD,LMOD2,TTN,CSRP3,PDLIM5,RYR2,LDB3,LPL,NKX2-5,RCAN2
Mouse Phenotype	MP:0004215	abnormal myocardial fiber physiology		1.605e-08	1.165e-06	13	164	AKAP6,EGLN1,GATA4,CASQ2,KCNIP2,TTN,TCAP,RYR2,SLC8A1,ADRA1B,SCN5A,NKX2-5,MYOCD
Mouse Phenotype	MP:0004937	dilated heart		1.755e-08	1.241e-06	16	267	EGLN1,GATA4,LAMA4,FHOD3,LMOD2,TTN,CSRP3,PDLIM5,IRX4,NRP1,CKMT2,LDB3,LPL,SCN5A,NKX2-5,MYOCD
Mouse Phenotype	MP:0004067	abnormal trabecula carnea morphology		2.623e-08	1.807e-06	10	88	EGLN1,GATA4,GATA5,TEAD1,TTN,TGFB2,SLC8A1,SCN5A,NKX2-5,KDR
Mouse Phenotype	MP:0010754	abnormal heart left ventricle pressure		2.723e-08	1.829e-06	8	47	TTN,SLC4A3,PDLIM5,SLC8A1,ADRA1B,LPL,NKX2-5,VEGFA
Mouse Phenotype	MP:0002753	dilated heart left ventricle		4.924e-08	3.227e-06	11	120	GATA4,LAMA4,LMOD2,TTN,CSRP3,PDLIM5,CKMT2,LDB3,LPL,SCN5A,NKX2-5
Mouse Phenotype	MP:0002625	heart left ventricle hypertrophy		5.15e-08	3.295e-06	9	71	AKAP6,MB,LAMA4,CASQ2,TTN,IRX4,RYR2,CKMT2,SLC8A1
Mouse Phenotype	MP:0004857	abnormal heart weight		7.817e-08	4.885e-06	16	297	AKAP6,EGLN1,ABCC9,CASQ2,GATA5,RRAD,LMOD2,TTN,CSRP3,PDLIM5,RYR2,LDB3,ADRA1B,LPL,NKX2-5,RCAN2
Mouse Phenotype	MP:0002795	dilated cardiomyopathy		9.057e-08	5.531e-06	10	100	EGLN1,LMOD2,TTN,CSRP3,PDLIM5,IRX4,LDB3,SCN5A,NKX2-5,MYOCD
Mouse Phenotype	MP:0006138	congestive heart failure		1.729e-07	1.01e-05	10	107	MB,GATA4,GATA5,LMOD2,SLC4A3,TCAP,RYR2,ADRA1B,NKX2-5,KDR
Mouse Phenotype	MP:0004090	abnormal sarcomere morphology		1.73e-07	1.01e-05	8	59	LMOD2,TTN,TCAP,RBM20,ANKRD1,NKX2-5,MYOCD,VEGFA
Mouse Phenotype	MP:0010502	ventricle myocardium hypoplasia		2.047e-07	1.17e-05	9	83	SPTBN1,GATA4,GATA5,TEAD1,TTN,TGFB2,SLC8A1,NKX2-5,VEGFA
Mouse Phenotype	MP:0004485	increased response of heart to induced stress		2.905e-07	1.626e-05	7	43	FLT1,EGLN1,CASQ2,TCAP,RYR2,LDB3,ADRA1B
Mouse Phenotype	MP:0003105	abnormal heart atrium morphology		2.977e-07	1.632e-05	14	247	AKAP6,SOX4,EGLN1,GATA4,CASQ2,GATA5,TTN,IRX4,NRP1,TGFB2,SLC8A1,DLC1,NKX2-5,MYOCD
Mouse Phenotype	MP:0008775	abnormal heart ventricle pressure		4.745e-07	2.55e-05	8	67	TTN,SLC4A3,PDLIM5,SLC8A1,ADRA1B,LPL,NKX2-5,VEGFA
Mouse Phenotype	MP:0010500	myocardium hypoplasia		9.372e-07	4.938e-05	9	99	SPTBN1,GATA4,GATA5,TEAD1,TTN,TGFB2,SLC8A1,NKX2-5,VEGFA
Mouse Phenotype	MP:0000759	abnormal skeletal muscle morphology		1.062e-06	5.488e-05	18	453	FLT1,ARHGAP26,MB,GATA4,DYSF,TTN,TCAP,CSRP3,LPIN1,CKMT2,KY,SSPN,LDB3,ADRA1B,LMO7,LPL,SAMD4A,VEGFA
Mouse Phenotype	MP:0008022	dilated heart ventricle		1.116e-06	5.658e-05	11	163	GATA4,LAMA4,LMOD2,TTN,CSRP3,PDLIM5,CKMT2,LDB3,LPL,SCN5A,NKX2-5
Mouse Phenotype	MP:0005608	cardiac interstitial fibrosis		1.268e-06	6.311e-05	8	76	AKAP6,EGLN1,LAMA4,TTN,CSRP3,SLC8A1,LPL,NKX2-5
Mouse Phenotype	MP:0004787	abnormal dorsal aorta morphology		1.424e-06	6.957e-05	9	104	SOX4,FLT1,TTN,NRP1,TGFB2,NKX2-5,KDR,MYOCD,VEGFA
Mouse Phenotype	MP:0010551	abnormal coronary vessel morphology		1.55e-06	7.436e-05	8	78	SOX4,SPTBN1,EGLN1,GATA4,NRP1,NKX2-5,KDR,VEGFA
Mouse Phenotype	MP:0000280	thin ventricular wall		1.624e-06	7.653e-05	10	136	GATA4,FHOD3,GATA5,TEAD1,LMOD2,SLC8A1,LDB3,DLC1,NKX2-5,VEGFA
Mouse Phenotype	MP:0002925	abnormal cardiovascular development		1.807e-06	8.373e-05	24	792	SOX4,FLT1,SPTBN1,EGLN1,MB,GATA4,ABCC9,FHOD3,GATA5,TEAD1,LMOD2,TTN,RYR2,NRP1,TGFB2,LPIN1,SLC8A1,DLC1,NKX2-5,KDR,MYOCD,QKI,CDH13,VEGFA
Mouse Phenotype	MP:0001614	abnormal blood vessel morphology		2.15e-06	9.79e-05	31	1233	NPC1,SOX4,MAP2K4,FLT1,SPTBN1,EGLN1,MB,GATA4,LAMA4,ABCC9,FHOD3,GATA5,TEAD1,TTN,SLC4A3,NRP1,TGFB2,LPIN1,SLC8A1,LDB3,DLC1,CD36,LPL,NKX2-5,KDR,MYOCD,EN1,QKI,MMP15,CDH13,VEGFA
Mouse Phenotype	MP:0003084	abnormal skeletal muscle fiber morphology		2.28e-06	0.0001021	12	212	FLT1,ARHGAP26,DYSF,TTN,TCAP,CSRP3,LPIN1,SSPN,LDB3,LMO7,SAMD4A,VEGFA
Mouse Phenotype	MP:0001718	abnormal visceral yolk sac morphology		2.909e-06	0.0001281	12	217	FLT1,EGLN1,GATA4,TEAD1,NRP1,SLC8A1,DLC1,NKX2-5,KDR,MYOCD,QKI,VEGFA
Mouse Phenotype	MP:0005164	abnormal response to injury		3.238e-06	0.0001403	19	541	FLT1,EGLN1,GATA4,CASQ2,ITGA9,TCAP,CSRP3,RYR2,SSPN,LDB3,ADRA1B,DLC1,CD36,ANKRD1,LPL,NKX2-5,KDR,RCAN2,VEGFA
Mouse Phenotype	MP:0003229	abnormal vitelline vasculature morphology		4.045e-06	0.0001725	12	224	FLT1,SPTBN1,FHOD3,TEAD1,NRP1,SLC8A1,DLC1,NKX2-5,KDR,MYOCD,QKI,VEGFA
Mouse Phenotype	MP:0003897	abnormal ST segment		5.49e-06	0.0002305	5	25	ABCC9,RRAD,KCNIP2,NKX2-5,VEGFA
Mouse Phenotype	MP:0004564	enlarged myocardial fiber		5.754e-06	0.0002379	7	66	AKAP6,EGLN1,LAMA4,GATA5,TTN,CSRP3,VEGFA
Mouse Phenotype	MP:0008725	enlarged heart atrium		6.288e-06	0.000256	6	44	EGLN1,CASQ2,GATA5,NRP1,NKX2-5,MYOCD
Mouse Phenotype	MP:0011098	embryonic lethality during organogenesis, complete penetrance		8.365e-06	0.0003355	22	746	SOX4,MAP2K4,FLT1,EGLN1,GATA4,JPH2,FHOD3,TEAD1,TTN,RYR2,NRP1,LPIN1,SLC8A1,DLC1,SCN5A,EIF4G2,NKX2-5,KDR,MYOCD,QKI,MMP15,VEGFA
Mouse Phenotype	MP:0004057	thin myocardium compact layer		9.322e-06	0.0003664	6	47	SPTBN1,EGLN1,GATA4,GATA5,NKX2-5,VEGFA
Mouse Phenotype	MP:0010503	myocardial trabeculae hypoplasia		9.41e-06	0.0003664	7	71	SPTBN1,GATA5,TEAD1,TTN,TGFB2,SLC8A1,NKX2-5
Mouse Phenotype	MP:0006111	abnormal coronary circulation		1.106e-05	0.0004247	4	14	EGLN1,MB,LAMA4,VEGFA
Mouse Phenotype	MP:0004120	cardiac ischemia		1.146e-05	0.0004337	3	5	EGLN1,LAMA4,VEGFA
Mouse Phenotype	MP:0000288	abnormal pericardium morphology		1.517e-05	0.0005661	12	255	MB,GATA4,FHOD3,TTN,RYR2,SLC8A1,CD36,NKX2-5,KDR,MYOCD,QKI,MMP15
Mouse Phenotype	MP:0009413	skeletal muscle fiber atrophy		1.669e-05	0.0006144	5	31	TTN,TCAP,LPIN1,LDB3,VEGFA
Mouse Phenotype	MP:0000259	abnormal vascular development		1.697e-05	0.0006161	18	552	SOX4,FLT1,SPTBN1,EGLN1,MB,FHOD3,TEAD1,TTN,NRP1,TGFB2,SLC8A1,DLC1,NKX2-5,KDR,MYOCD,QKI,CDH13,VEGFA
Mouse Phenotype	MP:0003221	abnormal cardiomyocyte apoptosis		1.759e-05	0.0006304	7	78	AKAP6,EGLN1,GATA4,TCAP,SLC8A1,NKX2-5,MYOCD
Mouse Phenotype	MP:0005165	increased susceptibility to injury		2.078e-05	0.0007346	9	144	FLT1,EGLN1,CASQ2,TCAP,RYR2,SSPN,LDB3,ADRA1B,KDR
Mouse Phenotype	MP:0002269	muscular atrophy		2.338e-05	0.0008158	8	112	TTN,TCAP,LPIN1,KY,SSPN,LDB3,FBXO32,VEGFA
Mouse Phenotype	MP:0009398	abnormal skeletal muscle fiber size		2.586e-05	0.0008877	9	148	FLT1,ARHGAP26,DYSF,TTN,TCAP,CSRP3,LPIN1,LDB3,VEGFA
Mouse Phenotype	MP:0009417	skeletal muscle atrophy		2.61e-05	0.0008877	6	56	TTN,TCAP,LPIN1,SSPN,LDB3,VEGFA
Mouse Phenotype	MP:0010556	thin ventricle myocardium compact layer		3.273e-05	0.001099	4	18	SPTBN1,GATA4,GATA5,VEGFA
Mouse Phenotype	MP:0003410	abnormal artery development		3.366e-05	0.001116	9	153	SOX4,FLT1,TTN,NRP1,TGFB2,NKX2-5,KDR,MYOCD,VEGFA
Mouse Phenotype	MP:0020204	abnormal heart left ventricle weight		4.072e-05	0.001334	5	37	AKAP6,GATA5,TTN,CSRP3,NKX2-5
Mouse Phenotype	MP:0003222	increased cardiomyocyte apoptosis		4.694e-05	0.00152	6	62	AKAP6,GATA4,TCAP,SLC8A1,NKX2-5,MYOCD
Mouse Phenotype	MP:0005039	hypoxia		5.289e-05	0.001692	5	39	MB,LAMA4,ABCC9,TTN,VEGFA
Mouse Phenotype	MP:0004036	abnormal muscle relaxation		6.148e-05	0.001943	6	65	SLC4A3,SLC8A1,KCNJ11,SRL,NKX2-5,VEGFA
Mouse Phenotype	MP:0003543	abnormal vascular endothelial cell differentiation		6.27e-05	0.001959	3	8	FLT1,KDR,VEGFA
Mouse Phenotype	MP:0002128	abnormal blood circulation		6.566e-05	0.002028	20	729	SOX4,MAP2K4,FLT1,SPTBN1,EGLN1,MB,GATA4,LAMA4,GATA5,ITGA9,TTN,RBM20,RYR2,NRP1,CKMT2,SLC8A1,ADRA1B,NKX2-5,KDR,VEGFA
Mouse Phenotype	MP:0010404	ostium primum atrial septal defect		7.573e-05	0.002312	4	22	SOX4,GATA4,GATA5,TGFB2
Mouse Phenotype	MP:0006207	embryonic lethality during organogenesis		8.445e-05	0.00255	23	930	SOX4,MAP2K4,FLT1,EGLN1,MB,GATA4,JPH2,FHOD3,TEAD1,TTN,RYR2,NRP1,LPIN1,SLC8A1,DLC1,SCN5A,EIF4G2,NKX2-5,KDR,MYOCD,QKI,MMP15,VEGFA
Mouse Phenotype	MP:0005312	pericardial effusion		8.916e-05	0.002662	8	135	MB,GATA4,FHOD3,TTN,NKX2-5,KDR,MYOCD,QKI
Mouse Phenotype	MP:0020328	abnormal capillary density		9.333e-05	0.002756	3	9	FLT1,MB,VEGFA
Mouse Phenotype	MP:0010408	sinus venosus atrial septal defect		0.000113	0.0033	2	2	GATA4,GATA5
Mouse Phenotype	MP:0005599	increased cardiac muscle contractility		0.0001458	0.004214	5	48	GATA5,CSRP3,SLC8A1,ADRA1B,NKX2-5
Mouse Phenotype	MP:0004056	abnormal myocardium compact layer morphology		0.0001481	0.004234	6	76	SPTBN1,EGLN1,GATA4,GATA5,NKX2-5,VEGFA
Mouse Phenotype	MP:0010585	abnormal conotruncal ridge morphology		0.0001498	0.004237	4	26	SOX4,GATA4,GATA5,NKX2-5
Mouse Phenotype	MP:0000751	myopathy		0.0001775	0.004899	5	50	TCAP,CSRP3,SSPN,LDB3,SAMD4A
Mouse Phenotype	MP:0010505	abnormal T wave		0.0001805	0.004899	3	11	RYR2,SCN5A,VEGFA
Mouse Phenotype	MP:0003820	increased left ventricle systolic pressure		0.0001805	0.004899	3	11	TTN,SLC8A1,LPL
Mouse Phenotype	MP:0010587	conotruncal ridge hypoplasia		0.0001805	0.004899	3	11	GATA4,GATA5,NKX2-5
Mouse Phenotype	MP:0010240	decreased skeletal muscle size		0.0001836	0.004933	6	79	TTN,TCAP,LPIN1,SSPN,LDB3,VEGFA
Mouse Phenotype	MP:0003137	abnormal impulse conducting system conduction		0.0001942	0.005166	9	192	ABCC9,RRAD,KCNIP2,LMOD2,RYR2,LDB3,SCN5A,NKX2-5,VEGFA
Mouse Phenotype	MP:0001574	abnormal oxygen level		0.0002018	0.005266	11	284	MB,LAMA4,ABCC9,FIGN,TTN,TGFB2,LDB3,LPL,NKX2-5,MYOCD,VEGFA
Mouse Phenotype	MP:0004086	absent heartbeat		0.0002019	0.005266	4	28	FHOD3,TTN,RYR2,SLC8A1
Mouse Phenotype	MP:0003915	increased left ventricle weight		0.0002658	0.006868	4	30	AKAP6,GATA5,TTN,CSRP3
Mouse Phenotype	MP:0009404	centrally nucleated skeletal muscle fibers		0.0002744	0.007023	6	85	FLT1,DYSF,TTN,TCAP,SSPN,SAMD4A
Mouse Phenotype	MP:0005601	increased angiogenesis		0.0003027	0.007603	4	31	FLT1,EGLN1,MB,KDR
Mouse Phenotype	MP:0006340	abnormal fourth pharyngeal arch morphology		0.0003027	0.007603	4	31	NRP1,NKX2-5,KDR,VEGFA
Mouse Phenotype	MP:0002626	increased heart rate		0.0003115	0.007751	6	87	SOX4,CASQ2,RRAD,RYR2,KCNJ5,SCN5A
Mouse Phenotype	MP:0020206	abnormal heart left atrium weight		0.000333	0.008062	2	3	AKAP6,TTN
Mouse Phenotype	MP:0020330	increased capillary density		0.000333	0.008062	2	3	FLT1,MB
Mouse Phenotype	MP:0011915	increased heart left atrium weight		0.000333	0.008062	2	3	AKAP6,TTN
Mouse Phenotype	MP:0000304	abnormal cardiac stroke volume		0.0003432	0.008233	4	32	RBM20,CKMT2,ADRA1B,NKX2-5
Mouse Phenotype	MP:0000260	abnormal angiogenesis		0.0003506	0.008336	13	407	SOX4,FLT1,EGLN1,MB,TTN,NRP1,TGFB2,NKX2-5,KDR,MYOCD,QKI,CDH13,VEGFA
Mouse Phenotype	MP:0002953	thick ventricular wall		0.0003589	0.008459	5	58	AKAP6,CASQ2,TTN,RYR2,NKX2-5
Mouse Phenotype	MP:0010583	abnormal conotruncus morphology		0.0003874	0.008936	4	33	SOX4,GATA4,GATA5,NKX2-5
Mouse Phenotype	MP:0000295	trabecula carnea hypoplasia		0.0003889	0.008936	5	59	TEAD1,TTN,TGFB2,SLC8A1,NKX2-5
Mouse Phenotype	MP:0003975	increased circulating VLDL triglyceride level		0.0003891	0.008936	3	14	LPIN1,CD36,LPL
Mouse Phenotype	MP:0002884	abnormal pharyngeal arch morphology		0.0004016	0.009145	8	168	SOX4,TTN,NRP1,SLC8A1,DLC1,NKX2-5,KDR,VEGFA
Mouse Phenotype	MP:0011390	abnormal fetal cardiomyocyte physiology		0.0004207	0.009439	5	60	SPTBN1,GATA4,ABCC9,GATA5,NKX2-5
Mouse Phenotype	MP:0009458	abnormal skeletal muscle size		0.0004215	0.009439	6	92	TTN,TCAP,LPIN1,SSPN,LDB3,VEGFA
Mouse Phenotype	MP:0000270	abnormal heart tube morphology		0.0004468	0.009922	6	93	SOX4,GATA4,GATA5,TEAD1,SLC8A1,NKX2-5
Mouse Phenotype	MP:0010508	abnormal heart electrocardiography waveform feature		0.0004521	0.009958	8	171	ABCC9,RRAD,KCNIP2,LMOD2,RYR2,SCN5A,NKX2-5,VEGFA
Mouse Phenotype	MP:0000281	abnormal interventricular septum morphology		0.0004641	0.01014	12	365	SOX4,SPTBN1,EGLN1,GATA4,GATA5,RYR2,NRP1,TGFB2,LDB3,NKX2-5,KDR,VEGFA
Mouse Phenotype	MP:0003822	decreased left ventricle systolic pressure		0.0004826	0.01033	3	15	SLC4A3,PDLIM5,VEGFA
Mouse Phenotype	MP:0003819	increased left ventricle diastolic pressure		0.0004826	0.01033	3	15	TTN,SLC8A1,LPL
Mouse Phenotype	MP:0006113	abnormal heart septum morphology		0.0004845	0.01033	13	421	SOX4,SPTBN1,EGLN1,GATA4,GATA5,CSRP3,RYR2,NRP1,TGFB2,LDB3,NKX2-5,KDR,VEGFA
Mouse Phenotype	MP:0009400	decreased skeletal muscle fiber size		0.0005008	0.0106	6	95	ARHGAP26,TTN,TCAP,LPIN1,LDB3,VEGFA
Mouse Phenotype	MP:0004084	abnormal cardiac muscle relaxation		0.0005442	0.01142	4	36	SLC4A3,SLC8A1,SRL,VEGFA
Mouse Phenotype	MP:0004819	decreased skeletal muscle mass		0.0005892	0.01227	7	136	TTN,TCAP,LPIN1,CKMT2,SSPN,LDB3,VEGFA
Mouse Phenotype	MP:0001698	decreased embryo size		0.0005999	0.01232	16	606	SOX4,SPTBN1,MB,GATA4,FHOD3,TEAD1,TTN,NRP1,LPIN1,SLC8A1,SCN5A,NKX2-5,KDR,QKI,MMP15,TOP2B
Mouse Phenotype	MP:0003948	abnormal gas homeostasis		0.0006005	0.01232	15	546	MB,LAMA4,ABCC9,FIGN,TTN,TGFB2,LPIN1,LDB3,KCNA5,KCNJ11,LPL,NKX2-5,MYOCD,SAMD4A,VEGFA
Mouse Phenotype	MP:0000297	abnormal atrioventricular cushion morphology		0.0006241	0.0127	6	99	GATA4,GATA5,TGFB2,SLC8A1,NKX2-5,KDR
Mouse Phenotype	MP:0020136	abnormal interventricular septum thickness		0.0006547	0.01279	5	66	SOX4,GATA5,RYR2,LDB3,NKX2-5
Mouse Phenotype	MP:0001722	pale yolk sac		0.0006583	0.01279	6	100	EGLN1,TEAD1,DLC1,NKX2-5,KDR,MYOCD
Mouse Phenotype	MP:0004094	abnormal M lines		0.0006615	0.01279	2	4	LMOD2,TTN
Mouse Phenotype	MP:0010561	absent coronary vessels		0.0006615	0.01279	2	4	SPTBN1,GATA4
Mouse Phenotype	MP:0004566	myocardial fiber degeneration		0.0006709	0.01279	4	38	EGLN1,LAMA4,MYOCD,VEGFA
Mouse Phenotype	MP:0013241	embryo tissue necrosis		0.0006709	0.01279	4	38	SLC8A1,DLC1,SCN5A,KDR
Mouse Phenotype	MP:0004091	abnormal Z lines		0.0006709	0.01279	4	38	LMOD2,PDLIM5,SLC8A1,LDB3
Mouse Phenotype	MP:0003233	prolonged QT interval		0.0006709	0.01279	4	38	LMOD2,SCN5A,NKX2-5,VEGFA
Mouse Phenotype	MP:0010724	thick interventricular septum		0.0006709	0.01279	4	38	SOX4,GATA5,RYR2,NKX2-5
Mouse Phenotype	MP:0011395	decreased fetal cardiomyocyte proliferation		0.0007102	0.01335	3	17	SPTBN1,GATA4,NKX2-5
Mouse Phenotype	MP:0010572	persistent right dorsal aorta		0.0007102	0.01335	3	17	SOX4,TGFB2,VEGFA
Mouse Phenotype	MP:0006107	abnormal fetal atrioventricular canal morphology		0.0008099	0.01511	6	104	GATA4,GATA5,TGFB2,SLC8A1,NKX2-5,KDR
Mouse Phenotype	MP:0001633	poor circulation		0.0008457	0.01567	3	18	LAMA4,SLC8A1,NKX2-5
Mouse Phenotype	MP:0003658	abnormal capillary morphology		0.0008517	0.01568	6	105	FLT1,EGLN1,MB,LAMA4,LPL,VEGFA
Mouse Phenotype	MP:0002841	impaired skeletal muscle contractility		0.0008984	0.01642	4	41	TTN,CKMT2,KY,SRL
Mouse Phenotype	MP:0004111	abnormal coronary artery morphology		0.0009849	0.01788	4	42	SOX4,NRP1,KDR,VEGFA
Mouse Phenotype	MP:0008950	ventricular tachycardia		0.0009966	0.01797	3	19	CASQ2,RYR2,SCN5A
Mouse Phenotype	MP:0001405	impaired coordination		0.001022	0.0183	13	456	NPC1,MAP2K4,IP6K3,ADAM11,FIGN,TCAP,PTPRG,KCNJ11,RBFOX1,CAMTA1,EN1,QKI,VEGFA
Mouse Phenotype	MP:0002088	abnormal embryonic growth/weight/body size		0.001041	0.01852	21	966	SOX4,SPTBN1,MB,GATA4,CASQ2,FHOD3,TEAD1,TTN,RYR2,NRP1,LPIN1,SLC8A1,DLC1,SCN5A,EIF4G2,NKX2-5,KDR,MYOCD,QKI,MMP15,TOP2B
Mouse Phenotype	MP:0004225	patent foramen ovale		0.001095	0.01923	2	5	GATA4,NKX2-5
Mouse Phenotype	MP:0012688	abnormal heart ventricles weight		0.001095	0.01923	2	5	AKAP6,ANKRD1
Mouse Phenotype	MP:0002082	postnatal lethality		0.001167	0.02036	26	1330	AKAP6,SOX4,MAP2K4,SPTBN1,EGLN1,LAMA4,ABCC9,FHOD3,ITGA9,FIGN,LMOD2,CSRP3,RYR2,NRP1,LPIN1,LDB3,LMO7,RBFOX1,SCN5A,NKX2-5,KDR,MYOCD,CAMTA1,EN1,QKI,VEGFA
Mouse Phenotype	MP:0003899	abnormal QT interval		0.001175	0.02037	4	44	LMOD2,SCN5A,NKX2-5,VEGFA
Mouse Phenotype	MP:0001697	abnormal embryo size		0.001197	0.02063	17	710	SOX4,SPTBN1,MB,GATA4,CASQ2,FHOD3,TEAD1,TTN,NRP1,LPIN1,SLC8A1,SCN5A,NKX2-5,KDR,QKI,MMP15,TOP2B
Mouse Phenotype	MP:0000740	impaired smooth muscle contractility		0.00128	0.0219	4	45	CHRM2,SLC8A1,ADRA1B,KCNA5
Mouse Phenotype	MP:0010468	abnormal thoracic aorta morphology		0.001323	0.02234	7	156	SOX4,GATA4,GATA5,NRP1,TGFB2,NKX2-5,VEGFA
Mouse Phenotype	MP:0004817	abnormal skeletal muscle mass		0.001323	0.02234	7	156	TTN,TCAP,LPIN1,CKMT2,SSPN,LDB3,VEGFA
Mouse Phenotype	MP:0004567	decreased myocardial fiber number		0.001347	0.02234	3	21	GATA5,SLC8A1,SCN5A
Mouse Phenotype	MP:0004088	abnormal sarcoplasmic reticulum morphology		0.001347	0.02234	3	21	CASQ2,RYR2,SRL
Mouse Phenotype	MP:0011952	decreased cardiac stroke volume		0.001347	0.02234	3	21	RBM20,ADRA1B,NKX2-5
Mouse Phenotype	MP:0010454	abnormal truncus arteriosus septation		0.001368	0.02255	6	115	SOX4,GATA4,NRP1,TGFB2,NKX2-5,VEGFA
Mouse Phenotype	MP:0002191	abnormal artery morphology		0.001589	0.02603	14	539	SOX4,FLT1,GATA4,ABCC9,GATA5,TTN,NRP1,TGFB2,LPIN1,CD36,NKX2-5,KDR,MYOCD,VEGFA
Mouse Phenotype	MP:0010485	aortic arch hypoplasia		0.001631	0.02606	2	6	GATA4,TGFB2
Mouse Phenotype	MP:0010419	inlet ventricular septal defect		0.001631	0.02606	2	6	GATA4,GATA5
Mouse Phenotype	MP:0004157	interrupted aortic arch		0.001631	0.02606	4	48	SOX4,TGFB2,NKX2-5,VEGFA
Mouse Phenotype	MP:0003312	abnormal locomotor coordination		0.001638	0.02606	16	666	NPC1,MAP2K4,IP6K3,NTSR2,LAMA4,FIGN,TTN,LPIN1,KY,LDB3,RBFOX1,CAMTA1,EN1,QKI,SAMD4A,VEGFA
Mouse Phenotype	MP:0014134	abnormal embryo morphology		0.001639	0.02606	26	1361	SOX4,SPTBN1,EGLN1,MB,GATA4,CASQ2,FHOD3,TEAD1,FIGN,TTN,LARP7,NRP1,TGFB2,LPIN1,SLC8A1,DLC1,SCN5A,EIF4G2,NKX2-5,KDR,BCL10,EN1,QKI,MMP15,TOP2B,VEGFA
Mouse Phenotype	MP:0006126	abnormal cardiac outflow tract development		0.001764	0.02759	7	164	SOX4,GATA4,GATA5,NRP1,TGFB2,NKX2-5,VEGFA
Mouse Phenotype	MP:0000298	absent atrioventricular cushions		0.001766	0.02759	3	23	SLC8A1,NKX2-5,KDR
Mouse Phenotype	MP:0000301	decreased atrioventricular cushion size		0.001766	0.02759	3	23	GATA4,GATA5,NKX2-5
Mouse Phenotype	MP:0010559	heart block		0.001846	0.02867	5	83	RYR2,LDB3,SCN5A,NKX2-5,VEGFA
Mouse Phenotype	MP:0010544	interrupted aorta		0.001899	0.02933	4	50	SOX4,TGFB2,NKX2-5,VEGFA
Mouse Phenotype	MP:0003984	embryonic growth retardation		0.002021	0.03103	14	553	MB,GATA4,FHOD3,TEAD1,TTN,RYR2,LPIN1,SLC8A1,DLC1,EIF4G2,NKX2-5,MYOCD,QKI,MMP15
Mouse Phenotype	MP:0002086	abnormal extraembryonic tissue morphology		0.002059	0.03144	16	681	FLT1,SPTBN1,EGLN1,GATA4,FHOD3,TEAD1,NRP1,LIFR,SLC8A1,DLC1,NKX2-5,KDR,MYOCD,QKI,MMP15,VEGFA
Mouse Phenotype	MP:0010464	abnormal aortic arch and aortic arch branch attachment		0.002197	0.03335	4	52	NRP1,TGFB2,NKX2-5,VEGFA
Mouse Phenotype	MP:0010594	thick aortic valve		0.002259	0.03385	3	25	GATA4,TGFB2,NKX2-5
Mouse Phenotype	MP:0006267	abnormal intercalated disc morphology		0.002259	0.03385	3	25	LMOD2,CSRP3,MYOCD
Mouse Phenotype	MP:0010399	decreased skeletal muscle glycogen level		0.002267	0.03385	2	7	ADRA1B,SAMD4A
Mouse Phenotype	MP:0009403	increased variability of skeletal muscle fiber size		0.002357	0.03499	4	53	DYSF,TTN,CSRP3,LDB3
Mouse Phenotype	MP:0003567	abnormal fetal cardiomyocyte proliferation		0.002525	0.03728	4	54	SPTBN1,GATA4,GATA5,NKX2-5
Mouse Phenotype	MP:0005437	abnormal glycogen level		0.002552	0.03748	6	130	LPIN1,LIFR,ADRA1B,CD36,NKX2-5,SAMD4A
Mouse Phenotype	MP:0000343	altered response to myocardial infarction		0.002636	0.03849	5	90	FLT1,EGLN1,RYR2,CD36,RCAN2
Mouse Phenotype	MP:0000269	abnormal heart looping		0.002755	0.04002	6	132	SOX4,GATA4,FHOD3,TGFB2,NKX2-5,QKI
Mouse Phenotype	MP:0006354	abnormal fourth pharyngeal arch artery morphology		0.002829	0.04087	3	27	NRP1,NKX2-5,VEGFA
Mouse Phenotype	MP:0004113	abnormal aortic arch morphology		0.002861	0.04111	6	133	SOX4,GATA4,NRP1,TGFB2,NKX2-5,VEGFA
Mouse Phenotype	MP:0009426	decreased soleus weight		0.003002	0.04246	2	8	TTN,KY
Mouse Phenotype	MP:0008543	atrial fibrillation		0.003002	0.04246	2	8	RYR2,SCN5A
Mouse Phenotype	MP:0000263	absent organized vascular network		0.003002	0.04246	2	8	TTN,KDR
Mouse Phenotype	MP:0000848	abnormal pons morphology		0.003079	0.04331	4	57	NPC1,NRP1,EN1,VEGFA
Mouse Phenotype	MP:0006339	abnormal third pharyngeal arch morphology		0.003144	0.044	3	28	NRP1,KDR,VEGFA
Mouse Phenotype	MP:0003711	pathological neovascularization		0.003184	0.04433	5	94	FLT1,FIGN,NRP1,KDR,CDH13
Mouse Phenotype	MP:0011085	postnatal lethality, complete penetrance		0.00326	0.04515	15	647	SOX4,MAP2K4,LAMA4,ABCC9,FHOD3,ITGA9,FIGN,RYR2,LDB3,RBFOX1,KDR,MYOCD,CAMTA1,EN1,VEGFA
Mouse Phenotype	MP:0010519	atrioventricular block		0.00328	0.0452	4	58	RYR2,LDB3,SCN5A,NKX2-5
Mouse Phenotype	MP:0010413	complete atrioventricular septal defect		0.00348	0.04771	3	29	GATA4,GATA5,TGFB2
Disease	C3715165	LEFT VENTRICULAR NONCOMPACTION 10	DisGeNET Curated	4.284e-17	5.45e-14	12	40	LAMA4,ABCC9,ACTN2,TTN,TCAP,CSRP3,RBM20,LDB3,ANKRD1,SCN5A,FHL2,PLN
Disease	C3809288	LEFT VENTRICULAR NONCOMPACTION 8	DisGeNET Curated	4.284e-17	5.45e-14	12	40	LAMA4,ABCC9,ACTN2,TTN,TCAP,CSRP3,RBM20,LDB3,ANKRD1,SCN5A,FHL2,PLN
Disease	C0007193	Cardiomyopathy, Dilated	DisGeNET Curated	6.165e-17	5.45e-14	23	323	LAMA4,ABCC9,FHOD3,ACTN2,TTN,CHRM2,TCAP,CSRP3,RBM20,PDLIM5,RYR2,LIFR,LDB3,CD36,ANKRD1,LPL,SCN5A,KDR,MYOCD,FBXO32,FHL2,PLN,VEGFA
Disease	C1449563	Cardiomyopathy, Familial Idiopathic	DisGeNET Curated	1.019e-14	6.755e-12	22	365	PDE3A,GATA4,ABCC9,FHOD3,LMOD2,TTN,CHRM2,CSRP3,RBM20,PDCD4,RYR2,TGFB2,LDB3,KCNJ5,CD36,ANKRD1,SCN5A,KDR,MYOCD,FBXO32,PLN,VEGFA
Disease	cv:C0007193	Primary dilated cardiomyopathy	Clinical Variations	1.399e-13	7.418e-11	9	27	ABCC9,ACTN2,TTN,TCAP,CSRP3,RBM20,LDB3,ANKRD1,PLN
Disease	C0004238	Atrial Fibrillation	DisGeNET Curated	9.331e-11	4.124e-08	15	232	MAP2K4,GATA4,JPH2,ABCC9,ACTN2,CHRM2,RBM20,RYR2,KCNA5,KCNJ5,SCN5A,KCNK3,NKX2-5,PLN,VEGFA
Disease	C0878544	Cardiomyopathies	DisGeNET Curated	1.995e-10	7.403e-08	19	433	GATA4,JPH2,CASQ2,DYSF,TTN,TCAP,CSRP3,RBM20,IRX4,RYR2,SSPN,LDB3,LPL,RBFOX1,SCN5A,NKX2-5,KDR,PLN,VEGFA
Disease	C0152021	Congenital heart disease	DisGeNET Curated	2.233e-10	7.403e-08	11	106	GALNT1,GATA4,GATA5,IRX4,DLC1,ANKRD1,KCNJ11,SCN5A,NKX2-5,MYOCD,VEGFA
Disease	C0018801	Heart failure	DisGeNET Curated	8.552e-10	2.52e-07	23	712	PDE3A,SPTBN1,GATA4,ABCC9,CASQ2,KCNIP2,TTN,CSRP3,RBM20,RYR2,LIFR,SLC8A1,KCNJ5,CD36,ANKRD1,DHRS7C,RBFOX1,SCN5A,CORIN,MYOCD,PLN,TOP2B,VEGFA
Disease	C0018799	Heart Diseases	DisGeNET Curated	2.744e-09	7.277e-07	15	296	MB,GATA4,ABCC9,CASQ2,TTN,SLC4A3,RYR2,LDB3,CD36,LPL,SCN5A,NKX2-5,CORIN,PLN,VEGFA
Disease	C0018802	Congestive heart failure	DisGeNET Curated	3.305e-09	7.968e-07	23	764	PDE3A,SPTBN1,GATA4,ABCC9,CASQ2,KCNIP2,TTN,CSRP3,RBM20,RYR2,LIFR,SLC8A1,KCNJ5,CD36,ANKRD1,DHRS7C,RBFOX1,SCN5A,CORIN,MYOCD,PLN,TOP2B,VEGFA
Disease	C0007194	Hypertrophic Cardiomyopathy	DisGeNET Curated	3.639e-09	8.043e-07	14	256	JPH2,FHOD3,ACTN2,TTN,TCAP,CSRP3,PDLIM5,RYR2,CD36,ANKRD1,MYOCD,FHL2,PLN,VEGFA
Disease	C1843687	ATRIAL FIBRILLATION, FAMILIAL, 1 (disorder)	DisGeNET Curated	7.617e-09	1.554e-06	6	22	GATA4,ABCC9,GATA5,KCNA5,SCN5A,NKX2-5
Disease	C0349788	Arrhythmogenic Right Ventricular Dysplasia	DisGeNET BeFree	1.389e-08	2.455e-06	7	41	AKAP6,TTN,RYR2,LDB3,ANKRD1,SCN5A,PLN
Disease	C0235480	Paroxysmal atrial fibrillation	DisGeNET Curated	1.389e-08	2.455e-06	7	41	ABCC9,SSTR4,CSRP3,RYR2,KCNA5,KCNJ5,SCN5A
Disease	C0020538	Hypertensive disease	DisGeNET Curated	2.005e-07	3.323e-05	25	1112	NPC1,FLT1,PDE3A,GATA4,ABCC9,CASQ2,GATA5,ADAM11,SSTR4,RYR2,TGFB2,LPIN1,SLC8A1,ADRA1B,KCNJ5,CD36,KCNJ11,LPL,KCNK3,CORIN,KDR,MYOCD,PLN,CDH13,VEGFA
Disease	C0039685	Tetralogy of Fallot	DisGeNET Curated	3.103e-07	4.84e-05	8	93	GATA4,GATA5,TTN,RYR2,NRP1,NKX2-5,PLN,VEGFA
Disease	C0018798	Congenital Heart Defects	DisGeNET Curated	3.87e-07	5.702e-05	11	216	SOX4,GATA4,DYSF,TTN,RYR2,TGFB2,KCNJ11,SCN5A,NKX2-5,PLN,VEGFA
Disease	C0042514	Tachycardia, Ventricular	DisGeNET Curated	4.113e-07	5.741e-05	6	41	CASQ2,KCNIP2,CSRP3,RYR2,SCN5A,PLN
Disease	C0751534	Syncopal Episode	DisGeNET BeFree	1.386e-06	0.000175	3	4	CASQ2,RYR2,SCN5A
Disease	C0340486	Induced ventricular tachycardia	DisGeNET BeFree	1.386e-06	0.000175	3	4	CASQ2,RYR2,SCN5A
Disease	C1720983	Channelopathies	DisGeNET BeFree	2.724e-06	0.0003284	6	56	ABCC9,RYR2,KCNA5,KCNJ5,SCN5A,KCNK3
Disease	C0026848	Myopathy	DisGeNET Curated	3.531e-06	0.0004071	13	386	MB,DYSF,TTN,TCAP,PDLIM5,RYR2,NRP1,LPIN1,LDB3,LMO7,LPL,FBXO32,SAMD4A
Disease	C0007222	Cardiovascular Diseases	DisGeNET Curated	5.011e-06	0.0005441	18	746	NPC1,FLT1,PDE3A,MB,GATA4,ADAM11,DYSF,PDCD4,IRX4,RYR2,LPIN1,CD36,KCNJ11,LPL,SCN5A,MYLIP,CDH13,VEGFA
Disease	C0039070	Syncope	DisGeNET Curated	5.216e-06	0.0005441	5	36	CASQ2,RYR2,KCNJ5,SCN5A,NKX2-5
Disease	C0011071	Sudden death	DisGeNET Curated	5.334e-06	0.0005441	4	17	CASQ2,TTN,RYR2,SCN5A
Disease	C0040479	Torsades de Pointes	DisGeNET Curated	6.82e-06	0.0006699	4	18	SLCO3A1,KCNA5,SCN5A,KCNK3
Disease	C4068858	Avascular retina	DisGeNET BeFree	1.194e-05	0.001131	3	7	NRP1,KDR,VEGFA
Disease	C0340427	Familial dilated cardiomyopathy	DisGeNET Curated	1.606e-05	0.001469	5	45	TTN,CHRM2,RBM20,SCN5A,PLN
Disease	C0018800	Cardiomegaly	DisGeNET Curated	1.757e-05	0.001553	7	115	GATA4,ABCC9,RRAD,TGFB2,ADRA1B,MYOCD,FHL2
Disease	C0344432	Ventricular tachycardia, polymorphic	DisGeNET BeFree	1.9e-05	0.00158	3	8	CASQ2,RYR2,SCN5A
Disease	C0035828	Romano-Ward Syndrome	DisGeNET Curated	1.92e-05	0.00158	4	23	KCNA5,KCNJ5,SCN5A,KCNK3
Disease	C0236969	Substance-Related Disorders	DisGeNET Curated	1.966e-05	0.00158	7	117	FHOD3,CHRM2,CSRP3,ABLIM1,LIMCH1,CDH13,SAMD4A
Disease	C0694539	Chronic atrial fibrillation	DisGeNET BeFree	2.292e-05	0.001788	4	24	RYR2,SLC8A1,KCNJ5,KCNK3
Disease	C0027051	Myocardial Infarction	DisGeNET Curated	2.638e-05	0.001999	17	763	FLT1,PDE3A,EGLN1,GATA4,ABCC9,MAP1LC3A,TEAD1,NRP1,LIFR,CD36,LPL,SCN5A,PLCL2,QKI,PLN,CDH13,VEGFA
Disease	C1855900	HYPERTRICHOSIS, CONGENITAL GENERALIZED	DisGeNET Curated	2.713e-05	0.001999	4	25	GATA4,ABCC9,KDR,VEGFA
Disease	C0018818	Ventricular Septal Defects	DisGeNET Curated	2.959e-05	0.002121	8	171	GATA4,GATA5,IRX4,RYR2,NRP1,NKX2-5,PLN,VEGFA
Disease	C0151744	Myocardial Ischemia	DisGeNET Curated	4.456e-05	0.00311	12	421	DYSF,TTN,PDLIM5,RYR2,SLC8A1,CD36,ANKRD1,LPL,SCN5A,KDR,FHL2,VEGFA
Disease	cv:C0949658	Primary familial hypertrophic cardiomyopathy	Clinical Variations	5.028e-05	0.003252	2	2	ACTN2,TCAP
Disease	C2677794	Stress-induced polymorphic ventricular tachycardia	DisGeNET Curated	5.028e-05	0.003252	2	2	CASQ2,RYR2
Disease	C1334415	Low Grade Gastric Intraepithelial Neoplasia	DisGeNET BeFree	5.028e-05	0.003252	2	2	GATA4,GATA5
Disease	C0025205	Melanoma, Experimental	DisGeNET Curated	5.511e-05	0.00348	3	11	FLT1,KDR,VEGFA
Disease	C0155626	Acute myocardial infarction	DisGeNET BeFree	6.426e-05	0.003963	9	246	MB,GATA4,ABCC9,CHRM2,KCNA5,KCNJ11,LPL,SCN5A,VEGFA
Disease	C0278678	Metastatic Renal Cell Cancer	DisGeNET BeFree	7.147e-05	0.004308	5	61	FLT1,DLC1,PDGFD,KDR,VEGFA
Disease	C0085612	Ventricular arrhythmia	DisGeNET Curated	9.006e-05	0.005308	5	64	ABCC9,CASQ2,RYR2,SCN5A,PLN
Disease	C0010068	Coronary heart disease	DisGeNET Curated	0.000116	0.006651	16	776	SH3BGR,GATA4,CASQ2,ADAM11,IRX4,RYR2,DLC1,CD36,LPL,SCN5A,MYLIP,NKX2-5,KDR,QKI,CDH13,VEGFA
Disease	C0221376	Hydrosalpinx (disease)	DisGeNET BeFree	0.0001197	0.006651	3	14	FLT1,KDR,VEGFA
Disease	C0023976	Long QT Syndrome	DisGeNET Curated	0.0001204	0.006651	5	68	RYR2,KCNA5,KCNJ5,SCN5A,KCNK3
Disease	C0149630	Bicuspid aortic valve	DisGeNET Curated	0.0001327	0.00718	4	37	ABCC9,GATA5,NKX2-5,VEGFA
Disease	OMIN:604772	VENTRICULAR TACHYCARDIA, CATECHOLAMINERGIC POLYMORPHIC, 1; CPVT1	OMIM	0.0001491	0.007603	2	3	CASQ2,RYR2
Disease	cv:C1631597	Catecholaminergic polymorphic ventricular tachycardia	Clinical Variations	0.0001491	0.007603	2	3	CASQ2,RYR2
Disease	C1858805	Vohwinkel Syndrome, Variant Form	DisGeNET Curated	0.0001491	0.007603	2	3	KDR,VEGFA
Disease	C0686353	Muscular Dystrophies, Limb-Girdle	DisGeNET Curated	0.0001799	0.008632	5	74	ACTN2,DYSF,TTN,TCAP,SSPN
Disease	C2678065	Myofibrillar Myopathy	DisGeNET Curated	0.0001806	0.008632	4	40	TTN,PDLIM5,LDB3,PLN
Disease	C0018794	Heart Block	DisGeNET Curated	0.0001823	0.008632	3	16	SCN5A,NKX2-5,MYOCD
Disease	C0004045	Asphyxia Neonatorum	DisGeNET Curated	0.0001823	0.008632	3	16	FLT1,KDR,VEGFA
Disease	C0349782	Ischemic cardiomyopathy	DisGeNET BeFree	0.0002169	0.01009	5	77	GATA4,CSRP3,ANKRD1,PLN,VEGFA
Disease	C3698186	Cardiac channelopathy	DisGeNET BeFree	0.0002968	0.01312	2	4	RYR2,SCN5A
Disease	C0344431	Ventricular tachycardia, monomorphic	DisGeNET BeFree	0.0002968	0.01312	2	4	RYR2,SCN5A
Disease	C0267026	Actinic cheilitis	DisGeNET BeFree	0.0002968	0.01312	2	4	FLT1,KDR
Disease	C1563715	Andersen Syndrome	DisGeNET Curated	0.0004218	0.01834	3	21	RYR2,KCNJ5,SCN5A
Disease	C4021726	EMG: myopathic abnormalities	DisGeNET Curated	0.0004859	0.02009	3	22	DYSF,TTN,LDB3
Disease	C0742034	cerebellar function	DisGeNET BeFree	0.0004923	0.02009	2	5	KCNK3,CAMTA1
Disease	C4025008	Reduced systolic function	DisGeNET Curated	0.0004923	0.02009	2	5	SCN5A,PLN
Disease	C0877550	Carcinomatous Ascites	DisGeNET BeFree	0.0004923	0.02009	2	5	FLT1,VEGFA
Disease	C1956346	Coronary Artery Disease	DisGeNET Curated	0.000502	0.02017	15	796	GATA4,MAP1LC3A,CASQ2,RYR2,TGFB2,KCNJ5,CD36,PDGFD,LPL,SCN5A,MYLIP,KDR,CAMTA1,CDH13,VEGFA
Disease	C1631597	VENTRICULAR TACHYCARDIA, CATECHOLAMINERGIC POLYMORPHIC, 1 (disorder)	DisGeNET Curated	0.0005559	0.022	3	23	CASQ2,RYR2,SCN5A
Disease	C0345967	Malignant mesothelioma	DisGeNET Curated	0.0005853	0.02253	9	331	FLT1,RYR2,NRP1,TGFB2,PDGFD,KDR,BCL10,LIMCH1,VEGFA
Disease	C0205851	Germ cell tumor	DisGeNET BeFree	0.0005931	0.02253	7	202	FLT1,GATA4,TEAD1,LPL,KDR,BCL10,VEGFA
Disease	C0010054	Coronary Arteriosclerosis	DisGeNET Curated	0.0005985	0.02253	14	723	FLT1,CASQ2,DYSF,TTN,RYR2,CD36,ANKRD1,LPL,SCN5A,MYLIP,KDR,FHL2,CDH13,VEGFA
Disease	C0027868	Neuromuscular Diseases	DisGeNET Curated	0.0006031	0.02253	5	96	MB,DYSF,TTN,TCAP,CSRP3
Disease	C0035344	Retinopathy of Prematurity	DisGeNET Curated	0.0006652	0.0245	4	56	FLT1,NRP1,KDR,VEGFA
Disease	C1306050	Primary malignant neoplasm of appendix	DisGeNET BeFree	0.0007351	0.02468	2	6	KDR,VEGFA
Disease	C0014117	Endocardial Fibroelastosis	DisGeNET Curated	0.0007351	0.02468	2	6	ACTN2,CSRP3
Disease	C0496779	Malignant neoplasm of appendix	DisGeNET BeFree	0.0007351	0.02468	2	6	KDR,VEGFA
Disease	C0024214	Lymphangiectasis	DisGeNET BeFree	0.0007351	0.02468	2	6	KDR,VEGFA
Disease	C0027686	Pathologic Neovascularization	DisGeNET Curated	0.0007351	0.02468	2	6	KDR,VEGFA
Disease	C1879286	Hereditary bundle branch system defect	DisGeNET Curated	0.0007351	0.02468	2	6	SCN5A,NKX2-5
Disease	C0024221	Lymphangioma	DisGeNET Curated	0.0007351	0.02468	2	6	KDR,VEGFA
Disease	C0677944	Sentinel node (disorder)	DisGeNET BeFree	0.00076	0.02488	4	58	FLT1,PDGFD,KDR,VEGFA
Disease	C1997217	Low grade glioma	DisGeNET BeFree	0.00076	0.02488	4	58	FLT1,TRIM11,KDR,VEGFA
Disease	C1141890	Congenital long QT syndrome	DisGeNET BeFree	0.001002	0.03052	3	28	KCNA5,SCN5A,KCNK3
Disease	OMIN:187500	TETRALOGY OF FALLOT	OMIM	0.001024	0.03052	2	7	GATA4,NKX2-5
Disease	C1836057	Muscle fiber splitting	DisGeNET Curated	0.001024	0.03052	2	7	DYSF,LDB3
Disease	C0036400	Scimitar Syndrome	DisGeNET Curated	0.001024	0.03052	2	7	ANKRD1,VEGFA
Disease	C1866021	Increased connective tissue	DisGeNET Curated	0.001024	0.03052	2	7	DYSF,TCAP
Disease	C0024441	Macular Holes	DisGeNET Curated	0.001024	0.03052	2	7	TGFB2,VEGFA
Disease	cv:C0039685	Tetralogy of Fallot	Clinical Variations	0.001024	0.03052	2	7	GATA4,NKX2-5
Disease	C0560346	Difficulty running	DisGeNET Curated	0.001024	0.03052	2	7	DYSF,TCAP
Disease	C0220620	Gastrointestinal Carcinoid Tumor	DisGeNET BeFree	0.001175	0.03463	7	227	FLT1,GATA4,TEAD1,MYLIP,KDR,BCL10,VEGFA
Disease	C1368683	Epithelioma	DisGeNET BeFree	0.001286	0.03748	8	298	NPC1,FLT1,MB,CD83,TTN,TGFB2,KDR,VEGFA
Disease	C0232197	Fibrillation	DisGeNET BeFree	0.001354	0.03835	3	31	RYR2,SCN5A,VEGFA
Disease	C0085083	Ovarian Hyperstimulation Syndrome	DisGeNET Curated	0.001354	0.03835	3	31	FLT1,KDR,VEGFA
Disease	C1959588	Angioma	DisGeNET BeFree	0.001359	0.03835	2	8	KDR,VEGFA
Disease	C0241005	Creatine phosphokinase serum increased	DisGeNET Curated	0.00147	0.0406	5	117	DYSF,TTN,TCAP,LPIN1,LDB3
Disease	C0151576	Elevated creatine kinase	DisGeNET Curated	0.00147	0.0406	5	117	DYSF,TTN,TCAP,LPIN1,LDB3
Disease	C0004245	Atrioventricular Block	DisGeNET Curated	0.001486	0.04064	3	32	KCNJ5,SCN5A,NKX2-5
Disease	C0917713	Becker Muscular Dystrophy	DisGeNET Curated	0.001627	0.04402	3	33	MB,DYSF,TTN
Disease	C0038644	Sudden infant death syndrome	DisGeNET Curated	0.001708	0.04523	4	72	RYR2,KCNA5,SCN5A,KCNK3
Disease	C1843057	Calf muscle hypertrophy	DisGeNET Curated	0.00174	0.04523	2	9	TTN,TCAP
Disease	C2063326	Cardiomyopathy, right ventricular	DisGeNET Curated	0.00174	0.04523	2	9	RYR2,SCN5A
Disease	C1850938	FUNDUS DYSTROPHY, PSEUDOINFLAMMATORY, OF SORSBY	DisGeNET Curated	0.00174	0.04523	2	9	KDR,VEGFA
Disease	C3250443	MYOTONIC DYSTROPHY 1	DisGeNET Curated	0.001797	0.04583	4	73	LDB3,RBFOX1,SCN5A,NKX2-5
Disease	C0039590	Testicular Neoplasms	DisGeNET Curated	0.001797	0.04583	4	73	FLT1,GATA4,KDR,VEGFA
Disease	C0002395	Alzheimer's Disease	DisGeNET Curated	0.001991	0.04823	24	1825	NPC1,MAP2K4,SPTBN1,NTSR2,ABCC9,MAP1LC3A,CD83,DYSF,CHRM2,PDCD4,RYR2,JAM2,TGFB2,LIFR,SLC8A1,FRMD6,DCP1B,CD36,LPL,EIF4G2,MYOCD,FHL2,CD200,VEGFA
Disease	C0026850	Muscular Dystrophy	DisGeNET Curated	0.002111	0.04823	6	186	NPC1,MB,DYSF,TTN,TCAP,SSPN
Disease	C3665365	Arteriosclerotic cardiovascular disease, NOS	DisGeNET BeFree	0.002165	0.04823	2	10	CD36,MYLIP
Disease	20090402:Pfeufer	QT interval	GWAS	0.002165	0.04823	2	10	SCN5A,PLN
Disease	C0038505	Sturge-Weber Syndrome	DisGeNET Curated	0.002165	0.04823	2	10	KDR,VEGFA
Disease	C1841659	Atrioventricular nodal disease	DisGeNET Curated	0.002165	0.04823	2	10	KCNJ5,SCN5A
Disease	C0747845	early pregnancy	DisGeNET BeFree	0.002182	0.04823	5	128	TTN,CORIN,KDR,MMP15,VEGFA
Disease	C0029422	Osteochondrodysplasias	DisGeNET Curated	0.002257	0.04823	5	129	FLT1,ABCC9,LIFR,KDR,VEGFA
Disease	C0206733	Strawberry nevus of skin	DisGeNET Curated	0.002269	0.04823	3	37	FLT1,KDR,VEGFA
Disease	C0041207	Truncus Arteriosus, Persistent	DisGeNET Curated	0.002269	0.04823	3	37	GATA4,NRP1,VEGFA
Disease	C0023470	Myeloid Leukemia	DisGeNET Curated	0.002337	0.04823	10	484	SOX4,FLT1,ARHGAP26,GATA4,EIF4G2,ASB2,PLN,TOP2B,CDH13,VEGFA
Disease	C0264694	Chronic myocardial ischemia	DisGeNET BeFree	0.002633	0.04823	2	11	SCN5A,VEGFA
Disease	C1848395	Large for gestational age	DisGeNET Curated	0.002633	0.04823	2	11	ABCC9,KCNJ11
Disease	C0162291	Retinal ischemia	DisGeNET BeFree	0.002633	0.04823	2	11	FLT1,VEGFA
Disease	C0238284	Acute mountain sickness	DisGeNET BeFree	0.002633	0.04823	2	11	EGLN1,VEGFA
Disease	C0034089	Pulmonary Valve Stenosis	DisGeNET BeFree	0.002633	0.04823	2	11	GALNT1,GATA4
Disease	C0040021	Thromboangiitis Obliterans	DisGeNET BeFree	0.002642	0.04823	3	39	PDCD4,TGFB2,VEGFA
Disease	C1864711	Muscle biopsy shows dystrophic changes	DisGeNET Curated	0.002642	0.04823	3	39	DYSF,TTN,TCAP
Disease	C0858252	breast adenocarcinoma	DisGeNET BeFree	0.002839	0.04823	5	136	FLT1,CD36,ANKRD1,KDR,VEGFA
Disease	C2937358	Cerebral Hemorrhage	DisGeNET Curated	0.002841	0.04823	3	40	FLT1,KDR,VEGFA
Disease	C1621958	Glioblastoma Multiforme	DisGeNET Curated	0.003077	0.04823	13	767	SOX4,GATA4,RRAD,SSTR4,PDCD4,PDLIM5,NRP1,TGFB2,TRIM11,RBFOX1,KDR,CAMTA1,VEGFA
Disease	C0206732	Epithelioid hemangioendothelioma	DisGeNET Curated	0.003145	0.04823	2	12	CAMTA1,VEGFA
Disease	C0239067	Difficulty walking up stairs	DisGeNET Curated	0.003145	0.04823	2	12	DYSF,TCAP
Disease	C0027668	Neoplasms, Vascular Tissue	DisGeNET Curated	0.003145	0.04823	2	12	KDR,VEGFA
Disease	C1397307	Cardiac fibrosis	DisGeNET BeFree	0.003268	0.04823	4	86	PDGFD,SCN5A,PLN,VEGFA
Disease	C0014867	Esophageal Varices	DisGeNET Curated	0.0037	0.04823	2	13	KDR,VEGFA
Disease	C0280630	Uterine Carcinosarcoma	DisGeNET BeFree	0.0037	0.04823	2	13	SOX4,VEGFA
Disease	C0340489	Lone atrial fibrillation	DisGeNET BeFree	0.0037	0.04823	2	13	KCNA5,SCN5A
Disease	C0030443	Familial Periodic Paralysis	DisGeNET BeFree	0.0037	0.04823	2	13	MB,KCNA5
Disease	C0154832	Exudative retinopathy	DisGeNET Curated	0.0037	0.04823	2	13	KDR,VEGFA
Disease	C0235222	Diastolic hypertension	DisGeNET BeFree	0.0037	0.04823	2	13	KDR,VEGFA
Disease	C1854465	TUBEROUS SCLEROSIS 1 (disorder)	DisGeNET Curated	0.0037	0.04823	2	13	FLT1,VEGFA
Disease	C1704376	Uterine Corpus Carcinosarcoma	DisGeNET BeFree	0.0037	0.04823	2	13	SOX4,VEGFA
Disease	C0410158	Muscle damage	DisGeNET BeFree	0.003731	0.04823	3	44	MB,FBXO32,VEGFA
Disease	C0349566	Squamous cell carcinoma of tongue	DisGeNET BeFree	0.003737	0.04823	5	145	PDCD4,IRX4,NRP1,TOP2B,VEGFA
Disease	C0007124	Noninfiltrating Intraductal Carcinoma	DisGeNET Curated	0.003827	0.04823	7	280	FLT1,GATA4,PDCD4,NRP1,FHL2,CDH13,VEGFA
Disease	C0025500	Mesothelioma	DisGeNET Curated	0.003931	0.04823	8	357	FLT1,CD83,SSTR4,CSRP3,PDGFD,KDR,BCL10,VEGFA
Disease	C0031511	Pheochromocytoma	DisGeNET Curated	0.004056	0.04823	7	283	FLT1,EGLN1,GATA4,NRP1,KCNJ5,KDR,VEGFA
Disease	C0085580	Essential Hypertension	DisGeNET Curated	0.004135	0.04823	7	284	TEAD1,SSTR4,SLC8A1,ADRA1B,KCNJ5,LPL,VEGFA
Disease	C0018816	Heart Septal Defects	DisGeNET Curated	0.004233	0.04823	3	46	GATA4,NKX2-5,VEGFA
Disease	C0340493	Paroxysmal familial ventricular fibrillation	DisGeNET Curated	0.004297	0.04823	2	14	RYR2,SCN5A
Disease	C0026277	Mixed Salivary Gland Tumor	DisGeNET BeFree	0.004494	0.04823	4	94	FLT1,LIFR,KDR,VEGFA
Disease	C0018206	granulosa cell tumor	DisGeNET BeFree	0.004498	0.04823	3	47	GATA4,KDR,VEGFA
Disease	C0745103	Hyperlipoproteinemia Type IIa	DisGeNET Curated	0.004564	0.04823	5	152	NPC1,CD36,LPL,MYLIP,PLN
Disease	C0042373	Vascular Diseases	DisGeNET Curated	0.004712	0.04823	8	368	SYNPO2,DCP1B,LPL,KDR,MYOCD,FBXO32,FHL2,VEGFA
Disease	C1853932	Rimmed vacuoles on biopsy	DisGeNET Curated	0.004935	0.04823	2	15	TTN,TCAP
Disease	C3542024	AORTIC VALVE DISEASE 2	DisGeNET Curated	0.004935	0.04823	2	15	GATA5,NKX2-5
Disease	C1869123	Limb-girdle muscular dystrophy type 2A	DisGeNET Curated	0.004935	0.04823	2	15	DYSF,TTN
Disease	C0151544	Gastrointestinal carcinoma	DisGeNET Curated	0.004935	0.04823	2	15	FLT1,CD83
Disease	C0741923	cardiac event	DisGeNET BeFree	0.005059	0.04823	3	49	RYR2,CD36,SCN5A
Disease	C1318544	M5b Acute differentiated monocytic leukemia	DisGeNET BeFree	0.005595	0.04823	4	100	ARHGAP26,LPL,BCL10,VEGFA
Disease	C0023467	Leukemia, Myelocytic, Acute	DisGeNET Curated	0.005608	0.04823	21	1646	SOX4,MAP2K4,FLT1,ARHGAP26,SPTBN1,GATA4,CD83,PDCD4,PDLIM5,NRP1,LIFR,LDB3,CD36,KDR,BCL10,FHL2,MMP15,PLN,TOP2B,CD200,VEGFA
Disease	C0037052	Sick Sinus Syndrome	DisGeNET Curated	0.005614	0.04823	2	16	SCN5A,VEGFA
Disease	C4025252	Abnormal nasal morphology	DisGeNET Curated	0.005614	0.04823	2	16	GATA4,NKX2-5
Disease	20090807:Vasan	Aortic root size	GWAS	0.005614	0.04823	2	16	PDE3A,PLN
Disease	C1843700	Variation in muscle fiber size	DisGeNET Curated	0.005614	0.04823	2	16	DYSF,TCAP
Disease	C0151878	Prolonged QT interval	DisGeNET Curated	0.006333	0.04823	2	17	KCNJ5,SCN5A
Disease	C1704436	Peripheral Arterial Diseases	DisGeNET Curated	0.006421	0.04823	4	104	FLT1,CD36,LPL,VEGFA
Disease	C1262477	Weight decreased	DisGeNET Curated	0.006421	0.04823	4	104	GATA4,LARP7,KCNJ11,BCL10
Disease	C0035412	Rhabdomyosarcoma	DisGeNET Curated	0.006726	0.04823	8	391	MB,TTN,PDLIM5,LIFR,ANKRD1,PDGFD,FHL2,VEGFA
Disease	C1318485	Liver regeneration disorder	DisGeNET BeFree	0.006862	0.04823	4	106	PDLIM5,BCL10,FHL2,VEGFA
Disease	C0741916	Cardiac defects	DisGeNET BeFree	0.006986	0.04823	3	55	GATA4,SCN5A,VEGFA
Disease	C0497406	Overweight	DisGeNET Curated	0.007019	0.04823	6	238	NPC1,TGFB2,CD36,LPL,MYLIP,VEGFA
Disease	C0030252	Palpitations	DisGeNET Curated	0.007092	0.04823	2	18	KCNA5,SCN5A
Disease	20090507:Lasky-Su	Hyperactive-impulsive symptoms	GWAS	0.007092	0.04823	2	18	SLCO3A1,LPL
Disease	C1257763	Overnutrition	DisGeNET BeFree	0.007092	0.04823	2	18	LPL,BCL10
Disease	C2114320	Premature contractions	DisGeNET BeFree	0.007147	0.04823	1	1	SCN5A
Disease	C4020742	Familial primary hyperaldosteronism type 2	DisGeNET Curated	0.007147	0.04823	1	1	KCNJ5
Disease	OMIN:600334	TIBIAL MUSCULAR DYSTROPHY, TARDIVE	OMIM	0.007147	0.04823	1	1	TTN
Disease	C3151264	CARDIOMYOPATHY, FAMILIAL HYPERTROPHIC, 17	DisGeNET Curated	0.007147	0.04823	1	1	JPH2
Disease	C2673677	Myopathy, Early-Onset, with Fatal Cardiomyopathy	DisGeNET Curated	0.007147	0.04823	1	1	TTN
Disease	C4225365	MATURITY-ONSET DIABETES OF THE YOUNG, TYPE 13	DisGeNET Curated	0.007147	0.04823	1	1	KCNJ11
Disease	cv:C3281288	Preeclampsia/eclampsia 5	Clinical Variations	0.007147	0.04823	1	1	CORIN
Disease	cv:C1837342	Limb-girdle muscular dystrophy, type 2J	Clinical Variations	0.007147	0.04823	1	1	TTN
Disease	C1864623	DIABETES MELLITUS, TRANSIENT NEONATAL, 3 (disorder)	DisGeNET Curated	0.007147	0.04823	1	1	KCNJ11
Disease	cv:C3150618	Maturity-onset diabetes of the young, type 11	Clinical Variations	0.007147	0.04823	1	1	BLK
Disease	cv:C1862382	Sveinsson chorioretinal atrophy	Clinical Variations	0.007147	0.04823	1	1	TEAD1
Disease	C0268247	Niemann-Pick Disease, Type D	DisGeNET BeFree	0.007147	0.04823	1	1	NPC1
Disease	OMIN:608807	MUSCULAR DYSTROPHY, LIMB-GIRDLE, TYPE 2J; LGMD2J	OMIM	0.007147	0.04823	1	1	TTN
Disease	C0340850	Neurally-mediated syncope	DisGeNET BeFree	0.007147	0.04823	1	1	SCN5A
Disease	cv:C3280785	Ventricular septal defect 3	Clinical Variations	0.007147	0.04823	1	1	NKX2-5
Disease	C0685108	Lenegre's disease	DisGeNET BeFree	0.007147	0.04823	1	1	SCN5A
Disease	C0730284	Clinically significant macular edema	DisGeNET BeFree	0.007147	0.04823	1	1	VEGFA
Disease	cv:C1842778	Atrial septal defect 2	Clinical Variations	0.007147	0.04823	1	1	GATA4
Disease	cv:C3151264	Familial hypertrophic cardiomyopathy 17	Clinical Variations	0.007147	0.04823	1	1	JPH2
Disease	OMIN:607941	ATRIAL SEPTAL DEFECT 2; ASD2	OMIM	0.007147	0.04823	1	1	GATA4
Disease	cv:C2750995	Dilated cardiomyopathy 1DD	Clinical Variations	0.007147	0.04823	1	1	RBM20
Disease	cv:C1832680	Dilated cardiomyopathy 1E	Clinical Variations	0.007147	0.04823	1	1	SCN5A
Disease	C0041295	Tuberculoma	DisGeNET BeFree	0.007147	0.04823	1	1	VEGFA
Disease	cv:C0340493	Paroxysmal familial ventricular fibrillation	Clinical Variations	0.007147	0.04823	1	1	SCN5A
Disease	C3808935	CARDIOMYOPATHY, DILATED, 1JJ	DisGeNET Curated	0.007147	0.04823	1	1	LAMA4
Disease	cv:CN143719	Loeys-Dietz syndrome, type 4	Clinical Variations	0.007147	0.04823	1	1	TGFB2
Disease	C2677106	Atrial Fibrillation, Familial, 7	DisGeNET Curated	0.007147	0.04823	1	1	KCNA5
Disease	C0349398	Paranoid delusion	DisGeNET Curated	0.007147	0.04823	1	1	LIFR
Disease	C3809858	TESTICULAR ANOMALIES WITH OR WITHOUT CONGENITAL HEART DISEASE	DisGeNET Curated	0.007147	0.04823	1	1	GATA4
Disease	OMIN:603829	VENTRICULAR FIBRILLATION, PAROXYSMAL FAMILIAL, 1; VF1	OMIM	0.007147	0.04823	1	1	SCN5A
Disease	cv:CN029460	Familial hypertrophic cardiomyopathy 12	Clinical Variations	0.007147	0.04823	1	1	CSRP3
Disease	C4025017	Fatal liver failure in infancy	DisGeNET Curated	0.007147	0.04823	1	1	NPC1
Disease	cv:C1843808	Dilated cardiomyopathy 1M	Clinical Variations	0.007147	0.04823	1	1	CSRP3
Disease	C0155964	Atrophy of tongue papillae	DisGeNET Curated	0.007147	0.04823	1	1	LIFR
Disease	cv:C3279695	Atrial fibrillation, familial, 12	Clinical Variations	0.007147	0.04823	1	1	ABCC9
Disease	C4072845	Hyperplasia of hypophysial fossa	DisGeNET Curated	0.007147	0.04823	1	1	ABCC9
Disease	C0333419	Sarcoid type granuloma	DisGeNET BeFree	0.007147	0.04823	1	1	VEGFA
Disease	cv:C3150933	Familial hyperaldosteronism type 3	Clinical Variations	0.007147	0.04823	1	1	KCNJ5
Disease	OMIN:238600	HYPERLIPOPROTEINEMIA, TYPE I	OMIM	0.007147	0.04823	1	1	LPL
Disease	C1866008	Muscular Dystrophy, Limb-Girdle, Type 2G	DisGeNET Curated	0.007147	0.04823	1	1	TCAP
Disease	C4025298	Effort-induced polymorphic ventricular tachycardias	DisGeNET Curated	0.007147	0.04823	1	1	RYR2
Disease	cv:C2677106	Atrial fibrillation, familial, 7	Clinical Variations	0.007147	0.04823	1	1	KCNA5
Disease	OMIN:612158	CARDIOMYOPATHY, DILATED, 1AA; CMD1AA	OMIM	0.007147	0.04823	1	1	ACTN2
Disease	cv:C2673677	Myopathy, early-onset, with fatal cardiomyopathy	Clinical Variations	0.007147	0.04823	1	1	TTN
Disease	C1855889	Widened posterior fossa	DisGeNET Curated	0.007147	0.04823	1	1	ABCC9
Disease	cv:C0795905	Hypertrichotic osteochondrodysplasia	Clinical Variations	0.007147	0.04823	1	1	ABCC9
Disease	cv:CN119551	ANKRD1-related dilated cardiomyopathy	Clinical Variations	0.007147	0.04823	1	1	ANKRD1
Disease	C3276096	ATRIAL SEPTAL DEFECT 7 WITH OR WITHOUT ATRIOVENTRICULAR CONDUCTION DEFECTS	DisGeNET Curated	0.007147	0.04823	1	1	NKX2-5
Disease	C0085388	Intracranial Tuberculoma	DisGeNET BeFree	0.007147	0.04823	1	1	VEGFA
Disease	OMIN:108985	SVEINSSON CHORIORETINAL ATROPHY; SCRA	OMIM	0.007147	0.04823	1	1	TEAD1
Disease	C3274463	Sickle Beta 0 Thalassemia	DisGeNET BeFree	0.007147	0.04823	1	1	QKI
Disease	cv:C1861065	Familial hypertrophic cardiomyopathy 9	Clinical Variations	0.007147	0.04823	1	1	TTN
Disease	C0457928	Bent bone dysplasia group	DisGeNET BeFree	0.007147	0.04823	1	1	LIFR
Disease	cv:C1832931	Arrhythmogenic right ventricular cardiomyopathy, type 2	Clinical Variations	0.007147	0.04823	1	1	RYR2
Disease	cv:CN181765	Testicular anomalies with or without congenital heart disease	Clinical Variations	0.007147	0.04823	1	1	GATA4
Disease	C0858277	angina symptom	DisGeNET BeFree	0.007147	0.04823	1	1	VEGFA
Disease	cv:C1850900	Gastric lymphoma	Clinical Variations	0.007147	0.04823	1	1	BCL10
Disease	C2930805	Sudden unexpected nocturnal death syndrome	DisGeNET BeFree	0.007147	0.04823	1	1	SCN5A
Disease	C3280781	ATRIOVENTRICULAR SEPTAL DEFECT 4	DisGeNET Curated	0.007147	0.04823	1	1	GATA4
Disease	cv:C1853286	Erythrocytosis, familial, 3	Clinical Variations	0.007147	0.04823	1	1	EGLN1
Disease	OMIN:612124	CARDIOMYOPATHY, FAMILIAL HYPERTROPHIC, 12; CMH12	OMIM	0.007147	0.04823	1	1	CSRP3
Disease	C1337035	Xanthogranulomatous cholecystitis	DisGeNET BeFree	0.007147	0.04823	1	1	VEGFA
Disease	cv:C1866008	Limb-girdle muscular dystrophy, type 2G	Clinical Variations	0.007147	0.04823	1	1	TCAP
Disease	C0334400	Sclerosing stromal tumor	DisGeNET BeFree	0.007147	0.04823	1	1	VEGFA
Disease	C4280382	Atrophy of lingual surface	DisGeNET Curated	0.007147	0.04823	1	1	LIFR
Disease	OMIN:601154	CARDIOMYOPATHY, DILATED, 1E; CMD1E	OMIM	0.007147	0.04823	1	1	SCN5A
Disease	C4274081	Autosomal dominant hyperinsulinism due to Kir6.2 deficiency	DisGeNET Curated	0.007147	0.04823	1	1	KCNJ11
Disease	cv:C1837839	Dilated cardiomyopathy 1O	Clinical Variations	0.007147	0.04823	1	1	ABCC9
Disease	C1836155	Myopathy, Myofibrillar, Zasp-Related	DisGeNET Curated	0.007147	0.04823	1	1	LDB3
Disease	OMIN:609820	ERYTHROCYTOSIS, FAMILIAL, 3	OMIM	0.007147	0.04823	1	1	EGLN1
Disease	cv:C1849386	Myoglobinuria, acute recurrent, autosomal recessive	Clinical Variations	0.007147	0.04823	1	1	LPIN1
Disease	C1837342	MUSCULAR DYSTROPHY, LIMB-GIRDLE, TYPE 2J	DisGeNET Curated	0.007147	0.04823	1	1	TTN
Disease	OMIN:613375	MATURITY-ONSET DIABETES OF THE YOUNG, TYPE 11; MODY11	OMIM	0.007147	0.04823	1	1	BLK
Disease	cv:C2677794	Ventricular tachycardia, catecholaminergic polymorphic, 2	Clinical Variations	0.007147	0.04823	1	1	CASQ2
Disease	C2931638	Chromosome 8, monosomy 8p23 1	DisGeNET Curated	0.007147	0.04823	1	1	GATA4
Disease	C4225408	CARDIOMYOPATHY, FAMILIAL HYPERTROPHIC, 25	DisGeNET Curated	0.007147	0.04823	1	1	TCAP
Disease	C0265843	Congenital atresia of aortic valve	DisGeNET Curated	0.007147	0.04823	1	1	NKX2-5
Disease	C2750995	Cardiomyopathy, Dilated, 1DD	DisGeNET Curated	0.007147	0.04823	1	1	RBM20
Disease	C1832146	Rarefaction of the metaphyses	DisGeNET Curated	0.007147	0.04823	1	1	LIFR
Disease	cv:C1835928	Dilated cardiomyopathy 1P	Clinical Variations	0.007147	0.04823	1	1	PLN
Disease	OMIN:225250	HYPOTHYROIDISM, CONGENITAL, NONGOITROUS, 5; CHNG5	OMIM	0.007147	0.04823	1	1	NKX2-5
Disease	20090614:Ng	Nasopharyngeal carcinoma	GWAS	0.007147	0.04823	1	1	ITGA9
Disease	C0025349	Menstruation, Retrograde	DisGeNET BeFree	0.007147	0.04823	1	1	VEGFA
Disease	OMIN:108900	ATRIAL SEPTAL DEFECT WITH ATRIOVENTRICULAR CONDUCTION DEFECTS	OMIM	0.007147	0.04823	1	1	NKX2-5
Disease	C4023208	Glucocortocoid-insensitive primary hyperaldosteronism	DisGeNET Curated	0.007147	0.04823	1	1	KCNJ5
Disease	OMIN:608404	PLATELET GLYCOPROTEIN IV DEFICIENCY	OMIM	0.007147	0.04823	1	1	CD36
Disease	OMIN:606768	MYOPATHY, DISTAL, WITH ANTERIOR TIBIAL ONSET; DMAT	OMIM	0.007147	0.04823	1	1	DYSF
Disease	C0151465	Renal abscess	DisGeNET BeFree	0.007147	0.04823	1	1	LPL
Disease	C0600125	Prolonged PR interval	DisGeNET Curated	0.007147	0.04823	1	1	NKX2-5
Disease	OMIN:601954	MUSCULAR DYSTROPHY, LIMB-GIRDLE, TYPE 2G; LGMD2G	OMIM	0.007147	0.04823	1	1	TCAP
Disease	cv:C1864623	Transient neonatal diabetes mellitus 3	Clinical Variations	0.007147	0.04823	1	1	KCNJ11
Disease	cv:C1879286	Progressive familial heart block type 1A	Clinical Variations	0.007147	0.04823	1	1	SCN5A
Disease	C3151464	ATRIAL FIBRILLATION, FAMILIAL, 10	DisGeNET Curated	0.007147	0.04823	1	1	SCN5A
Disease	C0521532	Diaphragmatic paresis	DisGeNET Curated	0.007147	0.04823	1	1	TTN
Disease	C1335691	Tubulovillous adenoma of rectum	DisGeNET BeFree	0.007147	0.04823	1	1	PDLIM5
Disease	C0432240	Stuve-Wiedemann dysplasia	DisGeNET Curated	0.007147	0.04823	1	1	LIFR
Disease	C1835928	CARDIOMYOPATHY, DILATED, 1P	DisGeNET Curated	0.007147	0.04823	1	1	PLN
Disease	C3150618	Maturity-onset diabetes of the young, type 11	DisGeNET Curated	0.007147	0.04823	1	1	BLK
Disease	C4280381	Smooth dorsum of tongue	DisGeNET Curated	0.007147	0.04823	1	1	LIFR
Disease	C1832680	CARDIOMYOPATHY, DILATED, 1E	DisGeNET Curated	0.007147	0.04823	1	1	SCN5A
Disease	C0342889	Secondary hypertriglyceridemia	DisGeNET BeFree	0.007147	0.04823	1	1	LPL
Disease	OMIN:610582	DIABETES MELLITUS, TRANSIENT NEONATAL, 3	OMIM	0.007147	0.04823	1	1	KCNJ11
Disease	cv:CN165475	Alazami syndrome	Clinical Variations	0.007147	0.04823	1	1	LARP7
Disease	C3279695	ATRIAL FIBRILLATION, FAMILIAL, 12	DisGeNET Curated	0.007147	0.04823	1	1	ABCC9
Disease	C1096618	Peritoneal lesion	DisGeNET BeFree	0.007147	0.04823	1	1	VEGFA
Disease	C3280785	VENTRICULAR SEPTAL DEFECT 3	DisGeNET Curated	0.007147	0.04823	1	1	NKX2-5
Disease	OMIN:272120	SUDDEN INFANT DEATH SYNDROME	OMIM	0.007147	0.04823	1	1	SCN5A
Disease	C0431603	Ectopic liver	DisGeNET BeFree	0.007147	0.04823	1	1	LPL
Disease	C0600518	Choroidal Neovascularization	DisGeNET Curated	0.007147	0.04823	1	1	VEGFA
Disease	C0796280	Acromegaloid facial appearance syndrome	DisGeNET Curated	0.007147	0.04823	1	1	ABCC9
Disease	OMIN:611938	VENTRICULAR TACHYCARDIA, CATECHOLAMINERGIC POLYMORPHIC, 2; CPVT2	OMIM	0.007147	0.04823	1	1	CASQ2
Disease	cv:C0796176	Stuve-Wiedemann syndrome	Clinical Variations	0.007147	0.04823	1	1	LIFR
Disease	C1298820	Aneurysm of aortic root	DisGeNET BeFree	0.007147	0.04823	1	1	TGFB2
Disease	C3150933	HYPERALDOSTERONISM, FAMILIAL, TYPE III	DisGeNET Curated	0.007147	0.04823	1	1	KCNJ5
Disease	C1761609	Aspiration pneumonitis	DisGeNET BeFree	0.007147	0.04823	1	1	KDR
Disease	cv:CN169679	Dilated cardiomyopathy 1JJ	Clinical Variations	0.007147	0.04823	1	1	LAMA4
Disease	cv:C0023817	Hyperlipoproteinemia, type I	Clinical Variations	0.007147	0.04823	1	1	LPL
Disease	C1857139	Abnormal metaphyseal trabeculation	DisGeNET Curated	0.007147	0.04823	1	1	LIFR
Disease	cv:C2677338	Dilated cardiomyopathy 1AA	Clinical Variations	0.007147	0.04823	1	1	ACTN2
Disease	C1837839	CARDIOMYOPATHY, DILATED, 1O	DisGeNET Curated	0.007147	0.04823	1	1	ABCC9
Disease	cv:C1842090	Platelet glycoprotein IV deficiency	Clinical Variations	0.007147	0.04823	1	1	CD36
Disease	OMIN:257220	NIEMANN-PICK DISEASE, TYPE C1; NPC1	OMIM	0.007147	0.04823	1	1	NPC1
Disease	OMIN:612240	ATRIAL FIBRILLATION, FAMILIAL, 7; ATFB7	OMIM	0.007147	0.04823	1	1	KCNA5
Disease	cv:C1836155	Myofibrillar myopathy, ZASP-related	Clinical Variations	0.007147	0.04823	1	1	LDB3
Disease	OMIN:613172	CARDIOMYOPATHY, DILATED, 1DD; CMD1DD	OMIM	0.007147	0.04823	1	1	RBM20
Disease	cv:C0038644	Sudden infant death syndrome	Clinical Variations	0.007147	0.04823	1	1	SCN5A
Disease	C0231531	Muscle fibrillation	DisGeNET Curated	0.007147	0.04823	1	1	DYSF
Disease	cv:C3280777	Ventricular septal defect 1	Clinical Variations	0.007147	0.04823	1	1	GATA4
Disease	C1386553	Caffeine dependence	DisGeNET BeFree	0.007147	0.04823	1	1	RYR2
Disease	OMIN:607482	CARDIOMYOPATHY, DILATED, 1M; CMD1M	OMIM	0.007147	0.04823	1	1	CSRP3
Disease	C1843677	Large sella turcica	DisGeNET Curated	0.007147	0.04823	1	1	ABCC9
Disease	cv:CN221289	Immunodeficiency 37	Clinical Variations	0.007147	0.04823	1	1	BCL10
Disease	OMIN:610938	CORONARY HEART DISEASE, SUSCEPTIBILITY TO, 7	OMIM	0.007147	0.04823	1	1	CD36
Disease	OMIN:601559	STUVE-WIEDEMANN SYNDROME	OMIM	0.007147	0.04823	1	1	LIFR
Disease	C1850816	Decreased or absent ankle reflexes	DisGeNET Curated	0.007147	0.04823	1	1	DYSF
Disease	20090402:Org	Hypertension	GWAS	0.007147	0.04823	1	1	CDH13
Disease	C1836156	Muscle weakness, progressive, proximal	DisGeNET Curated	0.007147	0.04823	1	1	LDB3
Disease	cv:C1847532	Myopathy, distal, with anterior tibial onset	Clinical Variations	0.007147	0.04823	1	1	DYSF
Disease	C1853286	Erythrocytosis, Familial, 3	DisGeNET Curated	0.007147	0.04823	1	1	EGLN1
Disease	cv:CN029323	Brugada syndrome 1	Clinical Variations	0.007147	0.04823	1	1	SCN5A
Disease	OMIN:611705	MYOPATHY, EARLY-ONSET, WITH FATAL CARDIOMYOPATHY	OMIM	0.007147	0.04823	1	1	TTN
Disease	OMIN:268200	MYOGLOBINURIA, ACUTE RECURRENT, AUTOSOMAL RECESSIVE	OMIM	0.007147	0.04823	1	1	LPIN1
Disease	OMIN:609452	MYOPATHY, MYOFIBRILLAR, ZASP-RELATED	OMIM	0.007147	0.04823	1	1	LDB3
Disease	cv:C0020474	Hyperlipidemia, familial combined	Clinical Variations	0.007147	0.04823	1	1	LPL
Disease	OMIN:600996	ARRHYTHMOGENIC RIGHT VENTRICULAR DYSPLASIA, FAMILIAL, 2; ARVD2	OMIM	0.007147	0.04823	1	1	RYR2
Disease	cv:C1858763	Dilated cardiomyopathy 1G	Clinical Variations	0.007147	0.04823	1	1	TTN
Disease	C4072846	Large hypophysial fossa	DisGeNET Curated	0.007147	0.04823	1	1	ABCC9
Disease	C0340566	Critical lower limb ischemia	DisGeNET BeFree	0.007147	0.04823	1	1	VEGFA
Disease	OMIN:601144	BRUGADA SYNDROME 1	OMIM	0.007147	0.04823	1	1	SCN5A
Disease	cv:C1863599	Hereditary myopathy with early respiratory failure	Clinical Variations	0.007147	0.04823	1	1	TTN
Disease	cv:C2751665	Follicular lymphoma 1	Clinical Variations	0.007147	0.04823	1	1	BCL10
Disease	cv:C1850889	Limb-girdle muscular dystrophy, type 2B	Clinical Variations	0.007147	0.04823	1	1	DYSF
Disease	C0221025	Kasabach-Merritt syndrome	DisGeNET BeFree	0.007147	0.04823	1	1	VEGFA
Disease	C2698203	Metastatic Ductal Breast Carcinoma	DisGeNET BeFree	0.007147	0.04823	1	1	VEGFA
Disease	cv:C1862388	Atrial septal defect 7 with or without atrioventricular conduction defects	Clinical Variations	0.007147	0.04823	1	1	NKX2-5
Disease	OMIN:603689	HEREDITARY MYOPATHY WITH EARLY RESPIRATORY FAILURE; HMERF	OMIM	0.007147	0.04823	1	1	TTN
Disease	C3280777	VENTRICULAR SEPTAL DEFECT 1	DisGeNET Curated	0.007147	0.04823	1	1	GATA4
Disease	cv:C3151265	Familial hypertrophic cardiomyopathy 18	Clinical Variations	0.007147	0.04823	1	1	PLN
Disease	C1855901	Congenital hypertrophy of left ventricle	DisGeNET Curated	0.007147	0.04823	1	1	ABCC9
Disease	OMIN:608567	SICK SINUS SYNDROME 1, AUTOSOMAL RECESSIVE; SSS1	OMIM	0.007147	0.04823	1	1	SCN5A
Disease	C0235242	Syncope, Effort	DisGeNET BeFree	0.007147	0.04823	1	1	RYR2
Disease	C0266782	Abnormal yolk sac	DisGeNET BeFree	0.007147	0.04823	1	1	VEGFA
Disease	cv:C1837845	Sick sinus syndrome 1, autosomal recessive	Clinical Variations	0.007147	0.04823	1	1	SCN5A
Disease	OMIN:613485	LONG QT SYNDROME 13; LQT13	OMIM	0.007147	0.04823	1	1	KCNJ5
Disease	C4280383	Atrophy of dorsum of tongue	DisGeNET Curated	0.007147	0.04823	1	1	LIFR
Disease	cv:C1850808	Miyoshi myopathy	Clinical Variations	0.007147	0.04823	1	1	DYSF
Disease	C0232216	Ventricular escape rhythm	DisGeNET Curated	0.007147	0.04823	1	1	SCN5A
Disease	C3150733	LONG QT SYNDROME 13	DisGeNET Curated	0.007147	0.04823	1	1	KCNJ5
Disease	C0003834	Arterial insufficiency	DisGeNET BeFree	0.007147	0.04823	1	1	VEGFA
Disease	C2931833	Hyperinsulinemic hypoglycemia, familial, 2	DisGeNET Curated	0.007147	0.04823	1	1	KCNJ11
Disease	C4020786	Diminished diaphragmatic motion	DisGeNET Curated	0.007147	0.04823	1	1	TTN
Disease	cv:C1843791	Dilated cardiomyopathy 1N	Clinical Variations	0.007147	0.04823	1	1	TCAP
Disease	cv:CN229628	MATURITY-ONSET DIABETES OF THE YOUNG, TYPE 13	Clinical Variations	0.007147	0.04823	1	1	KCNJ11
Disease	cv:CN142515	Cerebellar ataxia, nonprogressive, with mental retardation	Clinical Variations	0.007147	0.04823	1	1	CAMTA1
Disease	cv:CN178403	Primary pulmonary hypertension 4	Clinical Variations	0.007147	0.04823	1	1	KCNK3
Disease	C1858763	Cardiomyopathy, Dilated, 1g	DisGeNET Curated	0.007147	0.04823	1	1	TTN
Disease	OMIN:601820	HYPERINSULINEMIC HYPOGLYCEMIA, FAMILIAL, 2; HHF2	OMIM	0.007147	0.04823	1	1	KCNJ11
Disease	C1261969	Type I hyperlipidaemia	DisGeNET BeFree	0.007147	0.04823	1	1	LPL
Disease	cv:C3280781	Atrioventricular septal defect 4	Clinical Variations	0.007147	0.04823	1	1	GATA4
Disease	C4024617	Hypoplastic ischiopubic rami	DisGeNET Curated	0.007147	0.04823	1	1	ABCC9
Disease	C3553661	CEREBELLAR ATAXIA, NONPROGRESSIVE, WITH MENTAL RETARDATION	DisGeNET Curated	0.007147	0.04823	1	1	CAMTA1
Disease	C1709573	Pleural Epithelioid Hemangioendothelioma	DisGeNET BeFree	0.007147	0.04823	1	1	CAMTA1
Disease	C0238309	Ischemic peripheral neuropathy	DisGeNET BeFree	0.007147	0.04823	1	1	VEGFA
Disease	C1861065	CARDIOMYOPATHY, FAMILIAL HYPERTROPHIC, 9	DisGeNET Curated	0.007147	0.04823	1	1	TTN
Disease	cv:C3280795	Hypoplastic left heart syndrome 2	Clinical Variations	0.007147	0.04823	1	1	NKX2-5
Disease	OMIN:609909	CARDIOMYOPATHY, DILATED, 1P; CMD1P	OMIM	0.007147	0.04823	1	1	PLN
Disease	cv:C2676832	Microvascular complications of diabetes 1	Clinical Variations	0.007147	0.04823	1	1	VEGFA
Disease	C1843808	CARDIOMYOPATHY, DILATED, 1M	DisGeNET Curated	0.007147	0.04823	1	1	CSRP3
Disease	C1855899	Broad first metatarsal	DisGeNET Curated	0.007147	0.04823	1	1	ABCC9
Disease	C1535978	Hyperchylomicronemia	DisGeNET Curated	0.007147	0.04823	1	1	LPL
Disease	cv:C3151464	Atrial fibrillation, familial, 10	Clinical Variations	0.007147	0.04823	1	1	SCN5A
Disease	OMIN:607487	CARDIOMYOPATHY, DILATED, 1N; CMD1N	OMIM	0.007147	0.04823	1	1	TCAP
Disease	C4025009	Impaired myocardial contractility	DisGeNET Curated	0.007147	0.04823	1	1	CSRP3
Disease	C3553762	LOEYS-DIETZ SYNDROME 4	DisGeNET Curated	0.007147	0.04823	1	1	TGFB2
Disease	C3554439	ALAZAMI SYNDROME	DisGeNET Curated	0.007147	0.04823	1	1	LARP7
Disease	C1849386	Myoglobinuria, Acute Recurrent, Autosomal Recessive	DisGeNET Curated	0.007147	0.04823	1	1	LPIN1
Disease	cv:C2673630	Hypothyroidism, congenital, nongoitrous, 5	Clinical Variations	0.007147	0.04823	1	1	NKX2-5
Disease	C1332632	Breast Liposarcoma	DisGeNET BeFree	0.007147	0.04823	1	1	CD36
Disease	cv:C1859062	Long QT syndrome 3	Clinical Variations	0.007147	0.04823	1	1	SCN5A
Disease	cv:C3150733	Long QT syndrome 13	Clinical Variations	0.007147	0.04823	1	1	KCNJ5
Disease	OMIN:603830	LONG QT SYNDROME 3; LQT3	OMIM	0.007147	0.04823	1	1	SCN5A
Disease	OMIN:604145	CARDIOMYOPATHY, DILATED, 1G; CMD1G	OMIM	0.007147	0.04823	1	1	TTN
Disease	C0263560	Chronic ulcer of lower extremity	DisGeNET BeFree	0.007147	0.04823	1	1	VEGFA
Disease	C0558844	Knee reflex absent	DisGeNET Curated	0.007147	0.04823	1	1	LIFR
Disease	C2673630	HYPOTHYROIDISM, CONGENITAL, NONGOITROUS, 5 (disorder)	DisGeNET Curated	0.007147	0.04823	1	1	NKX2-5
Disease	C1861987	Complete heart block with broad RS complexes	DisGeNET Curated	0.007147	0.04823	1	1	SCN5A
Disease	C1837845	SICK SINUS SYNDROME 1, AUTOSOMAL RECESSIVE	DisGeNET Curated	0.007147	0.04823	1	1	SCN5A
Disease	cv:C3179455	Niemann-Pick disease type C1	Clinical Variations	0.007147	0.04823	1	1	NPC1
Disease	C3809198	PULMONARY HYPERTENSION, PRIMARY, 4	DisGeNET Curated	0.007147	0.04823	1	1	KCNK3
Disease	C2677338	Cardiomyopathy, Dilated, 1AA	DisGeNET Curated	0.007147	0.04823	1	1	ACTN2
Disease	C1847532	MYOPATHY, DISTAL, WITH ANTERIOR TIBIAL ONSET	DisGeNET Curated	0.007147	0.04823	1	1	DYSF
Disease	C0748694	sick sinus	DisGeNET BeFree	0.007147	0.04823	1	1	SCN5A
Disease	C3281288	PREECLAMPSIA/ECLAMPSIA 5	DisGeNET Curated	0.007147	0.04823	1	1	CORIN
Disease	OMIN:608569	CARDIOMYOPATHY, DILATED, 1O; CMD1O	OMIM	0.007147	0.04823	1	1	ABCC9
Disease	cv:C1836778	Hemoglobin, high oxygen saturation of	Clinical Variations	0.007147	0.04823	1	1	EGLN1
Disease	cv:C0027773	Islet cell hyperplasia	Clinical Variations	0.007147	0.04823	1	1	KCNJ11
Disease	C1842778	Atrial septal defect 2	DisGeNET Curated	0.007147	0.04823	1	1	GATA4
Disease	OMIN:254130	MIYOSHI MUSCULAR DYSTROPHY 1; MMD1	OMIM	0.007147	0.04823	1	1	DYSF
Disease	OMIN:253601	MUSCULAR DYSTROPHY, LIMB-GIRDLE, TYPE 2B; LGMD2B	OMIM	0.007147	0.04823	1	1	DYSF
Disease	C2677491	CARDIOMYOPATHY, FAMILIAL HYPERTROPHIC, 12	DisGeNET Curated	0.007147	0.04823	1	1	CSRP3
Disease	C1843791	CARDIOMYOPATHY, DILATED, 1N	DisGeNET Curated	0.007147	0.04823	1	1	TCAP
Disease	cv:C1970441	Coronary heart disease 7	Clinical Variations	0.007147	0.04823	1	1	CD36
Disease	cv:C1838244	Distal myopathy Markesbery-Griggs type	Clinical Variations	0.007147	0.04823	1	1	TTN
Disease	C0022658	Kidney Diseases	DisGeNET Curated	0.007247	0.04878	10	569	FLT1,NRP1,BLK,TGFB2,ADRA1B,CD36,PDGFD,LPL,KDR,VEGFA

## Sheet: Kidney.SE
Category	ID	Name	Source	p-value	q-value FDR B&H	Hit Count in Query List	Hit Count in Genome	Hit in Query List
Mouse Phenotype	MP:0004729	absent efferent ductules of testis		2.777e-06	0.005376	3	3	PAX8,PAX2,EMX2
Mouse Phenotype	MP:0002135	abnormal kidney morphology		3.496e-06	0.005376	30	880	MANBA,GALNT3,ESRRG,TRPS1,FZD4,PPARGC1A,TFCP2L1,ADRA1A,CYS1,PAX8,KCNJ1,PKHD1,PLCB1,DNASE1,BICC1,COL4A3,HNF1B,ANK3,GLIS3,CLDN10,SLC3A1,EGFR,TIMP3,SLC19A1,LRP2,SLC47A1,PAX2,SLC4A4,EMX2,MAF
Mouse Phenotype	MP:0000516	abnormal renal/urinary system morphology		1.825e-05	0.01649	30	956	MANBA,GALNT3,ESRRG,TRPS1,FZD4,PPARGC1A,TFCP2L1,ADRA1A,CYS1,PAX8,KCNJ1,PKHD1,PLCB1,DNASE1,BICC1,COL4A3,HNF1B,ANK3,GLIS3,CLDN10,SLC3A1,EGFR,TIMP3,SLC19A1,LRP2,SLC47A1,PAX2,SLC4A4,EMX2,MAF
Mouse Phenotype	MP:0004728	abnormal efferent ductules of testis morphology		2.443e-05	0.01649	4	13	PAX8,SLC9A3,PAX2,EMX2
Mouse Phenotype	MP:0009497	abnormal intrahepatic bile duct morphology		2.682e-05	0.01649	3	5	PKHD1,BICC1,HNF1B
Mouse Phenotype	MP:0003253	dilated bile duct		3.383e-05	0.01734	4	14	PTH1R,CYS1,PKHD1,BICC1
Mouse Phenotype	MP:0005367	renal/urinary system phenotype		4.455e-05	0.01957	34	1209	MANBA,GALNT3,ESRRG,TRPS1,FZD4,PPARGC1A,SLC22A6,TFCP2L1,ADRA1A,CYS1,PAX8,KCNJ1,PKHD1,PLCB1,DNASE1,BICC1,VDR,SLC6A18,COL4A3,HNF1B,ANK3,GLIS3,CLDN10,SLC3A1,SLC9A3,EGFR,TIMP3,SLC19A1,LRP2,SLC47A1,PAX2,SLC4A4,EMX2,MAF
Mouse Phenotype	MP:0005332	abnormal amino acid level		9.258e-05	0.03559	14	304	DDAH1,JARID2,CYS1,PAX8,DNASE1,SLC6A18,COL4A3,SLC3A1,SLC6A6,EGFR,ASS1,SLC47A1,PAWR,PCK1
Mouse Phenotype	MP:0002706	abnormal kidney size		0.0001083	0.037	15	348	FZD4,PPARGC1A,TFCP2L1,ADRA1A,CYS1,PAX8,PKHD1,PLCB1,BICC1,COL4A3,SLC3A1,TIMP3,PAX2,SLC4A4,EMX2
Disease	C3887499	Renal cyst	DisGeNET Curated	2.542e-07	0.0008876	9	82	ANKS6,CYS1,PIGR,GPC4,PKHD1,HNF1B,GLIS3,EGFR,PAX2
Disease	C0022680	Polycystic Kidney Diseases	DisGeNET Curated	1.282e-06	0.002238	9	99	ANKS6,PROM1,CYS1,PIGR,PKHD1,BICC1,HNF1B,GLIS3,PAX2
Disease	C0007134	Renal Cell Carcinoma	DisGeNET Curated	2.761e-06	0.002934	32	1224	GALNT3,MAT2A,PTH1R,BAP1,NRP2,PROM1,PPARGC1A,TFCP2L1,CHPT1,RBMS3,PAX8,SYNE2,PLAU,PLCL1,ALDH9A1,FHIT,VDR,AMBP,CA12,COL4A3,HNF1B,SLC25A18,GPX3,GLIS3,PPARA,IGF1R,FAM107A,EGFR,TIMP3,LRP2,PAX2,ATP1B1
Disease	C2316810	Chronic kidney disease stage 5	DisGeNET Curated	3.362e-06	0.002934	15	331	GALNT3,CHPT1,KCNJ1,PLCL1,DNASE1,SLC9A6,KNG1,VDR,COL4A3,HNF1B,PPARA,YWHAZ,SLC3A1,SLC9A3,PAX2
Disease	C0019562	Von Hippel-Lindau Syndrome	DisGeNET Curated	4.491e-06	0.003135	9	115	BAP1,PROM1,PLAU,FHIT,HNF1B,IGF1R,EGFR,PAX2,ATP1B1
Disease	C0022661	Kidney Failure, Chronic	DisGeNET Curated	8.959e-06	0.004565	15	359	GALNT3,CHPT1,KCNJ1,PLCL1,DNASE1,SLC9A6,KNG1,VDR,COL4A3,HNF1B,PPARA,YWHAZ,SLC3A1,SLC9A3,PAX2
Disease	C0020538	Hypertensive disease	DisGeNET Curated	9.153e-06	0.004565	29	1112	ERCC4,PDE4D,DDAH1,ESRRG,PPARGC1A,SLC22A6,ADRA1A,ARID1B,PTPRD,SLC35F3,KCNJ1,PKHD1,PLEKHA7,KNG1,VDR,SLC6A18,COL4A3,PTGES2,ARHGEF28,PPARA,SLC3A1,SLC39A12,SLC9A3,IGF1R,EGFR,PAX2,SLC4A4,ATP1B1,FXYD2
Disease	C0022658	Kidney Diseases	DisGeNET Curated	1.407e-05	0.006141	19	569	ERCC4,DDAH1,NRP2,SLC22A6,CYS1,PKHD1,BICC1,KNG1,VDR,COL4A3,HNF1B,PPARA,EGFR,TIMP3,LRP2,SLC47A1,PAX2,IFT122,PSD4
Disease	C0268113	Familial juvenile gout	DisGeNET Curated	2.459e-05	0.009539	3	6	SLC22A6,KCNJ1,HNF1B
Disease	C0022665	Kidney Neoplasm	DisGeNET Curated	3.864e-05	0.01349	11	227	BAP1,PPARGC1A,PAX8,SLC22A13,FHIT,VDR,HNF1B,IGF1R,EGFR,LRP2,PAX2
Disease	C1377913	Pleural Mesothelioma	DisGeNET BeFree	4.269e-05	0.01355	3	7	BAP1,PLAU,EGFR
Disease	C0022679	Cystic kidney	DisGeNET Curated	6.705e-05	0.01701	6	64	CYS1,GPC4,PKHD1,BICC1,GLIS3,PAX2
Disease	C0268800	Simple renal cyst	DisGeNET BeFree	6.966e-05	0.01701	4	21	PIGR,PKHD1,EGFR,PAX2
Disease	C0423903	Low intelligence	DisGeNET Curated	8.385e-05	0.01701	19	649	ERCC4,PDE4D,ABCA4,MANBA,TRPS1,MPDZ,ITGB6,PROM1,KCNJ1,NHS,ANK3,IGF1R,ASS1,LRP2,PAX2,SLC4A4,MAPK10,EMX2,MAF
Disease	C4020876	Dull intelligence	DisGeNET Curated	8.385e-05	0.01701	19	649	ERCC4,PDE4D,ABCA4,MANBA,TRPS1,MPDZ,ITGB6,PROM1,KCNJ1,NHS,ANK3,IGF1R,ASS1,LRP2,PAX2,SLC4A4,MAPK10,EMX2,MAF
Disease	C1843367	Poor school performance	DisGeNET Curated	8.385e-05	0.01701	19	649	ERCC4,PDE4D,ABCA4,MANBA,TRPS1,MPDZ,ITGB6,PROM1,KCNJ1,NHS,ANK3,IGF1R,ASS1,LRP2,PAX2,SLC4A4,MAPK10,EMX2,MAF
Disease	C0917816	Mental deficiency	DisGeNET Curated	8.732e-05	0.01701	19	651	ERCC4,PDE4D,ABCA4,MANBA,TRPS1,MPDZ,ITGB6,PROM1,KCNJ1,NHS,ANK3,IGF1R,ASS1,LRP2,PAX2,SLC4A4,MAPK10,EMX2,MAF
Disease	C1567435	Polycystic Kidney - body part	DisGeNET Curated	8.77e-05	0.01701	5	42	PROM1,PIGR,PKHD1,BICC1,HNF1B
Disease	C0857112	Bilateral glaucoma	DisGeNET BeFree	0.0001186	0.02104	2	2	CA12,SLC4A4
Disease	C1691228	Cystic Kidney Diseases	DisGeNET Curated	0.0001206	0.02104	4	24	ANKS6,CYS1,HNF1B,GLIS3
Disease	C0085413	Polycystic Kidney, Autosomal Dominant	DisGeNET Curated	0.0001859	0.0309	8	145	ANKS6,PIGR,PKHD1,ATP11A,BICC1,HNF1B,EGFR,PAX2
Disease	C3714756	Intellectual Disability	DisGeNET Curated	0.0002226	0.03533	26	1131	MED18,ERCC4,PDE4D,ABCA4,MANBA,TRPS1,MPDZ,ITGB6,JARID2,PROM1,ARID1B,RBMS3,KCNJ1,NHS,SLC9A6,ANK3,PAPSS2,IGF1R,SHANK2,ASS1,LRP2,PAX2,SLC4A4,MAPK10,EMX2,MAF
Disease	C0025362	Mental Retardation	DisGeNET Curated	0.0002433	0.03693	22	885	ERCC4,PDE4D,ABCA4,MANBA,TRPS1,MPDZ,ITGB6,PROM1,RBMS3,KCNJ1,NHS,ANK3,PAPSS2,IGF1R,SHANK2,ASS1,LRP2,PAX2,SLC4A4,MAPK10,EMX2,MAF
Disease	C0085580	Essential Hypertension	DisGeNET Curated	0.0002805	0.03839	11	284	ACSM1,PPARGC1A,ADRA1A,PTPRD,KNG1,VDR,SLC6A18,GPX3,SLC3A1,IGF1R,ATP1B1
Disease	C1843108	Short hands	DisGeNET Curated	0.0002935	0.03839	5	54	TRPS1,EVC,PTH1R,GPC4,IGF1R
Disease	C0085548	Autosomal Recessive Polycystic Kidney Disease	DisGeNET Curated	0.0002955	0.03839	4	30	CYS1,PKHD1,HNF1B,EGFR
Disease	C1510586	Autism Spectrum Disorders	DisGeNET Curated	0.0002969	0.03839	14	436	MPDZ,JARID2,RBMS3,ARNT2,PLCB1,DNASE1,KNG1,HNF1B,ANK3,SHANK2,SLC19A1,LRP2,MAPK10,UPP2
Disease	C0279702	Conventional (Clear Cell) Renal Cell Carcinoma	DisGeNET Curated	0.000321	0.04002	15	493	BAP1,NRP2,PROM1,PPARGC1A,KCNJ1,FHIT,GPX3,GLIS3,IGF1R,EGFR,TIMP3,LRP2,PAX2,PACRG,ATP1B1
Disease	C0178879	Urinary tract obstruction	DisGeNET BeFree	0.0003325	0.04002	3	13	KNG1,PAX2,EMX2
Disease	C0014818	Erythroplasia	DisGeNET BeFree	0.0003494	0.04066	2	3	FHIT,EGFR
Disease	C0877165	Short phalanx of finger	DisGeNET Curated	0.0003813	0.0416	4	32	PDE4D,TRPS1,PTH1R,NHS
Disease	C0729233	Dissecting aneurysm of the thoracic aorta	DisGeNET BeFree	0.0003813	0.0416	9	203	MAT2A,TRPS1,ITGB6,BAP1,PPARGC1A,FHIT,CA12,EGFR,TIMP3

[truncated: 34 more sheets: Limb.SE, Liver.SE, Lung.SE, MEF.SE, MEL.SE, OlfactoryBulb.SE, Placenta.SE, SmallIntestine.SE, Spleen.SE, Testis.SE, Thymus.SE, Wbrain.SE, BAT.TE, Bmarrow.TE, BmarrowDm.TE, Cerebellum.TE, CH12.TE, Cortex.TE, Es-E14.TE, Esb4.TE …]
