# Supplementary material for: A holistic view of mouse enhancer architectures reveals analogous pleiotropic effects and correlation with human disease
Source: BMC Genomics. 2020 Nov 2;21:754. doi: 10.1186/s12864-020-07109-5 (PMC7607678; doi:10.1186/s12864-020-07109-5)
Supplement: Supplementary file 8 — Additional file 8. Enrichment of TF cistrome peaks within SE and TE regions. [file 12864_2020_7109_MOESM8_ESM.xlsx]

## Sheet: SE_TF_summary
Cell.line	TF	Odds.ratio	Significance	Corrected.Significance	Odds.ratio.1	Significance.1	Corrected.Significance.1	Gene	GeneId	RPKM	GeneName	TauFraction	Tau	Group
BAT	PPARG_MOUSE	2.96296	6.50764e-23	9.96449e-19	3.12245	3.80052e-23	5.81936e-19	Pparg	ENSMUSG00000000440	59.0498	Pparg	0.885714	0.885714	SE
BAT	PPARA_MOUSE	4.09524	1.69997e-08	0.0002603	4	5.91532e-08	0.000905754	Ppara	ENSMUSG00000022383	18.4564	Ppara	0.878307	0.878307	SE
BAT	KMT2B_MOUSE	2.37681	2.70879e-08	0.00041477	0	0	0	--	--	1.64399	Mll2	0.032754	0.342857	SE
Bmarrow	SPI1_MOUSE	2.18644	3.49048e-25	5.34462e-21	2.19643	8.20928e-24	1.25701e-19	Sfpi1	ENSMUSG00000002111	5.91414	Sfpi1	0.053783	0.833333	SE
Bmarrow	CEBPA_MOUSE	2.29268	4.65634e-24	7.12979e-20	2.4125	1.79388e-20	2.74679e-16	Cebpa	ENSMUSG00000034957	2.1978	Cebpa	0.0211431	0.757143	SE
Bmarrow	CEBPB_MOUSE	2.17333	3.43608e-14	5.26132e-10	2.52336	1.17562e-14	1.80011e-10	Cebpb	ENSMUSG00000056501	3.16864	Cebpb	0.042556	0.609524	SE
BmarrowDm	SPI1_MOUSE	2.63158	3.58327e-117	5.4867e-113	2.63636	1.09178e-110	1.67173e-106	Sfpi1	ENSMUSG00000002111	91.6358	Sfpi1	0.833333	0.833333	SE
BmarrowDm	STAT1_MOUSE	4.22881	5.52146e-106	8.45446e-102	4.30769	2.63804e-101	4.03936e-97	Stat1	ENSMUSG00000026104	19.7622	Stat1	0.518286	0.529101	SE
BmarrowDm	TF65_MOUSE	4.24885	3.70732e-96	5.67665e-92	4.13534	6.52871e-51	9.99675e-47	Rela	ENSMUSG00000024927	21.956	Rela	0.391534	0.391534	SE
BmarrowDm	FOS_MOUSE	4.43357	1.29347e-63	1.98056e-59	4.49524	2.47479e-46	3.7894e-42	Fos	ENSMUSG00000021250	19.0795	Fos	0.746032	0.746032	SE
BmarrowDm	CEBPA_MOUSE	2.34211	8.33124e-58	1.27568e-53	2.23889	9.88969e-37	1.51431e-32	Cebpa	ENSMUSG00000034957	22.9266	Cebpa	0.220556	0.757143	SE
BmarrowDm	MAFB_MOUSE	8.94737	8.96388e-50	1.37255e-45	9.42857	2.65312e-39	4.06246e-35	Mafb	ENSMUSG00000074622	52.5842	Mafb	0.752381	0.752381	SE
BmarrowDm	NF2L2_MOUSE	4.81579	2.21067e-37	3.38498e-33	5.70833	2.5525e-31	3.90838e-27	Nfe2l2	ENSMUSG00000015839	82.0362	Nfe2l2	0.27619	0.27619	SE
BmarrowDm	IRF1_MOUSE	3.86813	8.58448e-30	1.31446e-25	3.80952	1.7749e-26	2.71772e-22	Irf1	ENSMUSG00000018899	23.8511	Irf1	0.519048	0.519048	SE
BmarrowDm	SMAD3_MOUSE	3.60976	3.16054e-23	4.83943e-19	3.1746	8.78806e-14	1.34563e-09	Smad3	ENSMUSG00000032402	1.62848	Smad3	0.0889979	0.62963	SE
BmarrowDm	IRF3_MOUSE	5.36	6.40865e-15	9.81293e-11	5.61905	9.17022e-14	1.40414e-09	Irf3	ENSMUSG00000003184	12.727	Irf3	0.22268	0.253968	SE
BmarrowDm	IRF8_MOUSE	2.94595	9.90107e-14	1.51605e-09	3.16418	1.64633e-14	2.52086e-10	Irf8	ENSMUSG00000041515	46.9134	Irf8	0.72381	0.72381	SE
BmarrowDm	STAT2_MOUSE	3.71429	7.13972e-13	1.09323e-08	3.70732	1.67517e-12	2.56502e-08	Stat2	ENSMUSG00000040033	24.6883	Stat2	0.444444	0.444444	SE
BmarrowDm	CEBPB_MOUSE	1.61478	4.7843e-12	7.32572e-08	1.78694	2.01698e-13	3.0884e-09	Cebpb	ENSMUSG00000056501	36.089	Cebpb	0.484689	0.609524	SE
BmarrowDm	MAFF_MOUSE	4.46154	1.47076e-11	2.25203e-07	4.66667	1.76797e-11	2.70712e-07	Maff	ENSMUSG00000042622	0.353508	Maff	0.0236259	0.803571	SE
BmarrowDm	NFAC2_MOUSE	4.82353	6.51881e-09	9.98161e-05	4	1.28758e-06	0.0197155	Nfatc2	ENSMUSG00000027544	15.285	Nfatc2	0.904762	0.904762	SE
BmarrowDm	HXA9_MOUSE	4.875	1.5357e-08	0.000235146	4.54545	9.67225e-06	0.148102	Hoxa9	ENSMUSG00000038227	0	Hoxa9	0	0.957672	SE
Cerebellum	ATOH1_MOUSE	3.67857	2.72427e-16	4.1714e-12	4.08163	1.80819e-17	2.7687e-13	Atoh1	ENSMUSG00000073043	0	Atoh1	0	1	SE
Cerebellum	ZIC1_MOUSE	2.80488	2.17247e-13	3.32648e-09	2.21277	8.58372e-05	1.31434	Zic1	ENSMUSG00000032368	79.2935	Zic1	0.914286	0.914286	SE
Cerebellum	ZFP57_MOUSE	1.83908	1.24195e-08	0.000190168	2	2.6307e-05	0.402813	Zfp57	ENSMUSG00000036036	1.5992	Zfp57	0.0100102	0.680952	SE
Cortex	MEF2A_MOUSE	3.5	4.02165e-27	6.15795e-23	3.41935	5.33046e-23	8.16201e-19	Mef2a	ENSMUSG00000030557	11.7285	Mef2a	0.137042	0.357143	SE
Cortex	MEF2C_MOUSE	3.5493	3.43179e-19	5.25476e-15	3.67742	5.62649e-18	8.61528e-14	Mef2c	ENSMUSG00000005583	42.9348	Mef2c	0.671429	0.671429	SE
Cortex	NDF2_MOUSE	2.14545	5.60435e-09	8.58138e-05	2.13861	2.98048e-08	0.000456371	Neurod2	ENSMUSG00000038255	6.41798	Neurod2	0.328326	0.915344	SE
Es-E14	ERR2_MOUSE	4.30508	6.10736e-23	9.35159e-19	4.31579	3.08599e-22	4.72526e-18	Esrrb	ENSMUSG00000021255	26.7769	Esrrb	0.831701	0.919048	SE
Es-E14	NANOG_MOUSE	1.74803	3.00039e-20	4.59419e-16	1.91059	4.02844e-23	6.16835e-19	Nanog	ENSMUSG00000012396	27.0236	Nanog	0.31771	0.952381	SE
Es-E14	PO5F1_MOUSE	1.74138	3.85518e-18	5.90304e-14	2.09697	4.54944e-24	6.9661e-20	Pou5f1	ENSMUSG00000024406	111.88	Pou5f1	0.919048	0.919048	SE
Es-E14	FOXD3_MOUSE	5.13333	3.47605e-16	5.32253e-12	5.90476	1.20778e-14	1.84935e-10	Foxd3	ENSMUSG00000067261	11.7062	Foxd3	1	1	SE
Es-E14	KLF4_MOUSE	2.07735	6.81747e-13	1.04389e-08	2.0578	5.70006e-12	8.72794e-08	Klf4	ENSMUSG00000003032	14.5231	Klf4	0.708995	0.708995	SE
Es-E14	SALL1_MOUSE	4.28571	2.24974e-11	3.4448e-07	3.38462	5.45546e-07	0.00835341	Sall1	ENSMUSG00000031665	7.87811	Sall1	0.477179	0.78836	SE
Esb4	NANOG_MOUSE	2.69412	2.45398e-28	3.75754e-24	2.78621	1.28449e-25	1.96681e-21	Nanog	ENSMUSG00000012396	81.0069	Nanog	0.952381	0.952381	SE
Esb4	PO5F1_MOUSE	2.85315	1.31229e-26	2.00938e-22	2.9322	7.66008e-23	1.17291e-18	Pou5f1	ENSMUSG00000024406	39.2457	Pou5f1	0.322387	0.919048	SE
Esb4	KLF4_MOUSE	4.5	7.29355e-18	1.11679e-13	4.52632	4.72903e-17	7.24109e-13	Klf4	ENSMUSG00000003032	8.06937	Klf4	0.393933	0.708995	SE
Esb4	SALL4_MOUSE	3.55102	5.67333e-14	8.687e-10	3.5814	1.93875e-12	2.96861e-08	Sall4	ENSMUSG00000027547	25.5604	Sall4	0.82674	0.952381	SE
Esb4	ERR2_MOUSE	5.8	5.69512e-14	8.72036e-10	5.88889	6.67705e-13	1.02239e-08	Esrrb	ENSMUSG00000021255	29.589	Esrrb	0.919048	0.919048	SE
Esb4	ZFX_MOUSE	5.76471	7.11639e-12	1.08966e-07	5.64706	1.54388e-11	2.36399e-07	Zfx	ENSMUSG00000079509	2.96025	Zfx	0.304782	0.504762	SE
Esb4	HEY2_MOUSE	2.70769	1.97263e-10	3.02049e-06	2.48276	0.000245087	3.75277	Hey2	ENSMUSG00000019789	0.284163	Hey2	0.0666374	0.97619	SE
Esb4	TF2L1_MOUSE	5.375	3.66906e-10	5.61807e-06	5.6	3.72526e-10	5.70413e-06	Tfcp2l1	ENSMUSG00000026380	21.3377	Tfcp2l1	0.857143	0.857143	SE
Esb4	SOX2_MOUSE	2.31818	1.41693e-09	2.1696e-05	2.27586	4.75381e-09	7.27904e-05	Sox2	ENSMUSG00000074637	93.8185	Sox2	0.780952	0.780952	SE
Esb4	OTX2_MOUSE	2.66667	2.43948e-09	3.73534e-05	2.60606	3.02164e-05	0.462673	Otx2	ENSMUSG00000021848	8.84715	Otx2	0.306771	0.928571	SE
Esb4	TYY1_MOUSE	2.66667	1.57112e-08	0.00024057	2.78049	2.62458e-07	0.00401876	Yy1	ENSMUSG00000021264	16.576	Yy1	0.105937	0.195767	SE
Esb4	SMAD2_MOUSE	3.51724	1.76156e-08	0.00026973	3.6	1.9446e-06	0.0297757	Smad2	ENSMUSG00000024563	8.08176	Smad2	0.227084	0.315476	SE
Esb4	SALL1_MOUSE	5	4.08171e-08	0.000624991	5.16667	1.94935e-07	0.00298484	Sall1	ENSMUSG00000031665	13.0156	Sall1	0.78836	0.78836	SE
Heart	NKX25_MOUSE	5.04348	8.05181e-13	1.23289e-08	4.875	1.25658e-08	0.000192407	Nkx2-5	ENSMUSG00000015579	6.06543	Nkx2-5	1	1	SE
Heart	GATA4_MOUSE	3.7	2.12224e-12	3.24958e-08	4.19355	2.81083e-12	4.30394e-08	Gata4	ENSMUSG00000021944	6.10102	Gata4	0.916667	0.916667	SE
Heart	TBX3_MOUSE	5.22222	7.46912e-11	1.14367e-06	4.66667	4.33098e-05	0.66316	Tbx3	ENSMUSG00000018604	1.047	Tbx3	0.0709631	0.767196	SE
Heart	MYOG_MOUSE	2.76667	3.0998e-10	4.74641e-06	2.83636	7.7672e-10	1.18931e-05	Myog	ENSMUSG00000026459	0	Myog	0	1	SE
Heart	TBX20_MOUSE	7.33333	1.57874e-09	2.41737e-05	10	6.32403e-10	9.68336e-06	Tbx20	ENSMUSG00000031965	3.47636	Tbx20	0.968254	0.968254	SE
Kidney	HNF1B_MOUSE	7.625	3.95285e-33	6.0526e-29	8.07407	1.98961e-30	3.0465e-26	Hnf1b	ENSMUSG00000020679	24.9194	Hnf1b	0.952381	0.952381	SE
Kidney	HNF4A_MOUSE	3.78261	1.1862e-14	1.81631e-10	3.85714	5.93626e-14	9.0896e-10	Hnf4a	ENSMUSG00000017950	59.926	Hnf4a	0.904762	0.904762	SE
Kidney	RXRA_MOUSE	1.68932	8.09143e-12	1.23896e-07	1.77037	2.66192e-12	4.07593e-08	Rxra	ENSMUSG00000015846	8.15927	Rxra	0.209341	0.492063	SE
Kidney	NR1H3_MOUSE	3.22222	1.17687e-08	0.000180203	3.22222	1.17687e-08	0.000180203	Nr1h3	ENSMUSG00000002108	7.98287	Nr1h3	0.561937	0.740741	SE
Liver	NR1D1_MOUSE	4.86689	1.06181e-164	1.62584e-160	5.1358	5.60155e-145	8.57709e-141	Nr1d1	ENSMUSG00000020889	10.9423	Nr1d1	0.303779	0.566667	SE
Liver	HNF6_MOUSE	4.18697	4.7797e-153	7.31867e-149	3.92832	6.93858e-100	1.06244e-95	Onecut1	ENSMUSG00000043013	3.70607	Onecut1	1	1	SE
Liver	RXRA_MOUSE	2.54415	1.34814e-149	2.06427e-145	2.62788	8.84017e-135	1.35361e-130	Rxra	ENSMUSG00000015846	19.1787	Rxra	0.492063	0.492063	SE
Liver	GCR_MOUSE	3.57971	8.47851e-133	1.29823e-128	3.74713	7.84826e-118	1.20173e-113	Nr3c1	ENSMUSG00000024431	8.42187	Nr3c1	0.0429049	0.185714	SE
Liver	CEBPB_MOUSE	2.52968	3.07969e-101	4.71563e-97	2.56421	2.91271e-68	4.45994e-64	Cebpb	ENSMUSG00000056501	15.6704	Cebpb	0.210459	0.609524	SE
Liver	NR1H3_MOUSE	6.02963	1.08e-98	1.65369e-94	5.92481	3.96912e-94	6.07752e-90	Nr1h3	ENSMUSG00000002108	10.523	Nr1h3	0.740741	0.740741	SE
Liver	NFIL3_MOUSE	7.03846	3.6373e-96	5.56943e-92	7.66102	2.18254e-60	3.3419e-56	Nfil3	ENSMUSG00000056749	1.69356	Nfil3	0.0736241	0.767857	SE
Liver	NCOA2_MOUSE	4.84946	4.47871e-95	6.8578e-91	0	0	0	--	--	3.01284	Ncoa2	0.0652805	0.269841	SE
Liver	CEBPA_MOUSE	2.26913	4.0834e-89	6.2525e-85	2.39652	9.58136e-72	1.4671e-67	Cebpa	ENSMUSG00000034957	44.0469	Cebpa	0.423736	0.757143	SE
Liver	NR1D2_MOUSE	6.97872	5.0303e-85	7.70239e-81	6.87671	1.50275e-63	2.30101e-59	Nr1d2	ENSMUSG00000021775	4.51367	Nr1d2	0.142739	0.529101	SE
Liver	FOXA2_MOUSE	6.64646	5.47453e-83	8.3826e-79	6.46154	2.12962e-72	3.26087e-68	Foxa2	ENSMUSG00000037025	3.6413	Foxa2	0.755043	0.952381	SE
Liver	NCOR2_MOUSE	3.89238	2.27231e-75	3.47937e-71	0	0	0	--	--	1.7934	Ncor2	0.0610174	0.407407	SE
Liver	RORA_MOUSE	5.13433	1.21397e-73	1.85882e-69	5.01075	8.67779e-48	1.32874e-43	Rora	ENSMUSG00000032238	2.82441	Rora	0.129683	0.833333	SE
Liver	NCOR1_MOUSE	8.60714	2.64947e-68	4.05687e-64	0	0	0	--	--	4.12235	Ncor1	0.0251757	0.171429	SE
Liver	ARI1A_MOUSE	10	6.67804e-68	1.02254e-63	0	0	0	--	--	2.35351	Arid1a	0.0295066	0.266667	SE
Liver	HNF4A_MOUSE	4.74627	1.02984e-63	1.57689e-59	4.83871	8.32443e-61	1.27464e-56	Hnf4a	ENSMUSG00000017950	42.8909	Hnf4a	0.647567	0.904762	SE
Liver	STA5A_MOUSE	2.74133	3.17348e-61	4.85923e-57	2.61993	1.4753e-37	2.25898e-33	Stat5a	ENSMUSG00000004043	1.11992	Stat5a	0.121407	0.761905	SE
Liver	ESR1_MOUSE	2.78136	3.20944e-45	4.9143e-41	2.83128	1.75779e-40	2.69153e-36	Esr1	ENSMUSG00000019768	2.16917	Esr1	0.590058	0.87619	SE
Liver	RARA_MOUSE	2.71062	2.71766e-41	4.16128e-37	2.83478	2.34023e-38	3.58336e-34	Rara	ENSMUSG00000037992	3.63049	Rara	0.157913	0.39881	SE
Liver	CUX2_MOUSE	10.7059	3.17436e-28	4.86059e-24	9.73333	5.25423e-22	8.04528e-18	Cux2	ENSMUSG00000042589	0.188848	Cux2	0.0412324	0.912698	SE
Liver	BCL6_MOUSE	5.61905	2.95258e-26	4.52099e-22	5.72414	5.53151e-19	8.46985e-15	Bcl6	ENSMUSG00000022508	4.17018	Bcl6	0.177104	0.597884	SE
Liver	NR1H4_MOUSE	3.89333	4.36715e-24	6.68698e-20	3.90909	1.6389e-21	2.50949e-17	Nr1h4	ENSMUSG00000047638	23.8787	Nr1h4	0.911434	0.92381	SE
Liver	FOXA3_MOUSE	17.4286	2.52577e-22	3.86746e-18	17.4286	2.52577e-22	3.86746e-18	Foxa3	ENSMUSG00000040891	11.1858	Foxa3	0.984127	0.984127	SE
Liver	PPARA_MOUSE	3.08	2.07e-10	3.16959e-06	3.10638	4.79878e-10	7.3479e-06	Ppara	ENSMUSG00000022383	15.2021	Ppara	0.72344	0.878307	SE
Liver	FOXA1_MOUSE	2.23158	1.03631e-08	0.00015868	2.55696	2.67278e-10	4.09256e-06	Foxa1	ENSMUSG00000035451	2.44794	Foxa1	0.617022	0.960317	SE
Lung	SMAD4_MOUSE	5.57143	1.18619e-09	1.81629e-05	4.6	1.71705e-05	0.262914	Smad4	ENSMUSG00000024515	4.39062	Smad4	0.0719001	0.31746	SE
MEF	CEBPB_MOUSE	3.09091	3.2508e-75	4.97762e-71	2.75799	6.31216e-39	9.66518e-35	Cebpb	ENSMUSG00000056501	8.97945	Cebpb	0.120597	0.609524	SE
MEF	KMT2B_MOUSE	4.15603	1.13541e-58	1.73854e-54	0	0	0	--	--	4.33406	Mll2	0.0863496	0.342857	SE
MEF	MEIS1_MOUSE	7.0566	1.68856e-50	2.58552e-46	7.45833	1.3993e-49	2.14261e-45	Meis1	ENSMUSG00000020160	9.46018	Meis1	0.321825	0.619048	SE
MEF	RXRA_MOUSE	2.89451	5.99349e-49	9.17724e-45	2.98477	7.38391e-42	1.13062e-37	Rxra	ENSMUSG00000015846	6.18765	Rxra	0.158755	0.492063	SE
MEF	RUNX2_MOUSE	4.68041	5.19394e-48	7.95296e-44	4.93671	3.15467e-42	4.83043e-38	Runx2	ENSMUSG00000039153	10.671	Runx2	0.845238	0.845238	SE
MEF	GCR_MOUSE	3.55862	1.56488e-43	2.39614e-39	3.35878	3.76416e-34	5.76368e-30	Nr3c1	ENSMUSG00000024431	22.255	Nr3c1	0.113377	0.185714	SE
MEF	JUN_MOUSE	5.47059	4.19989e-43	6.43086e-39	6	8.78507e-42	1.34517e-37	Jun	ENSMUSG00000052684	10.9978	Jun	0.347408	0.509524	SE
MEF	NR6A1_MOUSE	4.5814	2.644e-40	4.04849e-36	4.66667	1.20359e-22	1.84294e-18	Nr6a1	ENSMUSG00000063972	0.441078	Nr6a1	0.0216175	0.867725	SE
MEF	PBX1_MOUSE	5.57377	1.81008e-39	2.77159e-35	5.60784	3.80834e-33	5.83133e-29	Pbx1	ENSMUSG00000052534	13.7046	Pbx1	0.193528	0.557143	SE
MEF	FOSL1_MOUSE	10.6087	9.75586e-39	1.49382e-34	10.1818	6.07604e-35	9.30364e-31	Fosl1	ENSMUSG00000024912	5.49453	Fosl1	0.992063	0.992063	SE
MEF	MYC_MOUSE	3.85455	1.30654e-37	2.00057e-33	2.54237	4.41611e-08	0.000676194	Myc	ENSMUSG00000022346	9.5922	Myc	0.0602727	0.661905	SE
MEF	JUND_MOUSE	7.26316	3.66948e-37	5.61871e-33	8.26667	1.81058e-35	2.77236e-31	Jund	ENSMUSG00000071076	8.47942	Jund	0.0412572	0.304762	SE
MEF	FOSL2_MOUSE	9.91304	3.33558e-35	5.10745e-31	9.90909	1.24605e-33	1.90795e-29	Fosl2	ENSMUSG00000029135	34.6121	Fosl2	0.685714	0.685714	SE
MEF	KLF3_MOUSE	7.18519	7.88025e-26	1.20662e-21	5.89474	1.56313e-13	2.39346e-09	Klf3	ENSMUSG00000029178	14.0802	Klf3	0.343915	0.343915	SE
MEF	MYOD1_MOUSE	3.07438	1.54877e-25	2.37147e-21	2.89286	1.93998e-20	2.97049e-16	Myod1	ENSMUSG00000009471	0	Myod1	0	1	SE
MEF	NR1I2_MOUSE	4.49123	4.51829e-25	6.91841e-21	4.87179	9.14008e-20	1.39953e-15	Nr1i2	ENSMUSG00000022809	0	Nr1i2	0	0.952381	SE
MEF	SOX2_MOUSE	3.59524	2.25046e-24	3.4459e-20	3.5	6.37907e-22	9.76763e-18	Sox2	ENSMUSG00000074637	0.164619	Sox2	0.0013703	0.780952	SE
MEF	VDR_MOUSE	3.80556	3.91847e-23	5.99996e-19	4.2	1.70101e-19	2.60458e-15	Vdr	ENSMUSG00000022479	0.846155	Vdr	0.0473827	0.952381	SE
MEF	ETV6_MOUSE	5.625	1.25785e-20	1.92601e-16	5.2	2.04256e-14	3.12757e-10	Etv6	ENSMUSG00000030199	4.73521	Etv6	0.310855	0.544218	SE
MEF	PKNX1_MOUSE	5.93103	1.50656e-20	2.30684e-16	5.30435	1.13841e-13	1.74314e-09	Pknox1	ENSMUSG00000006705	2.36166	Pknox1	0.256779	0.591837	SE
MEF	TLX1_MOUSE	10.9091	2.25547e-19	3.45357e-15	7.33333	1.04777e-06	0.0160434	Tlx1	ENSMUSG00000025215	0	--	0	0	SE
MEF	STA5A_MOUSE	2.76522	6.02048e-19	9.21856e-15	2.68182	2.25281e-13	3.44951e-09	Stat5a	ENSMUSG00000004043	1.63606	Stat5a	0.177361	0.761905	SE
MEF	SMAD2_MOUSE	7.625	5.87591e-17	8.9972e-13	8.2	4.07331e-12	6.23705e-08	Smad2	ENSMUSG00000024563	9.52247	Smad2	0.267566	0.315476	SE
MEF	PPARG_MOUSE	2.39437	2.00488e-16	3.06987e-12	2.304	5.12405e-13	7.84594e-09	Pparg	ENSMUSG00000000440	0.799321	Pparg	0.0119894	0.885714	SE
MEF	CEBPA_MOUSE	1.94017	4.40211e-15	6.74051e-11	1.96825	1.48021e-12	2.2665e-08	Cebpa	ENSMUSG00000034957	0.63099	Cebpa	0.00607019	0.757143	SE
MEF	PROP1_MOUSE	10.2222	1.02333e-14	1.56692e-10	11.3333	1.50194e-11	2.29976e-07	Prop1	ENSMUSG00000044542	0	--	0	0	SE
MEF	MSX1_MOUSE	5.52381	1.57835e-13	2.41677e-09	0	0	0	--	--	1.97957	Msx1	0.0991887	0.97619	SE
MEF	ESR1_MOUSE	2.31933	1.34511e-12	2.05963e-08	2.2549	5.90831e-10	9.04681e-06	Esr1	ENSMUSG00000019768	0.238967	Esr1	0.065004	0.87619	SE
MEF	USF1_MOUSE	5.2381	2.74739e-12	4.2068e-08	5.375	4.04943e-10	6.20048e-06	Usf1	ENSMUSG00000026641	2.24676	Usf1	0.0753306	0.444444	SE
MEF	HNF1B_MOUSE	4.4	5.3984e-11	8.26603e-07	4.94737	2.59186e-10	3.96865e-06	Hnf1b	ENSMUSG00000020679	0.0138417	Hnf1b	0.000529009	0.952381	SE
MEF	SP7_MOUSE	2.7541	4.94923e-10	7.57826e-06	2	0.00276184	42.2893	Sp7	ENSMUSG00000060284	0.158383	Sp7	0.0336133	1	SE
MEF	MAX_MOUSE	4.38095	2.88325e-09	4.41483e-05	2.71429	0.00462404	70.8034	Max	ENSMUSG00000059436	13.4054	Max	0.0782318	0.166667	SE
MEF	NFAC1_MOUSE	8.28571	6.20556e-09	9.50196e-05	8.28571	6.20556e-09	9.50196e-05	Nfatc1	ENSMUSG00000033016	2.68555	Nfatc1	0.0553301	0.714286	SE
MEF	CEBPG_MOUSE	6.66667	2.40732e-08	0.000368608	5.77778	7.1809e-07	0.0109954	Cebpg	ENSMUSG00000056216	5.90475	Cebpg	0.12498	0.365079	SE
MEF	DDIT3_MOUSE	6.44444	5.69975e-08	0.000872746	5.25	2.45465e-05	0.375857	Ddit3	ENSMUSG00000025408	27.859	Ddit3	0.0488534	0.27619	SE
MEL	GATA1_MOUSE	4.70492	1.77715e-62	2.72118e-58	5.19231	1.47922e-62	2.26499e-58	Gata1	ENSMUSG00000031162	72.5202	Gata1	0.933333	0.933333	SE
MEL	TAL1_MOUSE	5.45455	5.40258e-34	8.27243e-30	7.94286	5.34721e-39	8.18765e-35	Tal1	ENSMUSG00000028717	15.2611	Tal1	0.871406	0.914286	SE
MEL	GATA2_MOUSE	2.51111	1.14784e-11	1.75757e-07	3.18033	1.05263e-13	1.61178e-09	Gata2	ENSMUSG00000015053	1.53916	Gata2	0.0857981	0.878307	SE
Placenta	GRHL2_MOUSE	8	1.4973e-09	2.29267e-05	7.71429	4.07566e-08	0.000624065	Grhl2	ENSMUSG00000022286	3.19489	Grhl2	0.574442	0.866667	SE
SmallIntestine	HNF4A_MOUSE	6.37647	1.20891e-67	1.85109e-63	6.31325	1.3296e-64	2.03588e-60	Hnf4a	ENSMUSG00000017950	31.207	Hnf4a	0.471163	0.904762	SE
SmallIntestine	VDR_MOUSE	4.26667	5.00487e-54	7.66345e-50	4.19469	3.92331e-43	6.00737e-39	Vdr	ENSMUSG00000022479	14.6355	Vdr	0.819553	0.952381	SE
Spleen	ETS1_MOUSE	12.4	2.84988e-11	4.36374e-07	13.5	3.75546e-10	5.75036e-06	Ets1	ENSMUSG00000032035	36.6758	Ets1	0.280172	0.552381	SE
Spleen	TFE2_MOUSE	4.07692	1.06462e-10	1.63015e-06	3.25	2.05931e-06	0.0315322	Tcf3	ENSMUSG00000020167	13.8456	Tcf3	0.105094	0.361905	SE
Spleen	PAX5_MOUSE	4.7	1.23824e-10	1.89599e-06	5.45455	1.2749e-07	0.00195213	Pax5	ENSMUSG00000014030	9.75706	Pax5	0.936508	0.936508	SE
Spleen	IKZF1_MOUSE	3.35484	9.60743e-09	0.000147109	2.86957	5.00919e-05	0.767007	Ikzf1	ENSMUSG00000018654	19.9466	Ikzf1	0.379368	0.742857	SE
Thymus	IKZF1_MOUSE	2.60104	6.1424e-28	9.40524e-24	2.3609	1.6055e-14	2.45835e-10	Ikzf1	ENSMUSG00000018654	39.0582	Ikzf1	0.742857	0.742857	SE
Thymus	TCF7_MOUSE	3.75	2.23493e-27	3.42212e-23	4.29851	5.04835e-27	7.73003e-23	Tcf7	ENSMUSG00000000782	233.257	Tcf7	0.795238	0.795238	SE
Thymus	MTA2_MOUSE	3.43333	1.52539e-15	2.33568e-11	0	0	0	--	--	25.0104	Mta2	0.0854743	0.171429	SE
Wbrain	NDF2_MOUSE	4.32593	4.11063e-57	6.2942e-53	4.27419	8.13564e-51	1.24573e-46	Neurod2	ENSMUSG00000038255	17.8928	Neurod2	0.915344	0.915344	SE
Wbrain	OLIG2_MOUSE	5.14286	2.03256e-55	3.11225e-51	5.34884	1.16296e-51	1.78073e-47	Olig2	ENSMUSG00000039830	2.83948	Olig2	0.445049	0.920635	SE
Wbrain	EOMES_MOUSE	7.88889	3.68246e-39	5.63858e-35	0	0	0	--	--	13.6358	Eomes	0.920635	0.920635	SE
Wbrain	ASCL1_MOUSE	4.3662	3.024e-29	4.63035e-25	4.32353	1.84915e-27	2.83143e-23	Ascl1	ENSMUSG00000020052	18.9232	Ascl1	0.989418	0.989418	SE
Wbrain	RFX1_MOUSE	2.25	2.33526e-23	3.57575e-19	2.36364	4.25759e-23	6.51923e-19	Rfx1	ENSMUSG00000031706	2.41227	Rfx1	0.295558	0.555556	SE
Wbrain	PTF1A_MOUSE	3.34146	6.77015e-20	1.03665e-15	3.24675	1.03925e-17	1.5913e-13	Ptf1a	ENSMUSG00000026735	0	--	0	0	SE
Wbrain	NKX61_MOUSE	7.04762	1.96306e-19	3.00583e-15	7.1	9.38782e-19	1.43746e-14	Nkx6-1	ENSMUSG00000035187	1.45136	Nkx6-1	1	1	SE
Wbrain	SOX2_MOUSE	2.592	3.78651e-17	5.79791e-13	2.58333	2.81712e-16	4.31357e-12	Sox2	ENSMUSG00000074637	37.5633	Sox2	0.31268	0.780952	SE
Wbrain	PBX1_MOUSE	4.18605	1.60781e-16	2.46188e-12	3.95	9.1241e-14	1.39708e-09	Pbx1	ENSMUSG00000052534	39.4538	Pbx1	0.557143	0.557143	SE
Wbrain	ATOH1_MOUSE	4	1.59504e-15	2.44233e-11	4.14286	7.4064e-16	1.13407e-11	Atoh1	ENSMUSG00000073043	0.538221	Atoh1	0.313088	1	SE
Wbrain	NKX22_MOUSE	9.77778	8.03133e-14	1.22976e-09	10.8	3.1805e-09	4.86998e-05	Nkx2-2	ENSMUSG00000027434	1.75901	Nkx2-2	0.97619	0.97619	SE
Wbrain	PO3F2_MOUSE	11.4286	2.19732e-13	3.36454e-09	11	4.29116e-11	6.57063e-07	Pou3f2	ENSMUSG00000052621	6.52881	Pou3f2	0.97619	0.97619	SE
Wbrain	NGN2_MOUSE	7.23077	6.9371e-13	1.06221e-08	6.76923	9.64857e-12	1.47739e-07	Neurog2	ENSMUSG00000027967	22.1325	Neurog2	0.985714	0.985714	SE
Wbrain	PO3F1_MOUSE	10.6667	1.11251e-10	1.70347e-06	7.66667	4.47462e-07	0.00685154	Pou3f1	ENSMUSG00000078236	0	--	0	0	SE
Wbrain	MEF2A_MOUSE	2.98113	3.11632e-10	4.77172e-06	2.95238	3.14978e-08	0.000482294	Mef2a	ENSMUSG00000030557	9.87682	Mef2a	0.115406	0.357143	SE
Wbrain	PAX6_MOUSE	6.8	2.32117e-09	3.55417e-05	8	1.83138e-07	0.00280421	Pax6	ENSMUSG00000027168	5.32818	Pax6	0.880128	0.904762	SE
Wbrain	PO5F1_MOUSE	1.81714	1.35863e-08	0.000208033	2.06944	8.45998e-11	1.29539e-06	Pou5f1	ENSMUSG00000024406	0	Pou5f1	0	0.919048	SE
Wbrain	MEF2C_MOUSE	2.84444	3.85694e-08	0.000590574	2.61111	1.47719e-05	0.226187	Mef2c	ENSMUSG00000005583	3.99035	Mef2c	0.0624024	0.671429	SE

## Sheet: TE_TF_summary
Cell.line	TF	Odds.ratio	Significance	Corrected.Significance	Odds.ratio.1	Significance.1	Corrected.Significance.1	Gene	GeneId	RPKM	GeneName	TauFraction	Tau	Group
BAT	PPARG_MOUSE	5.35252	1.45e-275	2.22e-271	5.54592	5.93e-273	9.08e-269	Pparg	ENSMUSG00000000440	59.0498	Pparg	0.885714	0.885714	TE
BAT	RXRA_MOUSE	2.3526	9.36e-76	1.43e-71	2.37829	6.4e-67	9.79e-63	Rxra	ENSMUSG00000015846	4.71165	Rxra	0.120886	0.492063	TE
BAT	PPARA_MOUSE	7.84375	1.44e-66	2.2e-62	8	2.51e-65	3.84e-61	Ppara	ENSMUSG00000022383	18.4564	Ppara	0.878307	0.878307	TE
BAT	KMT2B_MOUSE	2.8046	1.62e-55	2.49e-51	0	0	0	--	--	1.64399	Mll2	0.032754	0.342857	TE
BAT	GCR_MOUSE	2.62269	2.84e-51	4.34e-47	2.6962	3.21e-45	4.92e-41	Nr3c1	ENSMUSG00000024431	19.8344	Nr3c1	0.101046	0.185714	TE
BAT	CEBPB_MOUSE	1.88889	2.14e-36	3.28e-32	2.14949	6.34e-39	9.71e-35	Cebpb	ENSMUSG00000056501	45.3839	Cebpb	0.609524	0.609524	TE
BAT	CEBPA_MOUSE	1.80556	1.24e-32	1.9e-28	2.06239	4.61e-38	7.07e-34	Cebpa	ENSMUSG00000034957	78.7042	Cebpa	0.757143	0.757143	TE
BAT	NR1I2_MOUSE	2.83721	4.21e-14	6.44e-10	3.24528	4.55e-12	6.97e-08	Nr1i2	ENSMUSG00000022809	0	Nr1i2	0	0.952381	TE
BAT	NR1D1_MOUSE	2.03015	6.33e-13	9.69e-09	2.24691	3.23e-14	4.95e-10	Nr1d1	ENSMUSG00000020889	16.9885	Nr1d1	0.471632	0.566667	TE
Bmarrow	SPI1_MOUSE	2.55272	6.31e-99	9.66e-95	2.60943	5.56e-98	8.52e-94	Sfpi1	ENSMUSG00000002111	5.91414	Sfpi1	0.053783	0.833333	TE
Bmarrow	CEBPA_MOUSE	2.83871	1.77e-96	2.71e-92	3.23333	1.13e-88	1.73e-84	Cebpa	ENSMUSG00000034957	2.1978	Cebpa	0.0211431	0.757143	TE
Bmarrow	CEBPB_MOUSE	2.72251	5.41e-62	8.29e-58	3.33333	1.28e-67	1.96e-63	Cebpb	ENSMUSG00000056501	3.16864	Cebpb	0.042556	0.609524	TE
Bmarrow	TAL1_MOUSE	5.1746	4.33e-34	6.64e-30	6.13043	4.11e-33	6.29e-29	Tal1	ENSMUSG00000028717	16.0121	Tal1	0.914286	0.914286	TE
Bmarrow	STAT1_MOUSE	2.55794	3.82e-30	5.85e-26	2.65714	8.75e-30	1.34e-25	Stat1	ENSMUSG00000026104	2.83174	Stat1	0.0742657	0.529101	TE
Bmarrow	TF65_MOUSE	2.5534	3.24e-26	4.96e-22	2.22388	7.69e-12	1.18e-07	Rela	ENSMUSG00000024927	5.21406	Rela	0.0929805	0.391534	TE
Bmarrow	GATA1_MOUSE	2.89655	6.84e-25	1.05e-20	3.04615	4.54e-25	6.95e-21	Gata1	ENSMUSG00000031162	23.2709	Gata1	0.299495	0.933333	TE
Bmarrow	FLI1_MOUSE	2.86111	4.4e-24	6.74e-20	3.00752	5.66e-25	8.67e-21	Fli1	ENSMUSG00000016087	4.77501	Fli1	0.0764992	0.642857	TE
Bmarrow	RUNX1_MOUSE	2.56954	1.53e-19	2.35e-15	3.03571	2.22e-21	3.4e-17	Runx1	ENSMUSG00000022952	2.42406	Runx1	0.0878646	0.751323	TE
Bmarrow	HXA9_MOUSE	8.125	2.95e-18	4.52e-14	5.07692	1.08e-07	0.00165378	Hoxa9	ENSMUSG00000038227	0.573966	Hoxa9	0.0501549	0.957672	TE
Bmarrow	HLF_MOUSE	17.2	5.28e-16	8.08e-12	16	1.07e-14	1.64e-10	Hlf	ENSMUSG00000003949	0.191825	Hlf	0.00996123	0.740741	TE
Bmarrow	ZFP57_MOUSE	2.93976	4.99e-15	7.64e-11	3.09677	7.36e-07	0.011274	Zfp57	ENSMUSG00000036036	1.24029	Zfp57	0.00776357	0.680952	TE
Bmarrow	NF2L2_MOUSE	3.38983	1.4e-14	2.14e-10	3.62162	6.65e-11	1.02e-06	Nfe2l2	ENSMUSG00000015839	7.99769	Nfe2l2	0.0269257	0.27619	TE
Bmarrow	ERG_MOUSE	2.0442	1.92e-12	2.94e-08	2.16561	6.91e-13	1.06e-08	Erg	ENSMUSG00000040732	1.54521	Erg	0.131442	0.873016	TE
Bmarrow	IRF8_MOUSE	2.6988	2.04e-12	3.13e-08	3.04348	1.36e-13	2.09e-09	Irf8	ENSMUSG00000041515	11.2492	Irf8	0.173559	0.72381	TE
Bmarrow	IRF1_MOUSE	2.66667	2.13e-11	3.26e-07	2.73529	1.29e-10	1.98e-06	Irf1	ENSMUSG00000018899	5.30458	Irf1	0.115438	0.519048	TE
Bmarrow	FOS_MOUSE	2.19048	1.07e-10	1.64e-06	2.06742	7.77e-07	0.0118983	Fos	ENSMUSG00000021250	0.522844	Fos	0.0204439	0.746032	TE
Bmarrow	GATA2_MOUSE	2.24779	1.62e-10	2.49e-06	2.57143	2.81e-10	4.31e-06	Gata2	ENSMUSG00000015053	1.84498	Gata2	0.102846	0.878307	TE
Bmarrow	MYB_MOUSE	3.85714	1.67e-09	2.55e-05	5.53846	1.12e-08	0.000172241	Myb	ENSMUSG00000019982	12.2643	Myb	0.163153	0.77619	TE
BmarrowDm	CEBPA_MOUSE	3.31262	0	0	3.30493	0	0	Cebpa	ENSMUSG00000034957	22.9266	Cebpa	0.220556	0.757143	TE
BmarrowDm	FOS_MOUSE	7.27796	0	0	7.10256	0	0	Fos	ENSMUSG00000021250	19.0795	Fos	0.746032	0.746032	TE
BmarrowDm	MAFB_MOUSE	12.7011	0	0	13.0597	2.29e-286	3.5e-282	Mafb	ENSMUSG00000074622	52.5842	Mafb	0.752381	0.752381	TE
BmarrowDm	NF2L2_MOUSE	9.66102	0	0	10.5668	3.36e-301	5.15e-297	Nfe2l2	ENSMUSG00000015839	82.0362	Nfe2l2	0.27619	0.27619	TE
BmarrowDm	SPI1_MOUSE	3.89518	0	0	3.97659	0	0	Sfpi1	ENSMUSG00000002111	91.6358	Sfpi1	0.833333	0.833333	TE
BmarrowDm	STAT1_MOUSE	7.01741	0	0	7.15672	0	0	Stat1	ENSMUSG00000026104	19.7622	Stat1	0.518286	0.529101	TE
BmarrowDm	TF65_MOUSE	6.42492	0	0	5.80711	0	0	Rela	ENSMUSG00000024927	21.956	Rela	0.391534	0.391534	TE
BmarrowDm	SMAD3_MOUSE	7.26045	1.89e-291	2.9e-287	6.36842	2.68e-169	4.11e-165	Smad3	ENSMUSG00000032402	1.62848	Smad3	0.0889979	0.62963	TE
BmarrowDm	IRF1_MOUSE	6.50138	5.71e-287	8.74e-283	6.75	4.58e-281	7.01e-277	Irf1	ENSMUSG00000018899	23.8511	Irf1	0.519048	0.519048	TE
BmarrowDm	CEBPB_MOUSE	2.57383	3.72e-251	5.7e-247	2.88476	3.64e-241	5.57e-237	Cebpb	ENSMUSG00000056501	36.089	Cebpb	0.484689	0.609524	TE
BmarrowDm	IRF8_MOUSE	5.26316	2.09e-186	3.2e-182	5.63871	8.18e-190	1.25e-185	Irf8	ENSMUSG00000041515	46.9134	Irf8	0.72381	0.72381	TE
BmarrowDm	STAT2_MOUSE	7.92258	6.26e-161	9.58e-157	7.78082	3.56e-147	5.45e-143	Stat2	ENSMUSG00000040033	24.6883	Stat2	0.444444	0.444444	TE
BmarrowDm	IRF3_MOUSE	8.07477	1.75e-113	2.68e-109	8.75269	4.13e-111	6.32e-107	Irf3	ENSMUSG00000003184	12.727	Irf3	0.22268	0.253968	TE
BmarrowDm	NCOR2_MOUSE	3.38009	7.9e-102	1.21e-97	0	0	0	--	--	11.1293	Ncor2	0.378656	0.407407	TE
BmarrowDm	FLI1_MOUSE	2.97358	6.84e-92	1.05e-87	3.01789	4.15e-90	6.35e-86	Fli1	ENSMUSG00000016087	40.1266	Fli1	0.642857	0.642857	TE
BmarrowDm	ERG_MOUSE	2.42205	1.43e-65	2.19e-61	2.51399	4.51e-65	6.91e-61	Erg	ENSMUSG00000040732	0.0257714	Erg	0.00219222	0.873016	TE
BmarrowDm	RORA_MOUSE	3.48679	2.09e-64	3.2e-60	2.66258	1.37e-21	2.09e-17	Rora	ENSMUSG00000032238	1.44349	Rora	0.0662779	0.833333	TE
BmarrowDm	NFAC2_MOUSE	6.15217	1.15e-63	1.77e-59	6.11494	1.2e-59	1.84e-55	Nfatc2	ENSMUSG00000027544	15.285	Nfatc2	0.904762	0.904762	TE
BmarrowDm	MAFF_MOUSE	5.20339	1.66e-61	2.55e-57	5.30357	2.52e-60	3.86e-56	Maff	ENSMUSG00000042622	0.353508	Maff	0.0236259	0.803571	TE
BmarrowDm	HXA9_MOUSE	5.80952	9.14e-53	1.4e-48	6.41667	6.68e-36	1.02e-31	Hoxa9	ENSMUSG00000038227	0	Hoxa9	0	0.957672	TE
BmarrowDm	TFE3_MOUSE	3.92481	4.31e-41	6.6e-37	3.69466	5.54e-36	8.49e-32	Tfe3	ENSMUSG00000000134	39.9084	Tfe3	0.438095	0.438095	TE
BmarrowDm	JUN_MOUSE	2.26216	7.39e-40	1.13e-35	2.69492	9.94e-48	1.52e-43	Jun	ENSMUSG00000052684	12.1244	Jun	0.382997	0.509524	TE
BmarrowDm	NR1I2_MOUSE	2.99038	6.54e-36	1e-31	3.12	3.09e-24	4.72e-20	Nr1i2	ENSMUSG00000022809	0	Nr1i2	0	0.952381	TE
BmarrowDm	GCR_MOUSE	1.6904	2.1e-30	3.21e-26	1.70073	2.77e-26	4.24e-22	Nr3c1	ENSMUSG00000024431	36.4542	Nr3c1	0.185714	0.185714	TE
BmarrowDm	STAT3_MOUSE	1.77836	2.77e-29	4.24e-25	1.87135	1.26e-23	1.93e-19	Stat3	ENSMUSG00000004040	18.4869	Stat3	0.265601	0.32381	TE
BmarrowDm	HLF_MOUSE	6.2	1.26e-28	1.92e-24	6.5	6.81e-28	1.04e-23	Hlf	ENSMUSG00000003949	0.0098938	Hlf	0.000513772	0.740741	TE
BmarrowDm	REL_MOUSE	5.03571	4.13e-28	6.33e-24	5.37778	1.71e-25	2.62e-21	Rel	ENSMUSG00000020275	5.46915	Rel	0.341898	0.891156	TE
BmarrowDm	RUNX1_MOUSE	1.98403	4.24e-28	6.5e-24	2.20844	1.34e-31	2.06e-27	Runx1	ENSMUSG00000022952	20.728	Runx1	0.751323	0.751323	TE
BmarrowDm	NFKB1_MOUSE	6.76471	4.49e-28	6.88e-24	6.06061	4.98e-23	7.62e-19	Nfkb1	ENSMUSG00000028163	21.8531	Nfkb1	0.253817	0.533333	TE
BmarrowDm	MEF2A_MOUSE	2.375	6.61e-25	1.01e-20	2.37788	2.91e-21	4.45e-17	Mef2a	ENSMUSG00000030557	30.5655	Mef2a	0.357143	0.357143	TE
BmarrowDm	JUNB_MOUSE	2.6383	2.63e-24	4.03e-20	3.06757	1.77e-27	2.72e-23	Junb	ENSMUSG00000052837	24.3293	Junb	0.0773127	0.561905	TE
BmarrowDm	USF1_MOUSE	2.97015	3.04e-23	4.66e-19	3.14286	1.53e-23	2.35e-19	Usf1	ENSMUSG00000026641	10.5705	Usf1	0.354412	0.444444	TE
BmarrowDm	MEIS1_MOUSE	2.16779	2.47e-22	3.78e-18	2.39837	1.22e-24	1.87e-20	Meis1	ENSMUSG00000020160	1.38195	Meis1	0.0470124	0.619048	TE
BmarrowDm	MAF_MOUSE	4.57692	2.89e-22	4.43e-18	4.95833	1.62e-23	2.49e-19	Maf	ENSMUSG00000055435	171.281	Maf	0.52381	0.52381	TE
BmarrowDm	PBX1_MOUSE	2.22642	1.45e-21	2.22e-17	2.06987	4.32e-15	6.61e-11	Pbx1	ENSMUSG00000052534	1.31057	Pbx1	0.0185071	0.557143	TE
BmarrowDm	NR6A1_MOUSE	1.84188	2.03e-20	3.12e-16	1.75385	7.05e-10	1.08e-05	Nr6a1	ENSMUSG00000063972	0.753102	Nr6a1	0.0369101	0.867725	TE
BmarrowDm	IRF4_MOUSE	1.72077	3.11e-19	4.76e-15	1.8642	4.97e-22	7.61e-18	Irf4	ENSMUSG00000021356	2.41622	Irf4	0.0360503	0.961905	TE
BmarrowDm	PPARG_MOUSE	1.52255	1.1e-17	1.68e-13	1.49878	7.74e-15	1.18e-10	Pparg	ENSMUSG00000000440	9.82873	Pparg	0.147425	0.885714	TE
BmarrowDm	FOSL2_MOUSE	2.688	3.61e-17	5.53e-13	2.66667	9.75e-17	1.49e-12	Fosl2	ENSMUSG00000029135	5.65968	Fosl2	0.112126	0.685714	TE
BmarrowDm	BATF3_MOUSE	5.42857	1.39e-16	2.13e-12	5.12	1.14e-13	1.74e-09	Batf3	ENSMUSG00000026630	1.99831	Batf3	0.0963946	0.916667	TE
BmarrowDm	RXRA_MOUSE	1.33372	7.79e-16	1.19e-11	1.27261	7.19e-10	1.1e-05	Rxra	ENSMUSG00000015846	11.6906	Rxra	0.299942	0.492063	TE
BmarrowDm	JUND_MOUSE	1.94203	8e-15	1.22e-10	2.36538	3.22e-20	4.94e-16	Jund	ENSMUSG00000071076	15.882	Jund	0.0772747	0.304762	TE
BmarrowDm	FOSL1_MOUSE	2.71287	1.41e-14	2.16e-10	2.79592	4.41e-15	6.75e-11	Fosl1	ENSMUSG00000024912	0.3288	Fosl1	0.0593664	0.992063	TE
BmarrowDm	MITF_MOUSE	2.72917	4.98e-14	7.62e-10	3.56364	8.07e-15	1.24e-10	Mitf	ENSMUSG00000035158	13.5153	Mitf	0.584785	0.880952	TE
BmarrowDm	RELB_MOUSE	3.89744	8.92e-13	1.37e-08	3.46154	3.51e-07	0.00537608	Relb	ENSMUSG00000002983	10.698	Relb	0.446989	0.751323	TE
BmarrowDm	MYC_MOUSE	1.40833	2.28e-12	3.5e-08	1.0729	0.326379	4997.52	Myc	ENSMUSG00000022346	1.60186	Myc	0.0100653	0.661905	TE
BmarrowDm	STA5A_MOUSE	1.43772	2.84e-12	4.35e-08	1.43949	2.16e-09	3.3e-05	Stat5a	ENSMUSG00000004043	4.39569	Stat5a	0.476524	0.761905	TE
BmarrowDm	MYB_MOUSE	2.98413	1.01e-11	1.54e-07	2.88372	6.61e-08	0.00101242	Myb	ENSMUSG00000019982	0.0627695	Myb	0.000835029	0.77619	TE
BmarrowDm	SPIB_MOUSE	3.6	7.83e-09	0.000119925	4	1.44e-09	2.21e-05	Spib	ENSMUSG00000008193	0.0699799	Spib	0.000702332	0.9	TE
BmarrowDm	ATF3_MOUSE	3.25714	2.19e-08	0.00033578	3.6	7.83e-09	0.000119925	Atf3	ENSMUSG00000026628	30.6394	Atf3	0.857143	0.857143	TE
Cerebellum	ZIC1_MOUSE	9.95833	4.33e-213	6.64e-209	7.50617	3.15e-77	4.83e-73	Zic1	ENSMUSG00000032368	79.2935	Zic1	0.914286	0.914286	TE
Cerebellum	ATOH1_MOUSE	8.28346	6.48e-142	9.93e-138	8.11111	2.58e-136	3.95e-132	Atoh1	ENSMUSG00000073043	0	Atoh1	0	1	TE
Cerebellum	NDF2_MOUSE	3.77208	6.22e-103	9.53e-99	3.97531	2.85e-105	4.36e-101	Neurod2	ENSMUSG00000038255	12.9885	Neurod2	0.664457	0.915344	TE
Cerebellum	MEF2A_MOUSE	2.50965	2.06e-29	3.15e-25	2.37915	7e-21	1.07e-16	Mef2a	ENSMUSG00000030557	14.0197	Mef2a	0.163813	0.357143	TE
Cerebellum	ASCL1_MOUSE	2.29091	1.86e-24	2.85e-20	2.22472	8.32e-22	1.27e-17	Ascl1	ENSMUSG00000020052	0.394985	Ascl1	0.0206521	0.989418	TE
Cerebellum	ZFP57_MOUSE	2.00559	3.06e-21	4.68e-17	1.95862	1.37e-08	0.000210024	Zfp57	ENSMUSG00000036036	1.5992	Zfp57	0.0100102	0.680952	TE
Cerebellum	MEF2C_MOUSE	2.73759	2.49e-20	3.81e-16	2.3252	6.68e-12	1.02e-07	Mef2c	ENSMUSG00000005583	2.90092	Mef2c	0.0453655	0.671429	TE
Cerebellum	NDF1_MOUSE	4.80952	6.63e-20	1.01e-15	4.87805	6.62e-20	1.01e-15	Neurod1	ENSMUSG00000034701	57.643	Neurod1	0.938095	0.938095	TE
Cerebellum	EOMES_MOUSE	3.73134	2.58e-19	3.95e-15	0	0	0	--	--	3.28053	Eomes	0.221488	0.920635	TE
Cerebellum	RFX1_MOUSE	1.37286	2.54e-11	3.9e-07	1.33782	1.17e-08	0.000178731	Rfx1	ENSMUSG00000031706	2.16446	Rfx1	0.265196	0.555556	TE
Cerebellum	UTF1_MOUSE	1.59907	5.18e-11	7.93e-07	0	0	0	--	--	0.0152019	Utf1	0.000226375	0.942857	TE
CH12	IRF4_MOUSE	3.09524	4.34e-58	6.64e-54	3.28571	1.41e-56	2.15e-52	Irf4	ENSMUSG00000021356	64.4704	Irf4	0.961905	0.961905	TE
CH12	TFE2_MOUSE	3.11382	7.47e-49	1.14e-44	3.2	1.46e-38	2.23e-34	Tcf3	ENSMUSG00000020167	47.6794	Tcf3	0.361905	0.361905	TE
CH12	SPI1_MOUSE	1.6965	4.87e-38	7.45e-34	1.70498	8.2e-37	1.26e-32	Sfpi1	ENSMUSG00000002111	9.57231	Sfpi1	0.0870503	0.833333	TE
CH12	STAT3_MOUSE	2.22034	7.34e-30	1.12e-25	2.21368	1.83e-19	2.8e-15	Stat3	ENSMUSG00000004040	14.2654	Stat3	0.204951	0.32381	TE
CH12	TF65_MOUSE	2.11579	1.09e-27	1.67e-23	2.42798	4.28e-26	6.56e-22	Rela	ENSMUSG00000024927	9.62567	Rela	0.171651	0.391534	TE
CH12	BATF_MOUSE	3.36134	1.24e-27	1.91e-23	4.22727	2.61e-32	4e-28	Batf	ENSMUSG00000034266	67.3183	Batf	0.904762	0.904762	TE
CH12	IRF8_MOUSE	2.77143	3.65e-21	5.59e-17	2.8062	4.54e-20	6.95e-16	Irf8	ENSMUSG00000041515	8.60512	Irf8	0.132765	0.72381	TE
CH12	JUN_MOUSE	2.27679	3.39e-20	5.19e-16	2.70807	6.68e-23	1.02e-18	Jun	ENSMUSG00000052684	8.53697	Jun	0.269673	0.509524	TE
CH12	P53_MOUSE	2.24752	1.52e-17	2.33e-13	2.38994	1.6e-16	2.46e-12	Trp53	ENSMUSG00000059552	33.3027	Trp53	0.246444	0.27619	TE
CH12	MYC_MOUSE	1.75234	1.96e-16	3.01e-12	1.32549	0.00429159	65.7129	Myc	ENSMUSG00000022346	34.6119	Myc	0.217484	0.661905	TE
CH12	COE1_MOUSE	2.50909	2.81e-13	4.3e-09	2.44231	8.37e-12	1.28e-07	Ebf1	ENSMUSG00000078561	0	--	0	0	TE
CH12	JUND_MOUSE	2.44444	3.65e-13	5.59e-09	3.23077	5.56e-17	8.51e-13	Jund	ENSMUSG00000071076	62.6365	Jund	0.304762	0.304762	TE
CH12	PAX5_MOUSE	2.02299	2.66e-11	4.07e-07	2.01923	3.48e-07	0.00532189	Pax5	ENSMUSG00000014030	7.1645	Pax5	0.687667	0.936508	TE
CH12	JUNB_MOUSE	2.84848	4.27e-11	6.54e-07	3.19231	1.79e-11	2.74e-07	Junb	ENSMUSG00000052837	176.824	Junb	0.561905	0.561905	TE
CH12	NFAC2_MOUSE	3.77143	6.86e-11	1.05e-06	3.6875	7.98e-10	1.22e-05	Nfatc2	ENSMUSG00000027544	1.77142	Nfatc2	0.104855	0.904762	TE
CH12	STAT1_MOUSE	1.56667	2.86e-10	4.38e-06	1.58	3.58e-10	5.48e-06	Stat1	ENSMUSG00000026104	20.1745	Stat1	0.529101	0.529101	TE
CH12	SPIB_MOUSE	7.2	4.87e-10	7.46e-06	7	1.16e-09	1.77e-05	Spib	ENSMUSG00000008193	89.6755	Spib	0.9	0.9	TE
CH12	CEBPA_MOUSE	1.35245	1.91e-09	2.92e-05	1.33434	6.91e-07	0.0105807	Cebpa	ENSMUSG00000034957	0	Cebpa	0	0.757143	TE
CH12	IRF1_MOUSE	2	4.96e-09	7.59e-05	2.01504	1e-08	0.000153427	Irf1	ENSMUSG00000018899	22.8529	Irf1	0.497326	0.519048	TE
CH12	TBX21_MOUSE	2.32184	6.94e-09	0.000106238	2.22857	1.02e-06	0.0155682	Tbx21	ENSMUSG00000001444	0.0463687	Tbx21	0.0242668	0.984127	TE
CH12	MAF_MOUSE	3.92	7.33e-09	0.000112282	3.91667	1.58e-08	0.000242591	Maf	ENSMUSG00000055435	0.0015824	Maf	4.84e-06	0.52381	TE
Cortex	MEF2A_MOUSE	6.82716	3.32e-278	5.09e-274	6.80287	2.19e-235	3.36e-231	Mef2a	ENSMUSG00000030557	11.7285	Mef2a	0.137042	0.357143	TE
Cortex	MEF2C_MOUSE	7.51887	1.05e-206	1.6e-202	7.36508	2.44e-177	3.74e-173	Mef2c	ENSMUSG00000005583	42.9348	Mef2c	0.671429	0.671429	TE
Cortex	RFX1_MOUSE	2.28483	2.15e-88	3.29e-84	2.29245	3.59e-77	5.5e-73	Rfx1	ENSMUSG00000031706	1.46407	Rfx1	0.179381	0.555556	TE
Cortex	FOSB_MOUSE	8.225	2.75e-87	4.2e-83	8.7541	5.43e-73	8.31e-69	Fosb	ENSMUSG00000003545	1.48947	Fosb	0.309906	0.968254	TE
Cortex	FOS_MOUSE	3.6	1.45e-74	2.23e-70	4.28571	9.22e-75	1.41e-70	Fos	ENSMUSG00000021250	2.48331	Fos	0.0971006	0.746032	TE
Cortex	NDF2_MOUSE	3.64794	1.34e-71	2.06e-67	3.81148	1.55e-71	2.37e-67	Neurod2	ENSMUSG00000038255	6.41798	Neurod2	0.328326	0.915344	TE
Cortex	EOMES_MOUSE	4.68	3.3e-22	5.05e-18	0	0	0	--	--	0.0178793	Eomes	0.00120714	0.920635	TE
Cortex	ATOH1_MOUSE	2.54545	3.23e-12	4.95e-08	2.51546	8.85e-12	1.35e-07	Atoh1	ENSMUSG00000073043	0	Atoh1	0	1	TE
Cortex	KDM5C_MOUSE	3.04348	3.76e-09	5.76e-05	0	0	0	--	--	3.53135	Kdm5c	0.0415059	0.248677	TE
Cortex	OLIG2_MOUSE	1.65591	1.59e-08	0.000243197	1.70229	5.17e-09	7.91e-05	Olig2	ENSMUSG00000039830	2.88456	Olig2	0.452113	0.920635	TE
Cortex	JUNB_MOUSE	2.42857	4.16e-08	0.000637159	2.44068	3.49e-07	0.00534986	Junb	ENSMUSG00000052837	2.734	Junb	0.00868799	0.561905	TE
Es-E14	NANOG_MOUSE	2.24232	2.11e-152	3.24e-148	2.46512	3.82e-158	5.85e-154	Nanog	ENSMUSG00000012396	27.0236	Nanog	0.31771	0.952381	TE
Es-E14	PO5F1_MOUSE	2.09176	1.17e-117	1.79e-113	2.53312	8.92e-145	1.37e-140	Pou5f1	ENSMUSG00000024406	111.88	Pou5f1	0.919048	0.919048	TE
Es-E14	UTF1_MOUSE	2.4499	3.48e-108	5.33e-104	0	0	0	--	--	48.2709	Utf1	0.718815	0.942857	TE
Es-E14	HEY1_MOUSE	2.33271	3.24e-99	4.95e-95	0	0	0	--	--	0.377207	Hey1	0.0387539	0.820106	TE
Es-E14	TET1_MOUSE	1.94647	3.68e-71	5.64e-67	0	0	0	--	--	49.2741	Tet1	0.87619	0.87619	TE
Es-E14	HEY2_MOUSE	2.20394	7.6e-67	1.16e-62	1.36029	4.88e-06	0.0746968	Hey2	ENSMUSG00000019789	0.150105	Hey2	0.0352002	0.97619	TE
Es-E14	ERR2_MOUSE	4.11282	2.23e-65	3.42e-61	4.0107	8.98e-60	1.37e-55	Esrrb	ENSMUSG00000021255	26.7769	Esrrb	0.831701	0.919048	TE
Es-E14	FOXD3_MOUSE	5.30275	2.69e-58	4.12e-54	5.31707	2.51e-44	3.85e-40	Foxd3	ENSMUSG00000067261	11.7062	Foxd3	1	1	TE
Es-E14	SOX2_MOUSE	2.02073	5.57e-57	8.53e-53	2.24821	9.77e-69	1.5e-64	Sox2	ENSMUSG00000074637	56.474	Sox2	0.470094	0.780952	TE
Es-E14	KLF4_MOUSE	2.24653	9.03e-53	1.38e-48	2.2112	2.12e-48	3.24e-44	Klf4	ENSMUSG00000003032	14.5231	Klf4	0.708995	0.708995	TE
Es-E14	TYY1_MOUSE	1.97111	1.09e-48	1.66e-44	2.03443	9.7e-42	1.49e-37	Yy1	ENSMUSG00000021264	17.3427	Yy1	0.110837	0.195767	TE
Es-E14	OTX2_MOUSE	2.11854	9.38e-45	1.44e-40	2.29912	1.02e-29	1.56e-25	Otx2	ENSMUSG00000021848	4.28808	Otx2	0.148687	0.928571	TE
Es-E14	ZFP57_MOUSE	1.97908	9.76e-42	1.49e-37	2.13208	2.01e-22	3.08e-18	Zfp57	ENSMUSG00000036036	108.787	Zfp57	0.680952	0.680952	TE
Es-E14	SALL1_MOUSE	4.5	6.39e-37	9.79e-33	4.47222	5.57e-29	8.53e-25	Sall1	ENSMUSG00000031665	7.87811	Sall1	0.477179	0.78836	TE
Es-E14	TF2L1_MOUSE	2.93939	9.13e-33	1.4e-28	2.94241	9.6e-32	1.47e-27	Tfcp2l1	ENSMUSG00000026380	9.10813	Tfcp2l1	0.365876	0.857143	TE
Es-E14	SALL4_MOUSE	2.05039	1e-31	1.54e-27	2.02278	7.39e-26	1.13e-21	Sall4	ENSMUSG00000027547	29.4449	Sall4	0.952381	0.952381	TE
Es-E14	SRBP1_MOUSE	2.80392	3e-30	4.59e-26	2.97345	1.06e-19	1.63e-15	Srebf1	ENSMUSG00000020538	21.7061	Srebf1	0.276125	0.452381	TE
Es-E14	SMAD1_MOUSE	2.87671	3.26e-23	5e-19	2.74074	9.29e-16	1.42e-11	Smad1	ENSMUSG00000031681	2.15054	Smad1	0.0997767	0.488095	TE
Es-E14	ZIC2_MOUSE	2.3083	1.36e-22	2.08e-18	2.36842	5.24e-22	8.02e-18	Zic2	ENSMUSG00000061524	5.90105	Zic2	0.0866633	0.847619	TE
Es-E14	RCOR2_MOUSE	3.37313	8.66e-16	1.33e-11	0	0	0	--	--	39.0503	Rcor2	0.785714	0.785714	TE
Es-E14	P53_MOUSE	1.503	6.19e-15	9.48e-11	1.7659	4.26e-25	6.53e-21	Trp53	ENSMUSG00000059552	19.3949	Trp53	0.143525	0.27619	TE
Es-E14	SIM2_MOUSE	5.81818	7.91e-15	1.21e-10	0	0	0	--	--	0.0231173	Sim2	0.0110818	1	TE
Es-E14	NR4A1_MOUSE	1.50548	8.11e-15	1.24e-10	1.67887	4.62e-11	7.07e-07	Nr4a1	ENSMUSG00000023034	2.44766	Nr4a1	0.106178	0.634921	TE
Es-E14	ZN281_MOUSE	1.84556	9.74e-12	1.49e-07	1.83784	1.34e-11	2.05e-07	Zfp281	ENSMUSG00000041483	21.9043	Zfp281	0.518519	0.518519	TE
Es-E14	HTF4_MOUSE	1.65333	5.76e-11	8.82e-07	1.56667	3.19e-07	0.00488902	Tcf12	ENSMUSG00000032228	2.71728	Tcf12	0.0416974	0.404762	TE
Es-E14	PRD14_MOUSE	3.30435	6.2e-11	9.5e-07	3.35135	2.75e-09	4.22e-05	Prdm14	ENSMUSG00000042414	1.75947	Prdm14	0.952381	0.952381	TE
Es-E14	SMAD2_MOUSE	1.54472	3.55e-08	0.00054364	1.61049	2.18e-07	0.00334359	Smad2	ENSMUSG00000024563	6.80684	Smad2	0.191261	0.315476	TE
Es-E14	CTCF_MOUSE	1.13225	3.76e-08	0.00057529	1.14838	1.9e-07	0.00291036	Ctcf	ENSMUSG00000005698	11.3638	Ctcf	0.109734	0.242857	TE
Esb4	NANOG_MOUSE	4.69261	4.81e-270	7.37e-266	5.04977	7.98e-259	1.22e-254	Nanog	ENSMUSG00000012396	81.0069	Nanog	0.952381	0.952381	TE
Esb4	PO5F1_MOUSE	4.86383	1.86e-259	2.84e-255	5.62703	7.88e-256	1.21e-251	Pou5f1	ENSMUSG00000024406	39.2457	Pou5f1	0.322387	0.919048	TE
Esb4	SOX2_MOUSE	5.29455	8.02e-162	1.23e-157	5.75709	7.7e-167	1.18e-162	Sox2	ENSMUSG00000074637	93.8185	Sox2	0.780952	0.780952	TE
Esb4	SALL4_MOUSE	6.06849	3.92e-103	6e-99	6.17544	5.96e-82	9.12e-78	Sall4	ENSMUSG00000027547	25.5604	Sall4	0.82674	0.952381	TE
Esb4	HEY2_MOUSE	4.82587	1.68e-96	2.58e-92	3.21818	2.05e-23	3.14e-19	Hey2	ENSMUSG00000019789	0.284163	Hey2	0.0666374	0.97619	TE
Esb4	KLF4_MOUSE	5.27536	2.51e-76	3.85e-72	5.23077	1.16e-70	1.77e-66	Klf4	ENSMUSG00000003032	8.06937	Klf4	0.393933	0.708995	TE
Esb4	HEY1_MOUSE	3.93778	1.59e-73	2.43e-69	0	0	0	--	--	0.620032	Hey1	0.0637015	0.820106	TE
Esb4	OTX2_MOUSE	4.62651	5.96e-73	9.13e-69	4.37255	9.59e-40	1.47e-35	Otx2	ENSMUSG00000021848	8.84715	Otx2	0.306771	0.928571	TE
Esb4	SALL1_MOUSE	15.8462	3.55e-71	5.44e-67	17.6842	8.62e-60	1.32e-55	Sall1	ENSMUSG00000031665	13.0156	Sall1	0.78836	0.78836	TE
Esb4	FOXD3_MOUSE	11.2105	1.02e-65	1.56e-61	11.9286	1.02e-52	1.56e-48	Foxd3	ENSMUSG00000067261	0.397618	Foxd3	0.0339665	1	TE
Esb4	ERR2_MOUSE	7.34483	2.46e-54	3.76e-50	7.43396	1.41e-50	2.15e-46	Esrrb	ENSMUSG00000021255	29.589	Esrrb	0.919048	0.919048	TE
Esb4	TYY1_MOUSE	3.27426	1.44e-52	2.2e-48	3.22162	2.99e-39	4.58e-35	Yy1	ENSMUSG00000021264	16.576	Yy1	0.105937	0.195767	TE
Esb4	HTF4_MOUSE	5.53247	9.78e-46	1.5e-41	5.22034	1.19e-31	1.82e-27	Tcf12	ENSMUSG00000032228	7.29447	Tcf12	0.111936	0.404762	TE
Esb4	SMAD1_MOUSE	7.11111	3.45e-40	5.28e-36	6.75	1.18e-26	1.81e-22	Smad1	ENSMUSG00000031681	4.43027	Smad1	0.205548	0.488095	TE
Esb4	RXRA_MOUSE	1.85271	2.06e-38	3.16e-34	1.88873	9.84e-37	1.51e-32	Rxra	ENSMUSG00000015846	2.3697	Rxra	0.0607988	0.492063	TE
Esb4	ZIC2_MOUSE	5.27536	8.55e-38	1.31e-33	5.16667	9.56e-32	1.46e-27	Zic2	ENSMUSG00000061524	5.94921	Zic2	0.0873706	0.847619	TE
Esb4	SMAD2_MOUSE	4.04545	8.62e-30	1.32e-25	4.90909	8.01e-27	1.23e-22	Smad2	ENSMUSG00000024563	8.08176	Smad2	0.227084	0.315476	TE
Esb4	TF2L1_MOUSE	4.67797	3.02e-26	4.63e-22	4.51724	2.12e-24	3.25e-20	Tfcp2l1	ENSMUSG00000026380	21.3377	Tfcp2l1	0.857143	0.857143	TE
Esb4	P53_MOUSE	2.35407	1.06e-20	1.62e-16	2.61364	7.1e-23	1.09e-18	Trp53	ENSMUSG00000059552	37.3223	Trp53	0.27619	0.27619	TE
Esb4	ZFX_MOUSE	3.86667	8.65e-19	1.32e-14	3.65517	1.64e-16	2.51e-12	Zfx	ENSMUSG00000079509	2.96025	Zfx	0.304782	0.504762	TE
Esb4	RARA_MOUSE	2.29	2.37e-18	3.63e-14	2.35417	5.1e-19	7.81e-15	Rara	ENSMUSG00000037992	6.55266	Rara	0.285017	0.39881	TE
Esb4	RCOR2_MOUSE	6.43478	3.75e-18	5.74e-14	0	0	0	--	--	12.8905	Rcor2	0.259364	0.785714	TE
Esb4	KLF5_MOUSE	3.27027	1.57e-16	2.4e-12	3.5625	3.73e-17	5.72e-13	Klf5	ENSMUSG00000005148	27.1527	Klf5	0.780952	0.780952	TE
Esb4	ZN281_MOUSE	3.81132	2.78e-16	4.25e-12	3.81132	2.78e-16	4.25e-12	Zfp281	ENSMUSG00000041483	21.2544	Zfp281	0.503135	0.518519	TE
Esb4	SIM2_MOUSE	7.14286	2.15e-13	3.29e-09	0	0	0	--	--	0	Sim2	0	1	TE
Esb4	PRD14_MOUSE	9.55556	2.75e-13	4.21e-09	12.8	3.04e-11	4.66e-07	Prdm14	ENSMUSG00000042414	1.65944	Prdm14	0.898231	0.952381	TE
Esb4	ZN143_MOUSE	3.2766	6.17e-11	9.45e-07	3.03704	6.47e-06	0.0990004	Zfp143	ENSMUSG00000061079	7.38716	Zfp143	0.55102	0.55102	TE
Esb4	TET1_MOUSE	1.79747	2.92e-10	4.47e-06	0	0	0	--	--	24.2996	Tet1	0.432094	0.87619	TE
Heart	GATA4_MOUSE	6.12389	3.12e-79	4.77e-75	6.26667	2.74e-65	4.19e-61	Gata4	ENSMUSG00000021944	6.10102	Gata4	0.916667	0.916667	TE
Heart	NKX25_MOUSE	6.45161	5.4e-47	8.26e-43	6.19048	3.79e-30	5.8e-26	Nkx2-5	ENSMUSG00000015579	6.06543	Nkx2-5	1	1	TE
Heart	GCR_MOUSE	2.33408	2.99e-43	4.58e-39	2.46597	1.54e-42	2.36e-38	Nr3c1	ENSMUSG00000024431	6.91747	Nr3c1	0.0352407	0.185714	TE
Heart	TBX3_MOUSE	6.03333	6.68e-41	1.02e-36	6.24242	3.56e-24	5.45e-20	Tbx3	ENSMUSG00000018604	1.047	Tbx3	0.0709631	0.767196	TE
Heart	TBX20_MOUSE	20	7.26e-37	1.11e-32	19.5556	2.13e-32	3.27e-28	Tbx20	ENSMUSG00000031965	3.47636	Tbx20	0.968254	0.968254	TE
Heart	MEF2D_MOUSE	4.73529	8.68e-31	1.33e-26	5.26316	4.15e-31	6.35e-27	Mef2d	ENSMUSG00000001419	25.1577	Mef2d	0.0321533	0.0809524	TE
Heart	PPARG_MOUSE	2.05896	4.67e-29	7.15e-25	2.04401	2.36e-26	3.61e-22	Pparg	ENSMUSG00000000440	1.24358	Pparg	0.018653	0.885714	TE
Heart	ESR1_MOUSE	1.98209	1.69e-19	2.58e-15	1.93151	9.92e-16	1.52e-11	Esr1	ENSMUSG00000019768	0.14379	Esr1	0.0391139	0.87619	TE
Heart	MYOG_MOUSE	2.15564	2.04e-19	3.12e-15	2.22979	1.03e-19	1.58e-15	Myog	ENSMUSG00000026459	0	Myog	0	1	TE
Heart	MYOD1_MOUSE	1.84699	8.28e-17	1.27e-12	1.89595	2.52e-17	3.86e-13	Myod1	ENSMUSG00000009471	0.0118725	Myod1	0.00428895	1	TE
Heart	RXRA_MOUSE	1.46433	1.33e-13	2.03e-09	1.53353	9.45e-15	1.45e-10	Rxra	ENSMUSG00000015846	4.04734	Rxra	0.103842	0.492063	TE
Heart	ANDR_MOUSE	2.23944	1.94e-12	2.97e-08	2.25185	5.63e-12	8.61e-08	Ar	ENSMUSG00000046532	0.363715	Ar	0.100089	0.971429	TE
Heart	MEF2A_MOUSE	2.23022	4.37e-12	6.7e-08	2.63158	2.92e-15	4.47e-11	Mef2a	ENSMUSG00000030557	6.39628	Mef2a	0.0747373	0.357143	TE
Heart	ETV6_MOUSE	3.06383	1.58e-09	2.41e-05	3.51515	3.57e-09	5.47e-05	Etv6	ENSMUSG00000030199	0.997551	Etv6	0.0654867	0.544218	TE
Heart	KMT2B_MOUSE	1.54613	4.51e-09	6.91e-05	0	0	0	--	--	3.95939	Mll2	0.078885	0.342857	TE
Heart	PRGR_MOUSE	2.45714	2.49e-08	0.000381937	2.5614	9.29e-08	0.00142247	Pgr	ENSMUSG00000031870	0	Pgr	0	0.968254	TE
Heart	PBX1_MOUSE	2.01667	5.22e-08	0.000800028	1.82692	2.61e-05	0.39975	Pbx1	ENSMUSG00000052534	3.32676	Pbx1	0.0469784	0.557143	TE
Kidney	HNF1B_MOUSE	9.11504	3.09e-147	4.73e-143	11.8519	4.24e-152	6.49e-148	Hnf1b	ENSMUSG00000020679	24.9194	Hnf1b	0.952381	0.952381	TE
Kidney	HNF4A_MOUSE	5.75172	1.25e-91	1.92e-87	5.94074	5.62e-90	8.61e-86	Hnf4a	ENSMUSG00000017950	59.926	Hnf4a	0.904762	0.904762	TE
Kidney	RXRA_MOUSE	1.98639	7.4e-65	1.13e-60	1.96983	9.98e-56	1.53e-51	Rxra	ENSMUSG00000015846	8.15927	Rxra	0.209341	0.492063	TE
Kidney	ANDR_MOUSE	3.32353	1.57e-45	2.41e-41	3.48936	1.18e-46	1.81e-42	Ar	ENSMUSG00000046532	3.53011	Ar	0.971429	0.971429	TE
Kidney	HNF6_MOUSE	2.36667	1.24e-41	1.9e-37	1.97661	1.41e-19	2.15e-15	Onecut1	ENSMUSG00000043013	0	Onecut1	0	1	TE
Kidney	GCR_MOUSE	2.18077	6.15e-41	9.41e-37	2.25455	5.14e-38	7.87e-34	Nr3c1	ENSMUSG00000024431	7.82958	Nr3c1	0.0398874	0.185714	TE
Kidney	NR1H3_MOUSE	4.10256	3.97e-40	6.07e-36	4.12613	1.73e-38	2.65e-34	Nr1h3	ENSMUSG00000002108	7.98287	Nr1h3	0.561937	0.740741	TE
Kidney	NR1D1_MOUSE	2.55375	6.61e-37	1.01e-32	2.68441	6.47e-36	9.9e-32	Nr1d1	ENSMUSG00000020889	5.80613	Nr1d1	0.161189	0.566667	TE
Kidney	RORA_MOUSE	3.05556	6.92e-27	1.06e-22	3.34118	1.52e-19	2.33e-15	Rora	ENSMUSG00000032238	2.19398	Rora	0.100737	0.833333	TE
Kidney	NCOA2_MOUSE	2.85714	1.33e-25	2.04e-21	0	0	0	--	--	3.27376	Ncoa2	0.0709341	0.269841	TE
Kidney	NFIL3_MOUSE	3.62105	1.6e-25	2.45e-21	3.4386	2.34e-14	3.58e-10	Nfil3	ENSMUSG00000056749	0.896204	Nfil3	0.0389607	0.767857	TE
Kidney	NR1D2_MOUSE	3.51111	5.88e-23	9e-19	4.03333	2.63e-20	4.03e-16	Nr1d2	ENSMUSG00000021775	5.50262	Nr1d2	0.174014	0.529101	TE
Kidney	ESR1_MOUSE	2	9.73e-23	1.49e-18	1.98176	5.03e-19	7.7e-15	Esr1	ENSMUSG00000019768	1.76421	Esr1	0.479902	0.87619	TE
Kidney	FOXA2_MOUSE	3.32653	3.67e-22	5.62e-18	3.44828	2.01e-21	3.08e-17	Foxa2	ENSMUSG00000037025	0	Foxa2	0	0.952381	TE
Kidney	PRGR_MOUSE	3.26316	1.23e-20	1.88e-16	3.68	3.52e-21	5.4e-17	Pgr	ENSMUSG00000031870	0.0356433	Pgr	0.0172157	0.968254	TE
Kidney	NCOR2_MOUSE	2.23529	5.42e-20	8.31e-16	0	0	0	--	--	2.57477	Ncor2	0.087602	0.407407	TE
Kidney	AP2A_MOUSE	3.00952	3.19e-19	4.89e-15	2.93069	1.87e-17	2.86e-13	Tfap2a	ENSMUSG00000021359	0.593981	Tfap2a	0.111198	0.920635	TE
Kidney	STA5A_MOUSE	1.78105	6.22e-19	9.52e-15	1.8651	3.98e-16	6.09e-12	Stat5a	ENSMUSG00000004043	1.95061	Stat5a	0.21146	0.761905	TE
Kidney	ARI1A_MOUSE	3.88235	2.68e-16	4.11e-12	0	0	0	--	--	2.89361	Arid1a	0.036278	0.266667	TE
Kidney	CEBPB_MOUSE	1.44785	1.11e-15	1.7e-11	1.45404	1.1e-11	1.69e-07	Cebpb	ENSMUSG00000056501	2.94695	Cebpb	0.0395787	0.609524	TE
Kidney	NCOR1_MOUSE	3.63265	8.74e-14	1.34e-09	0	0	0	--	--	6.967	Ncor1	0.0425483	0.171429	TE
Kidney	FOXA1_MOUSE	2.5	1.06e-13	1.62e-09	2.42991	6.9e-12	1.06e-07	Foxa1	ENSMUSG00000035451	0.0449427	Foxa1	0.0113282	0.960317	TE
Kidney	CEBPA_MOUSE	1.29119	3.13e-08	0.00047938	1.30864	4.47e-07	0.00684737	Cebpa	ENSMUSG00000034957	2.68004	Cebpa	0.0257823	0.757143	TE
Limb	PITX1_MOUSE	11.5333	5.08e-55	7.78e-51	9.5	4.07e-28	6.23e-24	Pitx1	ENSMUSG00000021506	4.90429	Pitx1	1	1	TE
Limb	SOX9_MOUSE	6	1.81e-22	2.77e-18	7.12	4.63e-23	7.08e-19	Sox9	ENSMUSG00000000567	19.4434	Sox9	0.885714	0.885714	TE
Limb	SHOX2_MOUSE	4.47059	1.51e-21	2.31e-17	0	0	0	--	--	0	--	0	0	TE
Limb	UTF1_MOUSE	2.7037	5.68e-16	8.7e-12	0	0	0	--	--	0	Utf1	0	0.942857	TE
Limb	SIX2_MOUSE	3.78261	2.01e-14	3.08e-10	4	2.99e-14	4.58e-10	Six2	ENSMUSG00000024134	6.29176	Six2	0.952381	0.952381	TE
Limb	ZFP57_MOUSE	2.70968	6.7e-14	1.03e-09	3.25	7.05e-08	0.00107948	Zfp57	ENSMUSG00000036036	25.4168	Zfp57	0.159097	0.680952	TE
Limb	CDX2_MOUSE	4.05714	1.36e-12	2.08e-08	4.18182	1.09e-12	1.67e-08	Cdx2	ENSMUSG00000029646	0	Cdx2	0	0.962963	TE
Limb	RUNX2_MOUSE	2.07692	1.62e-09	2.48e-05	2.21818	7.8e-10	1.2e-05	Runx2	ENSMUSG00000039153	6.47352	Runx2	0.512758	0.845238	TE
Limb	PBX1_MOUSE	2.75862	2.07e-09	3.18e-05	2.92	2.57e-09	3.94e-05	Pbx1	ENSMUSG00000052534	15.3002	Pbx1	0.21606	0.557143	TE
Limb	OLIG2_MOUSE	2.39024	3.72e-09	5.7e-05	2.33766	3.5e-08	0.000535441	Olig2	ENSMUSG00000039830	0.0121729	Olig2	0.00190793	0.920635	TE
Limb	ASCL1_MOUSE	2.44737	5.48e-09	8.39e-05	2.40541	1.5e-08	0.000229516	Ascl1	ENSMUSG00000020052	0.118973	Ascl1	0.00622062	0.989418	TE
Limb	ESR1_MOUSE	1.81522	9.72e-09	0.000148873	1.94667	5.18e-09	7.92e-05	Esr1	ENSMUSG00000019768	0.244482	Esr1	0.0665042	0.87619	TE
Liver	CEBPA_MOUSE	3.33883	0	0	3.40284	0	0	Cebpa	ENSMUSG00000034957	44.0469	Cebpa	0.423736	0.757143	TE
Liver	CEBPB_MOUSE	4.00121	0	0	3.7648	0	0	Cebpb	ENSMUSG00000056501	15.6704	Cebpb	0.210459	0.609524	TE
Liver	FOXA2_MOUSE	12.9038	0	0	12.9684	0	0	Foxa2	ENSMUSG00000037025	3.6413	Foxa2	0.755043	0.952381	TE
Liver	GCR_MOUSE	6.01216	0	0	6.1467	0	0	Nr3c1	ENSMUSG00000024431	8.42187	Nr3c1	0.0429049	0.185714	TE
Liver	HNF4A_MOUSE	10.4016	0	0	10.8225	0	0	Hnf4a	ENSMUSG00000017950	42.8909	Hnf4a	0.647567	0.904762	TE
Liver	HNF6_MOUSE	6.70289	0	0	5.69421	0	0	Onecut1	ENSMUSG00000043013	3.70607	Onecut1	1	1	TE
Liver	NCOA2_MOUSE	10.3097	0	0	0	0	0	--	--	3.01284	Ncoa2	0.0652805	0.269841	TE
Liver	NCOR2_MOUSE	8.17899	0	0	0	0	0	--	--	1.7934	Ncor2	0.0610174	0.407407	TE
Liver	NFIL3_MOUSE	14.9906	0	0	13.7122	0	0	Nfil3	ENSMUSG00000056749	1.69356	Nfil3	0.0736241	0.767857	TE
Liver	NR1D1_MOUSE	9.54992	0	0	10.0873	0	0	Nr1d1	ENSMUSG00000020889	10.9423	Nr1d1	0.303779	0.566667	TE
Liver	NR1D2_MOUSE	13.1132	0	0	13.0135	0	0	Nr1d2	ENSMUSG00000021775	4.51367	Nr1d2	0.142739	0.529101	TE
Liver	NR1H3_MOUSE	12.9008	0	0	13.1545	0	0	Nr1h3	ENSMUSG00000002108	10.523	Nr1h3	0.740741	0.740741	TE
Liver	RORA_MOUSE	11.9241	0	0	12.4044	0	0	Rora	ENSMUSG00000032238	2.82441	Rora	0.129683	0.833333	TE
Liver	RXRA_MOUSE	4.33996	0	0	4.50507	0	0	Rxra	ENSMUSG00000015846	19.1787	Rxra	0.492063	0.492063	TE
Liver	ARI1A_MOUSE	15.64	1.87e-271	2.86e-267	0	0	0	--	--	2.35351	Arid1a	0.0295066	0.266667	TE
Liver	NCOR1_MOUSE	11.8226	1.32e-231	2.03e-227	0	0	0	--	--	4.12235	Ncor1	0.0251757	0.171429	TE
Liver	ESR1_MOUSE	3.6376	1.05e-210	1.6e-206	3.7696	7.95e-190	1.22e-185	Esr1	ENSMUSG00000019768	2.16917	Esr1	0.590058	0.87619	TE
Liver	RARA_MOUSE	3.45489	9.31e-132	1.42e-127	3.44628	2.37e-118	3.63e-114	Rara	ENSMUSG00000037992	3.63049	Rara	0.157913	0.39881	TE
Liver	CUX2_MOUSE	15.625	8.64e-85	1.32e-80	17.4167	4.03e-73	6.16e-69	Cux2	ENSMUSG00000042589	0.188848	Cux2	0.0412324	0.912698	TE
Liver	NR1H4_MOUSE	4.88372	1.21e-80	1.85e-76	5.13158	1.09e-77	1.67e-73	Nr1h4	ENSMUSG00000047638	23.8787	Nr1h4	0.911434	0.92381	TE
Liver	BCL6_MOUSE	7.74359	9.26e-78	1.42e-73	8.47059	2.83e-58	4.33e-54	Bcl6	ENSMUSG00000022508	4.17018	Bcl6	0.177104	0.597884	TE
Liver	FOXA1_MOUSE	4.03226	9.32e-61	1.43e-56	4.29762	3.57e-62	5.47e-58	Foxa1	ENSMUSG00000035451	2.44794	Foxa1	0.617022	0.960317	TE
Liver	FOXA3_MOUSE	10.875	1.94e-52	2.97e-48	11.4667	6.79e-53	1.04e-48	Foxa3	ENSMUSG00000040891	11.1858	Foxa3	0.984127	0.984127	TE
Liver	PPARA_MOUSE	4.13423	4.53e-51	6.94e-47	4.23022	6.43e-50	9.85e-46	Ppara	ENSMUSG00000022383	15.2021	Ppara	0.72344	0.878307	TE
Liver	PPARG_MOUSE	1.96083	3.49e-45	5.34e-41	2.0631	1.82e-47	2.79e-43	Pparg	ENSMUSG00000000440	0.890898	Pparg	0.013363	0.885714	TE
Liver	BMAL1_MOUSE	7.51724	2.9e-28	4.44e-24	8.08	3.04e-27	4.65e-23	Arntl	ENSMUSG00000055116	0.525386	Arntl	0.0538092	0.755952	TE
Liver	MAFG_MOUSE	2.84783	7.84e-15	1.2e-10	2.83516	1.69e-14	2.58e-10	Mafg	ENSMUSG00000051510	5.72913	Mafg	0.161165	0.396825	TE
Liver	ANDR_MOUSE	1.79817	2.24e-13	3.43e-09	1.89761	1.45e-14	2.22e-10	Ar	ENSMUSG00000046532	0.122492	Ar	0.0337077	0.971429	TE
Liver	NKX31_MOUSE	1.51664	3.11e-11	4.76e-07	1.56835	5.99e-07	0.00917068	Nkx3-1	ENSMUSG00000022061	0	--	0	0	TE
Liver	HNF1B_MOUSE	1.92982	1.83e-09	2.8e-05	2.55	1.15e-14	1.77e-10	Hnf1b	ENSMUSG00000020679	1.516	Hnf1b	0.0579391	0.952381	TE
Liver	CLOCK_MOUSE	4.63158	3.56e-09	5.46e-05	4.28571	2.78e-06	0.0425947	Clock	ENSMUSG00000029238	1.20055	Clock	0.100174	0.52381	TE
Liver	NR1I2_MOUSE	1.77778	5.95e-08	0.000911115	1.87931	3.08e-06	0.0471507	Nr1i2	ENSMUSG00000022809	11.6778	Nr1i2	0.952381	0.952381	TE
Liver	STA5A_MOUSE	4.01382	2.7e-300	4.14055095566335e-312	3.69427	1.07e-182	1.64e-178	Stat5a	ENSMUSG00000004043	1.11992	Stat5a	0.121407	0.761905	TE
Lung	FOXA1_MOUSE	8.11321	2.25e-59	3.44e-55	8.43478	2.07e-54	3.17e-50	Foxa1	ENSMUSG00000035451	3.80991	Foxa1	0.960317	0.960317	TE
Lung	NKX21_MOUSE	10.9032	1.13e-52	1.73e-48	10.9565	2.73e-39	4.18e-35	Nkx2-1	ENSMUSG00000001496	21.083	Nkx2-1	0.971429	0.971429	TE
Lung	SMAD4_MOUSE	7.38889	8.04e-35	1.23e-30	5.30769	3.57e-15	5.46e-11	Smad4	ENSMUSG00000024515	4.39062	Smad4	0.0719001	0.31746	TE
Lung	ANDR_MOUSE	3.21519	2.16e-17	3.31e-13	3.47059	1.31e-17	2.01e-13	Ar	ENSMUSG00000046532	0.323593	Ar	0.0890476	0.971429	TE
Lung	NKX31_MOUSE	2.58065	2.43e-16	3.72e-12	3.25926	1.53e-12	2.35e-08	Nkx3-1	ENSMUSG00000022061	0	--	0	0	TE
Lung	FOXF1_MOUSE	22	3.25e-13	4.97e-09	16.6667	1.09e-09	1.66e-05	Foxf1a	ENSMUSG00000042812	0	--	0	0	TE
Lung	CEBPB_MOUSE	1.62176	1.02e-11	1.56e-07	1.77241	2.04e-12	3.13e-08	Cebpb	ENSMUSG00000056501	8.8333	Cebpb	0.118635	0.609524	TE
Lung	GCR_MOUSE	1.672	1.18e-08	0.000180059	1.70233	4.56e-08	0.000697667	Nr3c1	ENSMUSG00000024431	14.8306	Nr3c1	0.0755537	0.185714	TE
MEF	CEBPB_MOUSE	4.28283	0	0	3.6696	6.57e-283	1.01e-278	Cebpb	ENSMUSG00000056501	8.97945	Cebpb	0.120597	0.609524	TE
MEF	JUN_MOUSE	8.48529	0	0	9.58407	0	0	Jun	ENSMUSG00000052684	10.9978	Jun	0.347408	0.509524	TE
MEF	RXRA_MOUSE	3.81146	0	0	3.71118	2.99e-295	4.57e-291	Rxra	ENSMUSG00000015846	6.18765	Rxra	0.158755	0.492063	TE
MEF	KMT2B_MOUSE	5.14442	0	2.13e-305	0	0	0	--	--	4.33406	Mll2	0.0863496	0.342857	TE
MEF	NR6A1_MOUSE	6.78409	4e-307	6.13e-303	6.76087	1.01e-151	1.55e-147	Nr6a1	ENSMUSG00000063972	0.441078	Nr6a1	0.0216175	0.867725	TE
MEF	MEIS1_MOUSE	10.2246	3.4e-293	5.21e-289	10.3372	2.5e-272	3.82e-268	Meis1	ENSMUSG00000020160	9.46018	Meis1	0.321825	0.619048	TE
MEF	GCR_MOUSE	4.25886	9.85e-261	1.51e-256	4.14054	1.37e-205	2.1e-201	Nr3c1	ENSMUSG00000024431	22.255	Nr3c1	0.113377	0.185714	TE
MEF	JUND_MOUSE	10.0482	2.06e-251	3.15e-247	10.8194	7.69e-241	1.18e-236	Jund	ENSMUSG00000071076	8.47942	Jund	0.0412572	0.304762	TE
MEF	FOSL2_MOUSE	14.7629	3.64e-245	5.58e-241	14.3505	6.42e-236	9.82e-232	Fosl2	ENSMUSG00000029135	34.6121	Fosl2	0.685714	0.685714	TE
MEF	PBX1_MOUSE	8.65969	2.15e-233	3.29e-229	8.8	3.32e-198	5.09e-194	Pbx1	ENSMUSG00000052534	13.7046	Pbx1	0.193528	0.557143	TE
MEF	FOSL1_MOUSE	13.9059	6.37e-197	9.76e-193	13.9024	1.2e-189	1.83e-185	Fosl1	ENSMUSG00000024912	5.49453	Fosl1	0.992063	0.992063	TE
MEF	MYC_MOUSE	4.55111	1.7e-196	2.6e-192	3.24664	9.03e-47	1.38e-42	Myc	ENSMUSG00000022346	9.5922	Myc	0.0602727	0.661905	TE
MEF	NR1I2_MOUSE	7.07368	7.45e-169	1.14e-164	6.44444	6.51e-95	9.97e-91	Nr1i2	ENSMUSG00000022809	0	Nr1i2	0	0.952381	TE
MEF	VDR_MOUSE	6.19383	1.15e-163	1.76e-159	5.85475	4.99e-116	7.64e-112	Vdr	ENSMUSG00000022479	0.846155	Vdr	0.0473827	0.952381	TE
MEF	PKNX1_MOUSE	13.0263	1.82e-160	2.79e-156	12.8571	8.04e-101	1.23e-96	Pknox1	ENSMUSG00000006705	2.36166	Pknox1	0.256779	0.591837	TE
MEF	MYOD1_MOUSE	3.86558	8.59e-156	1.32e-151	3.65293	4.59e-129	7.03e-125	Myod1	ENSMUSG00000009471	0	Myod1	0	1	TE
MEF	SOX2_MOUSE	4.26263	2.9e-150	4.44e-146	4.19525	7.44e-139	1.14e-134	Sox2	ENSMUSG00000074637	0.164619	Sox2	0.0013703	0.780952	TE
MEF	CEBPA_MOUSE	2.48043	2.43e-137	3.72e-133	2.3817	6.98e-94	1.07e-89	Cebpa	ENSMUSG00000034957	0.63099	Cebpa	0.00607019	0.757143	TE
MEF	STA5A_MOUSE	3.40856	6.05e-125	9.26e-121	3.34	3.59e-91	5.5e-87	Stat5a	ENSMUSG00000004043	1.63606	Stat5a	0.177361	0.761905	TE
MEF	KLF3_MOUSE	11.4462	1.89e-114	2.9e-110	8.28571	2.35e-54	3.6e-50	Klf3	ENSMUSG00000029178	14.0802	Klf3	0.343915	0.343915	TE
MEF	PPARG_MOUSE	3.26275	4.07e-112	6.23e-108	3.17063	1.25e-94	1.91e-90	Pparg	ENSMUSG00000000440	0.799321	Pparg	0.0119894	0.885714	TE
MEF	FOS_MOUSE	4.27425	8.35e-112	1.28e-107	5.34483	8.16e-130	1.25e-125	Fos	ENSMUSG00000021250	1.44157	Fos	0.0563673	0.746032	TE
MEF	ESR1_MOUSE	3.29327	3.9e-92	5.97e-88	3.24432	1.01e-74	1.55e-70	Esr1	ENSMUSG00000019768	0.238967	Esr1	0.065004	0.87619	TE
MEF	ETV6_MOUSE	6.56364	6.34e-85	9.7e-81	6.37647	9.6e-63	1.47e-58	Etv6	ENSMUSG00000030199	4.73521	Etv6	0.310855	0.544218	TE
MEF	TLX1_MOUSE	13.8919	2.63e-84	4.03e-80	14.8333	2.16e-30	3.31e-26	Tlx1	ENSMUSG00000025215	0	--	0	0	TE
MEF	JUNB_MOUSE	6.33333	1.67e-74	2.55e-70	7.15909	4.76e-78	7.29e-74	Junb	ENSMUSG00000052837	8.07014	Junb	0.025645	0.561905	TE
MEF	SMAD2_MOUSE	5.96262	8.19e-71	1.25e-66	6.18182	2.97e-46	4.55e-42	Smad2	ENSMUSG00000024563	9.52247	Smad2	0.267566	0.315476	TE
MEF	MEF2A_MOUSE	4	7.44e-65	1.14e-60	3.75148	4.28e-48	6.55e-44	Mef2a	ENSMUSG00000030557	9.32348	Mef2a	0.10894	0.357143	TE
MEF	SP7_MOUSE	3.70435	6.58e-64	1.01e-59	3.82759	1.99e-34	3.04e-30	Sp7	ENSMUSG00000060284	0.158383	Sp7	0.0336133	1	TE
MEF	MSX1_MOUSE	7.04225	2.23e-61	3.41e-57	0	0	0	--	--	1.97957	Msx1	0.0991887	0.97619	TE
MEF	HNF1B_MOUSE	5.36364	6.87e-61	1.05e-56	5.11111	6.32e-46	9.68e-42	Hnf1b	ENSMUSG00000020679	0.0138417	Hnf1b	0.000529009	0.952381	TE
MEF	FOSB_MOUSE	7.16667	2.25e-53	3.45e-49	9.27273	1.54e-57	2.36e-53	Fosb	ENSMUSG00000003545	0.435666	Fosb	0.0906467	0.968254	TE
MEF	PROP1_MOUSE	6.91803	2.26e-51	3.46e-47	6.92593	1.19e-45	1.82e-41	Prop1	ENSMUSG00000044542	0	--	0	0	TE
MEF	USF1_MOUSE	5.87342	5.1e-51	7.81e-47	5.60563	1.85e-42	2.83e-38	Usf1	ENSMUSG00000026641	2.24676	Usf1	0.0753306	0.444444	TE
MEF	CEBPG_MOUSE	12.5833	3.44e-48	5.27e-44	11.4783	6.55e-41	1e-36	Cebpg	ENSMUSG00000056216	5.90475	Cebpg	0.12498	0.365079	TE
MEF	DDIT3_MOUSE	9.5625	5.9e-44	9.04e-40	9.38462	5.39e-35	8.26e-31	Ddit3	ENSMUSG00000025408	27.859	Ddit3	0.0488534	0.27619	TE
MEF	KLF5_MOUSE	5.325	1.08e-43	1.66e-39	4.25714	5.68e-26	8.7e-22	Klf5	ENSMUSG00000005148	1.55505	Klf5	0.0447255	0.780952	TE
MEF	FOXL2_MOUSE	6	1.25e-41	1.91e-37	5.86207	1.37e-37	2.09e-33	Foxl2	ENSMUSG00000050397	0.083547	--	0	0	TE
MEF	MYOG_MOUSE	2.66667	1.42e-40	2.17e-36	2.56537	4.39e-34	6.73e-30	Myog	ENSMUSG00000026459	0.0251487	Myog	0.0036254	1	TE
MEF	TF65_MOUSE	2.4986	4.95e-40	7.58e-36	2.44037	3.51e-23	5.37e-19	Rela	ENSMUSG00000024927	7.4996	Rela	0.133738	0.391534	TE
MEF	HSF1_MOUSE	11.1818	7.86e-38	1.2e-33	11.3333	8.04e-37	1.23e-32	Hsf1	ENSMUSG00000022556	5.76665	Hsf1	0.104789	0.197279	TE
MEF	ATF7_MOUSE	7.06977	1e-37	1.53e-33	7.3913	3.66e-22	5.61e-18	Atf7	ENSMUSG00000071584	5.49379	Atf7	0.0605607	0.285714	TE
MEF	MAX_MOUSE	5.21739	1.12e-36	1.72e-32	4.77778	5.37e-17	8.23e-13	Max	ENSMUSG00000059436	13.4054	Max	0.0782318	0.166667	TE
MEF	ZN143_MOUSE	6.9	6.73e-34	1.03e-29	6.8	3.12e-17	4.78e-13	Zfp143	ENSMUSG00000061079	2.61492	Zfp143	0.195051	0.55102	TE
MEF	STAT3_MOUSE	2.28824	6.49e-30	9.94e-26	2.02362	1.16e-15	1.78e-11	Stat3	ENSMUSG00000004040	22.5384	Stat3	0.32381	0.32381	TE
MEF	SHOX2_MOUSE	3.31707	2.22e-27	3.39e-23	0	0	0	--	--	0	--	0	0	TE
MEF	NFAC1_MOUSE	6.88889	3.07e-23	4.7e-19	7.36	7.94e-24	1.22e-19	Nfatc1	ENSMUSG00000033016	2.68555	Nfatc1	0.0553301	0.714286	TE
MEF	STAT1_MOUSE	1.95455	1.41e-21	2.15e-17	1.93176	6.05e-20	9.26e-16	Stat1	ENSMUSG00000026104	5.7013	Stat1	0.149523	0.529101	TE
MEF	SRF_MOUSE	2.77241	1.92e-21	2.94e-17	3.65116	1.7e-23	2.61e-19	Srf	ENSMUSG00000015605	8.00147	Srf	0.295001	0.422619	TE
MEF	SPI1_MOUSE	1.48	4.66e-21	7.13e-17	1.45815	9.52e-19	1.46e-14	Sfpi1	ENSMUSG00000002111	0.0577931	Sfpi1	0.000525569	0.833333	TE
MEF	RUNX1_MOUSE	2.32727	1.64e-20	2.51e-16	2.75862	2.85e-25	4.37e-21	Runx1	ENSMUSG00000022952	7.86403	Runx1	0.285046	0.751323	TE
MEF	SOX9_MOUSE	3.02804	1.29e-19	1.97e-15	3.14607	5.07e-18	7.77e-14	Sox9	ENSMUSG00000000567	2.32052	Sox9	0.105708	0.885714	TE
MEF	P53_MOUSE	2.24107	7.13e-19	1.09e-14	2.37113	4.51e-19	6.9e-15	Trp53	ENSMUSG00000059552	24.1859	Trp53	0.178979	0.27619	TE
MEF	DLX5_MOUSE	4.58824	4.18e-15	6.4e-11	2.81481	3.29e-05	0.503173	Dlx5	ENSMUSG00000029755	0.17549	Dlx5	0.0249147	0.931973	TE
MEF	BATF_MOUSE	2.53333	1.68e-14	2.58e-10	3	3.88e-18	5.94e-14	Batf	ENSMUSG00000034266	0.361982	Batf	0.00486506	0.904762	TE
MEF	BACH2_MOUSE	3.32258	2.19e-14	3.35e-10	3.6	4.11e-15	6.3e-11	Bach2	ENSMUSG00000040270	0.514948	Bach2	0.0518313	0.863946	TE
MEF	MEF2D_MOUSE	2.96203	3.3e-14	5.05e-10	2.90909	1.23e-11	1.88e-07	Mef2d	ENSMUSG00000001419	22.7824	Mef2d	0.0291176	0.0809524	TE
MEF	ATF2_MOUSE	3.36842	1.34e-13	2.06e-09	4.08	2.08e-09	3.19e-05	Atf2	ENSMUSG00000027104	9.02587	Atf2	0.130909	0.243386	TE
MEF	TEAD1_MOUSE	4.6	2.03e-13	3.1e-09	4.71429	2.91e-13	4.46e-09	Tead1	ENSMUSG00000055593	0	--	0	0	TE
MEF	THA_MOUSE	6.8	2.94e-13	4.5e-09	6.8	2.94e-13	4.5e-09	Thra	ENSMUSG00000058756	9.93608	Thra	0.0625861	0.414286	TE
MEF	FOXA1_MOUSE	2.35897	6.56e-12	1e-07	2.14545	9.81e-09	0.000150154	Foxa1	ENSMUSG00000035451	0.23771	Foxa1	0.0599167	0.960317	TE
MEF	TBX21_MOUSE	2.7	1.32e-11	2.03e-07	2.77966	1.44e-09	2.21e-05	Tbx21	ENSMUSG00000001444	0	Tbx21	0	0.984127	TE
MEF	SOX10_MOUSE	5.875	3.03e-11	4.64e-07	6.42857	1.65e-11	2.53e-07	Sox10	ENSMUSG00000033006	0.0938792	Sox10	0.0279398	0.892857	TE
MEF	STAT6_MOUSE	2.5	2.27e-09	3.48e-05	2.76923	1.55e-08	0.000236705	Stat6	ENSMUSG00000002147	8.33513	Stat6	0.120615	0.457143	TE
MEF	NFIB_MOUSE	2.35556	2.41e-09	3.69e-05	2.15385	1.32e-06	0.0202545	Nfib	ENSMUSG00000008575	10.1325	Nfib	0.129953	0.566667	TE
MEF	SIX2_MOUSE	2.23077	3.26e-09	5e-05	2.38202	1.4e-09	2.15e-05	Six2	ENSMUSG00000024134	1.37418	Six2	0.20801	0.952381	TE
MEF	MAF_MOUSE	4.08333	4.63e-09	7.09e-05	3.66667	1.73e-07	0.00265207	Maf	ENSMUSG00000055435	5.44643	Maf	0.0166562	0.52381	TE
MEF	RFX1_MOUSE	1.40059	7.68e-09	0.000117563	1.35484	1.7e-06	0.0259632	Rfx1	ENSMUSG00000031706	1.95277	Rfx1	0.239258	0.555556	TE
MEF	NF2L2_MOUSE	2.10526	1.53e-08	0.000234567	2.51852	5.98e-10	9.15e-06	Nfe2l2	ENSMUSG00000015839	26.1416	Nfe2l2	0.0880106	0.27619	TE
MEF	SOX6_MOUSE	3.91667	1.68e-08	0.000257324	0	0	0	--	--	0.246422	Sox6	0.040074	0.843537	TE
MEF	RUNX2_MOUSE	6.8022	2.92e-300	4.47099370295061e-317	7.08251	1.87e-279	2.87e-275	Runx2	ENSMUSG00000039153	10.671	Runx2	0.845238	0.845238	TE
MEL	GATA1_MOUSE	8.32759	0	0	9.09703	0	0	Gata1	ENSMUSG00000031162	72.5202	Gata1	0.933333	0.933333	TE
MEL	TAL1_MOUSE	9.88806	0	0	12.4184	0	0	Tal1	ENSMUSG00000028717	15.2611	Tal1	0.871406	0.914286	TE
MEL	GATA2_MOUSE	5.27371	1.93e-206	2.96e-202	7.43697	5.05e-231	7.74e-227	Gata2	ENSMUSG00000015053	1.53916	Gata2	0.0857981	0.878307	TE
MEL	RUNX1_MOUSE	3.43046	1.07e-109	1.64e-105	3.71989	2.83e-101	4.33e-97	Runx1	ENSMUSG00000022952	5.31391	Runx1	0.192612	0.751323	TE
MEL	SPI1_MOUSE	1.67132	2.49e-65	3.82e-61	1.69661	2.4e-66	3.68e-62	Sfpi1	ENSMUSG00000002111	14.2109	Sfpi1	0.129233	0.833333	TE
MEL	MITF_MOUSE	5.88506	3.08e-56	4.72e-52	5.91837	2.49e-32	3.82e-28	Mitf	ENSMUSG00000035158	1.21614	Mitf	0.0526204	0.880952	TE
MEL	FLI1_MOUSE	2.38737	3.61e-47	5.53e-43	2.34498	3.47e-43	5.31e-39	Fli1	ENSMUSG00000016087	8.38911	Fli1	0.1344	0.642857	TE
MEL	ERG_MOUSE	2.00368	6.55e-32	1e-27	1.95868	2.44e-26	3.74e-22	Erg	ENSMUSG00000040732	0.266734	Erg	0.0226895	0.873016	TE
MEL	MYB_MOUSE	4.31579	7.11e-22	1.09e-17	5.1875	2.34e-17	3.59e-13	Myb	ENSMUSG00000019982	43.544	Myb	0.579271	0.77619	TE
MEL	HXB4_MOUSE	2.95238	9.88e-22	1.51e-17	3.01449	4.71e-13	7.22e-09	Hoxb4	ENSMUSG00000038692	0.00499318	Hoxb4	0.00172655	0.892857	TE
MEL	LYL1_MOUSE	11.2	6.57e-18	1.01e-13	10.5714	5.13e-12	7.86e-08	Lyl1	ENSMUSG00000034041	23.2694	Lyl1	0.61795	0.819048	TE
MEL	GFI1_MOUSE	6.18182	3.77e-16	5.77e-12	4.22222	0.00020644	3.16101	Gfi1	ENSMUSG00000029275	0.0314008	Gfi1	0.00337377	0.940476	TE
MEL	HXA9_MOUSE	3.15942	2.14e-14	3.27e-10	2.5	9.11e-07	0.0139435	Hoxa9	ENSMUSG00000038227	0	Hoxa9	0	0.957672	TE
MEL	GATA4_MOUSE	2.30769	1.81e-13	2.77e-09	3.30612	8.46e-22	1.29e-17	Gata4	ENSMUSG00000021944	0	Gata4	0	0.916667	TE
MEL	GATA3_MOUSE	3.11864	3.63e-12	5.56e-08	3.26923	6.94e-12	1.06e-07	Gata3	ENSMUSG00000015619	0.165357	Gata3	0.0129802	0.857143	TE
MEL	CEBPA_MOUSE	1.255	5.96e-10	9.12e-06	1.29338	1.17e-09	1.79e-05	Cebpa	ENSMUSG00000034957	0.566566	Cebpa	0.00545043	0.757143	TE
MEL	MAFK_MOUSE	2.56667	4.39e-08	0.000672277	2.61818	6.89e-08	0.00105466	Mafk	ENSMUSG00000018143	6.94866	Mafk	0.320937	0.529101	TE
OlfactoryBulb	MEF2A_MOUSE	4.19048	2.85e-60	4.36e-56	4.05634	9.92e-48	1.52e-43	Mef2a	ENSMUSG00000030557	18.4806	Mef2a	0.215937	0.357143	TE
OlfactoryBulb	MEF2C_MOUSE	3.15315	1.98e-22	3.03e-18	3.34831	1.83e-20	2.8e-16	Mef2c	ENSMUSG00000005583	19.7724	Mef2c	0.309208	0.671429	TE
OlfactoryBulb	FOSB_MOUSE	4.41509	2.24e-21	3.44e-17	5.07692	2.14e-20	3.28e-16	Fosb	ENSMUSG00000003545	1.48619	Fosb	0.309225	0.968254	TE
OlfactoryBulb	FOS_MOUSE	2.09569	1.17e-14	1.79e-10	2.62338	5.38e-20	8.24e-16	Fos	ENSMUSG00000021250	3.2523	Fos	0.127169	0.746032	TE
OlfactoryBulb	ZFP57_MOUSE	1.93574	1.78e-13	2.72e-09	1.98077	1.04e-06	0.0159527	Zfp57	ENSMUSG00000036036	3.17412	Zfp57	0.0198684	0.680952	TE
OlfactoryBulb	UTF1_MOUSE	1.89474	1.88e-13	2.88e-09	0	0	0	--	--	0	Utf1	0	0.942857	TE
OlfactoryBulb	MYOD1_MOUSE	1.66514	2e-13	3.06e-09	1.69268	1.62e-13	2.48e-09	Myod1	ENSMUSG00000009471	0	Myod1	0	1	TE
OlfactoryBulb	MYOG_MOUSE	1.76712	1.83e-11	2.8e-07	1.86667	6.68e-13	1.02e-08	Myog	ENSMUSG00000026459	0.100985	Myog	0.0145579	1	TE
OlfactoryBulb	NDF2_MOUSE	1.77876	2.65e-09	4.06e-05	1.7757	7.21e-09	0.000110396	Neurod2	ENSMUSG00000038255	0.16337	Neurod2	0.00835755	0.915344	TE
OlfactoryBulb	RFX1_MOUSE	1.38416	1.44e-08	0.00022044	1.41806	1.37e-08	0.000209639	Rfx1	ENSMUSG00000031706	2.68304	Rfx1	0.328733	0.555556	TE
OlfactoryBulb	NR4A1_MOUSE	1.74038	5.01e-08	0.000767239	1.88506	4.87e-05	0.746248	Nr4a1	ENSMUSG00000023034	8.53119	Nr4a1	0.370078	0.634921	TE
Placenta	GRHL2_MOUSE	11.0345	1.39e-48	2.13e-44	10.3077	8.48e-40	1.3e-35	Grhl2	ENSMUSG00000022286	3.19489	Grhl2	0.574442	0.866667	TE
Placenta	AP2A_MOUSE	2.94048	2.53e-28	3.88e-24	2.98137	5.71e-28	8.75e-24	Tfap2a	ENSMUSG00000021359	2.40445	Tfap2a	0.450133	0.920635	TE
Placenta	UTF1_MOUSE	1.70341	2.6e-16	3.98e-12	0	0	0	--	--	0.909152	Utf1	0.0135384	0.942857	TE
Placenta	STA5A_MOUSE	1.43329	1.82e-11	2.78e-07	1.47826	5.45e-10	8.35e-06	Stat5a	ENSMUSG00000004043	0.83661	Stat5a	0.0906945	0.761905	TE
Placenta	AP2C_MOUSE	2.49485	2.02e-11	3.1e-07	2.50526	2.21e-11	3.38e-07	Tfap2c	ENSMUSG00000028640	20.487	Tfap2c	0.919048	0.919048	TE
Placenta	ZFP57_MOUSE	1.64232	2.32e-11	3.56e-07	1.73913	1.8e-06	0.027581	Zfp57	ENSMUSG00000036036	2.18723	Zfp57	0.013691	0.680952	TE
Placenta	ELF5_MOUSE	4.95238	4.28e-11	6.55e-07	4.95238	4.28e-11	6.55e-07	Elf5	ENSMUSG00000027186	0.424959	Elf5	0.0872551	1	TE
Placenta	PPARG_MOUSE	1.37783	8.87e-10	1.36e-05	1.43406	1.93e-11	2.96e-07	Pparg	ENSMUSG00000000440	28.919	Pparg	0.433768	0.885714	TE
SmallIntestine	HNF4A_MOUSE	10.7692	9.14e-300	1.4e-306	11.0175	3.14e-300	4.81e-296	Hnf4a	ENSMUSG00000017950	31.207	Hnf4a	0.471163	0.904762	TE
SmallIntestine	VDR_MOUSE	6.50435	1.17e-283	1.79e-279	6.57951	4.56e-232	6.99e-228	Vdr	ENSMUSG00000022479	14.6355	Vdr	0.819553	0.952381	TE
SmallIntestine	CDX2_MOUSE	4.69091	3.07e-48	4.7e-44	5.0625	2.96e-48	4.52e-44	Cdx2	ENSMUSG00000029646	10.849	Cdx2	0.962963	0.962963	TE
SmallIntestine	NKX31_MOUSE	2.13964	2.18e-32	3.34e-28	2.03433	9.1e-15	1.39e-10	Nkx3-1	ENSMUSG00000022061	0.020294	--	0	0	TE
SmallIntestine	NR1H3_MOUSE	3.10429	2.81e-31	4.3e-27	3.27517	4.93e-32	7.55e-28	Nr1h3	ENSMUSG00000002108	4.582	Nr1h3	0.32254	0.740741	TE
SmallIntestine	RXRA_MOUSE	1.48745	1.97e-24	3.02e-20	1.5152	6.69e-24	1.02e-19	Rxra	ENSMUSG00000015846	5.10765	Rxra	0.131046	0.492063	TE
SmallIntestine	HNF6_MOUSE	1.86947	2.62e-22	4.02e-18	1.74479	3.92e-14	6.01e-10	Onecut1	ENSMUSG00000043013	0	Onecut1	0	1	TE
SmallIntestine	NFIL3_MOUSE	3.01724	3.97e-21	6.08e-17	2.54795	2.02e-09	3.1e-05	Nfil3	ENSMUSG00000056749	0.267373	Nfil3	0.0116235	0.767857	TE
SmallIntestine	NR1D2_MOUSE	3.08257	8.88e-21	1.36e-16	2.86076	3.66e-13	5.61e-09	Nr1d2	ENSMUSG00000021775	6.05546	Nr1d2	0.191497	0.529101	TE
SmallIntestine	FOXA1_MOUSE	2.50575	6.17e-20	9.44e-16	2.47561	2.27e-18	3.47e-14	Foxa1	ENSMUSG00000035451	0.927024	Foxa1	0.233664	0.960317	TE
SmallIntestine	FOXA2_MOUSE	2.82258	2.03e-19	3.1e-15	2.92727	1.13e-18	1.73e-14	Foxa2	ENSMUSG00000037025	0.181217	Foxa2	0.0375763	0.952381	TE
SmallIntestine	NR1D1_MOUSE	1.85542	4.81e-19	7.37e-15	1.92	4.06e-18	6.22e-14	Nr1d1	ENSMUSG00000020889	8.34003	Nr1d1	0.231535	0.566667	TE
SmallIntestine	GCR_MOUSE	1.61877	2.95e-18	4.52e-14	1.64274	4.17e-17	6.38e-13	Nr3c1	ENSMUSG00000024431	17.3422	Nr3c1	0.0883489	0.185714	TE
SmallIntestine	NCOR1_MOUSE	3.74074	4.94e-16	7.56e-12	0	0	0	--	--	5.89729	Ncor1	0.0360154	0.171429	TE
SmallIntestine	RORA_MOUSE	2.27746	1.94e-15	2.97e-11	2.01695	6.65e-08	0.00101845	Rora	ENSMUSG00000032238	0.207714	Rora	0.00953718	0.833333	TE
SmallIntestine	STA5A_MOUSE	1.55172	3.94e-14	6.03e-10	1.50737	2.34e-09	3.58e-05	Stat5a	ENSMUSG00000004043	0.200212	Stat5a	0.0217044	0.761905	TE
SmallIntestine	ARI1A_MOUSE	3.64	3.98e-14	6.1e-10	0	0	0	--	--	3.31062	Arid1a	0.0415063	0.266667	TE
SmallIntestine	NCOA2_MOUSE	1.93913	1.66e-12	2.54e-08	0	0	0	--	--	3.04162	Ncoa2	0.0659042	0.269841	TE
SmallIntestine	CEBPB_MOUSE	1.35473	2.83e-12	4.33e-08	1.3341	2.02e-08	0.000309407	Cebpb	ENSMUSG00000056501	2.65605	Cebpb	0.0356718	0.609524	TE
SmallIntestine	NCOR2_MOUSE	1.75325	1.02e-11	1.57e-07	0	0	0	--	--	0.948615	Ncor2	0.032275	0.407407	TE
SmallIntestine	CEBPA_MOUSE	1.29267	9.88e-11	1.51e-06	1.32689	1.21e-09	1.85e-05	Cebpa	ENSMUSG00000034957	1.92459	Cebpa	0.0185147	0.757143	TE
SmallIntestine	ANDR_MOUSE	1.74216	1.2e-10	1.84e-06	1.78626	8.33e-11	1.28e-06	Ar	ENSMUSG00000046532	0.026275	Ar	0.00723045	0.971429	TE
SmallIntestine	PTF1A_MOUSE	1.71724	3.29e-10	5.03e-06	1.67939	1.29e-08	0.000197562	Ptf1a	ENSMUSG00000026735	0	--	0	0	TE
SmallIntestine	RBPJL_MOUSE	1.98496	2.43e-08	0.000372825	0	0	0	--	--	0.0132002	Rbpjl	0.00114762	1	TE
Spleen	PAX5_MOUSE	6.45455	4.01e-55	6.15e-51	5.59091	3.17e-28	4.86e-24	Pax5	ENSMUSG00000014030	9.75706	Pax5	0.936508	0.936508	TE
Spleen	SPI1_MOUSE	2.56966	5.94e-53	9.09e-49	2.58147	2.45e-51	3.75e-47	Sfpi1	ENSMUSG00000002111	7.71199	Sfpi1	0.0701327	0.833333	TE
Spleen	TFE2_MOUSE	4.61538	2.85e-43	4.36e-39	5.3871	7.74e-38	1.19e-33	Tcf3	ENSMUSG00000020167	13.8456	Tcf3	0.105094	0.361905	TE
Spleen	IKZF1_MOUSE	4.13592	3.93e-40	6.02e-36	3.28947	3.66e-18	5.61e-14	Ikzf1	ENSMUSG00000018654	19.9466	Ikzf1	0.379368	0.742857	TE
Spleen	IRF4_MOUSE	3.82301	8.26e-38	1.26e-33	4.19355	9.89e-37	1.51e-32	Irf4	ENSMUSG00000021356	3.88213	Irf4	0.0579217	0.961905	TE
Spleen	P53_MOUSE	5.16923	9.57e-37	1.47e-32	3.82979	2e-15	3.06e-11	Trp53	ENSMUSG00000059552	13.8711	Trp53	0.102648	0.27619	TE
Spleen	MYC_MOUSE	3.09589	8e-32	1.22e-27	1.91011	1.28e-05	0.196483	Myc	ENSMUSG00000022346	8.52685	Myc	0.0535785	0.661905	TE
Spleen	ETS1_MOUSE	5.15152	2.37e-18	3.62e-14	5.4	3.34e-18	5.11e-14	Ets1	ENSMUSG00000032035	36.6758	Ets1	0.280172	0.552381	TE
Spleen	IRF8_MOUSE	3.84906	1.75e-17	2.68e-13	3.96078	8.51e-18	1.3e-13	Irf8	ENSMUSG00000041515	29.6649	Irf8	0.457689	0.72381	TE
Spleen	COE1_MOUSE	3.66038	7.49e-16	1.15e-11	3.44	3.98e-13	6.1e-09	Ebf1	ENSMUSG00000078561	0	--	0	0	TE
Spleen	STAT3_MOUSE	2.42105	1.08e-15	1.66e-11	2.57471	6.69e-12	1.02e-07	Stat3	ENSMUSG00000004040	9.26481	Stat3	0.133107	0.32381	TE
Spleen	RUNX3_MOUSE	4.26667	2.68e-12	4.1e-08	4.91667	1.05e-12	1.61e-08	Runx3	ENSMUSG00000070691	4.34938	Runx3	0.544289	0.857143	TE
Spleen	SPIB_MOUSE	14	2.58e-10	3.94e-06	14	2.58e-10	3.94e-06	Spib	ENSMUSG00000008193	27.871	Spib	0.279718	0.9	TE
Spleen	TBX21_MOUSE	3.67742	1.1e-09	1.69e-05	4.43478	2.78e-10	4.26e-06	Tbx21	ENSMUSG00000001444	1.06716	Tbx21	0.558495	0.984127	TE
Spleen	ELF1_MOUSE	5.33333	1.96e-09	3e-05	4.76923	7.77e-07	0.0119	Elf1	ENSMUSG00000036461	6.5041	Elf1	0.188224	0.561905	TE
Spleen	MTA2_MOUSE	3.6	4.73e-09	7.25e-05	0	0	0	--	--	15.7974	Mta2	0.0539885	0.171429	TE
Spleen	TCF7_MOUSE	3.14286	4.28e-08	0.00065605	2.9375	1.41e-06	0.0215174	Tcf7	ENSMUSG00000000782	32.896	Tcf7	0.112152	0.795238	TE
Testis	DMRT1_MOUSE	5.92771	1.74e-56	2.67e-52	6.36364	4.26e-50	6.52e-46	Dmrt1	ENSMUSG00000024837	3.66788	Dmrt1	0.942857	0.942857	TE
Testis	ANDR_MOUSE	4.25287	6.19e-33	9.48e-29	4.51852	3.31e-34	5.07e-30	Ar	ENSMUSG00000046532	0.647062	Ar	0.178061	0.971429	TE
Testis	DMRTB_MOUSE	8.76923	1.14e-16	1.74e-12	9.33333	7.87e-17	1.21e-12	Dmrtb1	ENSMUSG00000028610	78.0999	Dmrtb1	0.971429	0.971429	TE
Testis	ESR1_MOUSE	2.1134	1.63e-14	2.49e-10	2.25287	1.03e-15	1.58e-11	Esr1	ENSMUSG00000019768	0.907409	Esr1	0.246834	0.87619	TE
Testis	GCR_MOUSE	1.91935	1.01e-13	1.55e-09	2.16981	4.71e-17	7.21e-13	Nr3c1	ENSMUSG00000024431	1.55395	Nr3c1	0.00791651	0.185714	TE
Testis	MYBA_MOUSE	11.1429	6.87e-13	1.05e-08	22	3.38e-13	5.17e-09	Mybl1	ENSMUSG00000025912	8.64332	Mybl1	0.886905	0.886905	TE
Testis	SALL4_MOUSE	2.73529	1.44e-10	2.2e-06	2.76923	1.24e-08	0.000190295	Sall4	ENSMUSG00000027547	0.286324	Sall4	0.00926101	0.952381	TE
Testis	STF1_MOUSE	7.33333	2.1e-09	3.21e-05	8.85714	1.18e-09	1.81e-05	Nr5a1	ENSMUSG00000026751	1.47707	Nr5a1	1	1	TE
Thymus	IKZF1_MOUSE	5.37553	0	7.88e-305	4.81846	8.77e-161	1.34e-156	Ikzf1	ENSMUSG00000018654	39.0582	Ikzf1	0.742857	0.742857	TE
Thymus	TCF7_MOUSE	7.51485	1.66e-206	2.55e-202	8.15758	1.42e-188	2.18e-184	Tcf7	ENSMUSG00000000782	233.257	Tcf7	0.795238	0.795238	TE
Thymus	MTA2_MOUSE	7.92357	1.2e-170	1.83e-166	0	0	0	--	--	25.0104	Mta2	0.0854743	0.171429	TE
Thymus	STAT3_MOUSE	2.34672	4.32e-55	6.62e-51	2.4	2.12e-37	3.25e-33	Stat3	ENSMUSG00000004040	10.7725	Stat3	0.154769	0.32381	TE
Thymus	SATB1_MOUSE	11.3333	1.58e-52	2.42e-48	0	0	0	--	--	117.917	Satb1	0.766667	0.766667	TE
Thymus	ETS1_MOUSE	3.39459	1.12e-43	1.71e-39	3.61212	3.02e-44	4.63e-40	Ets1	ENSMUSG00000032035	72.3091	Ets1	0.552381	0.552381	TE
Thymus	GATA3_MOUSE	6.39286	5.23e-42	8.01e-38	5.83333	3.11e-31	4.77e-27	Gata3	ENSMUSG00000015619	9.53412	Gata3	0.74841	0.857143	TE
Thymus	TFE2_MOUSE	2.36637	3.63e-33	5.56e-29	2.66667	1.6e-37	2.45e-33	Tcf3	ENSMUSG00000020167	14.3283	Tcf3	0.108757	0.361905	TE
Thymus	RUNX3_MOUSE	3.48214	5.95e-28	9.11e-24	3.91579	4.51e-30	6.91e-26	Runx3	ENSMUSG00000070691	2.12026	Runx3	0.265334	0.857143	TE
Thymus	IRF4_MOUSE	1.99513	1.52e-24	2.33e-20	2.14925	2.8e-25	4.29e-21	Irf4	ENSMUSG00000021356	0.715043	Irf4	0.0106685	0.961905	TE
Thymus	TBX21_MOUSE	2.64286	8.59e-19	1.32e-14	2.73585	1.47e-15	2.26e-11	Tbx21	ENSMUSG00000001444	0.457442	Tbx21	0.2394	0.984127	TE
Thymus	ELF1_MOUSE	3.65079	9.47e-18	1.45e-13	3.49153	2.51e-15	3.85e-11	Elf1	ENSMUSG00000036461	19.4167	Elf1	0.561905	0.561905	TE
Thymus	STAT6_MOUSE	2.5034	3.02e-17	4.63e-13	2.85057	2.32e-14	3.55e-10	Stat6	ENSMUSG00000002147	9.66885	Stat6	0.139914	0.457143	TE
Thymus	SPI1_MOUSE	1.37575	5e-17	7.66e-13	1.38919	4.1e-17	6.27e-13	Sfpi1	ENSMUSG00000002111	1.46326	Sfpi1	0.0133068	0.833333	TE
Thymus	RUNX1_MOUSE	1.90291	8.54e-16	1.31e-11	2.22407	3.71e-20	5.68e-16	Runx1	ENSMUSG00000022952	8.35248	Runx1	0.302751	0.751323	TE
Thymus	BATF_MOUSE	2.15306	4.94e-15	7.56e-11	2.27211	2.15e-13	3.29e-09	Batf	ENSMUSG00000034266	1.27106	Batf	0.0170832	0.904762	TE
Thymus	FOXO1_MOUSE	2.98734	1.56e-14	2.4e-10	3.76471	1.69e-15	2.58e-11	Foxo1	ENSMUSG00000044167	3.83664	Foxo1	0.281873	0.62963	TE
Thymus	STA5B_MOUSE	2.464	3.05e-14	4.66e-10	2.59406	3.76e-13	5.76e-09	Stat5b	ENSMUSG00000020919	13.3313	Stat5b	0.624339	0.624339	TE
Thymus	FOXP3_MOUSE	5	9.47e-13	1.45e-08	7.6	8.64e-11	1.32e-06	Foxp3	ENSMUSG00000039521	0.373931	Foxp3	0.227349	1	TE
Thymus	PAX5_MOUSE	1.78295	1.16e-10	1.77e-06	1.37778	0.0064613	98.9354	Pax5	ENSMUSG00000014030	0.225774	Pax5	0.0216704	0.936508	TE
Thymus	BACH2_MOUSE	2.31373	4.42e-10	6.77e-06	2.12346	1.2e-06	0.0184223	Bach2	ENSMUSG00000040270	1.97785	Bach2	0.199078	0.863946	TE
Wbrain	EOMES_MOUSE	14.875	0	0	0	0	0	--	--	13.6358	Eomes	0.920635	0.920635	TE
Wbrain	NDF2_MOUSE	8.29977	0	0	8.38265	0	0	Neurod2	ENSMUSG00000038255	17.8928	Neurod2	0.915344	0.915344	TE
Wbrain	OLIG2_MOUSE	9.95055	0	0	10.1737	0	0	Olig2	ENSMUSG00000039830	2.83948	Olig2	0.445049	0.920635	TE
Wbrain	ASCL1_MOUSE	6.63273	8.44e-220	1.29e-215	6.50376	1.97e-205	3.02e-201	Ascl1	ENSMUSG00000020052	18.9232	Ascl1	0.989418	0.989418	TE
Wbrain	RFX1_MOUSE	2.85176	4.9e-207	7.51e-203	2.98099	9.78e-195	1.5e-190	Rfx1	ENSMUSG00000031706	2.41227	Rfx1	0.295558	0.555556	TE
Wbrain	SOX2_MOUSE	4.308	1.96e-191	3.01e-187	4.46681	6.07e-191	9.29e-187	Sox2	ENSMUSG00000074637	37.5633	Sox2	0.31268	0.780952	TE
Wbrain	NKX61_MOUSE	13.0714	1.51e-176	2.31e-172	13.4872	8.96e-171	1.37e-166	Nkx6-1	ENSMUSG00000035187	1.45136	Nkx6-1	1	1	TE
Wbrain	PTF1A_MOUSE	5.33333	9.85e-154	1.51e-149	5.66008	3.73e-154	5.71e-150	Ptf1a	ENSMUSG00000026735	0	--	0	0	TE
Wbrain	ATOH1_MOUSE	7.69863	1.57e-144	2.41e-140	7.98519	4.02e-141	6.16e-137	Atoh1	ENSMUSG00000073043	0.538221	Atoh1	0.313088	1	TE
Wbrain	NANOG_MOUSE	2.81628	2.24e-126	3.42e-122	2.94166	6.97e-127	1.07e-122	Nanog	ENSMUSG00000012396	0.0396006	Nanog	0.000465576	0.952381	TE
Wbrain	NGN2_MOUSE	24.4348	5.27e-106	8.07e-102	24.5455	5.95e-102	9.1e-98	Neurog2	ENSMUSG00000027967	22.1325	Neurog2	0.985714	0.985714	TE
Wbrain	ISL1_MOUSE	11.2414	1.02e-98	1.56e-94	9.95745	1.31e-67	2e-63	Isl1	ENSMUSG00000042258	9.92048	Isl1	0.994048	0.994048	TE
Wbrain	PO3F2_MOUSE	13.381	1.58e-90	2.42e-86	13.5556	5.38e-79	8.24e-75	Pou3f2	ENSMUSG00000052621	6.52881	Pou3f2	0.97619	0.97619	TE
Wbrain	NKX22_MOUSE	10.7857	5.37e-90	8.22e-86	8.86486	2.51e-45	3.85e-41	Nkx2-2	ENSMUSG00000027434	1.75901	Nkx2-2	0.97619	0.97619	TE
Wbrain	PO5F1_MOUSE	2.5287	1.41e-87	2.15e-83	2.8038	1.37e-95	2.1e-91	Pou5f1	ENSMUSG00000024406	0	Pou5f1	0	0.919048	TE
Wbrain	PBX1_MOUSE	4.85106	1.33e-86	2.03e-82	5.2129	7.72e-81	1.18e-76	Pbx1	ENSMUSG00000052534	39.4538	Pbx1	0.557143	0.557143	TE
Wbrain	MEF2A_MOUSE	3.49432	4.53e-86	6.94e-82	3.13423	3.25e-57	4.97e-53	Mef2a	ENSMUSG00000030557	9.87682	Mef2a	0.115406	0.357143	TE
Wbrain	MEF2C_MOUSE	4.11667	1.61e-81	2.46e-77	3.76119	8.01e-57	1.23e-52	Mef2c	ENSMUSG00000005583	3.99035	Mef2c	0.0624024	0.671429	TE
Wbrain	PO3F1_MOUSE	15	3.28e-80	5.02e-76	14.1481	7.48e-63	1.14e-58	Pou3f1	ENSMUSG00000078236	0	--	0	0	TE
Wbrain	SOX3_MOUSE	14.9655	1.55e-72	2.37e-68	15	2.87e-70	4.39e-66	Sox3	ENSMUSG00000045179	6.31584	Sox3	1	1	TE
Wbrain	RFX3_MOUSE	5.58621	3.06e-68	4.69e-64	7.55556	1.83e-77	2.8e-73	Rfx3	ENSMUSG00000040929	17.255	Rfx3	0.619048	0.619048	TE
Wbrain	PAX6_MOUSE	17.1818	8.28e-66	1.27e-61	17.3846	6.66e-40	1.02e-35	Pax6	ENSMUSG00000027168	5.32818	Pax6	0.880128	0.904762	TE
Wbrain	MYOD1_MOUSE	2.3588	2.02e-57	3.09e-53	2.37457	1.84e-56	2.82e-52	Myod1	ENSMUSG00000009471	0.0305402	Myod1	0.0110327	1	TE
Wbrain	OTX2_MOUSE	3.45148	2.95e-56	4.52e-52	3.88571	1.67e-42	2.56e-38	Otx2	ENSMUSG00000021848	26.7797	Otx2	0.928571	0.928571	TE
Wbrain	FOSB_MOUSE	4.82883	9.32e-51	1.43e-46	4.61364	2.68e-37	4.11e-33	Fosb	ENSMUSG00000003545	0	Fosb	0	0.968254	TE
Wbrain	NDF1_MOUSE	8.04762	1.41e-44	2.17e-40	8.15	2.65e-43	4.06e-39	Neurod1	ENSMUSG00000034701	14.2658	Neurod1	0.232165	0.938095	TE
Wbrain	PDX1_MOUSE	6.22581	5.38e-44	8.24e-40	6.15385	2.06e-36	3.15e-32	Pdx1	ENSMUSG00000029644	0	--	0	0	TE
Wbrain	PITX1_MOUSE	5.26829	7.37e-44	1.13e-39	5.92593	1.6e-35	2.45e-31	Pitx1	ENSMUSG00000021506	0.128286	Pitx1	0.0261578	1	TE
Wbrain	LHX3_MOUSE	12.6667	1.53e-42	2.34e-38	14.1333	2.24e-35	3.43e-31	Lhx3	ENSMUSG00000026934	0.169977	--	0	0	TE
Wbrain	CDX2_MOUSE	3.15344	7.14e-37	1.09e-32	2.88136	3.62e-28	5.54e-24	Cdx2	ENSMUSG00000029646	0	Cdx2	0	0.962963	TE
Wbrain	HTF4_MOUSE	3.43791	3.33e-36	5.1e-32	3.37815	2.65e-27	4.06e-23	Tcf12	ENSMUSG00000032228	25.2332	Tcf12	0.387211	0.404762	TE
Wbrain	SIX2_MOUSE	3.32857	5.51e-31	8.43e-27	3.33898	1.78e-26	2.73e-22	Six2	ENSMUSG00000024134	0.705372	Six2	0.106772	0.952381	TE
Wbrain	MEIS1_MOUSE	2.87432	4.68e-29	7.17e-25	3.08642	2.27e-30	3.47e-26	Meis1	ENSMUSG00000020160	18.1972	Meis1	0.619048	0.619048	TE
Wbrain	ZIC2_MOUSE	3.70787	5.81e-25	8.89e-21	3.35632	4.49e-20	6.88e-16	Zic2	ENSMUSG00000061524	14.3709	Zic2	0.211052	0.847619	TE
Wbrain	RFX2_MOUSE	5.77143	2.08e-22	3.19e-18	5.77143	2.08e-22	3.19e-18	Rfx2	ENSMUSG00000024206	1.01863	Rfx2	0.0379348	0.885714	TE
Wbrain	FOS_MOUSE	2.10526	4.6e-22	7.05e-18	2.1323	1.74e-18	2.67e-14	Fos	ENSMUSG00000021250	0.148977	Fos	0.00582518	0.746032	TE
Wbrain	KDM5C_MOUSE	4.56522	1.28e-19	1.96e-15	0	0	0	--	--	9.80414	Kdm5c	0.115233	0.248677	TE
Wbrain	ZIC1_MOUSE	3.23596	7.03e-19	1.08e-14	2.55319	1.48e-06	0.0227182	Zic1	ENSMUSG00000032368	26.5922	Zic1	0.306618	0.914286	TE
Wbrain	CRX_MOUSE	6.88889	6.44e-16	9.86e-12	8.92308	6.29e-17	9.64e-13	Crx	ENSMUSG00000041578	0.0198472	--	0	0	TE
Wbrain	PRGR_MOUSE	2.56667	8.13e-15	1.24e-10	2.65306	1.94e-13	2.97e-09	Pgr	ENSMUSG00000031870	0.132611	Pgr	0.064051	0.968254	TE
Wbrain	ZFP57_MOUSE	1.82659	8.13e-15	1.24e-10	2.096	4.29e-09	6.57e-05	Zfp57	ENSMUSG00000036036	54.6834	Zfp57	0.342291	0.680952	TE
Wbrain	SHOX2_MOUSE	2.49587	5.51e-14	8.44e-10	0	0	0	--	--	0	--	0	0	TE
Wbrain	GLI1_MOUSE	6.75	6.88e-14	1.05e-09	6.5	3.72e-13	5.7e-09	Gli1	ENSMUSG00000025407	0.595103	Gli1	0.0698606	0.928571	TE
Wbrain	HEY2_MOUSE	1.90661	4.36e-13	6.67e-09	1.30579	0.0702855	1076.21	Hey2	ENSMUSG00000019789	2.17178	Hey2	0.509291	0.97619	TE
Wbrain	SALL4_MOUSE	1.94667	2.84e-12	4.34e-08	1.89535	5.56e-09	8.51e-05	Sall4	ENSMUSG00000027547	0.331699	Sall4	0.0107286	0.952381	TE
Wbrain	MYOG_MOUSE	1.69393	3.17e-12	4.86e-08	1.78348	8.99e-14	1.38e-09	Myog	ENSMUSG00000026459	0.039171	Myog	0.00564685	1	TE
Wbrain	SOX9_MOUSE	2.39286	7.98e-12	1.22e-07	2.8	9.91e-15	1.52e-10	Sox9	ENSMUSG00000000567	10.8864	Sox9	0.495913	0.885714	TE
Wbrain	FOXD3_MOUSE	3.16364	1.01e-11	1.55e-07	3.2	3.97e-09	6.08e-05	Foxd3	ENSMUSG00000067261	0.171449	Foxd3	0.0146461	1	TE
Wbrain	SALL1_MOUSE	3.23077	1.26e-11	1.93e-07	3.69697	4.21e-10	6.44e-06	Sall1	ENSMUSG00000031665	6.64991	Sall1	0.402786	0.78836	TE
Wbrain	MSGN1_MOUSE	5.55556	1.45e-11	2.21e-07	5.33333	6.84e-11	1.05e-06	Msgn1	ENSMUSG00000047002	0	--	0	0	TE
Wbrain	TET1_MOUSE	1.68245	2.74e-11	4.2e-07	0	0	0	--	--	3.30981	Tet1	0.0588549	0.87619	TE
Wbrain	VSX2_MOUSE	2.68354	3.01e-11	4.6e-07	2.68354	3.01e-11	4.6e-07	Vsx2	ENSMUSG00000021239	0.410422	--	0	0	TE
Wbrain	LHX6_MOUSE	13.5	8.52e-10	1.3e-05	12.5	5.85e-09	8.95e-05	Lhx6	ENSMUSG00000026890	3.40945	Lhx6	0.97619	0.97619	TE
Wbrain	UTF1_MOUSE	1.59786	1.39e-09	2.12e-05	0	0	0	--	--	0	Utf1	0	0.942857	TE
Wbrain	LHX2_MOUSE	6	1.59e-09	2.43e-05	7.09091	1.17e-10	1.79e-06	Lhx2	ENSMUSG00000000247	39.2751	Lhx2	0.92381	0.92381	TE
Wbrain	SIM2_MOUSE	7.33333	2.31e-09	3.54e-05	0	0	0	--	--	0.174761	Sim2	0.0837757	1	TE
Wbrain	MAFA_MOUSE	4.18182	8.03e-09	0.000122976	5.38462	2.66e-08	0.000407698	Mafa	ENSMUSG00000047591	0.274288	--	0	0	TE
Wbrain	CTCF_MOUSE	1.2155	1.5e-08	0.000230059	1.17308	0.000344644	5.27718	Ctcf	ENSMUSG00000005698	21.781	Ctcf	0.210326	0.242857	TE
Wbrain	PAX3_MOUSE	6	1.83e-08	0.000280318	5.33333	5.76e-06	0.0881518	Pax3	ENSMUSG00000004872	3.18285	Pax3	0.97619	0.97619	TE
Wbrain	RFX6_MOUSE	3.76923	1.92e-08	0.000293314	3.69231	3.51e-08	0.000537776	Rfx6	ENSMUSG00000019900	0	--	0	0	TE
Wbrain	SOX10_MOUSE	3.62963	3.04e-08	0.00046557	3.55556	8.97e-08	0.00137346	Sox10	ENSMUSG00000033006	0.631157	Sox10	0.187842	0.892857	TE
Wbrain	ZBT17_MOUSE	1.76768	4.63e-08	0.000708486	1.81065	1.29e-07	0.00197849	Zbtb17	ENSMUSG00000006215	5.13203	Zbtb17	0.192388	0.52381	TE
