# Supplementary material for: A holistic view of mouse enhancer architectures reveals analogous pleiotropic effects and correlation with human disease
Source: BMC Genomics. 2020 Nov 2;21:754. doi: 10.1186/s12864-020-07109-5 (PMC7607678; doi:10.1186/s12864-020-07109-5)
Supplement: Supplementary file 9 — Additional file 9. Performance metrics of all random forest classifiers. [file 12864_2020_7109_MOESM9_ESM.xlsx]

## Sheet: Random forest prediction
		Exp+PPI+TSRE+TSRE_PPI+TF					Exp+PPI+TSRE+TSRE_PPI					Exp+TSRE+TSRE_PPI					Exp+TSRE					Exp+PPI					TSRE+TSRE_PPI					TSRE					Expression					TF					TSRE+TF
	No. of annotations	Balanced accuracy	AUC-ROC	AUC-PR	Sensitivity	Specificity	Balanced accuracy	AUC-ROC	AUC-PR	Sensitivity	Specificity	Balanced accuracy	AUC-ROC	AUC-PR	Sensitivity	Specificity	Balanced Accuracy	AUC-ROC	AUC-PR	Sensitivity	Specificity	Balanced Accuracy	AUC-ROC	AUC-PR	Sensitivity	Specificity	Balanced Accuracy	AUC-ROC	AUC-PR	Sensitivity	Specificity	Balanced Accuracy	AUC-ROC	AUC-PR	Sensitivity	Specificity	Balanced Accuracy	AUC-ROC	AUC-PR	Sensitivity	Specificity	Balanced Accuracy	AUC-ROC	AUC-PR	Sensitivity	Specificity	Balanced Accuracy	AUC-ROC	AUC-PR
MP.0003631	3477	0.723436	0.800245	0.418954	0.772075	0.674798	0.721099	0.797256	0.416236	0.76615	0.676048	0.702233	0.777962	0.384538	0.754531	0.649934	0.689442	0.764343	0.357595	0.739198	0.639686	0.716	0.790806	0.414863	0.745932	0.686068	0.664926	0.74304	0.349259	0.582225	0.747627	0.652931	0.714065	0.292452	0.723554	0.582308	0.687678	0.757335	0.348716	0.732901	0.642454	0.653421	0.707251	0.264361	0.767648	0.539195	0.668197	0.732943	0.305926
MP.0005367	1368	0.727383	0.794591	0.183577	0.757752	0.697014	0.730875	0.799436	0.188177	0.774632	0.687119	0.7051	0.777661	0.177446	0.75936	0.650839	0.691475	0.762701	0.157337	0.748628	0.634322	0.725775	0.796654	0.191202	0.763736	0.687814	0.671343	0.753759	0.161719	0.543116	0.79957	0.657396	0.718452	0.12542	0.748396	0.566395	0.688232	0.752632	0.152864	0.745036	0.631428	0.613681	0.664828	0.0995595	0.736992	0.49037	0.652909	0.715699	0.136556
MP.0005370	1322	0.719961	0.788085	0.163421	0.788135	0.651786	0.71832	0.790962	0.172765	0.777447	0.659192	0.704567	0.770651	0.15694	0.782828	0.626306	0.68848	0.757401	0.149188	0.761641	0.615318	0.711373	0.786035	0.175173	0.766876	0.65587	0.669864	0.74306	0.164423	0.561403	0.778325	0.643818	0.703682	0.119611	0.732382	0.555254	0.68681	0.74962	0.138142	0.746132	0.627488	0.637122	0.697022	0.109855	0.768545	0.505699	0.651025	0.714032	0.125682
MP.0005371	1075	0.714864	0.789862	0.172426	0.751256	0.678472	0.711617	0.784571	0.172019	0.747907	0.675327	0.687769	0.762173	0.167014	0.737767	0.637771	0.68021	0.754628	0.153191	0.733116	0.627304	0.707892	0.781136	0.17978	0.736837	0.678946	0.629941	0.712047	0.121726	0.452279	0.807603	0.632755	0.689887	0.110209	0.708651	0.556859	0.680644	0.754532	0.150661	0.725023	0.636265	0.629102	0.683318	0.0875222	0.771628	0.486576	0.646119	0.713239	0.123104
MP.0005375	996	0.679074	0.749007	0.10828	0.732632	0.625516	0.679377	0.749842	0.111961	0.73514	0.623614	0.657688	0.719921	0.0962477	0.742376	0.573	0.648978	0.711177	0.0942487	0.724789	0.573167	0.671111	0.738345	0.111356	0.700605	0.641617	0.617433	0.704266	0.102753	0.454128	0.780738	0.624113	0.673336	0.0792209	0.754504	0.493723	0.640126	0.694677	0.084714	0.712252	0.568	0.594102	0.646542	0.0678455	0.683542	0.504662	0.595091	0.645156	0.0675405
MP.0005380	1848	0.746009	0.817381	0.260173	0.803417	0.688601	0.74644	0.817187	0.263546	0.798976	0.693903	0.726663	0.795768	0.236013	0.803409	0.649918	0.715957	0.78316	0.21757	0.796208	0.635705	0.741452	0.814396	0.272437	0.780192	0.702712	0.654309	0.725685	0.207576	0.534855	0.773762	0.630825	0.683947	0.144968	0.716188	0.545462	0.712956	0.778538	0.223571	0.772619	0.653294	0.658343	0.71485	0.150561	0.820244	0.496442	0.673812	0.733751	0.166151
MP.0005381	1446	0.716746	0.785102	0.192765	0.724902	0.708591	0.71671	0.786281	0.200449	0.740602	0.692818	0.692705	0.761834	0.183777	0.719715	0.665696	0.674216	0.741802	0.158894	0.721849	0.626584	0.711514	0.781078	0.210549	0.723936	0.699092	0.656477	0.737183	0.169514	0.516938	0.796016	0.640947	0.693448	0.123106	0.734099	0.547795	0.669983	0.733849	0.154165	0.714867	0.625098	0.649559	0.711257	0.132781	0.754288	0.544831	0.650879	0.710262	0.130919
MP.0005385	2744	0.717946	0.793248	0.338802	0.763482	0.67241	0.714507	0.7923	0.341445	0.758049	0.670966	0.696453	0.772154	0.316042	0.755537	0.637369	0.680335	0.755961	0.289026	0.745591	0.615078	0.711963	0.786148	0.345327	0.740415	0.683511	0.671202	0.747093	0.302438	0.567783	0.774621	0.649431	0.707076	0.228945	0.719966	0.578895	0.673321	0.741581	0.274885	0.732109	0.614532	0.712231	0.786205	0.348186	0.744533	0.67993	0.659954	0.723116	0.24541
MP.0005386	3474	0.698062	0.771254	0.369795	0.750487	0.645636	0.695328	0.767348	0.365768	0.747438	0.643217	0.681049	0.752532	0.341528	0.743958	0.61814	0.675895	0.747859	0.330377	0.736154	0.615635	0.690947	0.761586	0.367937	0.730369	0.651526	0.646636	0.719675	0.313501	0.574696	0.718575	0.637308	0.696027	0.269938	0.719746	0.55487	0.672595	0.737864	0.323886	0.717963	0.627228	0.626224	0.681032	0.242615	0.766409	0.48604	0.64593	0.705919	0.270329
MP.0005387	3539	0.710969	0.791294	0.433781	0.759765	0.662174	0.71175	0.790222	0.430219	0.756118	0.667382	0.694701	0.771614	0.388	0.750353	0.639049	0.688613	0.767832	0.387221	0.739501	0.637725	0.708058	0.78859	0.441366	0.739702	0.676414	0.659519	0.731399	0.350143	0.578327	0.74071	0.647873	0.706262	0.294024	0.715909	0.579836	0.684702	0.759824	0.380032	0.72283	0.646573	0.637488	0.705913	0.304056	0.759903	0.515073	0.653266	0.723311	0.326389
MP.0005388	1426	0.70816	0.781732	0.195056	0.734917	0.681404	0.70856	0.782936	0.195998	0.740181	0.676938	0.692706	0.764701	0.184246	0.72077	0.664642	0.680413	0.745466	0.156445	0.740534	0.620292	0.701418	0.775653	0.200543	0.720896	0.68194	0.661675	0.744266	0.176611	0.526234	0.797116	0.64605	0.701528	0.123398	0.733951	0.55815	0.675251	0.73742	0.147418	0.739911	0.610591	0.63712	0.683397	0.105937	0.760728	0.513512	0.657931	0.71547	0.133128
MP.0005389	2252	0.685909	0.747689	0.218626	0.751594	0.620224	0.680349	0.742746	0.215531	0.745297	0.615401	0.658618	0.717572	0.193865	0.735701	0.581534	0.644317	0.699396	0.1741	0.739075	0.549559	0.672692	0.733663	0.213126	0.722653	0.622731	0.619511	0.688431	0.183966	0.514166	0.724856	0.61034	0.645064	0.139394	0.760737	0.459943	0.637235	0.686908	0.16613	0.727126	0.547343	0.613246	0.653855	0.144077	0.749065	0.477427	0.626838	0.670031	0.153534
MP.0005397	3391	0.708709	0.786802	0.408463	0.767827	0.649592	0.706216	0.785611	0.407305	0.759389	0.653044	0.695962	0.772085	0.373992	0.759661	0.632264	0.687875	0.766691	0.37033	0.756563	0.619188	0.704061	0.785927	0.42107	0.743585	0.664537	0.656284	0.728146	0.334753	0.576993	0.735574	0.645107	0.70095	0.27603	0.72359	0.566623	0.685987	0.760845	0.366391	0.736187	0.635786	0.637605	0.709964	0.293493	0.766794	0.508415	0.653749	0.724075	0.311407
Mean		0.712095	0.78433	0.266471	0.758326	0.665863	0.710858	0.783592	0.267801	0.757487	0.664228	0.692017	0.762818	0.246127	0.751228	0.632805	0.680477	0.750647	0.230425	0.744834	0.61612	0.705712	0.778463	0.272671	0.739672	0.671752	0.65224	0.729081	0.226029	0.537165	0.767315	0.639915	0.694902	0.178978	0.730129	0.549701	0.676578	0.741971	0.223967	0.732689	0.620468	0.638403	0.695803	0.180835	0.757717	0.51909	0.6489	0.70977	0.192006
Median		0.714864	0.788085	0.218626	0.757752	0.67241	0.71175	0.786281	0.215531	0.756118	0.670966	0.694701	0.770651	0.193865	0.750353	0.637771	0.680413	0.755961	0.1741	0.739501	0.620292	0.708058	0.785927	0.213126	0.739702	0.678946	0.656477	0.731399	0.183966	0.543116	0.774621	0.643818	0.70095	0.139394	0.72359	0.556859	0.680644	0.74962	0.16613	0.732109	0.627488	0.637122	0.697022	0.144077	0.760728	0.505699	0.652909	0.71547	0.153534
[truncated: 2 more columns]
