# Supplementary material for: A holistic view of mouse enhancer architectures reveals analogous pleiotropic effects and correlation with human disease
Source: BMC Genomics. 2020 Nov 2;21:754. doi: 10.1186/s12864-020-07109-5 (PMC7607678; doi:10.1186/s12864-020-07109-5)
Supplement: Supplementary file 10 — Additional file 10. Exploration of top scoring predictions and the evidence supporting their association with the corresponding diseases. [file 12864_2020_7109_MOESM10_ESM.xlsx]

## Sheet: OpenTargets
Nervous system phenotype predictions MP:0003631 probability >= 0.90
		Association with nervous system disease (p = 5.00E-09)
Mouse gene symbol	Orthologous human gene symbol	Overall association score	Genetic associations	Somatic mutations	Known drugs	Affected pathways	RNA expression	Text mining (literature)	Animal models	Gene info
Kcnd3	KCND3	1	1	0	1	0.00837455	0.00590363	0.0303279	0	potassium voltage-gated channel subfamily D member 3
Atl1	ATL1	1	1	0	0	0	0.00116512	0.117909	0.17192	atlastin GTPase 1
Tubb4a	TUBB4A	1	1	0	1	0.625	6.578e-05	0.0787268	0	tubulin beta 4A class IVa
Ppp2r2b	PPP2R2B	1	1	0	0	0	0	0.0602535	0	protein phosphatase 2 regulatory subunit Bbeta
Sstr3	SSTR3	1	0	0	1	0.692191	0	0.0576848	0	somatostatin receptor 3
Htr5a	HTR5A	1	0	0	1	0.644499	0.000997788	0.0864637	0	5-hydroxytryptamine receptor 5A
Cacnb1	CACNB1	1	0	0	1	0	0	0	0.15686	calcium voltage-gated channel auxiliary subunit beta 1
Htr6	HTR6	1	0	0	1	0	0	0.116763	0	5-hydroxytryptamine receptor 6
Rit2	RIT2	1	0.858078	0	0	0.625	7.28894e-05	0.0559196	0	Ras like without CAAX 2
Kcnh7	KCNH7	1	0.00390796	0	1	0	0	0.0603282	0	potassium voltage-gated channel subfamily H member 7
Plce1	PLCE1	0.892809	0.733172	0	0	0.625	1.94486e-05	0.0471037	0	phospholipase C epsilon 1
Wnt3	WNT3	0.890621	0.76857	0	0	0.446777	0	0.11108	0	Wnt family member 3
Gfra4	GFRA4	0.843932	0	0	0	0.796843	0	0.015726	0.181365	GDNF family receptor alpha 4
Dusp8	DUSP8	0.806055	0	0	0	0.796832	0.00381398	0.0352	0	dual specificity phosphatase 8
Ocrl	OCRL	0.763788	0	0	0	0.748429	0	0.0614379	0	OCRL, inositol polyphosphate-5-phosphatase
Nsf	NSF	0.755383	0.697137	0	0	0	0.00113533	0.235057	0	N-ethylmaleimide sensitive factor, vesicle fusing ATPase
Adcy2	ADCY2	0.693798	0.498233	0	0	0.565197	8.48861e-05	0.036335	0	adenylate cyclase 2
Tox3	TOX3	0.691987	0.679534	0	0	0	0.0210879	0.0412094	0	TOX high mobility group box family member 3
Lpar4	LPAR4	0.679419	0	0	0	0.678341	0	0.004312	0	lysophosphatidic acid receptor 4
Syt9	SYT9	0.628585	0	0	0	0.625	2.58699e-05	0.014328	0	synaptotagmin 9
Mmp16	MMP16	0.555004	0.520842	0	0	0	0.000134841	0.136588	0	matrix metallopeptidase 16
Wasf3	WASF3	0.533063	0	0	0	0.524433	0.000148205	0.034452	0	WAS protein family member 3
Calcr	CALCR	0.49843	0	0	0	0.453746	0	0.178736	0	calcitonin receptor
Ramp3	RAMP3	0.452191	0	0	0	0.446777	0	0.0216546	0	receptor activity modifying protein 3
Esrrg	ESRRG	0.402426	0.342986	0	0	0	0	0.0346	0.23602	estrogen related receptor gamma
Dbc1	BRINP1	0.400801	0.335295	0	0	0	0	0.0860333	0.233629	BMP/retinoic acid inducible neural specific 1
Epha3	EPHA3	0.39259	0	0.311343	0.298164	0	0	0.0603597	0	EPH receptor A3
Epha6	EPHA6	0.361953	0	0	0.298164	0	0	0.0373694	0.238546	EPH receptor A6
Vsnl1	VSNL1	0.323626	0.269613	0	0	0	0.0127418	0.210387	0	visinin like 1
Gad1-ps	GAD1	0.30381	0	0	0	0	0.00838161	0.301715	0	glutamate decarboxylase 1
Nkain3	NKAIN3	0.279279	0.279279	0	0	0	0	0	0	sodium/potassium transporting ATPase interacting 3
Adam23	ADAM23	0.274547	0	0	0	0	4.62986e-05	0.0979001	0.250067	ADAM metallopeptidase domain 23
Bicd1	BICD1	0.266306	0.0772432	0	0	0	0	0.107365	0.230783	BICD cargo adaptor 1
Cxxc4	CXXC4	0.256058	0.256058	0	0	0	0	0	0	CXXC finger protein 4
Kcnj3	KCNJ3	0.237005	0.206448	0	0	0	0.0010213	0.121774	0	potassium voltage-gated channel subfamily J member 3
Dtx1	DTX1	0.212655	0	0	0	0.0868774	0	0.190936	0	deltex E3 ubiquitin ligase 1
Gpr83	GPR83	0.210795	0	0	0	0	9.00703e-05	0	0.210773	G protein-coupled receptor 83
Syt4	SYT4	0.207798	0.198144	0	0	0	0.00136747	0.0380112	0	synaptotagmin 4
Gng4	GNG4	0.192098	0.000382134	0	0	0	2.57152e-05	0.192	0	G protein subunit gamma 4
Atp6v0e2	ATP6V0E2	0.174062	0.174062	0	0	0	0	0	0	ATPase H+ transporting V0 subunit e2
Vip	VIP	0.167828	0	0	0	0	4.04015e-05	0.167818	0	vasoactive intestinal peptide
Apln	APLN	0.146889	0	0	0	0	0	0.146889	0	apelin
Nrg3	NRG3	0.13956	0.0936193	0	0	0	0	0.116155	0	neuregulin 3
Fkbp1b	FKBP1B	0.138906	0	0.138889	0	0	6.99466e-05	0	0	FK506 binding protein 1B
Ube2d1	UBE2D1	0.106468	0.000139737	0	0	0	0	0.106433	0	ubiquitin conjugating enzyme E2 D1
Pdzrn4	PDZRN4	0.0965076	0.0919925	0	0	0	5.03282e-05	0.018216	0	PDZ domain containing ring finger 4
Sgcz	SGCZ	0.0910045	0.0910045	0	0	0	0	0	0	sarcoglycan zeta
Fxyd6	FXYD6	0.0879789	0	0	0	0	0.00160785	0.0875769	0	FXYD domain containing ion transport regulator 6
Gab1	GAB1	0.0844539	0.00851106	0	0	0	0.000111145	0.0823137	0	GRB2 associated binding protein 1
Pnoc	PNOC	0.0811651	0	0	0	0	0.00199111	0.0806673	0	prepronociceptin
Spock3	SPOCK3	0.0663539	0.0491229	0	0	0.0481287	8.16353e-05	0.046744	0	SPARC (osteonectin), cwcv and kazal like domains proteoglycan 3
Hecw1	HECW1	0.0568234	0.015756	0	0	0	6.21814e-05	0.0528775	0	HECT, C2 and WW domain containing E3 ubiquitin protein ligase 1
Sgcb	SGCB	0.046998	0	0	0	0	0	0.046998	0	sarcoglycan beta
Pcsk2	PCSK2	0.0441688	0.00353204	0	0	0	0.00577334	0.042333	0	proprotein convertase subtilisin/kexin type 2
Copg2	COPG2	0.0393215	0	0	0	0	0	0.0393215	0	coatomer protein complex subunit gamma 2
Sox14	SOX14	0.0348834	0	0	0	0	0	0.0348834	0	SRY-box 14
Asxl3	ASXL3	0.0338571	0	0	0	0	0	0.0338571	0	ASXL transcriptional regulator 3
B3gat2	B3GAT2	0.033792	0	0	0	0	0	0.033792	0	beta-1,3-glucuronyltransferase 2
Sema4f	SEMA4F	0.033144	0	0	0	0	0	0.033144	0	ssemaphorin 4F
Zfyve9	ZFYVE9	0.027974	0	0	0	0	0	0.027974	0	zinc finger FYVE-type containing 9
Car10	CA10	0.0227056	0	0	0	0	7.8541e-05	0.022686	0	carbonic anhydrase 10
Srgap1	SRGAP1	0.019122	0	0	0	0	0.000125642	0.0190906	0	SLIT-ROBO Rho GTPase activating protein 1
Clvs2	CLVS2	0.0141344	0	0	0	0	8.95274e-05	0.014112	0	clavesin 2
Igfbpl1	IGFBPL1	0.014112	0	0	0	0	0	0.014112	0	insulin like growth factor binding protein like 1
Bcar1	BCAR1	0.00951362	0	0	0	0	0.0013065	0.009187	0	BCAR1, Cas family scaffold protein
Kcnj12	KCNJ12	0.00839349	0	0	0	0.00837455	7.57373e-05	0	0	potassium voltage-gated channel subfamily J member 12
Atp6v1g2	ATP6V1G2	0.00728881	0	0	0	0	0.00728881	0	0	ATPase H+ transporting V1 subunit G2
Gpr45	GPR45	0.00231488	0	0	0	0	0.00231488	0	0	G protein-coupled receptor 45
Tmem35a	TMEM35A	0.000695072	0	0	0	0	0.000695072	0	0	transmembrane protein 35A
Frmd3	FRMD3	8.7305e-05	0	0	0	0	8.7305e-05	0	0	FERM domain containing 3
Rab33a	RAB33A	2.57927e-05	0	0	0	0	2.57927e-05	0	0	RAB33A, member RAS oncogene family
Hs3st6	HS3ST6	1.28341e-05	0	0	0	0	1.28341e-05	0	0	heparan sulfate-glucosamine 3-sulfotransferase 6
H2afy2	H2AFY2	No association evidence
Nxph4	NXPH4	No association evidence
Rimklb	RIMKLB	No association evidence
Gpr150	GPR150	No association evidence
Renal/urinary system phenotype predictions MP:0005367 probability >= 0.90
		Association with kidney disease (p = 3.00E-12)
Mouse gene symbol	Orthologous human gene symbol	Overall association score	Genetic associations	Somatic mutations	Known drugs	Affected pathways	RNA expression	Text mining (literature)	Animal models	Gene info
Flt4	FLT4	1	0	0.594134	1	0	0	0.0600015	0.178428	fms related tyrosine kinase 4
Adrb1	ADRB1	1	0	0	1	0	0	0.0462029	0	adrenoceptor beta 1
Lama1	LAMA1	1	1	0	0	0	0	0.0183	0	laminin subunit alpha 1
Adra2c	ADRA2C	1	0	0	1	0	0	0	0	adrenoceptor alpha 2C
Spry2	SPRY2	0.707165	0.700002	0	0	0	0	0.028656	0	sprouty RTK signaling antagonist 2
Pdzd3	PDZD3	0.418581	0	0	0	0.418581	0	0	0	PDZ domain containing 3
Dll4	DLL4	0.230307	0	0	0	0	0	0.184992	0.181261	delta like canonical Notch ligand 4
Cyp1b1	CYP1B1	0.222726	0	0	0	0	0	0.222726	0	cytochrome P450 family 1 subfamily B member 1
Itga5	ITGA5	0.215456	0	0	0.2	0	0	0.0618234	0	integrin subunit alpha 5
Serpinf2	SERPINF2	0.0817851	0	0	0	0	0	0.0817851	0	serpin family F member 2
Pdgfd	PDGFD	0.0763325	0	0	0	0	0.00303463	0.0755739	0	platelet derived growth factor D
Vegfc	VEGFC	0.062859	0	0	0	0	0	0.062859	0	vascular endothelial growth factor C
Irs1	IRS1	0.0588238	0.00296202	0	0	0	0	0.0580833	0	insulin receptor substrate 1
Muc20	MUC20	0.0502956	0	0	0	0	0	0.0502956	0	mucin 20, cell surface associated
Efna1	EFNA1	0.0499165	0	0	0	0	0	0.0499165	0	ephrin A1
Calcr	CALCR	0.048571	0	0	0	0	0	0.048571	0	calcitonin receptor
Dkk2	DKK2	0.0480855	0	0	0	0	0	0.0480855	0	dickkopf WNT signaling pathway inhibitor 2
Cldn19	CLDN19	0.0422905	0	0	0	0	0	0.0422905	0	claudin 19
Pth1r	PTH1R	0.0417457	0	0	0	0	0.0001372	0.0417114	0	parathyroid hormone 1 receptor
Col4a2	COL4A2	0.039682	0	0	0	0.0119412	2.5047e-05	0.0366939	0	collagen type IV alpha 2 chain
Itga7	ITGA7	0.0389075	0	0	0	0	0	0.0389075	0	integrin subunit alpha 7
Ocln	OCLN	0.036986	0	0	0	0	0	0.036986	0	occludin
Il13ra1	IL13RA1	0.0368876	0	0	0	0	0	0.0368876	0	interleukin 13 receptor subunit alpha 1
Cyp2j6	CYP2J2	0.0366618	0	0	0	0	6.68512e-05	0.0366451	0	cytochrome P450 family 2 subfamily J member 2
Alox12	ALOX12	0.0346067	0	0	0	0	0	0.0346067	0	arachidonate 12-lipoxygenase, 12S type
Tbxa2r	TBXA2R	0.033122	0	0	0	0	0	0.033122	0	thromboxane A2 receptor
Amot	AMOT	0.0322537	0	0	0	0	0	0.0322537	0	angiomotin
Lama2	LAMA2	0.032	0	0	0	0	0	0.032	0	laminin subunit alpha 2
Efnb1	EFNB1	0.0310985	0	0	0	0	0	0.0310985	0	ephrin B1
Nid1	NID1	0.0295909	0	0	0	0	0	0.0295909	0	nidogen 1
Ltb	LTB	0.0292695	0	0	0	0	0	0.0292695	0	lymphotoxin beta
Fzd1	FZD1	0.02888	0	0	0	0	0	0.02888	0	frizzled class receptor 1
E2f5	E2F5	0.02539	0	0	0	0	0	0.02539	0	E2F transcription factor 5
Col8a2	COL8A2	0.0244773	0	0	0	0.0119412	0	0.021492	0	collagen type VIII alpha 2 chain
Cdh3	CDH3	0.0232495	0	0	0	0	0	0.0232495	0	cadherin 3
Ptgfr	PTGFR	0.02189	0	0	0	0	0	0.02189	0	prostaglandin F receptor
Sos2	SOS2	0.0195	0	0	0	0	0	0.0195	0	SOS Ras/Rho guanine nucleotide exchange factor 2
Col7a1	COL7A1	0.0172413	0	0	0	0.0119412	0	0.014256	0	collagen type VII alpha 1 chain
Ramp3	RAMP3	0.015366	0	0	0	0	0	0.015366	0	receptor activity modifying protein 3
Ugt8a	UGT8	0.014726	0	0	0	0	0	0.014726	0	UDP glycosyltransferase 8
Adamts2	ADAMTS2	0.014578	0	0	0	0	0	0.014578	0	ADAM metallopeptidase with thrombospondin type 1 motif 2
Lamb1	LAMB1	0.0145074	0.00042956	0	0	0	0	0.0144	0	laminin subunit beta 1
A4galt	A4GALT	0.0144	0	0	0	0	0	0.0144	0	alpha 1,4-galactosyltransferase (P blood group)
Slc6a20b	SLC6A20	0.014112	0	0	0	0	0	0.014112	0	solute carrier family 6 member 20
S1pr3	S1PR3	0.009108	0	0	0	0	0	0.009108	0	sphingosine-1-phosphate receptor 3
Ntf4	NTF4	0.006948	0	0	0	0	0	0.006948	0	neurotrophin 4
Proc	PROC	0.00522412	0	0	0	0	0.00522412	0	0	protein C, inactivator of coagulation factors Va and VIIIa
Bhmt2	BHMT2	0.00196951	0	0	0	0	0.00196951	0	0	betaine--homocysteine S-methyltransferase 2
Kcnj15	KCNJ15	0.00147421	0	0	0	0	0.00147421	0	0	potassium voltage-gated channel subfamily J member 15
Slc17a3	SLC17A3	0.00145492	0	0	0	0	0.00145492	0	0	solute carrier family 17 member 3
Ehhadh	EHHADH	0.000899267	0	0	0	0	0.000899267	0	0	enoyl-CoA hydratase and 3-hydroxyacyl CoA dehydrogenase
Cep152	CEP152	0.000570293	0.000570293	0	0	0	0	0	0	centrosomal protein 152
Cers4	CERS4	0.000285647	0.000285647	0	0	0	0	0	0	ceramide synthase 4
Chrdl1	CHRDL1	0.000134154	7.27632e-05	0	0	0	0.000115963	0	0	chordin like 1
Inhbb	INHBB	8.48501e-05	0	0	0	0	8.48501e-05	0	0	inhibin subunit beta B
Qprt	QPRT	6.92064e-05	0	0	0	0	6.92064e-05	0	0	quinolinate phosphoribosyltransferase
Atp6v1c2	ATP6V1C2	3.12928e-05	0	0	0	0	3.12928e-05	0	0	ATPase H+ transporting V1 subunit C2
Gpr27	GPR27	3.01621e-05	0	0	0	0	3.01621e-05	0	0	G protein-coupled receptor 27
Gpr150	GPR150	No association evidence
Mapk12	MAPK12	No association evidence
H2afy2	H2AFY2	No association evidence
Rhov	RHOV	No association evidence
Wnt2b	WNT2B	No association evidence
Adcy4	ADCY4	No association evidence
Col20a1	COL20A1	No association evidence
Efna2	EFNA2	No association evidence
S1pr5	S1PR5	No association evidence
Azi1	CEP131	No association evidence
Fzd6	FZD6	No association evidence
Npb	NPB	No association evidence
Carns1	CARNS1	No association evidence
Echdc2	ECHDC2	No association evidence
Entpd3	ENTPD3	No association evidence
Smad9	SMAD9	No association evidence
Cldn5	CLDN5	No association evidence
Itih3	ITIH3	No association evidence
Frs3	FRS3	No association evidence
Plcd3	PLCD3	No association evidence
Gm16372	ARPC5L	No association evidence
Copz2	COPZ2	No association evidence
Trappc2	TRAPPC2	No association evidence
C8a	C8A	No association evidence
Wdr35	WDR35	No association evidence
Efna4	EFNA4	No association evidence
BC021785	No orthologous found
2900092E17Rik	No orthologous found
Gm5576	No orthologous found
Liver/biliary system phenotype predictions MP:0005370 probability >= 0.90
		Association with liver disease (p = 3.00E-07)
Mouse gene symbol	Orthologous human gene symbol	Overall association score	Genetic associations	Somatic mutations	Known drugs	Affected pathways	RNA expression	Text mining (literature)	Animal models	Gene info
Pdgfrb	PDGFRB	1	0	0.557154	1	0	0	0.222431	0	platelet derived growth factor receptor beta
Agtr1	AGTR1	1	0	0	1	0	0	0.0547911	0	angiotensin II receptor type 1
Pold4	POLD4	1	0	0	1	0	0	0	0	DNA polymerase delta 4, accessory subunit
Ltbr	LTBR	0.863161	0.854384	0	0	0	0	0.035108	0	lymphotoxin beta receptor
Ep300	EP300	0.610385	0	0.564043	0	0.154083	0	0.0703931	0	E1A binding protein p300
Lgals3bp	LGALS3BP	0.293263	0	0	0	0	0	0.293263	0	galectin 3 binding protein
Gm10093	HDAC1	0.292571	0	0	0.146361	0	0	0.255981	0	histone deacetylase 1
Acsl4	ACSL4	0.275649	0	0	0	0	0	0.244574	0.1243	acyl-CoA synthetase long chain family member 4
Csf2ra	CSF2RA	0.267361	0	0	0.267361	0	0	0	0	colony stimulating factor 2 receptor alpha subunit
Ecm1	ECM1	0.230175	0	0	0	0	0	0.230175	0	extracellular matrix protein 1
Timp1	TIMP1	0.201482	0	0	0	0	0	0.201482	0	TIMP metallopeptidase inhibitor 1
Vtn	VTN	0.151872	0	0	0	0	0	0.151872	0	vitronectin
Mbl2	MBL2	0.140495	0	0	0	0	0.000286526	0.140423	0	mannose binding lectin 2
Tst	TST	0.132431	0	0	0	0	0	0.132431	0	thiosulfate sulfurtransferase
Cd14	CD14	0.123	0	0	0	0	0	0.123	0	CD14 molecule
Serpina1e	SERPINA1	0.116092	0	0	0	0	0	0.116092	0	serpin family A member 1
Maob	MAOB	0.107348	0	0	0.1	0	0	0.0293936	0	monoamine oxidase B
Tbl1x	TBL1X	0.10608	0	0	0	0	0	0.10608	0	transducin beta like 1 X-linked
Pld1	PLD1	0.085082	0	0	0	0	0	0.085082	0	phospholipase D1
Pla2g4a	PLA2G4A	0.0773993	0	0	0	0	0	0.0773993	0	phospholipase A2 group IVA
Pdgfc	PDGFC	0.070765	0	0	0	0	0	0.070765	0	platelet derived growth factor C
Cbx4	CBX4	0.0686878	0	0	0	0	0.000468929	0.0685705	0	chromobox 4
Fgg	FGG	0.0680483	0	0	0	0	0	0.0680483	0	fibrinogen gamma chain
Amot	AMOT	0.066528	0	0	0	0	0	0.066528	0	angiomotin
Serpinf2	SERPINF2	0.0662714	0	0	0	0	0	0.0662714	0	serpin family F member 2
Ero1a	ERO1A	0.06513	0	0	0	0	0	0.06513	0	endoplasmic reticulum oxidoreductase 1 alpha
Pf4	PF4	0.0634166	0	0	0	0	0	0.0634166	0	platelet factor 4
Col6a3	COL6A3	0.056742	0	0	0	0	0	0.056742	0	collagen type VI alpha 3 chain
Cyp2j6	CYP2J2	0.0540241	0	0	0	0	0	0.0540241	0	cytochrome P450 family 2 subfamily J member 2
Apoa2	APOA2	0.0502016	0	0	0	0	0	0.0502016	0	apolipoprotein A2
Sdc4	SDC4	0.0388416	0	0	0	0	0	0.0388416	0	syndecan 4
C8a	C8A	0.036375	0	0	0	0	0	0.036375	0	complement C8 alpha chain
Tbxa2r	TBXA2R	0.033522	0	0	0	0	0	0.033522	0	thromboxane A2 receptor
Gas6	GAS6	0.0284	0	0	0	0	0	0.0284	0	growth arrest specific 6
Il1rap	IL1RAP	0.0268513	0.00015528	0	0	0	0	0.0268125	0	interleukin 1 receptor accessory protein
Acaa1b	ACAA1	0.0244155	0	0	0	0	0	0.0244155	0	acetyl-CoA acyltransferase 1
Ppp1r3b	PPP1R3B	0.0223826	0	0	0	0	0	0.0223826	0	protein phosphatase 1 regulatory subunit 3B
Fbxo6	FBXO6	0.0164	0	0	0	0	0	0.0164	0	F-box protein 6
Ephx2	EPHX2	0.00384	0	0	0	0	0	0.00384	0	epoxide hydrolase 2
Dock1	DOCK1	No association evidence
Adcy4	ADCY4	No association evidence
Gm16372	ARPC5L	No association evidence
Itih3	ITIH3	No association evidence
Il13ra1	IL13RA1	No association evidence
Gstk1	GSTK1	No association evidence
Qprt	QPRT	No association evidence
Decr2	DECR2	No association evidence
Plod1	PLOD1	No association evidence
Gpihbp1	GPIHBP1	No association evidence
Rab9	RAB9A	No association evidence
Pex14	PEX14	No association evidence
Polr2d	POLR2D	No association evidence
Copz2	COPZ2	No association evidence
Mlst8	MLST8	No association evidence
Sdsl	SDSL	No association evidence
Plpp2	PLPP2	No association evidence
Arpc1b	ARPC1B	No association evidence
Taz	TAZ	No association evidence
Lonrf1	LONRF1	No association evidence
Mbl1	MBL1P	No association evidence
Adipose tissue phenotype predictions MP:0005375 probability >= 0.90
		Association with abnormality of adipose tissue (p = 0.07)
Mouse gene symbol	Orthologous human gene symbol	Overall association score	Genetic associations	Somatic mutations	Known drugs	Affected pathways	RNA expression	Text mining (literature)	Animal models	Gene info
Cavin1	CAVIN1	0.023912	0	0	0	0	0	0.023912	0	caveolae associated protein 1
Col5a2	COL5A2	No association evidence
Cxcl12	CXCL12	No association evidence
Col6a3	COL6A3	No association evidence
Ocrl	OCRL	No association evidence
Pdgfb	PDGFB	No association evidence
Ggcx	GGCX	No association evidence
Smurf2	SMURF2	No association evidence
Gpr4	GPR4	No association evidence
Kras	KRAS	No association evidence
Spry2	SPRY2	No association evidence
Ap2a2	AP2A2	No association evidence
Gng11	GNG11	No association evidence
Kitlg	KITLG	No association evidence
Col6a1	COL6A1	No association evidence
Adcy4	ADCY4	No association evidence
Oprd1	OPRD1	No association evidence
Cyp2j9	CYP2J2	No association evidence
Gng12	GNG12	No association evidence
Ramp3	RAMP3	No association evidence
Smurf1	SMURF1	No association evidence
Sstr5	SSTR5	No association evidence
Embryogenesis phenotype predictions MP:0005380 probability >= 0.90
		Association with rare genetic developmental defect during embryogenesis (p = 2.00E-05)
Mouse gene symbol	Orthologous human gene symbol	Overall association score	Genetic associations	Somatic mutations	Known drugs	Affected pathways	RNA expression	Text mining (literature)	Animal models	Gene info
Ocrl	OCRL	1	1	0	0	0	0	0.176683	0	OCRL, inositol polyphosphate-5-phosphatase
Rps6ka3	RPS6KA3	1	1	0	0	0	0	0.0825611	0	ribosomal protein S6 kinase A3
Fgd1	FGD1	1	1	0	0	0	0	0.0723634	0	FYVE, RhoGEF and PH domain containing 1
Smarce1	SMARCE1	1	1	0	0	0	0.00303766	0.0584803	0	SWI/SNF related, matrix associated, actin dependent regulator of chromatin, subfamily e, member 1
P3h1	P3H1	1	1	0	0	0	0	0.0430118	0	prolyl 3-hydroxylase 1
Gnai3	GNAI3	1	1	0	0	0	0	0.0403343	0.240808	G protein subunit alpha i3
Aaas	AAAS	1	1	0	0	0	0	0.0737119	0	aladin WD repeat nucleoporin
Rbm8a	RBM8A	1	1	0	0	0	0	0.0593911	0	RNA binding motif protein 8A
Sos2	SOS2	1	1	0	0	0	0	0.045483	0	SOS Ras/Rho guanine nucleotide exchange factor 2
Gatad2b	GATAD2B	1	1	0	0	0	0	0.0243775	0	GATA zinc finger domain containing 2B
Cwc27	CWC27	1	1	0	0	0	0	0.014652	0.145245	CWC27 spliceosome associated protein homolog
Cep78	CEP78	1	1	0	0	0	0.00409734	0	0	centrosomal protein 78
Pola2	POLA2	0.300338	0	0	0.300338	0	0	0	0	DNA polymerase alpha 2, accessory subunit
Arhgap35	ARHGAP35	0.252722	0	0	0	0	0	0	0.252722	Rho GTPase activating protein 35
E2f5	E2F5	0.243648	0	0	0	0	0	0	0.243648	E2F transcription factor 5
Hdac6	HDAC6	0.225734	0	0	0	0	0	0.0476415	0.213824	histone deacetylase 6
Azi1	CEP131	0.212646	0	0	0	0	0	0.098512	0.188018	centrosomal protein 131
Cetn2	CETN2	0.212566	0	0	0	0	0	0.0655159	0.196187	centrin 2
Ap2a2	AP2A2	0.198003	0	0	0	0	0	0	0.198003	adaptor related protein complex 2 subunit alpha 2
Agfg1	AGFG1	0.18664	0	0	0	0	0.00708555	0.0228973	0.180128	ArfGAP with FG repeats 1
Fbxl20	FBXL20	0.179589	0	0	0	0	0.00479737	0	0.17839	F-box and leucine rich repeat protein 20
Bak1	BAK1	0.171848	0	0	0	0	0	0.0894718	0.14948	BCL2 antagonist/killer 1
Irs1	IRS1	0.061246	0	0	0	0	0	0.061246	0	insulin receptor substrate 1
Lamc1	LAMC1	0.0416806	0	0	0	0	0	0.0416806	0	laminin subunit gamma 1
Zw10	ZW10	0.038448	0	0	0	0	0	0.038448	0	zw10 kinetochore protein
Carm1	CARM1	0.037224	0	0	0	0	0	0.037224	0	coactivator associated arginine methyltransferase 1
Copg2	COPG2	0.0325	0	0	0	0	0	0.0325	0	coatomer protein complex subunit gamma 2
Col6a2	COL6A2	0.0253355	0	0	0	0	0	0.0253355	0	collagen type VI alpha 2 chain
Mylip	MYLIP	0.0213031	0	0	0	0	0.00798847	0.019306	0	myosin regulatory light chain interacting protein
Tbl1x	TBL1X	0.020776	0	0	0	0	0	0.020776	0	transducin beta like 1 X-linked
Pias3	PIAS3	0.0172	0	0	0	0	0	0.0172	0	protein inhibitor of activated STAT 3
Smarcd1	SMARCD1	0.015048	0	0	0	0	0	0.015048	0	SWI/SNF related, matrix associated, actin dependent regulator of chromatin, subfamily d, member 1
Orc2	ORC2	0.0144	0	0	0	0	0	0.0144	0	origin recognition complex subunit 2
Cdc27	CDC27	0.0143974	0	0	0	0	0.0143974	0	0	cell division cycle 27
Utp4	UTP4	0.014112	0	0	0	0	0	0.014112	0	UTP4, small subunit processome component
Pias2	PIAS2	0.01053	0	0	0	0	0	0.01053	0	protein inhibitor of activated STAT 2
Taok1	TAOK1	0.00818457	0	0	0	0	0.00567427	0.006766	0	TAO kinase 1
Bop1	BOP1	No association evidence
Nme4	NME4	No association evidence
Yeats2	YEATS2	No association evidence
Wapl	WAPL	No association evidence
Haus4	HAUS4	No association evidence
Snapc1	SNAPC1	No association evidence
Mapk6	MAPK6	No association evidence
Oip5	OIP5	No association evidence
Ska2	SKA2	No association evidence
Dbf4	DBF4	No association evidence
Med13	MED13	No association evidence
Rtf1	RTF1	No association evidence
Cep192	CEP192	No association evidence
Ddx27	DDX27	No association evidence
Dr1	DR1	No association evidence
Spc24	SPC24	No association evidence
Prpf38a	PRPF38A	No association evidence
Rnf114	RNF114	No association evidence
Polr2i	POLR2I	No association evidence
Znrd1	ZNRD1	No association evidence
Haus1	HAUS1	No association evidence
Med20	MED20	No association evidence
Digestive/alimentary phenotype predictions MP:0005381 probability >= 0.90
		Association with digestive system disease (p = 2.00E-05)
Mouse gene symbol	Orthologous human gene symbol	Overall association score	Genetic associations	Somatic mutations	Known drugs	Affected pathways	RNA expression	Text mining (literature)	Animal models	Gene info
Lct	LCT	1	1	0	0	0.104125	0	0.069328	0	lactase
Cdk6	CDK6	1	0.000238276	0.799149	0.312585	0.663226	0	0.140119	0	cyclin dependent kinase 6
Il6ra	IL6R	0.996234	0.884922	0	0.225	0.310876	0	0.140175	0	interleukin 6 receptor
Pdgfb	PDGFB	0.968466	0.783638	0.650484	0	0.163804	0	0.0641123	0	platelet derived growth factor subunit B
Rspo3	RSPO3	0.945157	0.547621	0.801042	0	0	0	0.0648874	0	R-spondin 3
Tnfrsf10b	TNFRSF10B	0.80658	0	0	0.288853	0.724321	0.00999658	0.0847803	0	TNF receptor superfamily member 10b
Cd79a	CD79A	0.665711	0	0.656537	0	0	0.000412395	0.036512	0	CD79a molecule
Alox12	ALOX12	0.636366	0.625	0	0	0	0.000130733	0.0454079	0	arachidonate 12-lipoxygenase, 12S type
H2-Eb2	HLA-DRB1	0.633863	0.628701	0	0	0	0.00426575	0.019564	0	major histocompatibility complex, class II, DR beta 1
Gm10093	HDAC1	0.602439	0	0	0.295477	0.5	0	0.257129	0	histone deacetylase 1
Traf3	TRAF3	0.543436	0.00824361	0	0	0.5	0	0.170081	0	TNF receptor associated factor 3
Tnfsf11	TNFSF11	0.488881	0.419691	0	0.1	0	0	0.23298	0	TNF superfamily member 11
Ptgir	PTGIR	0.477513	0.477513	0	0	0	0	0	0	prostaglandin I2 receptor
Il13ra1	IL13RA1	0.390403	0	0	0	0.382625	9.9317e-06	0.0311073	0	interleukin 13 receptor subunit alpha 1
Notch3	NOTCH3	0.331299	0	0	0	0.30766	0	0.0945533	0	notch 3
Vegfc	VEGFC	0.327836	0	0	0	0.148531	4.94945e-05	0.290698	0	vascular endothelial growth factor C
Dll4	DLL4	0.286508	0	0	0.1	0	0	0.261508	0	delta like canonical Notch ligand 4
S1pr5	S1PR5	0.279047	0	0	0.267361	0	0	0.046743	0	sphingosine-1-phosphate receptor 5
Dtx1	DTX1	0.23448	0	0	0	0	0	0.201045	0.13374	deltex E3 ubiquitin ligase 1
Adcyap1	ADCYAP1	0.234416	0	0	0	0	0	0.0486591	0.222252	adenylate cyclase activating polypeptide 1
Tacr3	TACR3	0.216111	0	0	0.2	0	0	0.0644426	0	tachykinin receptor 3
Ptgdr2	PTGDR2	0.213404	0	0	0.2	0	0	0.0536176	0	prostaglandin D2 receptor 2
Gpr4	GPR4	0.210692	0	0	0	0	0	0.065905	0.194216	G protein-coupled receptor 4
Prokr2	PROKR2	0.209637	0	0	0	0	0	0.209637	0	prokineticin receptor 2
Itga5	ITGA5	0.208493	0	0	0	0	9.36451e-05	0.20847	0	integrin subunit alpha 5
Krt20	KRT20	0.180588	0	0	0	0	0.00480531	0.179387	0	keratin 20
C5ar1	C5AR1	0.1777	0	0	0	0	0.00888283	0.175479	0	complement C5a receptor 1
Amot	AMOT	0.171414	0.1513	0	0	0	0	0.0804552	0	angiomotin
Fgfbp1	FGFBP1	0.126098	0	0	0	0	3.39382e-05	0.12609	0	fibroblast growth factor binding protein 1
Cyp2j6	CYP2J2	0.118847	0	0	0	0	0.00254806	0.11821	0	cytochrome P450 family 2 subfamily J member 2
Aoc1	AOC1	0.11508	0	0	0	0	0.00714746	0.0659445	0.0978	amine oxidase, copper containing 1
Lamb1	LAMB1	0.0869452	0.000606194	0	0	0.0709735	0.00589931	0.0611135	0	laminin subunit beta 1
Prap1	PRAP1	0.0704237	0	0	0	0	0	0.0704237	0	proline rich acidic protein 1
P2ry1	P2RY1	0.0665527	0.0182922	0	0	0	4.93813e-05	0.0619742	0	purinergic receptor P2Y1
Pygo1	PYGO1	0.0635948	0	0	0	0.0635948	0	0	0	pygopus family PHD finger 1
Gfra3	GFRA3	0.059222	0	0	0	0	0	0.059222	0	GDNF family receptor alpha 3
Calcr	CALCR	0.057548	0	0	0	0	0	0.057548	0	calcitonin receptor
Tas2r108	TAS2R4	0.0534017	0	0	0	0.0534017	0	0	0	taste 2 receptor member 4
Fzd6	FZD6	0.0515837	0	0	0	0	0	0.0515837	0	frizzled class receptor 6
Ctsw	CTSW	0.0476464	0	0	0	0	0	0.0476464	0	cathepsin W
Adcy4	ADCY4	0.0434833	0	0	0	0.0434833	0	0	0	adenylate cyclase 4
Dvl2	DVL2	0.0411491	0	0	0	0	0	0.0411491	0	dishevelled segment polarity protein 2
Sox13	SOX13	0.0405281	0	0	0	0	0	0.0405281	0	SRY-box 13
Mapk12	MAPK12	0.0387912	0	0	0	0	0	0.0387912	0	mitogen-activated protein kinase 12
Lpar4	LPAR4	0.036828	0	0	0	0	0	0.036828	0	lysophosphatidic acid receptor 4
Ramp3	RAMP3	0.0361648	0	0	0	0	0	0.0361648	0	receptor activity modifying protein 3
Rhov	RHOV	0.0332925	0	0	0	0	0	0.0332925	0	ras homolog family member V
Entpd3	ENTPD3	0.018389	0	0	0	0	0	0.018389	0	ectonucleoside triphosphate diphosphohydrolase 3
Gna15	GNA15	0.0182679	0.000198374	0	0	0	2.03442e-05	0.018216	0	G protein subunit alpha 15
Mapk13	MAPK13	0.014726	0	0	0	0	0	0.014726	0	mitogen-activated protein kinase 13
Gm16372	ARPC5L	No association evidence
Gpr150	GPR150	No association evidence
Hcrtr2	HCRTR2	No association evidence
Npff	NPFF	No association evidence
Ldlrap1	LDLRAP1	No association evidence
Tmem54	TMEM54	No association evidence
Rnf217	RNF217	No association evidence
Ppp1r14d	PPP1R14D	No association evidence
Ptger2	PTGER2	No association evidence
A3galt2	A3GALT2	No association evidence
Ocrl	OCRL	No association evidence
Vamp4	VAMP4	No association evidence
2900092E17Rik	No orthologous found
9130017N09Rik	No orthologous found
Spnb5	No orthologous found
Cardiovascular system phenotype predictions MP:0005385 probability >= 0.90
		Association with cardiovascular disease (p = 2.00E-06)
Mouse gene symbol	Orthologous human gene symbol	Overall association score	Genetic associations	Somatic mutations	Known drugs	Affected pathways	RNA expression	Text mining (literature)	Animal models	Gene info
Mt-nd2	MT-ND2	1	1	0	1	0	0	0.143136	0	mitochondrially encoded NADH:ubiquinone oxidoreductase core subunit 2
Pde3a	PDE3A	1	0.611595	0	1	0	0	0.118579	0	phosphodiesterase 3A
Col6a3	COL6A3	1	0.304079	0	1	0	0	0.019842	0.226907	collagen type VI alpha 3 chain
Col6a1	COL6A1	1	0	0	1	0	0.00267965	0.0300756	0.215182	collagen type VI alpha 1 chain
Pde5a	PDE5A	1	0	0	1	0	0.00109107	0.133989	0	phosphodiesterase 5A
Plpp3	PLPP3	1	1	0	0	0	0	0.0693506	0	phospholipid phosphatase 3
Ptgfr	PTGFR	1	0.00330393	0	1	0	0	0.0432029	0	prostaglandin F receptor
Col6a2	COL6A2	1	0	0	1	0	0	0.0376538	0	collagen type VI alpha 2 chain
Cep78	CEP78	1	1	0	0	0	0	0	0	centrosomal protein 78
Plxna4	PLXNA4	0.323503	0.323503	0	0	0	0	0	0	plexin A4
Adamtsl1	ADAMTSL1	0.266712	0.266712	0	0	0	0	0	0	ADAMTS like 1
Lamb2	LAMB2	0.2536	0	0	0.25	0	0	0.0144	0	laminin subunit beta 2
Adamts5	ADAMTS5	0.252067	0	0	0	0	0	0.132651	0.218904	ADAM metallopeptidase with thrombospondin type 1 motif 5
Lamb1	LAMB1	0.251299	0.00519571	0	0.25	0	0	0	0	laminin subunit beta 1
Cdh11	CDH11	0.22716	0.223379	0	0	0	0	0.015124	0	cadherin 11
Col14a1	COL14A1	0.219149	0	0	0	0	0.00172308	0.0427872	0.20826	collagen type XIV alpha 1 chain
Fgf7	FGF7	0.172099	0.000106613	0	0	0	0.000723856	0.0207842	0.166816	fibroblast growth factor 7
Ap2a2	AP2A2	0.170505	0	0	0	0	0	0.013968	0.167013	adaptor related protein complex 2 subunit alpha 2
Gpc6	GPC6	0.0957954	0	0	0	0	0	0.0957954	0	glypican 6
Pdgfd	PDGFD	0.0886474	0.00250085	0	0	0	0.00326319	0.0875538	0	platelet derived growth factor D
Vegfd	VEGFD	0.0514023	0	0	0	0	0	0.0514023	0	vascular endothelial growth factor D
Efnb1	EFNB1	0.0473762	0	0	0	0	0	0.0473762	0	ephrin B1
Sdc2	SDC2	0.0439545	0	0	0	0	0	0.0439545	0	syndecan 2
Ppbp	PPBP	0.0419155	0	0	0	0	0.00104198	0.041655	0	pro-platelet basic protein
Grem2	GREM2	0.036322	0	0	0	0	0	0.036322	0	gremlin 2, DAN family BMP antagonist
Ocrl	OCRL	0.02174	0	0	0	0	0	0.02174	0	OCRL, inositol polyphosphate-5-phosphatase
Itga8	ITGA8	0.0189192	0.00406714	0	0	0	0.00122772	0.017766	0	integrin subunit alpha 8
Pik3r3	PIK3R3	0.0186268	0	0	0	0	0.00164313	0.018216	0	phosphoinositide-3-kinase regulatory subunit 3
Nde1	NDE1	0.0179	0	0	0	0	0	0.0179	0	nudE neurodevelopment protein 1
Gpc4	GPC4	0.01576	0	0	0	0	0	0.01576	0	glypican 4
Itga11	ITGA11	0.01404	0	0	0	0	0	0.01404	0	integrin subunit alpha 11
Col12a1	COL12A1	0.00205112	0	0	0	0	0.00205112	0	0	collagen type XII alpha 1 chain
Kirrel1	KIRREL1	No association evidence
Adcy4	ADCY4	No association evidence
Tbl1x	TBL1X	No association evidence
Csnk1e	CSNK1E	No association evidence
Gng11	GNG11	No association evidence
H2afy2	H2AFY2	No association evidence
Mnat1	MNAT1	No association evidence
Chst2	CHST2	No association evidence
Behaviour/neurological system phenotype predictions MP:0005386 probability >= 0.90
		Association with mental or behavioural disorder (p = 1.00E-08)
Mouse gene symbol	Orthologous human gene symbol	Overall association score	Genetic associations	Somatic mutations	Known drugs	Affected pathways	RNA expression	Text mining (literature)	Animal models	Gene info
Grik3	GRIK3	1	0	0	1	0	0	0.0726201	0	glutamate ionotropic receptor kainate type subunit 3
Gabrg3	GABRG3	1	0	0	1	0	0	0.0472605	0	gamma-aminobutyric acid type A receptor gamma3 subunit
Gabrq	GABRQ	1	0	0	1	0	0	0.0193	0	gamma-aminobutyric acid type A receptor theta subunit
Cntn4	CNTN4	0.694631	0.675983	0	0	0	0	0.0759962	0	contactin 4
Prrt1	PRRT1	0.492041	0.492041	0	0	0	0	0	0	proline rich transmembrane protein 1
Fut9	FUT9	0.450603	0.450603	0	0	0	0	0	0	fucosyltransferase 9
Luzp2	LUZP2	0.417816	0.417816	0	0	0	0	0	0	leucine zipper protein 2
Anks1b	ANKS1B	0.394252	0.374491	0	0	0	0	0.0790411	0	ankyrin repeat and sterile alpha motif domain containing 1B
Dbc1	BRINP1	0.353506	0.309706	0	0	0	0	0.0790955	0.14989	BMP/retinoic acid inducible neural specific 1
Opcml	OPCML	0.349495	0.333089	0	0	0	0.000836417	0.0652531	0	opioid binding protein/cell adhesion molecule like
Lrrtm4	LRRTM4	0.341789	0.341789	0	0	0	0	0	0	leucine rich repeat transmembrane neuronal 4
Shisa9	SHISA9	0.320774	0.320774	0	0	0	0	0	0	shisa family member 9
Gucy1b1	GUCY1B1	0.306719	0	0	0.306719	0	0	0	0	guanylate cyclase 1 soluble subunit beta 1
Gad1-ps	GAD1	0.301398	0	0	0	0	0	0.301398	0	glutamate decarboxylase 1
Fbxl16	FBXL16	0.290289	0.290289	0	0	0	0	0	0	F-box and leucine rich repeat protein 16
Adamtsl1	ADAMTSL1	0.258014	0.258014	0	0	0	0	0	0	ADAMTS like 1
Shisa6	SHISA6	0.247096	0.246955	0	0	0	0.000562668	0	0	shisa family member 6
Pth2r	PTH2R	0.218649	0.218649	0	0	0	0	0	0	parathyroid hormone 2 receptor
Kcnh7	KCNH7	0.214561	0.000830431	0	0.2	0	0	0.057874	0	potassium voltage-gated channel subfamily H member 7
S1pr5	S1PR5	0.205636	0	0	0.2	0	0	0.022546	0	sphingosine-1-phosphate receptor 5
Vsnl1	VSNL1	0.188213	0	0	0	0	0	0.188213	0	visinin like 1
Stmn4	STMN4	0.147395	0.147395	0	0	0	0	0	0	stathmin 4
Dlgap1	DLGAP1	0.143173	0.117824	0	0	0	0	0.101393	0	DLG associated protein 1
Nrg3	NRG3	0.139156	0.0936193	0	0	0	0	0.115751	0	neuregulin 3
Calcr	CALCR	0.110284	0	0	0	0	0	0.110284	0	calcitonin receptor
Cadm3	CADM3	0.0859253	0.0859253	0	0	0	0	0	0	cell adhesion molecule 3
Sult4a1	SULT4A1	0.0668538	0	0	0	0	0	0.0668538	0	sulfotransferase family 4A member 1
Spock3	SPOCK3	0.0594229	0.0491229	0	0	0	0	0.0412	0	SPARC (osteonectin), cwcv and kazal like domains proteoglycan 3
Ephb1	EPHB1	0.0586211	0	0	0	0	0	0.0586211	0	EPH receptor B1
Ppp2r2c	PPP2R2C	0.051306	0	0	0	0	0	0.051306	0	protein phosphatase 2 regulatory subunit Bgamma
Sstr3	SSTR3	0.048312	0	0	0	0	0	0.048312	0	somatostatin receptor 3
Caly	CALY	0.0444	0	0	0	0	0	0.0444	0	calcyon neuron specific vesicular protein
Sstr5	SSTR5	0.0435486	0	0	0	0	0	0.0435486	0	somatostatin receptor 5
Dusp8	DUSP8	0.0352	0	0	0	0	0	0.0352	0	dual specificity phosphatase 8
Lrrc4b	LRRC4B	0.032868	0	0	0	0	0	0.032868	0	leucine rich repeat containing 4B
Epha5	EPHA5	0.0285486	0.000594479	0	0	0	0	0.0284	0	EPH receptor A5
Cadm2	CADM2	0.0263999	0.0166751	0	0	0	0	0.0222311	0	cell adhesion molecule 2
Hspa12a	HSPA12A	0.0201693	0	0	0	0	0.00107726	0.0199	0	heat shock protein family A (Hsp70) member 12A
Nppc	NPPC	0.0179481	0.000584567	0	0	0	0	0.017802	0	natriuretic peptide C
Nog	NOG	0.0171646	0.00143846	0	0	0	0	0.016805	0	noggin
Cnih2	CNIH2	0.014184	0	0	0	0	0	0.014184	0	cornichon family AMPA receptor auxiliary protein 2
Lgi2	LGI2	0.01393	0	0	0	0	0	0.01393	0	leucine rich repeat LGI family member 2
St6gal2	ST6GAL2	0.008316	0	0	0	0	0	0.008316	0	ST6 beta-galactoside alpha-2,6-sialyltransferase 2
Spon1	SPON1	0.00799628	0.000145101	0	0	0	0	0.00796	0	spondin 1
Scg3	SCG3	0.0059766	0.0059766	0	0	0	0	0	0	secretogranin III
Chst2	CHST2	0.003192	0	0	0	0	0	0.003192	0	carbohydrate sulfotransferase 2
B4galt6	B4GALT6	6.17869e-05	6.17869e-05	0	0	0	0	0	0	beta-1,4-galactosyltransferase 6
Fgf5	FGF5	No association evidence
Gpr25	GPR25	No association evidence
Gng13	GNG13	No association evidence
Car10	CA10	No association evidence
Galnt13	GALNT13	No association evidence
Stmn3	STMN3	No association evidence
Wasf3	WASF3	No association evidence
Tas2r108	TAS2R4	No association evidence
Gfra4	GFRA4	No association evidence
Hs3st6	HS3ST6	No association evidence
2900011O08Rik	C16orf45	No association evidence
Rasl10b	RASL10B	No association evidence
Uts2r	UTS2R	No association evidence
H2afy2	H2AFY2	No association evidence
Tcaf1	TCAF1	No association evidence
Lpar4	LPAR4	No association evidence
Zfyve9	ZFYVE9	No association evidence
Gng4	GNG4	No association evidence
Tiam2	TIAM2	No association evidence
St8sia5	ST8SIA5	No association evidence
D3Bwg0562e	No orthologous found
Hematopoietic system phenotype predictions MP:0005387 probability >= 0.90
		Association with hematological system disease (p = 5.00E-06)
Mouse gene symbol	Orthologous human gene symbol	Overall association score	Genetic associations	Somatic mutations	Known drugs	Affected pathways	RNA expression	Text mining (literature)	Animal models	Gene info
H2-Eb2	HLA-DRB1	0.778939	0.63168	0	0.295103	0.458254	0	0	0	major histocompatibility complex, class II, DR beta 1
Jchain	JCHAIN	0.42596	0	0	0	0.411605	0.0164444	0.0501101	0	joining chain of multimeric IgA and IgM
Jaml	JAML	0.42154	0	0	0	0.411605	0	0.039738	0	junction adhesion molecule like
Mmp13	MMP13	0.304651	0	0	0.288322	0	0	0.0653134	0	matrix metallopeptidase 13
E030030I06Rik	CDK3	0.27287	0	0	0.267361	0	0	0.0220352	0	cyclin dependent kinase 3
Cyp27a1	CYP27A1	0.22678	0	0	0	0	0	0	0.22678	cytochrome P450 family 27 subfamily A member 1
Hook3	HOOK3	0.189043	0	0.189043	0	0	0	0	0	hook microtubule tethering protein 3
Col14a1	COL14A1	0.166064	0	0	0	0	0.00945025	0.015502	0.161138	collagen type XIV alpha 1 chain
Dtx3l	DTX3L	0.149818	0	0	0	0	0	0.149818	0	deltex E3 ubiquitin ligase 3L
Gpihbp1	GPIHBP1	0.136474	0	0	0	0	0	0.018216	0.13192	glycosylphosphatidylinositol anchored high density lipoprotein binding protein 1
Spi1	SPI1	0.127712	0	0	0	0	0	0.127712	0	Spi-1 proto-oncogene
Mvp	MVP	0.123317	0	0	0	0	0	0.123317	0	major vault protein
Ccl4	CCL4	0.10617	0	0	0	0	0	0.10617	0	C-C motif chemokine ligand 4
Osm	OSM	0.0851211	0	0	0	0	0.000801972	0.0849206	0	oncostatin M
Uba7	UBA7	0.0775932	0	0	0	0	0	0.0775932	0	ubiquitin like modifier activating enzyme 7
Renbp	RENBP	0.043525	0	0	0	0	0	0.043525	0	renin binding protein
Rgs18	RGS18	0.0370107	0	0	0	0	0.00797665	0.0350165	0	regulator of G protein signaling 18
H2-DMb1	HLA-DMB	0.0334153	0	0	0	0	0	0.0334153	0	major histocompatibility complex, class II, DM beta
Lyz1	LYZ	0.0302377	0	0	0	0	0.00345018	0.0293751	0	lysozyme
Ccl9	CCL23	0.02332	0	0	0	0	0	0.02332	0	C-C motif chemokine ligand 23
Ptpn7	PTPN7	0.0218667	0	0	0	0	0.00269284	0.0211935	0	protein tyrosine phosphatase, non-receptor type 7
Nkg7	NKG7	0.0212475	0	0	0	0	0	0.0212475	0	natural killer cell granule protein 7
Gm7030	HLA-F	0.0185401	7.2574e-05	0	0	0	0	0.018522	0	major histocompatibility complex, class I, F
Ly6c2	LY6H	0.015522	0	0	0	0	0	0.015522	0	lymphocyte antigen 6 family member H
Arhgap9	ARHGAP9	0.015124	0	0	0	0	0	0.015124	0	Rho GTPase activating protein 9
P2ry13	P2RY13	0.014358	0	0	0	0	0.000407982	0.014256	0	purinergic receptor P2Y13
C1s	C1S	0.014328	0	0	0	0	0	0.014328	0	complement C1s
Lpcat2	LPCAT2	0.00440249	0	0	0	0	0.00440249	0	0	lysophosphatidylcholine acyltransferase 2
Ube2l6	UBE2L6	0.00167749	0	0	0	0	0.00167749	0	0	ubiquitin conjugating enzyme E2 L6
Pld4	PLD4	0.000262404	0	0	0	0	0.000262404	0	0	phospholipase D family member 4
Rnase6	RNASE6	0.000160174	0	0	0	0	0.000160174	0	0	ribonuclease A family member k6
Vnn3	VNN3	0.000136128	0	0	0	0	0.000136128	0	0	vanin 3
Adgre1	ADGRE1	6.37533e-05	0	0	0	0	6.37533e-05	0	0	adhesion G protein-coupled receptor E1
Hcar2	HCAR2	9.5926e-06	0	0	0	0	9.5926e-06	0	0	hydroxycarboxylic acid receptor 2
H2-Ob	HLA-DOB	No association evidence
Apobr	APOBR	No association evidence
Tnni2	TNNI2	No association evidence
Adcy4	ADCY4	No association evidence
Iglc2	IGLC2	No association evidence
Gm16372	ARPC5L	No association evidence
Carns1	CARNS1	No association evidence
Respiratory system phenotype predictions MP:0005388 probability >= 0.90
		Association with lung disease (p = 5.00E-16)
Mouse gene symbol	Orthologous human gene symbol	Overall association score	Genetic associations	Somatic mutations	Known drugs	Affected pathways	RNA expression	Text mining (literature)	Animal models	Gene info
Flt4	FLT4	1	0	0.814558	1	0.632489	0	0.138035	0	fms related tyrosine kinase 4
Cdk6	CDK6	1	0.000415006	0.520833	0.81382	0.625	0	0.0722459	0	cyclin dependent kinase 6
Pde5a	PDE5A	1	0	0	1	0	0.000116825	0.0548048	0	phosphodiesterase 5A
Cd86	CD86	0.947885	0.0102594	0	0.761111	0.711806	0	0.0736303	0	CD86 molecule
Hgf	HGF	0.902723	0	0.173611	0.278472	0.789918	0	0.284049	0	hepatocyte growth factor
Lamb1	LAMB1	0.728076	0.0617956	0	0	0.707384	0.00271705	0.045661	0	laminin subunit beta 1
Tnfrsf10b	TNFRSF10B	0.706113	0	0	0.278472	0.625	2.33833e-05	0.103445	0	TNF receptor superfamily member 10b
Vegfc	VEGFC	0.685586	0	0	0	0.632489	0	0.212391	0	vascular endothelial growth factor C
Nod2	NOD2	0.671365	0.000432626	0	0	0.625	0	0.185266	0	nucleotide binding oligomerization domain containing 2
Ddx58	DDX58	0.671141	0	0	0	0.625	2.97181e-05	0.0763812	0.15061	DExD/H-box helicase 58
Cdh11	CDH11	0.662322	0.168192	0.614023	0	0	1.2786e-05	0.0562517	0	cadherin 11
Fes	FES	0.631307	0	0.583333	0	0.0242726	0	0.0519528	0.162735	FES proto-oncogene, tyrosine kinase
Gpihbp1	GPIHBP1	0.600432	0	0	0	0.600384	0.000193872	0	0	glycosylphosphatidylinositol anchored high density lipoprotein binding protein 1
Il12rb2	IL12RB2	0.563309	0.000531274	0	0	0.536034	0	0.108865	0	interleukin 12 receptor subunit beta 2
Angpt1	ANGPT1	0.560224	0	0	0.1	0.523173	0.000128625	0.103726	0	angiopoietin 1
Itgb8	ITGB8	0.523041	0	0	0	0.506428	0.000104302	0.0664054	0	integrin subunit beta 8
Col12a1	COL12A1	0.507329	0	0	0	0.5	0.00011155	0.029268	0	collagen type XII alpha 1 chain
Dusp8	DUSP8	0.500004	0	0	0	0.5	1.51804e-05	0	0	dual specificity phosphatase 8
Adcy4	ADCY4	0.5	0	0	0	0.5	0	0	0	adenylate cyclase 4
Col23a1	COL23A1	0.5	0	0	0	0.5	0	0	0	collagen type XXIII alpha 1 chain
Ager	AGER	0.463576	0.431189	0	0	0	0	0.131404	0	advanced glycosylation end-product specific receptor
H2-Q7	HLA-A	0.459737	2.46375e-05	0.459734	0	0	0	0	0	major histocompatibility complex, class I, A
Fgf7	FGF7	0.436085	0.400485	0	0	0	0	0.144339	0	fibroblast growth factor 7
Dnah5	DNAH5	0.412779	0.39536	0	0	0	0	0.069676	0	dynein axonemal heavy chain 5
Hook3	HOOK3	0.362654	0	0.362654	0	0	0	0	0	hook microtubule tethering protein 3
Fbxl7	FBXL7	0.34796	0.344468	0	0	0	0	0.013968	0	F-box and leucine rich repeat protein 7
Prkd1	PRKD1	0.283881	0	0	0.236111	0	0	0.191078	0	protein kinase D1
Ccl2	CCL2	0.246413	0	0	0.2	0	0.000112369	0.185601	0	C-C motif chemokine ligand 2
Dll4	DLL4	0.243505	0	0	0.225	0	0	0.0740211	0	delta like canonical Notch ligand 4
Fcgr4	FCGR3A	0.242548	0	0	0.225	0	0	0.0701901	0	Fc fragment of IgG receptor IIIa
Gdnf	GDNF	0.225181	0	0	0	0.209861	0	0.0612776	0	glial cell derived neurotrophic factor
Il1a	IL1A	0.219756	0	0	0	0	0.00202513	0.219249	0	interleukin 1 alpha
Ptafr	PTAFR	0.216471	0	0	0	0	0	0.216471	0	platelet activating factor receptor
Col6a3	COL6A3	0.213222	0	0	0	0.209861	1.40996e-05	0.0134384	0	collagen type VI alpha 3 chain
Cybb	CYBB	0.210959	0	0	0	0.0448098	0	0.199757	0	cytochrome b-245 beta chain
Col4a5	COL4A5	0.209861	0	0	0	0.209861	0	0	0	collagen type IV alpha 5 chain
Pappa	PAPPA	0.193469	0	0	0	0.108375	6.38056e-05	0.166369	0	pappalysin 1
Grem2	GREM2	0.1841	0.184096	0	0	0	1.55267e-05	0	0	gremlin 2, DAN family BMP antagonist
Jag1	JAG1	0.183636	0	0	0	0	4.54426e-05	0.183625	0	jagged 1
Gna15	GNA15	0.166807	0	0	0	0	0	0.166807	0	G protein subunit alpha 15
Ccr5	CCR5	0.153204	0	0	0	0	0	0.153204	0	C-C motif chemokine receptor 5 (gene/pseudogene)
Sfrp1	SFRP1	0.146205	0	0	0	0	2.7277e-05	0.146198	0	secreted frizzled related protein 1
Klrk1	KLRK1	0.112594	0	0	0	0	0	0.112594	0	killer cell lectin like receptor K1
Sox17	SOX17	0.101472	0	0	0	0	0.00015435	0.101434	0	SRY-box 17
C5ar1	C5AR1	0.0961969	0	0	0	0	0.000113732	0.0961685	0	complement C5a receptor 1
Card9	CARD9	0.0943538	0	0	0	0	0	0.0943538	0	caspase recruitment domain family member 9
Cd40	CD40	0.0938113	0.0093787	0	0	0	0	0.0914667	0	CD40 molecule
Tlr8	TLR8	0.0819282	0	0	0	0	5.94937e-05	0.0819133	0	toll like receptor 8
Cd209a	CLEC4M	0.0704657	0	0	0	0	0	0.0704657	0	C-type lectin domain family 4 member M
Ccl4	CCL4	0.0692153	0	0	0	0	0.000112468	0.0691871	0	C-C motif chemokine ligand 4
Klrd1	KLRD1	0.0688617	0	0	0	0	7.76e-05	0.0688423	0	killer cell lectin like receptor D1
Cdh3	CDH3	0.0491072	0	0	0	0	0.000207494	0.0490553	0	cadherin 3
Itgam	ITGAM	0.0326639	0.00497554	0	0	0	0	0.03142	0	integrin subunit alpha M
Dkk2	DKK2	0.027078	0	0	0	0	9.78145e-05	0.0270535	0	dickkopf WNT signaling pathway inhibitor 2
Evc	EVC	0.0211792	0.0211792	0	0	0	0	0	0	EvC ciliary complex subunit 1
Il10ra	IL10RA	0.018688	0	0	0	0	0	0.018688	0	interleukin 10 receptor subunit alpha
Npas2	NPAS2	0.0156435	0	0	0	0	0	0.0156435	0	neuronal PAS domain protein 2
Col8a1	COL8A1	0.014504	0	0	0	0	0	0.014504	0	collagen type VIII alpha 1 chain
Peg12	FRAT1	0.014328	0	0	0	0	0	0.014328	0	FRAT1, WNT signaling pathway regulator
Adamts14	ADAMTS14	0.0068522	0.00684687	0	0	0	2.13073e-05	0	0	ADAM metallopeptidase with thrombospondin type 1 motif 14
Chrdl1	CHRDL1	0.00473854	0.00468192	0	0	0	0.000226462	0	0	chordin like 1
Pcolce2	PCOLCE2	0.00014725	0	0	0	0	0.00014725	0	0	procollagen C-endopeptidase enhancer 2
Efna4	EFNA4	7.84e-05	0	0	0	0	7.84e-05	0	0	ephrin A4
P2ry13	P2RY13	2.63927e-05	0	0	0	0	2.63927e-05	0	0	purinergic receptor P2Y13
Skap1	SKAP1	2.24174e-05	0	0	0	0	2.24174e-05	0	0	src kinase associated phosphoprotein 1
Col24a1	COL24A1	1.067e-05	0	0	0	0	1.067e-05	0	0	collagen type XXIV alpha 1 chain
Adamts3	ADAMTS3	No association evidence
Nrtn	NRTN	No association evidence
A3galt2	A3GALT2	No association evidence
Gdf6	GDF6	No association evidence
Cd101	CD101	No association evidence
H2afy2	H2AFY2	No association evidence
Gpr18	GPR18	No association evidence
Spnb5	No orthologous found
Reproductive system phenotype predictions MP:0005389 probability >= 0.90
		Association with reproductive system disease (p = 0.004)
Mouse gene symbol	Orthologous human gene symbol	Overall association score	Genetic associations	Somatic mutations	Known drugs	Affected pathways	RNA expression	Text mining (literature)	Animal models	Gene info
Fgf17	FGF17	1	1	0	0	1	0	0.0669349	0	fibroblast growth factor 17
Fgf18	FGF18	1	0	0	0	1	0	0.0578138	0.197864	fibroblast growth factor 18
Fgf5	FGF5	1	0.00124004	0	0	1	0	0.01568	0	fibroblast growth factor 5
Ednra	EDNRA	1	0.000587466	0	1	0.681185	0.00594213	0.0709102	0.19936	endothelin receptor type A
Scn9a	SCN9A	1	0	0	1	0.478006	5.32244e-05	0.0323125	0	sodium voltage-gated channel alpha subunit 9
Psma8	PSMA8	1	0	0	0.301881	1	0	0	0	proteasome subunit alpha 8
Kmt2d	KMT2D	0.971479	0	0.967017	0	0	0	0.0401568	0	lysine methyltransferase 2D
Irs1	IRS1	0.806106	4.7811e-06	0	0	0.769884	5.11299e-05	0.144866	0	insulin receptor substrate 1
Adora2a	ADORA2A	0.779706	0	0	0.771361	0.0333781	0	0	0	adenosine A2a receptor
Htr6	HTR6	0.755163	0	0	0	0.706163	0	0.196	0	5-hydroxytryptamine receptor 6
Ppbp	PPBP	0.712284	0	0	0	0.701088	4.40881e-05	0.044766	0	pro-platelet basic protein
Gpr4	GPR4	0.641438	0	0	0	0.629338	0	0.0484004	0	G protein-coupled receptor 4
S1pr5	S1PR5	0.632164	0	0	0	0.625	0	0.028656	0	sphingosine-1-phosphate receptor 5
Pth2r	PTH2R	0.50091	0	0	0	0.5	0.00364116	0	0	parathyroid hormone 2 receptor
Htr7	HTR7	0.395406	0	0	0	0.38835	0	0.028224	0	5-hydroxytryptamine receptor 7
Vegfc	VEGFC	0.248412	0	0	0	0	0	0.248412	0	vascular endothelial growth factor C
Gas6	GAS6	0.245987	0	0	0	0.117879	5.78917e-05	0.18798	0.17962	growth arrest specific 6
Hhip	HHIP	0.223476	0.000283255	0	0	0	0.000743092	0.014256	0.219811	hedgehog interacting protein
Avpr1a	AVPR1A	0.150563	0	0	0	0	0	0.006732	0.14888	arginine vasopressin receptor 1A
Gab1	GAB1	0.0743677	0	0	0	0	0	0.0743677	0	GRB2 associated binding protein 1
Cxcl5	CXCL5	0.0715544	0	0	0	0	0.00499036	0.0703068	0	C-X-C motif chemokine ligand 5
Pdgfc	PDGFC	0.0586072	0	0	0	0	0.00011404	0.0585787	0	platelet derived growth factor C
P2ry1	P2RY1	0.0423984	0	0	0	0.0333781	2.39182e-05	0.0340512	0	purinergic receptor P2Y1
Npb	NPB	0.0196069	0	0	0	0	0	0.0196069	0	neuropeptide B
Ramp3	RAMP3	0.014328	0	0	0	0	0	0.014328	0	receptor activity modifying protein 3
Mapk12	MAPK12	0.013824	0	0	0	0	0	0.013824	0	mitogen-activated protein kinase 12
Aldoart1	ALDOA	0.00919018	0	0	0	0.00919018	0	0	0	aldolase, fructose-bisphosphate A
Adcy4	ADCY4	0.0078	0	0	0	0	0	0.0078	0	adenylate cyclase 4
Gpr27	GPR27	0.00539816	0	0	0	0	0.00539816	0	0	G protein-coupled receptor 27
Cenps	CENPS	3.63312e-05	0	0	0	0	3.63312e-05	0	0	centromere protein S
Tas2r108	TAS2R4	No association evidence
Tas2r137	TAS2R3	No association evidence
Rac3	RAC3	No association evidence
Iqcf3	IQCF3	No association evidence
Chrna5	CHRNA5	No association evidence
Lypd4	LYPD4	No association evidence
Oprl1	OPRL1	No association evidence
Cox8c	COX8C	No association evidence
Chst5	CHST5	No association evidence
1700029F12Rik	No orthologous found
Immune system phenotype predictions MP:0005397 probability >= 0.90
		Association with immune system disease (p = 0.0002)
Mouse gene symbol	Orthologous human gene symbol	Overall association score	Genetic associations	Somatic mutations	Known drugs	Affected pathways	RNA expression	Text mining (literature)	Animal models	Gene info
Cfp	CFP	1	1	0	0	0	0.000276942	0.0836065	0.285194	complement factor properdin
Isg15	ISG15	1	1	0	0	0	0.0224265	0.0603865	0	ISG15 ubiquitin-like modifier
Tlr13	TLR9	1	0	0	1	0	0	0.28009	0	toll like receptor 9
Ramp1	RAMP1	1	0	0	1	0	0	0.022795	0	receptor activity modifying protein 1
Ikbke	IKBKE	0.569295	0.553179	0	0	0	5.38638e-05	0.0644415	0	inhibitor of nuclear factor kappa B kinase subunit epsilon
Cysltr2	CYSLTR2	0.304009	0.220915	0	0	0	0	0.0272908	0.245748	cysteinyl leukotriene receptor 2
Arhgap4	ARHGAP4	0.269677	0.264199	0	0	0	0	0.0219084	0	Rho GTPase activating protein 4
Hba-a2	HBA2	0.230033	0	0	0	0	0	0	0.230033	hemoglobin subunit alpha 2
Ffar1	FFAR1	0.200179	0	0	0	0	0	0.0347402	0.191494	free fatty acid receptor 1
Adgre1	ADGRE1	0.19945	0	0	0	0	0	0	0.19945	adhesion G protein-coupled receptor E1
S100a8	S100A8	0.163311	0	0	0	0	0.020274	0.158243	0	S100 calcium binding protein A8
Gpihbp1	GPIHBP1	0.151749	0	0	0	0	0.000575728	0	0.151605	glycosylphosphatidylinositol anchored high density lipoprotein binding protein 1
Ccl4	CCL4	0.128445	0	0	0	0	0.0225789	0.1228	0	C-C motif chemokine ligand 4
Erbin	ERBIN	0.0971948	0	0	0	0	9.1783e-06	0.0971925	0	erbb2 interacting protein
Ptafr	PTAFR	0.0940517	0	0	0	0	0.00017304	0.0940085	0	platelet activating factor receptor
H2-DMb2	HLA-DMB	0.0931745	0	0	0	0	0	0.0931745	0	major histocompatibility complex, class II, DM beta
Ifit1	IFIT1	0.0759273	0	0	0	0	0.0187249	0.0712461	0	interferon induced protein with tetratricopeptide repeats 1
Klrd1	KLRD1	0.0660909	0	0	0	0	0.0117344	0.0631573	0	killer cell lectin like receptor D1
Hpgds	HPGDS	0.0650148	0	0	0	0	0.00178701	0.064568	0	hematopoietic prostaglandin D synthase
Spi1	SPI1	0.0592133	0	0	0	0	0.00025648	0.0591492	0	Spi-1 proto-oncogene
Uba7	UBA7	0.0236464	0	0	0	0	0	0.0236464	0	ubiquitin like modifier activating enzyme 7
P2ry13	P2RY13	0.021803	0	0	0	0	0.00035747	0.0217136	0	purinergic receptor P2Y13
Nr2f6	NR2F6	0.0195796	0	0	0	0	0	0.0195796	0	nuclear receptor subfamily 2 group F member 6
Jaml	JAML	0.019303	0	0	0	0	0	0.019303	0	junction adhesion molecule like
Hook3	HOOK3	0.0131367	0	0	0	0	0.0131367	0	0	hook microtubule tethering protein 3
Dtx3l	DTX3L	0.00554967	0	0	0	0	0.00554967	0	0	deltex E3 ubiquitin ligase 3L
Trim25	TRIM25	0.000361462	0	0	0	0	0.000361462	0	0	tripartite motif containing 25
Iglc2	IGLC2	0.000326364	0	0	0	0	0.000326364	0	0	immunoglobulin lambda constant 2
Arhgap45	ARHGAP45	5.13043e-05	0	0	0	0	5.13043e-05	0	0	Rho GTPase activating protein 45
Hla-Ob	HLA-DOB	No association evidence
Arhgap9	ARHGAP9	No association evidence
Ly6d	LY6D	No association evidence
Adcy4	ADCY4	No association evidence
Lrmp	LRMP	No association evidence
Dennd1c	DENND1C	No association evidence
Hla-b	HLA-B	No association evidence
H2-T22	No orthologous found

## Sheet: DisGeNET
Results from DisGeNET - column name description is as follows:
souce - DisGeNET database used
year_initial - first time this association was reported
year_final - last time this association was reported
gene_pli - probability of being loss of function intolerant
gene_dpi - disease pleiotropy index for the gene
gene_dsi - disease specificity index for the gene
gene_symbol	disease_class_name	diseaseid	disease_name	score	source	year_initial	year_final	gene_pli	gene_dpi	gene_dsi	gene_phenotype_prediction (MP term)
ADCY2	Nervous System Diseases; Mental Disorders	C0002395	Alzheimer's Disease	0.01	ALL	2012	2012	0.99898	0.308	0.695	Nervous system
ADCY2	Mental Disorders	C0003469	Anxiety Disorders	0.1	ALL	2019	2019	0.99898	0.308	0.695	Nervous system
ADCY2	Mental Disorders	C0005586	Bipolar Disorder	0.62	ALL	2014	2019	0.99898	0.308	0.695	Nervous system
ADCY2	Mental Disorders	C0005587	Depression, Bipolar	0.3	ALL	2019	2019	0.99898	0.308	0.695	Nervous system
ADCY2	Mental Disorders	C0006012	Borderline Personality Disorder	0.01	ALL	2017	2017	0.99898	0.308	0.695	Nervous system
ADCY2	Mental Disorders	C0024713	Manic Disorder	0.3	ALL	2019	2019	0.99898	0.308	0.695	Nervous system
ADCY2	Mental Disorders	C0338656	Impaired cognition	0.1	ALL	2015	2015	0.99898	0.308	0.695	Nervous system
ADCY2	Mental Disorders	C0338831	Manic	0.3	ALL	2019	2019	0.99898	0.308	0.695	Nervous system
ADCY2	Neoplasms; Nervous System Diseases	C0700095	Central neuroblastoma	0.01	ALL	1996	1996	0.99898	0.308	0.695	Nervous system
ADCY2	Mental Disorders	C1263846	Attention deficit hyperactivity disorder	0.1	ALL	2017	2017	0.99898	0.308	0.695	Nervous system
ATP6V1G2	Neoplasms; Immune System Diseases; Nervous System Diseases	C0026896	Myasthenia Gravis	0.1	ALL	2016	2016	0.0028604	0.269	0.839	Nervous system
ATP6V1G2	Musculoskeletal Diseases; Nervous System Diseases	C0027121	Myositis	0.1	ALL	2015	2015	0.0028604	0.269	0.839	Nervous system
BICD1	Nervous System Diseases	C0026847	Spinal Muscular Atrophy	0.01	ALL	2017	2017	1.5724e-05	0.231	0.821	Nervous system
CALCR	Nervous System Diseases; Mental Disorders	C0002395	Alzheimer's Disease	0.02	ALL	2013	2016	3.1176e-09	0.846	0.464	Nervous system
CALCR	Neoplasms; Nervous System Diseases	C0006118	Brain Neoplasms	0.02	ALL	2017	2017	3.1176e-09	0.846	0.464	Nervous system
CALCR	Nervous System Diseases; Wounds and Injuries	C0007286	Carpal Tunnel Syndrome	0.01	ALL	2019	2019	3.1176e-09	0.846	0.464	Nervous system
CALCR	Mental Disorders	C0011581	Depressive disorder	0.01	ALL	2017	2017	3.1176e-09	0.846	0.464	Nervous system
CALCR	Congenital, Hereditary, and Neonatal Diseases and Abnormalities; Nutritional and Metabolic Diseases; Nervous System Diseases	C0017921	Glycogen storage disease type II	0.01	ALL	2018	2018	3.1176e-09	0.846	0.464	Nervous system
CALCR	Congenital, Hereditary, and Neonatal Diseases and Abnormalities; Digestive System Diseases; Nutritional and Metabolic Diseases; Nervous System Diseases	C0019202	Hepatolenticular Degeneration	0.01	ALL	2017	2017	3.1176e-09	0.846	0.464	Nervous system
CALCR	Pathological Conditions, Signs and Symptoms; Respiratory Tract Diseases; Nervous System Diseases; Otorhinolaryngologic Diseases	C0019825	Hoarseness	0.01	ALL	2020	2020	3.1176e-09	0.846	0.464	Nervous system
CALCR	Congenital, Hereditary, and Neonatal Diseases and Abnormalities; Nutritional and Metabolic Diseases; Musculoskeletal Diseases; Nervous System Diseases	C0020725	Type II Mucolipidosis	0.02	ALL	2017	2019	3.1176e-09	0.846	0.464	Nervous system
CALCR	Mental Disorders	C0021122	Disruptive, Impulse Control, and Conduct Disorders	0.02	ALL	2017	2019	3.1176e-09	0.846	0.464	Nervous system
CALCR	Pathological Conditions, Signs and Symptoms; Nervous System Diseases; Mental Disorders	C0023009	Speech and language disorder	0.01	ALL	2012	2012	3.1176e-09	0.846	0.464	Nervous system
CALCR	Neoplasms; Immune System Diseases; Nervous System Diseases	C0026896	Myasthenia Gravis	0.01	ALL	1999	1999	3.1176e-09	0.846	0.464	Nervous system
CALCR	Nervous System Diseases	C0030567	Parkinson Disease	0.01	ALL	2017	2017	3.1176e-09	0.846	0.464	Nervous system
CALCR	Pathological Conditions, Signs and Symptoms; Nervous System Diseases	C0037822	Speech Disorders	0.02	ALL	2016	2019	3.1176e-09	0.846	0.464	Nervous system
CALCR	Neoplasms; Nervous System Diseases	C0085136	Central Nervous System Neoplasms	0.01	ALL	2018	2018	3.1176e-09	0.846	0.464	Nervous system
CALCR	Nervous System Diseases	C0149931	Migraine Disorders	0.01	ALL	2017	2017	3.1176e-09	0.846	0.464	Nervous system
CALCR	Congenital, Hereditary, and Neonatal Diseases and Abnormalities; Nervous System Diseases; Cardiovascular Diseases	C0175702	Williams Syndrome	0.01	ALL	1995	1995	3.1176e-09	0.846	0.464	Nervous system
CALCR	Pathological Conditions, Signs and Symptoms; Neoplasms; Nervous System Diseases	C0220650	Metastatic malignant neoplasm to brain	0.01	ALL	2020	2020	3.1176e-09	0.846	0.464	Nervous system
CALCR	Congenital, Hereditary, and Neonatal Diseases and Abnormalities; Nutritional and Metabolic Diseases; Nervous System Diseases; Hemic and Lymphatic Diseases	C0220756	Niemann-Pick Disease, Type C	0.01	ALL	2017	2017	3.1176e-09	0.846	0.464	Nervous system
CALCR	Pathological Conditions, Signs and Symptoms; Musculoskeletal Diseases; Nervous System Diseases	C0231528	Myalgia	0.01	ALL	2017	2017	3.1176e-09	0.846	0.464	Nervous system
CALCR	Infections; Nervous System Diseases	C0276226	Herpes encephalitis	0.2	ALL	2012	2012	3.1176e-09	0.846	0.464	Nervous system
CALCR	Pathological Conditions, Signs and Symptoms; Nervous System Diseases	C0278134	Absence of sensation	0.01	ALL	2018	2018	3.1176e-09	0.846	0.464	Nervous system
CALCR	Mental Disorders	C0338656	Impaired cognition	0.01	ALL	2018	2018	3.1176e-09	0.846	0.464	Nervous system
CALCR	Neoplasms; Nervous System Diseases	C0700095	Central neuroblastoma	0.05	ALL	1992	2019	3.1176e-09	0.846	0.464	Nervous system
CALCR	Pathological Conditions, Signs and Symptoms; Nervous System Diseases	C0751534	Syncopal Episode	0.01	ALL	2018	2018	3.1176e-09	0.846	0.464	Nervous system
CALCR	Pathological Conditions, Signs and Symptoms; Nervous System Diseases	C0872084	Sarcopenia	0.02	ALL	2019	2020	3.1176e-09	0.846	0.464	Nervous system
CALCR	Congenital, Hereditary, and Neonatal Diseases and Abnormalities; Nervous System Diseases	C1136249	Mental Retardation, X-Linked	0.01	ALL	2012	2012	3.1176e-09	0.846	0.464	Nervous system
CALCR	Mental Disorders; Behavior and Behavior Mechanisms	C1457883	Aggressive reaction	0.01	ALL	2018	2018	3.1176e-09	0.846	0.464	Nervous system
CALCR	Mental Disorders	C1535926	Neurodevelopmental Disorders	0.01	ALL	2019	2019	3.1176e-09	0.846	0.464	Nervous system
CALCR	Congenital, Hereditary, and Neonatal Diseases and Abnormalities; Nutritional and Metabolic Diseases; Nervous System Diseases	C1845862	Creatine deficiency, X-linked	0.01	ALL	2016	2016	3.1176e-09	0.846	0.464	Nervous system
CALCR	Pathological Conditions, Signs and Symptoms; Nervous System Diseases; Mental Disorders; Behavior and Behavior Mechanisms	C3714756	Intellectual Disability	0.02	ALL	2016	2019	3.1176e-09	0.846	0.464	Nervous system
DTX1	Infections; Nervous System Diseases	C0014060	Encephalitis, St. Louis	0.01	ALL	2019	2019	0.00098982	0.5	0.656	Nervous system
DTX1	Congenital, Hereditary, and Neonatal Diseases and Abnormalities; Nervous System Diseases; Mental Disorders	C0020179	Huntington Disease	0.01	ALL	2008	2008	0.00098982	0.5	0.656	Nervous system
DUSP8	Chemically-Induced Disorders; Mental Disorders	C0001973	Alcoholic Intoxication, Chronic	0.31	ALL	2003	2003	0.69975	0.385	0.769	Nervous system
DUSP8	Nervous System Diseases	C0030567	Parkinson Disease	0.01	ALL	2018	2018	0.69975	0.385	0.769	Nervous system
EPHA3	Nutritional and Metabolic Diseases; Nervous System Diseases	C0002736	Amyotrophic Lateral Sclerosis	0.02	ALL	2013	2013	1.1953e-05	0.692	0.497	Nervous system
EPHA3	Congenital, Hereditary, and Neonatal Diseases and Abnormalities; Nutritional and Metabolic Diseases; Nervous System Diseases; Cardiovascular Diseases	C0002986	Fabry Disease	0.01	ALL	2016	2016	1.1953e-05	0.692	0.497	Nervous system
EPHA3	Mental Disorders	C0004936	Mental disorders	0.01	ALL	2015	2015	1.1953e-05	0.692	0.497	Nervous system
EPHA3	Nervous System Diseases	C0006109	Brain Damage, Chronic	0.01	ALL	2002	2002	1.1953e-05	0.692	0.497	Nervous system
EPHA3	Nervous System Diseases	C0014544	Epilepsy	0.01	ALL	2004	2004	1.1953e-05	0.692	0.497	Nervous system
EPHA3	Congenital, Hereditary, and Neonatal Diseases and Abnormalities; Nervous System Diseases; Mental Disorders	C0020179	Huntington Disease	0.02	ALL	2018	2018	1.1953e-05	0.692	0.497	Nervous system
EPHA3	Musculoskeletal Diseases; Nervous System Diseases	C0221055	Paramyotonia Congenita (disorder)	0.01	ALL	1999	1999	1.1953e-05	0.692	0.497	Nervous system
EPHA3	Nervous System Diseases	C0234166	Hyperexplexia	0.01	ALL	2002	2002	1.1953e-05	0.692	0.497	Nervous system
EPHA3	Congenital, Hereditary, and Neonatal Diseases and Abnormalities; Nutritional and Metabolic Diseases; Musculoskeletal Diseases; Nervous System Diseases	C0238286	Mucolipidosis Type IV	0.01	ALL	2010	2010	1.1953e-05	0.692	0.497	Nervous system
EPHA3	Pathological Conditions, Signs and Symptoms; Nervous System Diseases	C0424295	Hyperactive behavior	0.01	ALL	2008	2008	1.1953e-05	0.692	0.497	Nervous system
EPHA3	Neoplasms; Nervous System Diseases	C0700095	Central neuroblastoma	0.09	ALL	2000	2019	1.1953e-05	0.692	0.497	Nervous system
EPHA3	Pathological Conditions, Signs and Symptoms; Nervous System Diseases	C0751214	Hyperalgesia, Thermal	0.01	ALL	2006	2006	1.1953e-05	0.692	0.497	Nervous system
EPHA3	Musculoskeletal Diseases; Nervous System Diseases	C0751951	Central Core Myopathy (disorder)	0.02	ALL	1999	2005	1.1953e-05	0.692	0.497	Nervous system
EPHA3	Congenital, Hereditary, and Neonatal Diseases and Abnormalities; Nervous System Diseases	C0752120	Spinocerebellar Ataxia Type 1	0.01	ALL	2011	2011	1.1953e-05	0.692	0.497	Nervous system
EPHA3	Congenital, Hereditary, and Neonatal Diseases and Abnormalities; Nutritional and Metabolic Diseases; Nervous System Diseases	C1833429	D-2-hydroxyglutaric aciduria	0.01	ALL	2005	2005	1.1953e-05	0.692	0.497	Nervous system
EPHA3	Nutritional and Metabolic Diseases; Nervous System Diseases	C1862941	Amyotrophic Lateral Sclerosis, Sporadic	0.01	ALL	2013	2013	1.1953e-05	0.692	0.497	Nervous system
EPHA3	Congenital, Hereditary, and Neonatal Diseases and Abnormalities; Nutritional and Metabolic Diseases; Nervous System Diseases	C2746066	Combined D-2- and L-2-hydroxyglutaric aciduria	0.01	ALL	2005	2005	1.1953e-05	0.692	0.497	Nervous system
EPHA3	Pathological Conditions, Signs and Symptoms; Nervous System Diseases	C4552000	Episodic Kinesigenic Dyskinesia 1	0.01	ALL	2019	2019	1.1953e-05	0.692	0.497	Nervous system
ESRRG	Chemically-Induced Disorders; Mental Disorders	C0001973	Alcoholic Intoxication, Chronic	0.1	ALL	2017	2017	0.071232	0.692	0.621	Nervous system
ESRRG	Nervous System Diseases	C0030567	Parkinson Disease	0.01	ALL	2017	2017	0.071232	0.692	0.621	Nervous system
ESRRG	Chemically-Induced Disorders; Mental Disorders	C0236664	Alcohol-Related Disorders	0.1	ALL	2017	2017	0.071232	0.692	0.621	Nervous system
ESRRG	Pathological Conditions, Signs and Symptoms; Congenital, Hereditary, and Neonatal Diseases and Abnormalities; Female Urogenital Diseases and Pregnancy Complications; Nervous System Diseases; Otorhinolaryngologic Diseases	C0339789	Congenital deafness	0.01	ALL	2016	2016	0.071232	0.692	0.621	Nervous system
ESRRG	Pathological Conditions, Signs and Symptoms; Nervous System Diseases	C0424295	Hyperactive behavior	0.01	ALL	2015	2015	0.071232	0.692	0.621	Nervous system
ESRRG	Mental Disorders	C0424605	Developmental delay (disorder)	0.01	ALL	2016	2016	0.071232	0.692	0.621	Nervous system
ESRRG	Mental Disorders	C1269683	Major Depressive Disorder	0.1	ALL	2017	2017	0.071232	0.692	0.621	Nervous system
FKBP1B	Nervous System Diseases	C0030567	Parkinson Disease	0.01	ALL	2020	2020	0.39358	0.192	0.769	Nervous system
FKBP1B	Nutritional and Metabolic Diseases; Nervous System Diseases	C1862939	AMYOTROPHIC LATERAL SCLEROSIS 1	0.01	ALL	1999	1999	0.39358	0.192	0.769	Nervous system
GAB1	Nervous System Diseases; Mental Disorders	C0002395	Alzheimer's Disease	0.01	ALL	2018	2018	0.18433	0.654	0.584	Nervous system
GAB1	Pathological Conditions, Signs and Symptoms; Nervous System Diseases; Otorhinolaryngologic Diseases	C0018784	Sensorineural Hearing Loss (disorder)	0.1	ALL	NA	NA	0.18433	0.654	0.584	Nervous system
GAB1	Pathological Conditions, Signs and Symptoms; Nervous System Diseases; Otorhinolaryngologic Diseases	C1854275	DEAFNESS, AUTOSOMAL RECESSIVE 26	0.6	ALL	2018	2018	0.18433	0.654	0.584	Nervous system
GNG4	Mental Disorders	C0234985	Mental deterioration	0.01	ALL	2018	2018	0.15575	0.231	0.821	Nervous system
GNG4	Mental Disorders	C0338656	Impaired cognition	0.01	ALL	2018	2018	0.15575	0.231	0.821	Nervous system
LPAR4	Neoplasms; Nervous System Diseases	C0006118	Brain Neoplasms	0.01	ALL	2018	2018	0.0022346	0.346	0.769	Nervous system
LPAR4	Congenital, Hereditary, and Neonatal Diseases and Abnormalities; Nervous System Diseases	C1837249	Malformations of Cortical Development, Group II	0.01	ALL	2018	2018	0.0022346	0.346	0.769	Nervous system
HTR5A	Mental Disorders	C0004352	Autistic Disorder	0.31	ALL	2007	2007	0.0062906	0.231	0.716	Nervous system
HTR5A	Mental Disorders	C0004936	Mental disorders	0.01	ALL	2006	2006	0.0062906	0.231	0.716	Nervous system
HTR5A	Mental Disorders	C0005586	Bipolar Disorder	0.32	ALL	2001	2009	0.0062906	0.231	0.716	Nervous system
HTR5A	Mental Disorders	C0011581	Depressive disorder	0.01	ALL	2000	2000	0.0062906	0.231	0.716	Nervous system
HTR5A	Mental Disorders	C0033975	Psychotic Disorders	0.31	ALL	2000	2000	0.0062906	0.231	0.716	Nervous system
HTR5A	Mental Disorders	C0036341	Schizophrenia	0.36	ALL	2000	2016	0.0062906	0.231	0.716	Nervous system
HTR5A	Chemically-Induced Disorders; Mental Disorders	C0038586	Substance Use Disorders	0.01	ALL	2019	2019	0.0062906	0.231	0.716	Nervous system
HTR5A	Mental Disorders	C0041696	Unipolar Depression	0.03	ALL	2001	2014	0.0062906	0.231	0.716	Nervous system
HTR5A	Nervous System Diseases	C0149931	Migraine Disorders	0.01	ALL	2017	2017	0.0062906	0.231	0.716	Nervous system
HTR5A	Mental Disorders	C0338656	Impaired cognition	0.01	ALL	2014	2014	0.0062906	0.231	0.716	Nervous system
HTR5A	Mental Disorders	C0349204	Nonorganic psychosis	0.3	ALL	2000	2000	0.0062906	0.231	0.716	Nervous system
HTR5A	Mental Disorders	C0525045	Mood Disorders	0.33	ALL	2000	2010	0.0062906	0.231	0.716	Nervous system
HTR5A	Mental Disorders	C1263846	Attention deficit hyperactivity disorder	0.01	ALL	2006	2006	0.0062906	0.231	0.716	Nervous system
HTR5A	Mental Disorders	C1269683	Major Depressive Disorder	0.02	ALL	2001	2014	0.0062906	0.231	0.716	Nervous system
HTR5A	Mental Disorders	C2939186	Disturbance in mood	0.01	ALL	2006	2006	0.0062906	0.231	0.716	Nervous system
HTR6	Nervous System Diseases; Mental Disorders	C0002395	Alzheimer's Disease	0.1	ALL	1999	2019	0.00018524	0.5	0.626	Nervous system
HTR6	Mental Disorders	C0003469	Anxiety Disorders	0.02	ALL	2005	2018	0.00018524	0.5	0.626	Nervous system
HTR6	Mental Disorders	C0005586	Bipolar Disorder	0.01	ALL	2000	2000	0.00018524	0.5	0.626	Nervous system
HTR6	Nervous System Diseases; Mental Disorders	C0011265	Presenile dementia	0.03	ALL	2001	2018	0.00018524	0.5	0.626	Nervous system
HTR6	Nervous System Diseases; Mental Disorders; Cardiovascular Diseases	C0011269	Dementia, Vascular	0.01	ALL	2017	2017	0.00018524	0.5	0.626	Nervous system
HTR6	Mental Disorders	C0011581	Depressive disorder	0.02	ALL	2001	2015	0.00018524	0.5	0.626	Nervous system
HTR6	Pathological Conditions, Signs and Symptoms; Nervous System Diseases; Behavior and Behavior Mechanisms	C0018524	Hallucinations	0.01	ALL	2005	2005	0.00018524	0.5	0.626	Nervous system
HTR6	Nervous System Diseases; Endocrine System Diseases	C0020514	Hyperprolactinemia	0.01	ALL	2017	2017	0.00018524	0.5	0.626	Nervous system
HTR6	Pathological Conditions, Signs and Symptoms; Nervous System Diseases; Behavior and Behavior Mechanisms	C0025261	Memory Disorders	0.3	ALL	2010	2010	0.00018524	0.5	0.626	Nervous system
HTR6	Nervous System Diseases	C0030567	Parkinson Disease	0.01	ALL	2002	2002	0.00018524	0.5	0.626	Nervous system
HTR6	Chemically-Induced Disorders; Mental Disorders	C0033937	Psychoses, Drug	0.3	ALL	2011	2011	0.00018524	0.5	0.626	Nervous system
HTR6	Chemically-Induced Disorders; Mental Disorders	C0033941	Psychoses, Substance-Induced	0.3	ALL	2011	2011	0.00018524	0.5	0.626	Nervous system
HTR6	Mental Disorders	C0033975	Psychotic Disorders	0.01	ALL	2011	2011	0.00018524	0.5	0.626	Nervous system
HTR6	Mental Disorders	C0036341	Schizophrenia	0.4	ALL	1999	2018	0.00018524	0.5	0.626	Nervous system
HTR6	Pathological Conditions, Signs and Symptoms; Nervous System Diseases	C0036572	Seizures	0.01	ALL	2019	2019	0.00018524	0.5	0.626	Nervous system
HTR6	Mental Disorders	C0036939	Shared Paranoid Disorder	0.01	ALL	2011	2011	0.00018524	0.5	0.626	Nervous system
HTR6	Mental Disorders	C0041696	Unipolar Depression	0.01	ALL	2005	2005	0.00018524	0.5	0.626	Nervous system
HTR6	Pathological Conditions, Signs and Symptoms; Nervous System Diseases; Behavior and Behavior Mechanisms	C0233794	Memory impairment	0.32	ALL	2010	2018	0.00018524	0.5	0.626	Nervous system
HTR6	Chemically-Induced Disorders; Mental Disorders	C0236733	Amphetamine-Related Disorders	0.3	ALL	2011	2011	0.00018524	0.5	0.626	Nervous system
HTR6	Chemically-Induced Disorders; Mental Disorders	C0236804	Amphetamine Addiction	0.3	ALL	2011	2011	0.00018524	0.5	0.626	Nervous system
HTR6	Chemically-Induced Disorders; Mental Disorders	C0236807	Amphetamine Abuse	0.3	ALL	2011	2011	0.00018524	0.5	0.626	Nervous system
HTR6	Mental Disorders	C0338656	Impaired cognition	0.03	ALL	2017	2018	0.00018524	0.5	0.626	Nervous system
HTR6	Mental Disorders	C0338908	Mixed anxiety and depressive disorder	0.01	ALL	2018	2018	0.00018524	0.5	0.626	Nervous system
HTR6	Nervous System Diseases; Otorhinolaryngologic Diseases	C0395920	Migrainous vertigo	0.01	ALL	2020	2020	0.00018524	0.5	0.626	Nervous system
HTR6	Pathological Conditions, Signs and Symptoms; Nervous System Diseases	C0424295	Hyperactive behavior	0.01	ALL	2011	2011	0.00018524	0.5	0.626	Nervous system
HTR6	Nervous System Diseases; Mental Disorders	C0494463	Alzheimer Disease, Late Onset	0.01	ALL	2004	2004	0.00018524	0.5	0.626	Nervous system
HTR6	Nervous System Diseases; Mental Disorders	C0497327	Dementia	0.03	ALL	2001	2018	0.00018524	0.5	0.626	Nervous system
HTR6	Mental Disorders	C0525045	Mood Disorders	0.32	ALL	1999	2010	0.00018524	0.5	0.626	Nervous system
HTR6	Pathological Conditions, Signs and Symptoms; Nervous System Diseases; Mental Disorders; Behavior and Behavior Mechanisms	C0542476	Forgetful	0.02	ALL	2017	2018	0.00018524	0.5	0.626	Nervous system
HTR6	Pathological Conditions, Signs and Symptoms; Nervous System Diseases	C0686347	Tardive Dyskinesia	0.01	ALL	2002	2002	0.00018524	0.5	0.626	Nervous system
HTR6	Nervous System Diseases	C0748607	Recurrent seizure	0.01	ALL	2019	2019	0.00018524	0.5	0.626	Nervous system
HTR6	Pathological Conditions, Signs and Symptoms; Nervous System Diseases; Behavior and Behavior Mechanisms	C0751292	Age-Related Memory Disorders	0.3	ALL	2010	2010	0.00018524	0.5	0.626	Nervous system
HTR6	Pathological Conditions, Signs and Symptoms; Nervous System Diseases; Behavior and Behavior Mechanisms	C0751293	Memory Disorder, Semantic	0.3	ALL	2010	2010	0.00018524	0.5	0.626	Nervous system
HTR6	Pathological Conditions, Signs and Symptoms; Nervous System Diseases; Behavior and Behavior Mechanisms	C0751294	Memory Disorder, Spatial	0.3	ALL	2010	2010	0.00018524	0.5	0.626	Nervous system
HTR6	Pathological Conditions, Signs and Symptoms; Nervous System Diseases; Behavior and Behavior Mechanisms	C0751295	Memory Loss	0.3	ALL	2010	2010	0.00018524	0.5	0.626	Nervous system
HTR6	Mental Disorders	C1263846	Attention deficit hyperactivity disorder	0.01	ALL	2006	2006	0.00018524	0.5	0.626	Nervous system
HTR6	Mental Disorders	C1269683	Major Depressive Disorder	0.03	ALL	2001	2010	0.00018524	0.5	0.626	Nervous system
HTR6	Congenital, Hereditary, and Neonatal Diseases and Abnormalities; Mental Disorders	C1839839	MAJOR AFFECTIVE DISORDER 2	0.01	ALL	2000	2000	0.00018524	0.5	0.626	Nervous system
HTR6	Mental Disorders	C1852197	MAJOR AFFECTIVE DISORDER 1	0.01	ALL	2000	2000	0.00018524	0.5	0.626	Nervous system
HTR6	Mental Disorders	C1970943	MAJOR AFFECTIVE DISORDER 4	0.01	ALL	2000	2000	0.00018524	0.5	0.626	Nervous system
HTR6	Mental Disorders	C1970945	MAJOR AFFECTIVE DISORDER 6	0.01	ALL	2000	2000	0.00018524	0.5	0.626	Nervous system
HTR6	Mental Disorders	C2700438	MAJOR AFFECTIVE DISORDER 7	0.01	ALL	2000	2000	0.00018524	0.5	0.626	Nervous system
HTR6	Mental Disorders	C2700439	MAJOR AFFECTIVE DISORDER 8	0.01	ALL	2000	2000	0.00018524	0.5	0.626	Nervous system
HTR6	Mental Disorders	C2700440	MAJOR AFFECTIVE DISORDER 9	0.01	ALL	2000	2000	0.00018524	0.5	0.626	Nervous system
HTR6	Pathological Conditions, Signs and Symptoms; Nervous System Diseases; Chemically-Induced Disorders	C3714760	Drug-induced tardive dyskinesia	0.01	ALL	2002	2002	0.00018524	0.5	0.626	Nervous system
KCND3	Pathological Conditions, Signs and Symptoms; Nervous System Diseases	C0007758	Cerebellar Ataxia	0.01	ALL	2019	2019	0.98972	0.615	0.619	Nervous system
KCND3	Pathological Conditions, Signs and Symptoms; Eye Diseases; Nervous System Diseases	C0012569	Diplopia	0.1	ALL	NA	NA	0.98972	0.615	0.619	Nervous system
KCND3	Pathological Conditions, Signs and Symptoms; Nervous System Diseases	C0013362	Dysarthria	0.1	ALL	NA	NA	0.98972	0.615	0.619	Nervous system
KCND3	Pathological Conditions, Signs and Symptoms; Nervous System Diseases	C0013421	Dystonia	0.01	ALL	2018	2018	0.98972	0.615	0.619	Nervous system
KCND3	Nervous System Diseases	C0014544	Epilepsy	0.03	ALL	2015	2019	0.98972	0.615	0.619	Nervous system
KCND3	Pathological Conditions, Signs and Symptoms; Nervous System Diseases	C0027066	Myoclonus	0.1	ALL	NA	NA	0.98972	0.615	0.619	Nervous system
KCND3	Eye Diseases; Nervous System Diseases	C0028738	Nystagmus	0.1	ALL	NA	NA	0.98972	0.615	0.619	Nervous system
KCND3	Pathological Conditions, Signs and Symptoms; Eye Diseases; Nervous System Diseases	C0029089	Ophthalmoplegia	0.1	ALL	NA	NA	0.98972	0.615	0.619	Nervous system
KCND3	Pathological Conditions, Signs and Symptoms; Nervous System Diseases; Cardiovascular Diseases	C0030252	Palpitations	0.1	ALL	NA	NA	0.98972	0.615	0.619	Nervous system
KCND3	Pathological Conditions, Signs and Symptoms; Nervous System Diseases; Cardiovascular Diseases	C0030591	Paroxysmal ventricular tachycardia	0.1	ALL	NA	NA	0.98972	0.615	0.619	Nervous system
KCND3	Pathological Conditions, Signs and Symptoms; Nervous System Diseases	C0039070	Syncope	0.1	ALL	NA	NA	0.98972	0.615	0.619	Nervous system
KCND3	Congenital, Hereditary, and Neonatal Diseases and Abnormalities; Nervous System Diseases	C0087012	Ataxia, Spinocerebellar	0.06	ALL	2005	2019	0.98972	0.615	0.619	Nervous system
KCND3	Pathological Conditions, Signs and Symptoms; Musculoskeletal Diseases; Nervous System Diseases	C0151564	Cogwheel Rigidity	0.1	ALL	NA	NA	0.98972	0.615	0.619	Nervous system
KCND3	Pathological Conditions, Signs and Symptoms; Nervous System Diseases	C0151888	Hyporeflexia	0.1	ALL	NA	NA	0.98972	0.615	0.619	Nervous system
KCND3	Pathological Conditions, Signs and Symptoms; Nervous System Diseases	C0151889	Hyperreflexia	0.1	ALL	NA	NA	0.98972	0.615	0.619	Nervous system
KCND3	Pathological Conditions, Signs and Symptoms; Nervous System Diseases	C0234378	Static Tremor	0.1	ALL	NA	NA	0.98972	0.615	0.619	Nervous system
KCND3	Pathological Conditions, Signs and Symptoms; Nervous System Diseases	C0234518	Slurred speech	0.1	ALL	NA	NA	0.98972	0.615	0.619	Nervous system
KCND3	Nervous System Diseases	C0270850	Idiopathic generalized epilepsy	0.01	ALL	2002	2002	0.98972	0.615	0.619	Nervous system
KCND3	Nervous System Diseases	C0270853	Juvenile Myoclonic Epilepsy	0.02	ALL	2002	2002	0.98972	0.615	0.619	Nervous system
KCND3	Mental Disorders	C0338656	Impaired cognition	0.02	ALL	2003	2017	0.98972	0.615	0.619	Nervous system
KCND3	Congenital, Hereditary, and Neonatal Diseases and Abnormalities; Nervous System Diseases	C0393519	Cerebellar Ataxia, Early Onset	0.01	ALL	2015	2015	0.98972	0.615	0.619	Nervous system
KCND3	Pathological Conditions, Signs and Symptoms; Congenital, Hereditary, and Neonatal Diseases and Abnormalities; Nervous System Diseases	C0393525	Progressive cerebellar ataxia	0.11	ALL	2012	2012	0.98972	0.615	0.619	Nervous system
KCND3	Nervous System Diseases	C0393593	Dystonia Disorders	0.01	ALL	2018	2018	0.98972	0.615	0.619	Nervous system
KCND3	Pathological Conditions, Signs and Symptoms; Nervous System Diseases	C0427190	Ataxia, Truncal	0.1	ALL	NA	NA	0.98972	0.615	0.619	Nervous system
KCND3	Nervous System Diseases	C0524851	Neurodegenerative Disorders	0.01	ALL	2019	2019	0.98972	0.615	0.619	Nervous system
KCND3	Pathological Conditions, Signs and Symptoms; Nervous System Diseases	C0563243	Poor coordination	0.1	ALL	NA	NA	0.98972	0.615	0.619	Nervous system
KCND3	Pathological Conditions, Signs and Symptoms; Nervous System Diseases	C0700200	Presyncope	0.1	ALL	NA	NA	0.98972	0.615	0.619	Nervous system
KCND3	Pathological Conditions, Signs and Symptoms; Nervous System Diseases	C0750937	Ataxia, Appendicular	0.1	ALL	NA	NA	0.98972	0.615	0.619	Nervous system
KCND3	Pathological Conditions, Signs and Symptoms; Nervous System Diseases	C0751837	Gait Ataxia	0.1	ALL	NA	NA	0.98972	0.615	0.619	Nervous system
KCND3	Nervous System Diseases	C1096063	Drug Resistant Epilepsy	0.01	ALL	2019	2019	0.98972	0.615	0.619	Nervous system
KCND3	Nervous System Diseases	C1843921	Postural instability	0.1	ALL	NA	NA	0.98972	0.615	0.619	Nervous system
KCND3	Congenital, Hereditary, and Neonatal Diseases and Abnormalities; Nervous System Diseases	C1846367	Spinocerebellar ataxia 19	0.74	ALL	2005	2018	0.98972	0.615	0.619	Nervous system
KCND3	Eye Diseases; Nervous System Diseases	C1853394	Gaze-evoked horizontal nystagmus	0.1	ALL	NA	NA	0.98972	0.615	0.619	Nervous system
KCND3	Pathological Conditions, Signs and Symptoms; Nervous System Diseases; Mental Disorders; Behavior and Behavior Mechanisms	C3714756	Intellectual Disability	0.01	ALL	2018	2018	0.98972	0.615	0.619	Nervous system
KCNJ3	Mental Disorders	C0036341	Schizophrenia	0.31	ALL	2012	2012	0.99108	0.5	0.653	Nervous system
KCNJ3	Pathological Conditions, Signs and Symptoms; Nervous System Diseases	C0038220	Status Epilepticus	0.01	ALL	2017	2017	0.99108	0.5	0.653	Nervous system
KCNJ3	Pathological Conditions, Signs and Symptoms; Nervous System Diseases	C0042420	Vasovagal syncope	0.01	ALL	2013	2013	0.99108	0.5	0.653	Nervous system
KCNJ3	Nervous System Diseases	C0270850	Idiopathic generalized epilepsy	0.01	ALL	2002	2002	0.99108	0.5	0.653	Nervous system
KCNJ3	Nervous System Diseases	C0270853	Juvenile Myoclonic Epilepsy	0.01	ALL	2000	2000	0.99108	0.5	0.653	Nervous system
KCNJ3	Mental Disorders	C0424605	Developmental delay (disorder)	0.01	ALL	2017	2017	0.99108	0.5	0.653	Nervous system
KCNJ3	Neoplasms; Nervous System Diseases	C0700095	Central neuroblastoma	0.01	ALL	1996	1996	0.99108	0.5	0.653	Nervous system
MMP16	Mental Disorders	C0005586	Bipolar Disorder	0.01	ALL	2015	2015	0.91797	0.577	0.626	Nervous system
MMP16	Mental Disorders	C0008074	Child Development Disorders, Pervasive	0.1	ALL	2017	2017	0.91797	0.577	0.626	Nervous system
MMP16	Mental Disorders	C0036341	Schizophrenia	0.12	ALL	2011	2019	0.91797	0.577	0.626	Nervous system
MMP16	Nervous System Diseases	C0149931	Migraine Disorders	0.01	ALL	2015	2015	0.91797	0.577	0.626	Nervous system
MMP16	Nervous System Diseases	C0154723	Migraine with Aura	0.01	ALL	2015	2015	0.91797	0.577	0.626	Nervous system
MMP16	Pathological Conditions, Signs and Symptoms; Mental Disorders	C0234233	Sore to touch	0.01	ALL	2019	2019	0.91797	0.577	0.626	Nervous system
NSF	Nervous System Diseases; Cardiovascular Diseases	C0007787	Transient Ischemic Attack	0.01	ALL	2018	2018	0.018338	0.577	0.659	Nervous system
NSF	Nervous System Diseases	C0014544	Epilepsy	0.01	ALL	2018	2018	0.018338	0.577	0.659	Nervous system
NSF	Nervous System Diseases	C0014556	Epilepsy, Temporal Lobe	0.21	ALL	2001	2018	0.018338	0.577	0.659	Nervous system
NSF	Nervous System Diseases	C0030567	Parkinson Disease	0.11	ALL	2009	2012	0.018338	0.577	0.659	Nervous system
NSF	Pathological Conditions, Signs and Symptoms; Nervous System Diseases	C0036572	Seizures	0.3	ALL	2019	2019	0.018338	0.577	0.659	Nervous system
NSF	Pathological Conditions, Signs and Symptoms; Eye Diseases; Nervous System Diseases	C0038868	Progressive supranuclear palsy	0.01	ALL	2017	2017	0.018338	0.577	0.659	Nervous system
NSF	Nutritional and Metabolic Diseases; Nervous System Diseases; Mental Disorders	C0338451	Frontotemporal dementia	0.01	ALL	2017	2017	0.018338	0.577	0.659	Nervous system
NSF	Pathological Conditions, Signs and Symptoms; Nervous System Diseases; Mental Disorders	C0476254	Dyslexia	0.01	ALL	2014	2014	0.018338	0.577	0.659	Nervous system
NSF	Chemically-Induced Disorders; Mental Disorders	C0600427	Cocaine Dependence	0.32	ALL	2012	2016	0.018338	0.577	0.659	Nervous system
NSF	Neoplasms; Nervous System Diseases	C0700095	Central neuroblastoma	0.01	ALL	2002	2002	0.018338	0.577	0.659	Nervous system
NSF	Pathological Conditions, Signs and Symptoms; Nervous System Diseases; Mental Disorders	C0751265	Learning Disabilities	0.01	ALL	2014	2014	0.018338	0.577	0.659	Nervous system
NSF	Nervous System Diseases; Cardiovascular Diseases	C0917805	Transient Cerebral Ischemia	0.01	ALL	2018	2018	0.018338	0.577	0.659	Nervous system
NSF	Pathological Conditions, Signs and Symptoms; Nervous System Diseases; Mental Disorders; Behavior and Behavior Mechanisms	C3714756	Intellectual Disability	0.3	ALL	2019	2019	0.018338	0.577	0.659	Nervous system
NSF	Pathological Conditions, Signs and Symptoms; Eye Diseases; Nervous System Diseases	C3887938	Deuteranomaly	0.01	ALL	2017	2017	0.018338	0.577	0.659	Nervous system
NSF	Nervous System Diseases	C4552072	X-linked infantile spasms	0.01	ALL	2019	2019	0.018338	0.577	0.659	Nervous system
OCRL	Pathological Conditions, Signs and Symptoms; Eye Diseases; Nervous System Diseases	C0002418	Amblyopia	0.1	ALL	NA	NA	0.99999	0.731	0.553	Nervous system
OCRL	Mental Disorders	C0004352	Autistic Disorder	0.01	ALL	2012	2012	0.99999	0.731	0.553	Nervous system
OCRL	Pathological Conditions, Signs and Symptoms; Nervous System Diseases	C0009024	Clonus	0.1	ALL	NA	NA	0.99999	0.731	0.553	Nervous system
OCRL	Pathological Conditions, Signs and Symptoms; Congenital, Hereditary, and Neonatal Diseases and Abnormalities; Female Urogenital Diseases and Pregnancy Complications; Eye Diseases; Nervous System Diseases	C0009691	Congenital cataract	0.05	ALL	1998	2019	0.99999	0.731	0.553	Nervous system
OCRL	Mental Disorders	C0011581	Depressive disorder	0.1	ALL	NA	NA	0.99999	0.731	0.553	Nervous system
OCRL	Pathological Conditions, Signs and Symptoms; Congenital, Hereditary, and Neonatal Diseases and Abnormalities; Nervous System Diseases; Mental Disorders; Behavior and Behavior Mechanisms	C0025362	Mental Retardation	0.03	ALL	1998	2005	0.99999	0.731	0.553	Nervous system
OCRL	Pathological Conditions, Signs and Symptoms; Nervous System Diseases; Mental Disorders; Behavior and Behavior Mechanisms	C0026106	Mild Mental Retardation	0.01	ALL	2011	2011	0.99999	0.731	0.553	Nervous system
OCRL	Eye Diseases; Nervous System Diseases	C0028738	Nystagmus	0.1	ALL	NA	NA	0.99999	0.731	0.553	Nervous system
OCRL	Congenital, Hereditary, and Neonatal Diseases and Abnormalities; Nutritional and Metabolic Diseases; Female Urogenital Diseases and Pregnancy Complications; Male Urogenital Diseases; Nervous System Diseases	C0028860	Oculocerebrorenal Syndrome	0.8	ALL	1993	2020	0.99999	0.731	0.553	Nervous system
OCRL	Pathological Conditions, Signs and Symptoms; Nervous System Diseases	C0036572	Seizures	0.1	ALL	NA	NA	0.99999	0.731	0.553	Nervous system
OCRL	Mental Disorders	C0038273	Stereotypic Movement Disorder	0.1	ALL	NA	NA	0.99999	0.731	0.553	Nervous system
OCRL	Eye Diseases; Nervous System Diseases	C0038379	Strabismus	0.1	ALL	NA	NA	0.99999	0.731	0.553	Nervous system
OCRL	Nervous System Diseases	C0151611	Electroencephalogram abnormal	0.1	ALL	NA	NA	0.99999	0.731	0.553	Nervous system
OCRL	Pathological Conditions, Signs and Symptoms; Eye Diseases; Nervous System Diseases	C0154936	Pupillary abnormality	0.1	ALL	NA	NA	0.99999	0.731	0.553	Nervous system
OCRL	Pathological Conditions, Signs and Symptoms; Nervous System Diseases	C0234146	Absent reflex	0.1	ALL	NA	NA	0.99999	0.731	0.553	Nervous system
OCRL	Pathological Conditions, Signs and Symptoms; Eye Diseases; Nervous System Diseases	C0234632	Reduced visual acuity	0.1	ALL	NA	NA	0.99999	0.731	0.553	Nervous system
OCRL	Mental Disorders	C0338656	Impaired cognition	0.1	ALL	NA	NA	0.99999	0.731	0.553	Nervous system
OCRL	Neoplasms; Nervous System Diseases	C0347509	Benign neoplasm of central nervous system	0.1	ALL	NA	NA	0.99999	0.731	0.553	Nervous system
OCRL	Pathological Conditions, Signs and Symptoms; Eye Diseases; Nervous System Diseases	C0423224	Sunken eyes	0.1	ALL	NA	NA	0.99999	0.731	0.553	Nervous system
OCRL	Mental Disorders	C0424605	Developmental delay (disorder)	0.01	ALL	2008	2008	0.99999	0.731	0.553	Nervous system
OCRL	Pathological Conditions, Signs and Symptoms; Congenital, Hereditary, and Neonatal Diseases and Abnormalities; Neoplasms; Female Urogenital Diseases and Pregnancy Complications; Eye Diseases; Male Urogenital Diseases; Nervous System Diseases; Endocrine System Diseases	C0812435	Chromosome 11p deletion syndrome	0.01	ALL	1999	1999	0.99999	0.731	0.553	Nervous system
OCRL	Pathological Conditions, Signs and Symptoms; Nervous System Diseases	C0973461	Dysphasia	0.1	ALL	NA	NA	0.99999	0.731	0.553	Nervous system
OCRL	Congenital, Hereditary, and Neonatal Diseases and Abnormalities; Nervous System Diseases	C1136249	Mental Retardation, X-Linked	0.01	ALL	2003	2003	0.99999	0.731	0.553	Nervous system
OCRL	Mental Disorders	C1263846	Attention deficit hyperactivity disorder	0.1	ALL	NA	NA	0.99999	0.731	0.553	Nervous system
OCRL	Nervous System Diseases	C1531647	Cerebral ventriculomegaly	0.1	ALL	NA	NA	0.99999	0.731	0.553	Nervous system
OCRL	Congenital, Hereditary, and Neonatal Diseases and Abnormalities; Nervous System Diseases	C1837249	Malformations of Cortical Development, Group II	0.01	ALL	2009	2009	0.99999	0.731	0.553	Nervous system
OCRL	Congenital, Hereditary, and Neonatal Diseases and Abnormalities; Nervous System Diseases	C1848201	Subcortical Band Heterotopia	0.01	ALL	2009	2009	0.99999	0.731	0.553	Nervous system
OCRL	Pathological Conditions, Signs and Symptoms; Nervous System Diseases	C2267233	Neonatal Hypotonia	0.1	ALL	NA	NA	0.99999	0.731	0.553	Nervous system
OCRL	Congenital, Hereditary, and Neonatal Diseases and Abnormalities; Nutritional and Metabolic Diseases; Female Urogenital Diseases and Pregnancy Complications; Male Urogenital Diseases; Nervous System Diseases	C2713392	Phosphatidylinositol 4,5-Bisphosphate 5-Phosphatase Deficiency	0.3	ALL	1998	1998	0.99999	0.731	0.553	Nervous system
OCRL	Pathological Conditions, Signs and Symptoms; Eye Diseases; Nervous System Diseases	C3665347	Visual Impairment	0.1	ALL	NA	NA	0.99999	0.731	0.553	Nervous system
OCRL	Pathological Conditions, Signs and Symptoms; Nervous System Diseases; Mental Disorders; Behavior and Behavior Mechanisms	C3714756	Intellectual Disability	0.15	ALL	1998	2019	0.99999	0.731	0.553	Nervous system
PCSK2	Nutritional and Metabolic Diseases; Nervous System Diseases	C0002736	Amyotrophic Lateral Sclerosis	0.01	ALL	2012	2012	0.99853	0.462	0.663	Nervous system
PCSK2	Nervous System Diseases	C0027765	nervous system disorder	0.01	ALL	2017	2017	0.99853	0.462	0.663	Nervous system
PCSK2	Nervous System Diseases; Endocrine System Diseases	C0221406	Pituitary-dependent Cushing's disease	0.01	ALL	2010	2010	0.99853	0.462	0.663	Nervous system
PCSK2	Neoplasms; Nervous System Diseases; Endocrine System Diseases	C1306214	ACTH-Secreting Pituitary Adenoma	0.01	ALL	2010	2010	0.99853	0.462	0.663	Nervous system
PNOC	Chemically-Induced Disorders; Mental Disorders	C0001956	Alcohol Use Disorder	0.03	ALL	2018	2019	0.015028	0.577	0.603	Nervous system
PNOC	Chemically-Induced Disorders; Mental Disorders	C0001973	Alcoholic Intoxication, Chronic	0.02	ALL	2008	2018	0.015028	0.577	0.603	Nervous system
PNOC	Pathological Conditions, Signs and Symptoms; Nervous System Diseases; Mental Disorders; Behavior and Behavior Mechanisms	C0002622	Amnesia	0.01	ALL	2019	2019	0.015028	0.577	0.603	Nervous system
PNOC	Mental Disorders	C0009241	Cognition Disorders	0.01	ALL	2017	2017	0.015028	0.577	0.603	Nervous system
PNOC	Mental Disorders	C0011581	Depressive disorder	0.31	ALL	2007	2019	0.015028	0.577	0.603	Nervous system
PNOC	Chemically-Induced Disorders; Mental Disorders	C0013146	Drug abuse	0.02	ALL	2017	2019	0.015028	0.577	0.603	Nervous system
PNOC	Pathological Conditions, Signs and Symptoms; Nervous System Diseases	C0013384	Dyskinetic syndrome	0.01	ALL	2018	2018	0.015028	0.577	0.603	Nervous system
PNOC	Musculoskeletal Diseases; Nervous System Diseases	C0016053	Fibromyalgia	0.01	ALL	2019	2019	0.015028	0.577	0.603	Nervous system
PNOC	Congenital, Hereditary, and Neonatal Diseases and Abnormalities; Digestive System Diseases; Nutritional and Metabolic Diseases; Nervous System Diseases	C0019202	Hepatolenticular Degeneration	0.02	ALL	2002	2002	0.015028	0.577	0.603	Nervous system
PNOC	Pathological Conditions, Signs and Symptoms; Nervous System Diseases	C0020429	Hyperalgesia	0.34	ALL	1998	2018	0.015028	0.577	0.603	Nervous system
PNOC	Pathological Conditions, Signs and Symptoms; Nervous System Diseases; Mental Disorders	C0023186	Learning Disorders	0.3	ALL	1999	1999	0.015028	0.577	0.603	Nervous system
PNOC	Pathological Conditions, Signs and Symptoms; Nervous System Diseases; Behavior and Behavior Mechanisms	C0025261	Memory Disorders	0.3	ALL	1999	1999	0.015028	0.577	0.603	Nervous system
PNOC	Congenital, Hereditary, and Neonatal Diseases and Abnormalities; Chemically-Induced Disorders; Mental Disorders	C0027609	Neonatal Abstinence Syndrome	0.02	ALL	2015	2017	0.015028	0.577	0.603	Nervous system
PNOC	Pathological Conditions, Signs and Symptoms; Nervous System Diseases	C0027796	Neuralgia	0.04	ALL	2017	2018	0.015028	0.577	0.603	Nervous system
PNOC	Nervous System Diseases	C0030567	Parkinson Disease	0.03	ALL	2010	2018	0.015028	0.577	0.603	Nervous system
PNOC	Mental Disorders	C0036341	Schizophrenia	0.32	ALL	2001	2001	0.015028	0.577	0.603	Nervous system
PNOC	Pathological Conditions, Signs and Symptoms; Nervous System Diseases	C0036572	Seizures	0.01	ALL	2008	2008	0.015028	0.577	0.603	Nervous system
PNOC	Mental Disorders	C0038436	Post-Traumatic Stress Disorder	0.02	ALL	2018	2019	0.015028	0.577	0.603	Nervous system
PNOC	Mental Disorders	C0038441	Stress Disorders, Traumatic	0.01	ALL	2017	2017	0.015028	0.577	0.603	Nervous system
PNOC	Chemically-Induced Disorders; Mental Disorders	C0038587	Substance Withdrawal Syndrome	0.3	ALL	2000	2000	0.015028	0.577	0.603	Nervous system
PNOC	Immune System Diseases; Nervous System Diseases	C0085292	Stiff-Person Syndrome	0.01	ALL	2018	2018	0.015028	0.577	0.603	Nervous system
PNOC	Chemically-Induced Disorders; Mental Disorders	C0086189	Drug Withdrawal Symptoms	0.3	ALL	2000	2000	0.015028	0.577	0.603	Nervous system
PNOC	Chemically-Induced Disorders; Mental Disorders	C0087169	Withdrawal Symptoms	0.3	ALL	2000	2000	0.015028	0.577	0.603	Nervous system
PNOC	Nervous System Diseases	C0149931	Migraine Disorders	0.01	ALL	2019	2019	0.015028	0.577	0.603	Nervous system
PNOC	Pathological Conditions, Signs and Symptoms; Nervous System Diseases; Behavior and Behavior Mechanisms	C0233794	Memory impairment	0.3	ALL	1999	1999	0.015028	0.577	0.603	Nervous system
PNOC	Chemically-Induced Disorders; Mental Disorders	C0236663	Alcohol withdrawal syndrome	0.01	ALL	2019	2019	0.015028	0.577	0.603	Nervous system
PNOC	Nervous System Diseases	C0242422	Parkinsonian Disorders	0.31	ALL	2010	2016	0.015028	0.577	0.603	Nervous system
PNOC	Nervous System Diseases	C0242423	Ramsay Hunt Paralysis Syndrome	0.3	ALL	2016	2016	0.015028	0.577	0.603	Nervous system
PNOC	Chemically-Induced Disorders; Mental Disorders; Behavior and Behavior Mechanisms	C0278080	Physical addiction	0.02	ALL	2018	2019	0.015028	0.577	0.603	Nervous system
PNOC	Mental Disorders	C0338656	Impaired cognition	0.01	ALL	2017	2017	0.015028	0.577	0.603	Nervous system
PNOC	Mental Disorders	C0338908	Mixed anxiety and depressive disorder	0.01	ALL	2019	2019	0.015028	0.577	0.603	Nervous system
PNOC	Nervous System Diseases	C0442874	Neuropathy	0.01	ALL	2017	2017	0.015028	0.577	0.603	Nervous system
PNOC	Pathological Conditions, Signs and Symptoms; Nervous System Diseases	C0458247	Allodynia	0.3	ALL	2003	2009	0.015028	0.577	0.603	Nervous system
PNOC	Nervous System Diseases	C0522254	Analgesic Overuse Headache	0.01	ALL	2019	2019	0.015028	0.577	0.603	Nervous system
PNOC	Mental Disorders	C0525045	Mood Disorders	0.31	ALL	2009	2017	0.015028	0.577	0.603	Nervous system
PNOC	Pathological Conditions, Signs and Symptoms; Nervous System Diseases; Behavior and Behavior Mechanisms	C0563625	Agnosia for Pain	0.04	ALL	2000	2018	0.015028	0.577	0.603	Nervous system
PNOC	Chemically-Induced Disorders; Mental Disorders	C0600427	Cocaine Dependence	0.03	ALL	2017	2019	0.015028	0.577	0.603	Nervous system
PNOC	Pathological Conditions, Signs and Symptoms; Nervous System Diseases	C0600467	Neurogenic Inflammation	0.3	ALL	2002	2002	0.015028	0.577	0.603	Nervous system
PNOC	Neoplasms; Nervous System Diseases	C0700095	Central neuroblastoma	0.06	ALL	2001	2018	0.015028	0.577	0.603	Nervous system
PNOC	Pathological Conditions, Signs and Symptoms; Nervous System Diseases	C0751211	Hyperalgesia, Primary	0.3	ALL	2003	2009	0.015028	0.577	0.603	Nervous system
PNOC	Pathological Conditions, Signs and Symptoms; Nervous System Diseases	C0751212	Hyperalgesia, Secondary	0.3	ALL	2003	2009	0.015028	0.577	0.603	Nervous system
PNOC	Pathological Conditions, Signs and Symptoms; Nervous System Diseases	C0751213	Tactile Allodynia	0.3	ALL	2003	2009	0.015028	0.577	0.603	Nervous system
PNOC	Pathological Conditions, Signs and Symptoms; Nervous System Diseases	C0751214	Hyperalgesia, Thermal	0.31	ALL	2003	2015	0.015028	0.577	0.603	Nervous system
PNOC	Pathological Conditions, Signs and Symptoms; Nervous System Diseases; Mental Disorders	C0751262	Adult Learning Disorders	0.3	ALL	1999	1999	0.015028	0.577	0.603	Nervous system
PNOC	Pathological Conditions, Signs and Symptoms; Nervous System Diseases; Mental Disorders	C0751263	Learning Disturbance	0.3	ALL	1999	1999	0.015028	0.577	0.603	Nervous system
PNOC	Pathological Conditions, Signs and Symptoms; Nervous System Diseases; Mental Disorders	C0751265	Learning Disabilities	0.3	ALL	1999	1999	0.015028	0.577	0.603	Nervous system
PNOC	Pathological Conditions, Signs and Symptoms; Nervous System Diseases; Behavior and Behavior Mechanisms	C0751292	Age-Related Memory Disorders	0.3	ALL	1999	1999	0.015028	0.577	0.603	Nervous system
PNOC	Pathological Conditions, Signs and Symptoms; Nervous System Diseases; Behavior and Behavior Mechanisms	C0751293	Memory Disorder, Semantic	0.3	ALL	1999	1999	0.015028	0.577	0.603	Nervous system
PNOC	Pathological Conditions, Signs and Symptoms; Nervous System Diseases; Behavior and Behavior Mechanisms	C0751294	Memory Disorder, Spatial	0.3	ALL	1999	1999	0.015028	0.577	0.603	Nervous system
PNOC	Pathological Conditions, Signs and Symptoms; Nervous System Diseases; Behavior and Behavior Mechanisms	C0751295	Memory Loss	0.3	ALL	1999	1999	0.015028	0.577	0.603	Nervous system
PNOC	Nervous System Diseases	C0752097	Autosomal Dominant Juvenile Parkinson Disease	0.3	ALL	2016	2016	0.015028	0.577	0.603	Nervous system
PNOC	Nervous System Diseases	C0752098	Autosomal Dominant Parkinsonism	0.3	ALL	2016	2016	0.015028	0.577	0.603	Nervous system
PNOC	Nervous System Diseases	C0752100	Autosomal Recessive Parkinsonism	0.3	ALL	2016	2016	0.015028	0.577	0.603	Nervous system
PNOC	Nervous System Diseases	C0752101	Parkinsonism, Experimental	0.3	ALL	2016	2016	0.015028	0.577	0.603	Nervous system
PNOC	Nervous System Diseases	C0752104	Familial Juvenile Parkinsonism	0.3	ALL	2016	2016	0.015028	0.577	0.603	Nervous system
PNOC	Nervous System Diseases	C0752105	Parkinsonism, Juvenile	0.3	ALL	2016	2016	0.015028	0.577	0.603	Nervous system
PNOC	Pathological Conditions, Signs and Symptoms; Nervous System Diseases; Mental Disorders	C1330966	Developmental Academic Disorder	0.3	ALL	1999	1999	0.015028	0.577	0.603	Nervous system
PNOC	Chemically-Induced Disorders; Mental Disorders	C1510472	Drug Dependence	0.02	ALL	2008	2017	0.015028	0.577	0.603	Nervous system
PNOC	Nervous System Diseases	C1868675	PARKINSON DISEASE 2, AUTOSOMAL RECESSIVE JUVENILE	0.3	ALL	2016	2016	0.015028	0.577	0.603	Nervous system
PNOC	Pathological Conditions, Signs and Symptoms; Nervous System Diseases	C2936719	Mechanical Allodynia	0.3	ALL	2003	2009	0.015028	0.577	0.603	Nervous system
PPP2R2B	Nervous System Diseases; Mental Disorders	C0002395	Alzheimer's Disease	0.02	ALL	2009	2011	0.98467	0.577	0.601	Nervous system
PPP2R2B	Pathological Conditions, Signs and Symptoms; Nervous System Diseases	C0004134	Ataxia	0.05	ALL	2001	2014	0.98467	0.577	0.601	Nervous system
PPP2R2B	Mental Disorders	C0004936	Mental disorders	0.01	ALL	2009	2009	0.98467	0.577	0.601	Nervous system
PPP2R2B	Pathological Conditions, Signs and Symptoms; Nervous System Diseases	C0007758	Cerebellar Ataxia	0.04	ALL	2001	2014	0.98467	0.577	0.601	Nervous system
PPP2R2B	Nervous System Diseases; Mental Disorders	C0011265	Presenile dementia	0.01	ALL	2001	2001	0.98467	0.577	0.601	Nervous system
PPP2R2B	Mental Disorders	C0011581	Depressive disorder	0.11	ALL	2012	2012	0.98467	0.577	0.601	Nervous system
PPP2R2B	Pathological Conditions, Signs and Symptoms; Nervous System Diseases	C0013362	Dysarthria	0.1	ALL	NA	NA	0.98467	0.577	0.601	Nervous system
PPP2R2B	Congenital, Hereditary, and Neonatal Diseases and Abnormalities; Nutritional and Metabolic Diseases; Nervous System Diseases	C0016719	Friedreich Ataxia	0.01	ALL	2004	2004	0.98467	0.577	0.601	Nervous system
PPP2R2B	Nervous System Diseases	C0027765	nervous system disorder	0.01	ALL	2018	2018	0.98467	0.577	0.601	Nervous system
PPP2R2B	Nervous System Diseases	C0030567	Parkinson Disease	0.01	ALL	2009	2009	0.98467	0.577	0.601	Nervous system
PPP2R2B	Mental Disorders	C0036341	Schizophrenia	0.42	ALL	2003	2017	0.98467	0.577	0.601	Nervous system
PPP2R2B	Pathological Conditions, Signs and Symptoms; Nervous System Diseases	C0040822	Tremor	0.03	ALL	2001	2019	0.98467	0.577	0.601	Nervous system
PPP2R2B	Pathological Conditions, Signs and Symptoms; Nervous System Diseases	C0086439	Hypokinesia	0.1	ALL	NA	NA	0.98467	0.577	0.601	Nervous system
PPP2R2B	Congenital, Hereditary, and Neonatal Diseases and Abnormalities; Nervous System Diseases	C0087012	Ataxia, Spinocerebellar	0.35	ALL	2004	2015	0.98467	0.577	0.601	Nervous system
PPP2R2B	Pathological Conditions, Signs and Symptoms; Nervous System Diseases	C0151889	Hyperreflexia	0.1	ALL	NA	NA	0.98467	0.577	0.601	Nervous system
PPP2R2B	Pathological Conditions, Signs and Symptoms; Nervous System Diseases	C0231686	Gait, Unsteady	0.1	ALL	NA	NA	0.98467	0.577	0.601	Nervous system
PPP2R2B	Pathological Conditions, Signs and Symptoms; Nervous System Diseases	C0233565	Bradykinesia	0.1	ALL	NA	NA	0.98467	0.577	0.601	Nervous system
PPP2R2B	Pathological Conditions, Signs and Symptoms; Nervous System Diseases	C0234132	Pyramidal sign	0.1	ALL	NA	NA	0.98467	0.577	0.601	Nervous system
PPP2R2B	Pathological Conditions, Signs and Symptoms; Nervous System Diseases	C0234162	Cerebellar Dysmetria	0.1	ALL	NA	NA	0.98467	0.577	0.601	Nervous system
PPP2R2B	Pathological Conditions, Signs and Symptoms; Nervous System Diseases	C0234376	Action Tremor	0.13	ALL	2001	2012	0.98467	0.577	0.601	Nervous system
PPP2R2B	Pathological Conditions, Signs and Symptoms; Nervous System Diseases	C0234378	Static Tremor	0.1	ALL	NA	NA	0.98467	0.577	0.601	Nervous system
PPP2R2B	Pathological Conditions, Signs and Symptoms; Nervous System Diseases	C0234979	Dysdiadochokinesis	0.1	ALL	NA	NA	0.98467	0.577	0.601	Nervous system
PPP2R2B	Pathological Conditions, Signs and Symptoms; Nervous System Diseases	C0235081	Tremor, Limb	0.01	ALL	2001	2001	0.98467	0.577	0.601	Nervous system
PPP2R2B	Pathological Conditions, Signs and Symptoms; Nervous System Diseases	C0235946	Cerebral atrophy	0.11	ALL	2001	2001	0.98467	0.577	0.601	Nervous system
PPP2R2B	Pathological Conditions, Signs and Symptoms; Nervous System Diseases	C0239882	Head tremor	0.1	ALL	NA	NA	0.98467	0.577	0.601	Nervous system
PPP2R2B	Nervous System Diseases	C0242422	Parkinsonian Disorders	0.1	ALL	NA	NA	0.98467	0.577	0.601	Nervous system
PPP2R2B	Nervous System Diseases	C0270736	Essential Tremor	0.01	ALL	2009	2009	0.98467	0.577	0.601	Nervous system
PPP2R2B	Nervous System Diseases; Stomatognathic Diseases	C0270871	Facial Myokymia	0.1	ALL	NA	NA	0.98467	0.577	0.601	Nervous system
PPP2R2B	Mental Disorders	C0338656	Impaired cognition	0.01	ALL	2012	2012	0.98467	0.577	0.601	Nervous system
PPP2R2B	Congenital, Hereditary, and Neonatal Diseases and Abnormalities; Nervous System Diseases	C0393524	Cerebellar Ataxia, Late Onset	0.01	ALL	2014	2014	0.98467	0.577	0.601	Nervous system
PPP2R2B	Pathological Conditions, Signs and Symptoms; Congenital, Hereditary, and Neonatal Diseases and Abnormalities; Nervous System Diseases	C0393525	Progressive cerebellar ataxia	0.1	ALL	NA	NA	0.98467	0.577	0.601	Nervous system
PPP2R2B	Nervous System Diseases; Mental Disorders	C0497327	Dementia	0.11	ALL	2001	2001	0.98467	0.577	0.601	Nervous system
PPP2R2B	Nervous System Diseases	C0524851	Neurodegenerative Disorders	0.01	ALL	2012	2012	0.98467	0.577	0.601	Nervous system
PPP2R2B	Neoplasms; Nervous System Diseases	C0700095	Central neuroblastoma	0.02	ALL	2009	2009	0.98467	0.577	0.601	Nervous system
PPP2R2B	Congenital, Hereditary, and Neonatal Diseases and Abnormalities; Nervous System Diseases	C0751602	Hereditary Autosomal Dominant Spastic Paraplegia	0.01	ALL	2002	2002	0.98467	0.577	0.601	Nervous system
PPP2R2B	Nervous System Diseases	C0751781	Dentatorubral-Pallidoluysian Atrophy	0.04	ALL	2000	2012	0.98467	0.577	0.601	Nervous system
PPP2R2B	Pathological Conditions, Signs and Symptoms; Nervous System Diseases	C0751837	Gait Ataxia	0.01	ALL	2014	2014	0.98467	0.577	0.601	Nervous system
PPP2R2B	Congenital, Hereditary, and Neonatal Diseases and Abnormalities; Nervous System Diseases	C0752120	Spinocerebellar Ataxia Type 1	0.3	ALL	2008	2008	0.98467	0.577	0.601	Nervous system
PPP2R2B	Congenital, Hereditary, and Neonatal Diseases and Abnormalities; Nervous System Diseases	C0752121	Spinocerebellar Ataxia Type 2	0.3	ALL	2008	2008	0.98467	0.577	0.601	Nervous system
PPP2R2B	Congenital, Hereditary, and Neonatal Diseases and Abnormalities; Nervous System Diseases	C0752122	Spinocerebellar Ataxia Type 4	0.3	ALL	2008	2008	0.98467	0.577	0.601	Nervous system
PPP2R2B	Congenital, Hereditary, and Neonatal Diseases and Abnormalities; Nervous System Diseases	C0752123	Spinocerebellar Ataxia Type 5	0.3	ALL	2008	2008	0.98467	0.577	0.601	Nervous system
PPP2R2B	Congenital, Hereditary, and Neonatal Diseases and Abnormalities; Nervous System Diseases	C0752124	Spinocerebellar Ataxia Type 6 (disorder)	0.31	ALL	2008	2017	0.98467	0.577	0.601	Nervous system
PPP2R2B	Congenital, Hereditary, and Neonatal Diseases and Abnormalities; Nervous System Diseases	C0752125	Spinocerebellar Ataxia Type 7	0.3	ALL	2008	2008	0.98467	0.577	0.601	Nervous system
PPP2R2B	Pathological Conditions, Signs and Symptoms; Nervous System Diseases	C1720189	Episodic Ataxia	0.01	ALL	2009	2009	0.98467	0.577	0.601	Nervous system
PPP2R2B	Pathological Conditions, Signs and Symptoms; Nervous System Diseases	C1836149	Axial dystonia	0.1	ALL	NA	NA	0.98467	0.577	0.601	Nervous system
PPP2R2B	Congenital, Hereditary, and Neonatal Diseases and Abnormalities; Nervous System Diseases	C1837454	SPINOCEREBELLAR ATAXIA 8	0.01	ALL	2005	2005	0.98467	0.577	0.601	Nervous system
PPP2R2B	Pathological Conditions, Signs and Symptoms; Congenital, Hereditary, and Neonatal Diseases and Abnormalities; Nervous System Diseases	C1839780	FRAGILE X TREMOR/ATAXIA SYNDROME	0.01	ALL	2014	2014	0.98467	0.577	0.601	Nervous system
PPP2R2B	Pathological Conditions, Signs and Symptoms; Congenital, Hereditary, and Neonatal Diseases and Abnormalities; Nervous System Diseases; Mental Disorders	C1847987	HUNTINGTON DISEASE-LIKE 2	0.02	ALL	2006	2017	0.98467	0.577	0.601	Nervous system
PPP2R2B	Pathological Conditions, Signs and Symptoms; Nervous System Diseases	C1854489	Limb dysmetria	0.1	ALL	NA	NA	0.98467	0.577	0.601	Nervous system
PPP2R2B	Congenital, Hereditary, and Neonatal Diseases and Abnormalities; Nervous System Diseases	C1858501	Spinocerebellar Ataxia 12	0.7	ALL	2001	2018	0.98467	0.577	0.601	Nervous system
PPP2R2B	Pathological Conditions, Signs and Symptoms; Respiratory Tract Diseases; Nervous System Diseases; Otorhinolaryngologic Diseases	C1963946	Laryngeal dystonia	0.01	ALL	2019	2019	0.98467	0.577	0.601	Nervous system
PPP2R2B	Congenital, Hereditary, and Neonatal Diseases and Abnormalities; Musculoskeletal Diseases; Nervous System Diseases	C2931689	Dystrophia myotonica 2	0.01	ALL	2006	2006	0.98467	0.577	0.601	Nervous system
PPP2R2B	Pathological Conditions, Signs and Symptoms; Nervous System Diseases; Mental Disorders; Behavior and Behavior Mechanisms	C3714756	Intellectual Disability	0.01	ALL	2014	2014	0.98467	0.577	0.601	Nervous system
PPP2R2B	Pathological Conditions, Signs and Symptoms; Nervous System Diseases	C4022593	Tremor by anatomical site	0.1	ALL	NA	NA	0.98467	0.577	0.601	Nervous system
PPP2R2B	Pathological Conditions, Signs and Symptoms; Nervous System Diseases	C4551520	Intention tremor	0.03	ALL	2001	2012	0.98467	0.577	0.601	Nervous system
RIT2	Mental Disorders	C0004352	Autistic Disorder	0.02	ALL	2017	2018	0.00063244	0.538	0.647	Nervous system
RIT2	Mental Disorders	C0004936	Mental disorders	0.02	ALL	2016	2018	0.00063244	0.538	0.647	Nervous system
RIT2	Mental Disorders	C0005586	Bipolar Disorder	0.01	ALL	2017	2017	0.00063244	0.538	0.647	Nervous system
RIT2	Skin and Connective Tissue Diseases; Musculoskeletal Diseases; Nervous System Diseases	C0011633	Dermatomyositis	0.01	ALL	2018	2018	0.00063244	0.538	0.647	Nervous system
RIT2	Nervous System Diseases; Mental Disorders	C0027404	Narcolepsy	0.1	ALL	2009	2009	0.00063244	0.538	0.647	Nervous system
RIT2	Nervous System Diseases	C0027765	nervous system disorder	0.02	ALL	2017	2018	0.00063244	0.538	0.647	Nervous system
RIT2	Nervous System Diseases	C0030567	Parkinson Disease	0.2	ALL	2011	2020	0.00063244	0.538	0.647	Nervous system
RIT2	Mental Disorders	C0036341	Schizophrenia	0.02	ALL	2010	2017	0.00063244	0.538	0.647	Nervous system
RIT2	Musculoskeletal Diseases; Nervous System Diseases	C0085655	Polymyositis	0.01	ALL	2018	2018	0.00063244	0.538	0.647	Nervous system
RIT2	Skin and Connective Tissue Diseases; Musculoskeletal Diseases; Nervous System Diseases	C0221056	Adult type dermatomyositis	0.01	ALL	2018	2018	0.00063244	0.538	0.647	Nervous system
RIT2	Mental Disorders	C0524528	Pervasive Development Disorder	0.01	ALL	2017	2017	0.00063244	0.538	0.647	Nervous system
RIT2	Mental Disorders	C1510586	Autism Spectrum Disorders	0.01	ALL	2017	2017	0.00063244	0.538	0.647	Nervous system
SGCB	Musculoskeletal Diseases; Nervous System Diseases	C0026848	Myopathy	0.1	ALL	NA	NA	9.5805e-07	0.346	0.656	Nervous system
SGCB	Congenital, Hereditary, and Neonatal Diseases and Abnormalities; Musculoskeletal Diseases; Nervous System Diseases	C0026850	Muscular Dystrophy	0.34	ALL	1995	2000	9.5805e-07	0.346	0.656	Nervous system
SGCB	Nervous System Diseases	C0027868	Neuromuscular Diseases	0.01	ALL	2005	2005	9.5805e-07	0.346	0.656	Nervous system
SGCB	Pathological Conditions, Signs and Symptoms; Nervous System Diseases	C0231712	Waddling gait	0.1	ALL	NA	NA	9.5805e-07	0.346	0.656	Nervous system
SGCB	Pathological Conditions, Signs and Symptoms; Nervous System Diseases	C0427064	Pelvic girdle weakness	0.1	ALL	NA	NA	9.5805e-07	0.346	0.656	Nervous system
SGCB	Congenital, Hereditary, and Neonatal Diseases and Abnormalities; Musculoskeletal Diseases; Nervous System Diseases	C0686353	Muscular Dystrophies, Limb-Girdle	0.4	ALL	1995	2018	9.5805e-07	0.346	0.656	Nervous system
SGCB	Neoplasms; Nervous System Diseases	C0700095	Central neuroblastoma	0.01	ALL	2003	2003	9.5805e-07	0.346	0.656	Nervous system
SGCB	Congenital, Hereditary, and Neonatal Diseases and Abnormalities; Musculoskeletal Diseases; Nervous System Diseases	C0917713	Becker Muscular Dystrophy	0.01	ALL	2005	2005	9.5805e-07	0.346	0.656	Nervous system
SGCB	Congenital, Hereditary, and Neonatal Diseases and Abnormalities; Nutritional and Metabolic Diseases; Nervous System Diseases	C1096903	Sialic Acid Storage Disease, Finnish Type (disorder)	0.01	ALL	2013	2013	9.5805e-07	0.346	0.656	Nervous system
SGCB	Congenital, Hereditary, and Neonatal Diseases and Abnormalities; Musculoskeletal Diseases; Respiratory Tract Diseases; Nervous System Diseases; Cardiovascular Diseases	C1832525	Limb-girdle muscular dystrophy type 2F	0.01	ALL	1999	1999	9.5805e-07	0.346	0.656	Nervous system
SGCB	Congenital, Hereditary, and Neonatal Diseases and Abnormalities; Musculoskeletal Diseases; Nervous System Diseases	C1850889	MUSCULAR DYSTROPHY, LIMB-GIRDLE, TYPE 2B	0.01	ALL	1999	1999	9.5805e-07	0.346	0.656	Nervous system
SGCB	Pathological Conditions, Signs and Symptoms; Musculoskeletal Diseases; Nervous System Diseases	C1858127	Limb-girdle muscle weakness	0.1	ALL	NA	NA	9.5805e-07	0.346	0.656	Nervous system
SGCB	Congenital, Hereditary, and Neonatal Diseases and Abnormalities; Musculoskeletal Diseases; Respiratory Tract Diseases; Nervous System Diseases; Cardiovascular Diseases	C1858593	Limb-girdle muscular dystrophy, type 2E	0.96	ALL	1995	2018	9.5805e-07	0.346	0.656	Nervous system
SGCB	Congenital, Hereditary, and Neonatal Diseases and Abnormalities; Musculoskeletal Diseases; Nervous System Diseases	C2930900	Beta-sarcoglycanopathy	0.32	ALL	1997	2015	9.5805e-07	0.346	0.656	Nervous system
SGCB	Congenital, Hereditary, and Neonatal Diseases and Abnormalities; Musculoskeletal Diseases; Respiratory Tract Diseases; Nervous System Diseases; Cardiovascular Diseases	C2936331	Sarcoglycanopathies	0.04	ALL	1997	2019	9.5805e-07	0.346	0.656	Nervous system
SGCB	Congenital, Hereditary, and Neonatal Diseases and Abnormalities; Musculoskeletal Diseases; Respiratory Tract Diseases; Nervous System Diseases; Cardiovascular Diseases	C2936332	Alpha-Sarcoglycanopathies	0.02	ALL	1997	1999	9.5805e-07	0.346	0.656	Nervous system
SSTR3	Nervous System Diseases; Mental Disorders	C0002395	Alzheimer's Disease	0.01	ALL	2012	2012	9.9007e-05	0.423	0.659	Nervous system
SSTR3	Pathological Conditions, Signs and Symptoms; Nervous System Diseases	C0038220	Status Epilepticus	0.3	ALL	2009	2009	9.9007e-05	0.423	0.659	Nervous system
SSTR3	Pathological Conditions, Signs and Symptoms; Nervous System Diseases	C0270823	Petit mal status	0.3	ALL	2009	2009	9.9007e-05	0.423	0.659	Nervous system
SSTR3	Pathological Conditions, Signs and Symptoms; Nervous System Diseases	C0311335	Grand Mal Status Epilepticus	0.3	ALL	2009	2009	9.9007e-05	0.423	0.659	Nervous system
SSTR3	Neoplasms; Nervous System Diseases; Endocrine System Diseases	C0346302	Growth Hormone-Secreting Pituitary Adenoma	0.01	ALL	1995	1995	9.9007e-05	0.423	0.659	Nervous system
SSTR3	Pathological Conditions, Signs and Symptoms; Nervous System Diseases	C0393734	Complex Partial Status Epilepticus	0.3	ALL	2009	2009	9.9007e-05	0.423	0.659	Nervous system
SSTR3	Mental Disorders	C0525045	Mood Disorders	0.3	ALL	2012	2012	9.9007e-05	0.423	0.659	Nervous system
SSTR3	Pathological Conditions, Signs and Symptoms; Nervous System Diseases	C0751522	Status Epilepticus, Subclinical	0.3	ALL	2009	2009	9.9007e-05	0.423	0.659	Nervous system
SSTR3	Pathological Conditions, Signs and Symptoms; Nervous System Diseases	C0751523	Non-Convulsive Status Epilepticus	0.3	ALL	2009	2009	9.9007e-05	0.423	0.659	Nervous system
SSTR3	Pathological Conditions, Signs and Symptoms; Nervous System Diseases	C0751524	Simple Partial Status Epilepticus	0.3	ALL	2009	2009	9.9007e-05	0.423	0.659	Nervous system
SSTR3	Neoplasms; Nervous System Diseases; Endocrine System Diseases	C1306214	ACTH-Secreting Pituitary Adenoma	0.01	ALL	2018	2018	9.9007e-05	0.423	0.659	Nervous system
SYT4	Mental Disorders	C0004936	Mental disorders	0.02	ALL	2000	2002	0.43924	0.192	0.861	Nervous system
SYT4	Pathological Conditions, Signs and Symptoms; Nervous System Diseases	C0270824	Visual seizure	0.2	ALL	1996	1996	0.43924	0.192	0.861	Nervous system
UBE2D1	Mental Disorders	C0011581	Depressive disorder	0.01	ALL	2018	2018	0.11989	0.385	0.7	Nervous system
UBE2D1	Neoplasms; Nervous System Diseases	C0025286	Meningioma	0.02	ALL	2019	2020	0.11989	0.385	0.7	Nervous system
UBE2D1	Mental Disorders	C0036341	Schizophrenia	0.01	ALL	2017	2017	0.11989	0.385	0.7	Nervous system
UBE2D1	Neoplasms; Nervous System Diseases	C0278877	Adult Meningioma	0.02	ALL	2019	2020	0.11989	0.385	0.7	Nervous system
UBE2D1	Neoplasms; Nervous System Diseases	C0334608	Angiomatous Meningioma	0.01	ALL	2019	2019	0.11989	0.385	0.7	Nervous system
UBE2D1	Nervous System Diseases	C0549423	Obstructive Hydrocephalus	0.01	ALL	2017	2017	0.11989	0.385	0.7	Nervous system
UBE2D1	Mental Disorders	C1269683	Major Depressive Disorder	0.01	ALL	2018	2018	0.11989	0.385	0.7	Nervous system
UBE2D1	Neoplasms; Nervous System Diseases	C1762616	Meningioma, benign, no ICD-O subtype	0.02	ALL	2019	2020	0.11989	0.385	0.7	Nervous system
VIP	Nervous System Diseases; Mental Disorders	C0002395	Alzheimer's Disease	0.02	ALL	2007	2019	0.00041995	0.846	0.437	Nervous system
VIP	Pathological Conditions, Signs and Symptoms; Eye Diseases; Nervous System Diseases	C0002418	Amblyopia	0.02	ALL	2019	2019	0.00041995	0.846	0.437	Nervous system
VIP	Mental Disorders	C0003469	Anxiety Disorders	0.01	ALL	2019	2019	0.00041995	0.846	0.437	Nervous system
VIP	Mental Disorders	C0004352	Autistic Disorder	0.31	ALL	2001	2007	0.00041995	0.846	0.437	Nervous system
VIP	Mental Disorders	C0004936	Mental disorders	0.01	ALL	2013	2013	0.00041995	0.846	0.437	Nervous system
VIP	Mental Disorders	C0005586	Bipolar Disorder	0.32	ALL	2010	2014	0.00041995	0.846	0.437	Nervous system
VIP	Neoplasms; Nervous System Diseases	C0006118	Brain Neoplasms	0.01	ALL	1992	1992	0.00041995	0.846	0.437	Nervous system
VIP	Nervous System Diseases; Cardiovascular Diseases	C0007766	Intracranial Aneurysm	0.01	ALL	2018	2018	0.00041995	0.846	0.437	Nervous system
VIP	Nervous System Diseases; Cardiovascular Diseases	C0007786	Brain Ischemia	0.2	ALL	2007	2007	0.00041995	0.846	0.437	Nervous system
VIP	Nervous System Diseases	C0009088	Cluster Headache	0.01	ALL	2019	2019	0.00041995	0.846	0.437	Nervous system
VIP	Mental Disorders	C0009241	Cognition Disorders	0.31	ALL	1994	2013	0.00041995	0.846	0.437	Nervous system
VIP	Congenital, Hereditary, and Neonatal Diseases and Abnormalities; Nervous System Diseases	C0013080	Down Syndrome	0.31	ALL	2006	2006	0.00041995	0.846	0.437	Nervous system
VIP	Nervous System Diseases	C0014544	Epilepsy	0.03	ALL	2013	2017	0.00041995	0.846	0.437	Nervous system
VIP	Infections; Musculoskeletal Diseases; Nervous System Diseases	C0015674	Chronic Fatigue Syndrome	0.01	ALL	2019	2019	0.00041995	0.846	0.437	Nervous system
VIP	Congenital, Hereditary, and Neonatal Diseases and Abnormalities; Nervous System Diseases	C0016667	Fragile X Syndrome	0.01	ALL	2013	2013	0.00041995	0.846	0.437	Nervous system
VIP	Congenital, Hereditary, and Neonatal Diseases and Abnormalities; Nervous System Diseases; Mental Disorders	C0020179	Huntington Disease	0.01	ALL	2019	2019	0.00041995	0.846	0.437	Nervous system
VIP	Pathological Conditions, Signs and Symptoms; Nervous System Diseases	C0020429	Hyperalgesia	0.3	ALL	2003	2003	0.00041995	0.846	0.437	Nervous system
VIP	Pathological Conditions, Signs and Symptoms; Nervous System Diseases; Mental Disorders; Behavior and Behavior Mechanisms	C0020796	Profound Mental Retardation	0.3	ALL	2001	2001	0.00041995	0.846	0.437	Nervous system
VIP	Nervous System Diseases	C0021167	Incontinence	0.01	ALL	2019	2019	0.00041995	0.846	0.437	Nervous system
VIP	Neoplasms; Nervous System Diseases	C0025286	Meningioma	0.01	ALL	2010	2010	0.00041995	0.846	0.437	Nervous system
VIP	Pathological Conditions, Signs and Symptoms; Nervous System Diseases; Mental Disorders; Behavior and Behavior Mechanisms	C0025363	Mental Retardation, Psychosocial	0.3	ALL	2001	2001	0.00041995	0.846	0.437	Nervous system
VIP	Immune System Diseases; Nervous System Diseases	C0026769	Multiple Sclerosis	0.02	ALL	2006	2007	0.00041995	0.846	0.437	Nervous system
VIP	Neoplasms; Immune System Diseases; Nervous System Diseases	C0026896	Myasthenia Gravis	0.01	ALL	1999	1999	0.00041995	0.846	0.437	Nervous system
VIP	Pathological Conditions, Signs and Symptoms; Nervous System Diseases	C0027796	Neuralgia	0.02	ALL	2017	2019	0.00041995	0.846	0.437	Nervous system
VIP	Nervous System Diseases	C0027813	Neuritis	0.01	ALL	2018	2018	0.00041995	0.846	0.437	Nervous system
VIP	Nervous System Diseases	C0030567	Parkinson Disease	0.01	ALL	2018	2018	0.00041995	0.846	0.437	Nervous system
VIP	Nervous System Diseases; Endocrine System Diseases	C0032002	Pituitary Diseases	0.02	ALL	2004	2017	0.00041995	0.846	0.437	Nervous system
VIP	Male Urogenital Diseases; Mental Disorders	C0033038	Premature Ejaculation	0.01	ALL	2019	2019	0.00041995	0.846	0.437	Nervous system
VIP	Congenital, Hereditary, and Neonatal Diseases and Abnormalities; Nervous System Diseases	C0035372	Rett Syndrome	0.01	ALL	2001	2001	0.00041995	0.846	0.437	Nervous system
VIP	Mental Disorders	C0036341	Schizophrenia	0.33	ALL	2014	2017	0.00041995	0.846	0.437	Nervous system
VIP	Nervous System Diseases; Mental Disorders; Behavior and Behavior Mechanisms	C0037317	Sleep disturbances	0.01	ALL	2017	2017	0.00041995	0.846	0.437	Nervous system
VIP	Pathological Conditions, Signs and Symptoms; Nervous System Diseases	C0038220	Status Epilepticus	0.01	ALL	2017	2017	0.00041995	0.846	0.437	Nervous system
VIP	Eye Diseases; Nervous System Diseases	C0038379	Strabismus	0.01	ALL	2019	2019	0.00041995	0.846	0.437	Nervous system
VIP	Mental Disorders	C0038436	Post-Traumatic Stress Disorder	0.01	ALL	2018	2018	0.00041995	0.846	0.437	Nervous system
VIP	Pathological Conditions, Signs and Symptoms; Nervous System Diseases; Cardiovascular Diseases	C0038525	Subarachnoid Hemorrhage	0.01	ALL	2019	2019	0.00041995	0.846	0.437	Nervous system
VIP	Mental Disorders	C0041696	Unipolar Depression	0.31	ALL	2010	2010	0.00041995	0.846	0.437	Nervous system
VIP	Nervous System Diseases	C0149931	Migraine Disorders	0.05	ALL	2007	2018	0.00041995	0.846	0.437	Nervous system
VIP	Neoplasms; Nervous System Diseases	C0205770	Choroid Plexus Papilloma	0.01	ALL	2018	2018	0.00041995	0.846	0.437	Nervous system
VIP	Congenital, Hereditary, and Neonatal Diseases and Abnormalities; Nutritional and Metabolic Diseases; Nervous System Diseases; Hemic and Lymphatic Diseases	C0220756	Niemann-Pick Disease, Type C	0.01	ALL	2019	2019	0.00041995	0.846	0.437	Nervous system
VIP	Pathological Conditions, Signs and Symptoms; Eye Diseases; Nervous System Diseases; Wounds and Injuries	C0235272	Retinal damage	0.02	ALL	2017	2017	0.00041995	0.846	0.437	Nervous system
VIP	Pathological Conditions, Signs and Symptoms; Nervous System Diseases	C0235946	Cerebral atrophy	0.01	ALL	2019	2019	0.00041995	0.846	0.437	Nervous system
VIP	Mental Disorders	C0236792	Asperger Syndrome	0.3	ALL	2013	2013	0.00041995	0.846	0.437	Nervous system
VIP	Male Urogenital Diseases; Mental Disorders	C0242350	Erectile dysfunction	0.3	ALL	1999	1999	0.00041995	0.846	0.437	Nervous system
VIP	Nervous System Diseases	C0242422	Parkinsonian Disorders	0.2	ALL	2005	2005	0.00041995	0.846	0.437	Nervous system
VIP	Nervous System Diseases; Cardiovascular Diseases	C0265101	Carotid artery occlusion	0.01	ALL	2020	2020	0.00041995	0.846	0.437	Nervous system
VIP	Pathological Conditions, Signs and Symptoms; Nervous System Diseases	C0270824	Visual seizure	0.2	ALL	2010	2010	0.00041995	0.846	0.437	Nervous system
VIP	Mental Disorders	C0338656	Impaired cognition	0.01	ALL	2013	2013	0.00041995	0.846	0.437	Nervous system
VIP	Eye Diseases; Nervous System Diseases	C0423063	Comitant heterophoria	0.01	ALL	2019	2019	0.00041995	0.846	0.437	Nervous system
VIP	Pathological Conditions, Signs and Symptoms; Nervous System Diseases	C0424295	Hyperactive behavior	0.01	ALL	2018	2018	0.00041995	0.846	0.437	Nervous system
VIP	Mental Disorders	C0424296	Social disinhibition	0.01	ALL	2019	2019	0.00041995	0.846	0.437	Nervous system
VIP	Congenital, Hereditary, and Neonatal Diseases and Abnormalities; Nervous System Diseases	C0432416	Down Syndrome, Partial Trisomy 21	0.3	ALL	2006	2006	0.00041995	0.846	0.437	Nervous system
VIP	Congenital, Hereditary, and Neonatal Diseases and Abnormalities; Nervous System Diseases	C0432417	Trisomy 21, Meiotic Nondisjunction	0.3	ALL	2006	2006	0.00041995	0.846	0.437	Nervous system
VIP	Pathological Conditions, Signs and Symptoms; Nervous System Diseases	C0458247	Allodynia	0.3	ALL	2003	2003	0.00041995	0.846	0.437	Nervous system
VIP	Respiratory Tract Diseases; Nervous System Diseases	C0520679	Sleep Apnea, Obstructive	0.01	ALL	2018	2018	0.00041995	0.846	0.437	Nervous system
VIP	Nervous System Diseases	C0524851	Neurodegenerative Disorders	0.03	ALL	2015	2019	0.00041995	0.846	0.437	Nervous system
VIP	Mental Disorders	C0525045	Mood Disorders	0.31	ALL	2010	2010	0.00041995	0.846	0.437	Nervous system
VIP	Pathological Conditions, Signs and Symptoms; Female Urogenital Diseases and Pregnancy Complications; Mental Disorders; Behavior and Behavior Mechanisms	C0549622	Sexual Dysfunction	0.01	ALL	2019	2019	0.00041995	0.846	0.437	Nervous system
VIP	Neoplasms; Nervous System Diseases	C0700095	Central neuroblastoma	0.1	ALL	1984	2018	0.00041995	0.846	0.437	Nervous system
VIP	Nervous System Diseases; Mental Disorders	C0700201	Dyssomnias	0.01	ALL	2017	2017	0.00041995	0.846	0.437	Nervous system
VIP	Congenital, Hereditary, and Neonatal Diseases and Abnormalities; Nervous System Diseases	C0751081	Trisomy 21, Mitotic Nondisjunction	0.3	ALL	2006	2006	0.00041995	0.846	0.437	Nervous system
VIP	Nervous System Diseases	C0751122	Infantile Severe Myoclonic Epilepsy	0.01	ALL	2019	2019	0.00041995	0.846	0.437	Nervous system
VIP	Pathological Conditions, Signs and Symptoms; Nervous System Diseases	C0751211	Hyperalgesia, Primary	0.3	ALL	2003	2003	0.00041995	0.846	0.437	Nervous system
VIP	Pathological Conditions, Signs and Symptoms; Nervous System Diseases	C0751212	Hyperalgesia, Secondary	0.3	ALL	2003	2003	0.00041995	0.846	0.437	Nervous system
VIP	Pathological Conditions, Signs and Symptoms; Nervous System Diseases	C0751213	Tactile Allodynia	0.3	ALL	2003	2003	0.00041995	0.846	0.437	Nervous system
VIP	Pathological Conditions, Signs and Symptoms; Nervous System Diseases	C0751214	Hyperalgesia, Thermal	0.3	ALL	2003	2003	0.00041995	0.846	0.437	Nervous system
VIP	Pathological Conditions, Signs and Symptoms; Nervous System Diseases; Mental Disorders	C0851578	Sleep Disorders	0.02	ALL	2017	2019	0.00041995	0.846	0.437	Nervous system
VIP	Nervous System Diseases; Mental Disorders	C0917801	Sleeplessness	0.02	ALL	2019	2019	0.00041995	0.846	0.437	Nervous system
VIP	Pathological Conditions, Signs and Symptoms; Nervous System Diseases; Mental Disorders; Behavior and Behavior Mechanisms	C0917816	Mental deficiency	0.3	ALL	2001	2001	0.00041995	0.846	0.437	Nervous system
VIP	Nervous System Diseases; Cardiovascular Diseases	C0948008	Ischemic stroke	0.01	ALL	2017	2017	0.00041995	0.846	0.437	Nervous system
VIP	Nervous System Diseases	C1096063	Drug Resistant Epilepsy	0.01	ALL	2014	2014	0.00041995	0.846	0.437	Nervous system
VIP	Mental Disorders	C1269683	Major Depressive Disorder	0.31	ALL	2010	2010	0.00041995	0.846	0.437	Nervous system
VIP	Mental Disorders	C1270972	Mild cognitive disorder	0.02	ALL	2017	2017	0.00041995	0.846	0.437	Nervous system
VIP	Mental Disorders	C1510586	Autism Spectrum Disorders	0.01	ALL	2013	2013	0.00041995	0.846	0.437	Nervous system
VIP	Mental Disorders	C1535926	Neurodevelopmental Disorders	0.01	ALL	2017	2017	0.00041995	0.846	0.437	Nervous system
VIP	Nervous System Diseases	C1839333	EPILEPTIC ENCEPHALOPATHY, EARLY INFANTILE, 2	0.01	ALL	2019	2019	0.00041995	0.846	0.437	Nervous system
VIP	Congenital, Hereditary, and Neonatal Diseases and Abnormalities; Musculoskeletal Diseases; Nervous System Diseases	C1840529	HOLOPROSENCEPHALY 3	0.01	ALL	1996	1996	0.00041995	0.846	0.437	Nervous system
VIP	Congenital, Hereditary, and Neonatal Diseases and Abnormalities; Nutritional and Metabolic Diseases; Nervous System Diseases	C2751492	AMYLOIDOSIS, HEREDITARY, TRANSTHYRETIN-RELATED	0.01	ALL	2015	2015	0.00041995	0.846	0.437	Nervous system
VIP	Pathological Conditions, Signs and Symptoms; Nervous System Diseases	C2936719	Mechanical Allodynia	0.3	ALL	2003	2003	0.00041995	0.846	0.437	Nervous system
VIP	Immune System Diseases; Nervous System Diseases	C3542501	Acute Infective Polyneuritis	0.01	ALL	2018	2018	0.00041995	0.846	0.437	Nervous system
VIP	Pathological Conditions, Signs and Symptoms; Nervous System Diseases; Mental Disorders; Behavior and Behavior Mechanisms	C3714756	Intellectual Disability	0.3	ALL	2001	2001	0.00041995	0.846	0.437	Nervous system
VIP	Pathological Conditions, Signs and Symptoms; Congenital, Hereditary, and Neonatal Diseases and Abnormalities; Nervous System Diseases	C4521042	Complete Trisomy 21 Syndrome	0.01	ALL	2006	2006	0.00041995	0.846	0.437	Nervous system
VIP	Nervous System Diseases	C4551584	Brain atrophy	0.01	ALL	2019	2019	0.00041995	0.846	0.437	Nervous system
VIP	Immune System Diseases; Nervous System Diseases	C4551910	Acute Inflammatory Demyelinating Polyneuropathy	0.01	ALL	2018	2018	0.00041995	0.846	0.437	Nervous system
VSNL1	Nervous System Diseases; Mental Disorders	C0002395	Alzheimer's Disease	0.49	ALL	2001	2019	0.45742	0.423	0.631	Nervous system
VSNL1	Nutritional and Metabolic Diseases; Nervous System Diseases	C0002736	Amyotrophic Lateral Sclerosis	0.02	ALL	2014	2018	0.45742	0.423	0.631	Nervous system
VSNL1	Mental Disorders	C0009241	Cognition Disorders	0.02	ALL	2014	2017	0.45742	0.423	0.631	Nervous system
VSNL1	Nervous System Diseases; Mental Disorders	C0011265	Presenile dementia	0.3	ALL	2015	2015	0.45742	0.423	0.631	Nervous system
VSNL1	Nervous System Diseases	C0030567	Parkinson Disease	0.01	ALL	2019	2019	0.45742	0.423	0.631	Nervous system
VSNL1	Mental Disorders	C0036341	Schizophrenia	0.33	ALL	2008	2011	0.45742	0.423	0.631	Nervous system
VSNL1	Nervous System Diseases; Cardiovascular Diseases	C0038454	Cerebrovascular accident	0.01	ALL	2019	2019	0.45742	0.423	0.631	Nervous system
VSNL1	Mental Disorders	C0234985	Mental deterioration	0.02	ALL	2016	2018	0.45742	0.423	0.631	Nervous system
VSNL1	Nervous System Diseases; Mental Disorders	C0276496	Familial Alzheimer Disease (FAD)	0.3	ALL	2015	2015	0.45742	0.423	0.631	Nervous system
VSNL1	Mental Disorders	C0338656	Impaired cognition	0.05	ALL	2011	2018	0.45742	0.423	0.631	Nervous system
VSNL1	Pathological Conditions, Signs and Symptoms; Mental Disorders	C0349198	Acute transient psychotic disorder	0.1	ALL	2012	2012	0.45742	0.423	0.631	Nervous system
VSNL1	Nervous System Diseases; Mental Disorders	C0494463	Alzheimer Disease, Late Onset	0.31	ALL	2015	2019	0.45742	0.423	0.631	Nervous system
VSNL1	Nervous System Diseases	C0524851	Neurodegenerative Disorders	0.01	ALL	2017	2017	0.45742	0.423	0.631	Nervous system
VSNL1	Nervous System Diseases; Mental Disorders	C0546126	Acute Confusional Senile Dementia	0.3	ALL	2015	2015	0.45742	0.423	0.631	Nervous system
VSNL1	Nervous System Diseases; Mental Disorders	C0750900	Alzheimer's Disease, Focal Onset	0.3	ALL	2015	2015	0.45742	0.423	0.631	Nervous system
VSNL1	Nervous System Diseases; Mental Disorders	C0750901	Alzheimer Disease, Early Onset	0.3	ALL	2015	2015	0.45742	0.423	0.631	Nervous system
VSNL1	Nutritional and Metabolic Diseases; Nervous System Diseases; Mental Disorders	C0751072	Frontotemporal Lobar Degeneration	0.01	ALL	2016	2016	0.45742	0.423	0.631	Nervous system
VSNL1	Nervous System Diseases; Cardiovascular Diseases	C0751956	Acute Cerebrovascular Accidents	0.01	ALL	2019	2019	0.45742	0.423	0.631	Nervous system
VSNL1	Nervous System Diseases; Mental Disorders	C0752347	Lewy Body Disease	0.01	ALL	2019	2019	0.45742	0.423	0.631	Nervous system
VSNL1	Nervous System Diseases; Cardiovascular Diseases	C0948008	Ischemic stroke	0.01	ALL	2019	2019	0.45742	0.423	0.631	Nervous system
VSNL1	Mental Disorders	C1270972	Mild cognitive disorder	0.04	ALL	2017	2019	0.45742	0.423	0.631	Nervous system
VSNL1	Nutritional and Metabolic Diseases; Nervous System Diseases; Mental Disorders	C3811918	GRN-related frontotemporal dementia	0.01	ALL	2016	2016	0.45742	0.423	0.631	Nervous system
WNT3	Nervous System Diseases; Cardiovascular Diseases	C0007766	Intracranial Aneurysm	0.01	ALL	2017	2017	0.87515	0.808	0.536	Nervous system
WNT3	Infections; Nervous System Diseases	C0014070	Encephalomyelitis	0.01	ALL	2017	2017	0.87515	0.808	0.536	Nervous system
WNT3	Nervous System Diseases	C0020255	Hydrocephalus	0.1	ALL	NA	NA	0.87515	0.808	0.536	Nervous system
WNT3	Immune System Diseases; Nervous System Diseases	C0026769	Multiple Sclerosis	0.01	ALL	2010	2010	0.87515	0.808	0.536	Nervous system
WNT3	Eye Diseases; Nervous System Diseases	C0029124	Optic Atrophy	0.1	ALL	NA	NA	0.87515	0.808	0.536	Nervous system
WNT3	Nervous System Diseases	C0030567	Parkinson Disease	0.1	ALL	2011	2014	0.87515	0.808	0.536	Nervous system
WNT3	Mental Disorders	C0036341	Schizophrenia	0.01	ALL	2019	2019	0.87515	0.808	0.536	Nervous system
WNT3	Nervous System Diseases; Cardiovascular Diseases	C0038454	Cerebrovascular accident	0.01	ALL	2018	2018	0.87515	0.808	0.536	Nervous system
WNT3	Pathological Conditions, Signs and Symptoms; Congenital, Hereditary, and Neonatal Diseases and Abnormalities; Nervous System Diseases	C0175754	Agenesis of corpus callosum	0.1	ALL	NA	NA	0.87515	0.808	0.536	Nervous system
WNT3	Congenital, Hereditary, and Neonatal Diseases and Abnormalities; Nervous System Diseases	C0338503	Septo-Optic Dysplasia	0.1	ALL	NA	NA	0.87515	0.808	0.536	Nervous system
WNT3	Mental Disorders	C0525045	Mood Disorders	0.1	ALL	2018	2018	0.87515	0.808	0.536	Nervous system
WNT3	Neoplasms; Nervous System Diseases	C0700095	Central neuroblastoma	0.01	ALL	2010	2010	0.87515	0.808	0.536	Nervous system
WNT3	Mental Disorders	C1269683	Major Depressive Disorder	0.1	ALL	2018	2018	0.87515	0.808	0.536	Nervous system
WNT3	Nervous System Diseases	C4511452	Sporadic Parkinson disease	0.01	ALL	2007	2007	0.87515	0.808	0.536	Nervous system
SOX14	Congenital, Hereditary, and Neonatal Diseases and Abnormalities; Nervous System Diseases; Stomatognathic Diseases	C0221060	Mobius Syndrome	0.02	ALL	1998	2000	0.85558	0.231	0.805	Nervous system
ADAM23	Neoplasms; Nervous System Diseases	C0006118	Brain Neoplasms	0.02	ALL	2005	2009	0.99709	0.5	0.65	Nervous system
ADAM23	Nervous System Diseases	C0014544	Epilepsy	0.02	ALL	2009	2017	0.99709	0.5	0.65	Nervous system
ADAM23	Neoplasms; Nervous System Diseases	C0025286	Meningioma	0.01	ALL	2005	2005	0.99709	0.5	0.65	Nervous system
ADAM23	Neoplasms; Nervous System Diseases	C0153633	Malignant neoplasm of brain	0.01	ALL	2009	2009	0.99709	0.5	0.65	Nervous system
ADAM23	Nervous System Diseases	C0393682	Epilepsy, Lateral Temporal	0.01	ALL	2016	2016	0.99709	0.5	0.65	Nervous system
ADAM23	Neoplasms; Nervous System Diseases	C0700095	Central neuroblastoma	0.01	ALL	2009	2009	0.99709	0.5	0.65	Nervous system
APLN	Nervous System Diseases; Mental Disorders	C0002395	Alzheimer's Disease	0.05	ALL	2018	2020	0.45897	0.769	0.497	Nervous system
APLN	Mental Disorders	C0003469	Anxiety Disorders	0.04	ALL	2017	2019	0.45897	0.769	0.497	Nervous system
APLN	Congenital, Hereditary, and Neonatal Diseases and Abnormalities; Nutritional and Metabolic Diseases; Immune System Diseases; Nervous System Diseases; Cardiovascular Diseases	C0004135	Ataxia Telangiectasia	0.01	ALL	2017	2017	0.45897	0.769	0.497	Nervous system
APLN	Neoplasms; Nervous System Diseases	C0006118	Brain Neoplasms	0.01	ALL	2007	2007	0.45897	0.769	0.497	Nervous system
APLN	Pathological Conditions, Signs and Symptoms; Nervous System Diseases; Cardiovascular Diseases	C0007785	Cerebral Infarction	0.02	ALL	2017	2019	0.45897	0.769	0.497	Nervous system
APLN	Nervous System Diseases; Cardiovascular Diseases	C0007786	Brain Ischemia	0.01	ALL	2019	2019	0.45897	0.769	0.497	Nervous system
APLN	Mental Disorders	C0009241	Cognition Disorders	0.02	ALL	2018	2019	0.45897	0.769	0.497	Nervous system
APLN	Mental Disorders	C0011581	Depressive disorder	0.03	ALL	2018	2019	0.45897	0.769	0.497	Nervous system
APLN	Congenital, Hereditary, and Neonatal Diseases and Abnormalities; Nervous System Diseases; Mental Disorders	C0020179	Huntington Disease	0.01	ALL	2018	2018	0.45897	0.769	0.497	Nervous system
APLN	Pathological Conditions, Signs and Symptoms; Nervous System Diseases	C0020429	Hyperalgesia	0.01	ALL	2017	2017	0.45897	0.769	0.497	Nervous system
APLN	Nervous System Diseases; Cardiovascular Diseases	C0026654	Moyamoya Disease	0.01	ALL	2017	2017	0.45897	0.769	0.497	Nervous system
APLN	Immune System Diseases; Nervous System Diseases	C0026769	Multiple Sclerosis	0.01	ALL	2019	2019	0.45897	0.769	0.497	Nervous system
APLN	Pathological Conditions, Signs and Symptoms; Nervous System Diseases	C0027796	Neuralgia	0.02	ALL	2017	2017	0.45897	0.769	0.497	Nervous system
APLN	Nervous System Diseases	C0027813	Neuritis	0.01	ALL	2019	2019	0.45897	0.769	0.497	Nervous system
APLN	Pathological Conditions, Signs and Symptoms; Nervous System Diseases	C0030552	Paresis	0.01	ALL	2018	2018	0.45897	0.769	0.497	Nervous system
APLN	Nervous System Diseases	C0030567	Parkinson Disease	0.08	ALL	2018	2020	0.45897	0.769	0.497	Nervous system
APLN	Nervous System Diseases; Endocrine System Diseases	C0032002	Pituitary Diseases	0.01	ALL	2019	2019	0.45897	0.769	0.497	Nervous system
APLN	Nervous System Diseases; Mental Disorders	C0035258	Restless Legs Syndrome	0.01	ALL	2017	2017	0.45897	0.769	0.497	Nervous system
APLN	Nervous System Diseases; Wounds and Injuries	C0037926	Compression of spinal cord	0.01	ALL	2017	2017	0.45897	0.769	0.497	Nervous system
APLN	Mental Disorders	C0038436	Post-Traumatic Stress Disorder	0.01	ALL	2019	2019	0.45897	0.769	0.497	Nervous system
APLN	Pathological Conditions, Signs and Symptoms; Nervous System Diseases; Cardiovascular Diseases	C0038525	Subarachnoid Hemorrhage	0.03	ALL	2018	2019	0.45897	0.769	0.497	Nervous system
APLN	Pathological Conditions, Signs and Symptoms; Musculoskeletal Diseases; Nervous System Diseases	C0151786	Muscle Weakness	0.01	ALL	2018	2018	0.45897	0.769	0.497	Nervous system
APLN	Eye Diseases; Nervous System Diseases; Cardiovascular Diseases	C0154841	Central retinal vein occlusion	0.01	ALL	2011	2011	0.45897	0.769	0.497	Nervous system
APLN	Mental Disorders	C0221163	Motor Disorders	0.01	ALL	2019	2019	0.45897	0.769	0.497	Nervous system
APLN	Pathological Conditions, Signs and Symptoms; Nervous System Diseases; Behavior and Behavior Mechanisms	C0233794	Memory impairment	0.03	ALL	2018	2019	0.45897	0.769	0.497	Nervous system
APLN	Nervous System Diseases	C0242422	Parkinsonian Disorders	0.02	ALL	2018	2019	0.45897	0.769	0.497	Nervous system
APLN	Mental Disorders	C0338656	Impaired cognition	0.02	ALL	2018	2019	0.45897	0.769	0.497	Nervous system
APLN	Pathological Conditions, Signs and Symptoms; Nervous System Diseases	C0424295	Hyperactive behavior	0.01	ALL	2018	2018	0.45897	0.769	0.497	Nervous system
APLN	Respiratory Tract Diseases; Nervous System Diseases	C0520679	Sleep Apnea, Obstructive	0.01	ALL	2019	2019	0.45897	0.769	0.497	Nervous system
APLN	Nervous System Diseases	C0524851	Neurodegenerative Disorders	0.03	ALL	2019	2020	0.45897	0.769	0.497	Nervous system
APLN	Mental Disorders	C0525045	Mood Disorders	0.01	ALL	2017	2017	0.45897	0.769	0.497	Nervous system
APLN	Pathological Conditions, Signs and Symptoms; Nervous System Diseases; Mental Disorders; Behavior and Behavior Mechanisms	C0542476	Forgetful	0.03	ALL	2018	2019	0.45897	0.769	0.497	Nervous system
APLN	Neoplasms; Nervous System Diseases	C0700095	Central neuroblastoma	0.01	ALL	2018	2018	0.45897	0.769	0.497	Nervous system
APLN	Pathological Conditions, Signs and Symptoms; Nervous System Diseases; Cardiovascular Diseases	C0740391	Middle Cerebral Artery Occlusion	0.02	ALL	2017	2019	0.45897	0.769	0.497	Nervous system
APLN	Pathological Conditions, Signs and Symptoms; Nervous System Diseases; Behavior and Behavior Mechanisms	C0750927	Apraxia, Developmental Verbal	0.01	ALL	2018	2018	0.45897	0.769	0.497	Nervous system
APLN	Pathological Conditions, Signs and Symptoms; Congenital, Hereditary, and Neonatal Diseases and Abnormalities; Musculoskeletal Diseases; Nervous System Diseases; Endocrine System Diseases; Mental Disorders; Behavior and Behavior Mechanisms; Cardiovascular Diseases	C0796154	SIMPSON-GOLABI-BEHMEL SYNDROME, TYPE 1	0.01	ALL	2011	2011	0.45897	0.769	0.497	Nervous system
APLN	Pathological Conditions, Signs and Symptoms; Nervous System Diseases	C0872084	Sarcopenia	0.01	ALL	2018	2018	0.45897	0.769	0.497	Nervous system
APLN	Nervous System Diseases; Cardiovascular Diseases	C0948008	Ischemic stroke	0.05	ALL	2017	2019	0.45897	0.769	0.497	Nervous system
APLN	Congenital, Hereditary, and Neonatal Diseases and Abnormalities; Musculoskeletal Diseases; Nervous System Diseases	C1853926	NONAKA MYOPATHY	0.01	ALL	2018	2018	0.45897	0.769	0.497	Nervous system
APLN	Nervous System Diseases; Cardiovascular Diseases	C2931384	Moyamoya disease 1	0.01	ALL	2017	2017	0.45897	0.769	0.497	Nervous system
APLN	Pathological Conditions, Signs and Symptoms; Nervous System Diseases	C2936719	Mechanical Allodynia	0.01	ALL	2017	2017	0.45897	0.769	0.497	Nervous system
APLN	Mental Disorders	C2939186	Disturbance in mood	0.01	ALL	2019	2019	0.45897	0.769	0.497	Nervous system
APLN	Nervous System Diseases; Cardiovascular Diseases	C3695086	Symptomatic carotid artery stenosis	0.01	ALL	2017	2017	0.45897	0.769	0.497	Nervous system
APLN	Respiratory Tract Diseases; Nervous System Diseases	C4551689	Sleep-Disordered Breathing	0.01	ALL	2019	2019	0.45897	0.769	0.497	Nervous system
ZFYVE9	Pathological Conditions, Signs and Symptoms; Nervous System Diseases	C0004134	Ataxia	0.07	ALL	2012	2020	0.90244	0.615	0.647	Nervous system
ZFYVE9	Pathological Conditions, Signs and Symptoms; Nervous System Diseases	C0007758	Cerebellar Ataxia	0.07	ALL	2012	2020	0.90244	0.615	0.647	Nervous system
ZFYVE9	Mental Disorders	C0011757	Developmental Coordination Disorder	0.01	ALL	2020	2020	0.90244	0.615	0.647	Nervous system
ZFYVE9	Pathological Conditions, Signs and Symptoms; Nervous System Diseases	C0013421	Dystonia	0.01	ALL	2017	2017	0.90244	0.615	0.647	Nervous system
ZFYVE9	Nervous System Diseases	C0014544	Epilepsy	0.02	ALL	2017	2019	0.90244	0.615	0.647	Nervous system
ZFYVE9	Nervous System Diseases	C0014556	Epilepsy, Temporal Lobe	0.02	ALL	2017	2019	0.90244	0.615	0.647	Nervous system
ZFYVE9	Pathological Conditions, Signs and Symptoms; Nervous System Diseases	C0036572	Seizures	0.01	ALL	2017	2017	0.90244	0.615	0.647	Nervous system
ZFYVE9	Pathological Conditions, Signs and Symptoms; Nervous System Diseases	C0038220	Status Epilepticus	0.01	ALL	2017	2017	0.90244	0.615	0.647	Nervous system
ZFYVE9	Nervous System Diseases; Cardiovascular Diseases	C0038454	Cerebrovascular accident	0.01	ALL	2019	2019	0.90244	0.615	0.647	Nervous system
ZFYVE9	Pathological Conditions, Signs and Symptoms; Nervous System Diseases	C0040822	Tremor	0.01	ALL	2018	2018	0.90244	0.615	0.647	Nervous system
ZFYVE9	Congenital, Hereditary, and Neonatal Diseases and Abnormalities; Musculoskeletal Diseases; Nervous System Diseases	C0238288	Muscular Dystrophy, Facioscapulohumeral	0.01	ALL	2018	2018	0.90244	0.615	0.647	Nervous system
ZFYVE9	Congenital, Hereditary, and Neonatal Diseases and Abnormalities; Nervous System Diseases	C0262404	Cerebellar degeneration	0.01	ALL	2019	2019	0.90244	0.615	0.647	Nervous system
ZFYVE9	Pathological Conditions, Signs and Symptoms; Musculoskeletal Diseases; Nervous System Diseases; Cardiovascular Diseases	C0342788	Renal carnitine transport defect	0.01	ALL	2019	2019	0.90244	0.615	0.647	Nervous system
ZFYVE9	Nervous System Diseases	C0393593	Dystonia Disorders	0.01	ALL	2017	2017	0.90244	0.615	0.647	Nervous system
ZFYVE9	Pathological Conditions, Signs and Symptoms; Nervous System Diseases; Cardiovascular Diseases	C0740391	Middle Cerebral Artery Occlusion	0.01	ALL	2014	2014	0.90244	0.615	0.647	Nervous system
ZFYVE9	Chemically-Induced Disorders; Mental Disorders	C0740858	Substance abuse problem	0.01	ALL	2020	2020	0.90244	0.615	0.647	Nervous system
ZFYVE9	Pathological Conditions, Signs and Symptoms; Nervous System Diseases	C0751837	Gait Ataxia	0.01	ALL	2019	2019	0.90244	0.615	0.647	Nervous system
ZFYVE9	Congenital, Hereditary, and Neonatal Diseases and Abnormalities; Nervous System Diseases	C0752121	Spinocerebellar Ataxia Type 2	0.01	ALL	2017	2017	0.90244	0.615	0.647	Nervous system
ZFYVE9	Nervous System Diseases; Cardiovascular Diseases	C0948008	Ischemic stroke	0.01	ALL	2011	2011	0.90244	0.615	0.647	Nervous system
BCAR1	Nervous System Diseases; Mental Disorders	C0002395	Alzheimer's Disease	0.01	ALL	2018	2018	0.99808	0.846	0.518	Nervous system
BCAR1	Mental Disorders	C0003469	Anxiety Disorders	0.01	ALL	2019	2019	0.99808	0.846	0.518	Nervous system
BCAR1	Nervous System Diseases; Cardiovascular Diseases	C0007282	Carotid Stenosis	0.04	ALL	2017	2020	0.99808	0.846	0.518	Nervous system
BCAR1	Nervous System Diseases; Cardiovascular Diseases	C0007780	Cerebral Embolism	0.01	ALL	2019	2019	0.99808	0.846	0.518	Nervous system
BCAR1	Mental Disorders	C0011581	Depressive disorder	0.02	ALL	2019	2019	0.99808	0.846	0.518	Nervous system
BCAR1	Congenital, Hereditary, and Neonatal Diseases and Abnormalities; Nervous System Diseases	C0013080	Down Syndrome	0.02	ALL	2019	2019	0.99808	0.846	0.518	Nervous system
BCAR1	Chemically-Induced Disorders; Mental Disorders	C0013146	Drug abuse	0.01	ALL	2020	2020	0.99808	0.846	0.518	Nervous system
BCAR1	Pathological Conditions, Signs and Symptoms; Nervous System Diseases	C0013362	Dysarthria	0.01	ALL	2019	2019	0.99808	0.846	0.518	Nervous system
BCAR1	Pathological Conditions, Signs and Symptoms; Nervous System Diseases	C0015644	Muscular fasciculation	0.01	ALL	2018	2018	0.99808	0.846	0.518	Nervous system
BCAR1	Congenital, Hereditary, and Neonatal Diseases and Abnormalities; Nervous System Diseases; Mental Disorders	C0020179	Huntington Disease	0.01	ALL	2017	2017	0.99808	0.846	0.518	Nervous system
BCAR1	Pathological Conditions, Signs and Symptoms; Musculoskeletal Diseases; Nervous System Diseases	C0026837	Muscle Rigidity	0.01	ALL	2017	2017	0.99808	0.846	0.518	Nervous system
BCAR1	Pathological Conditions, Signs and Symptoms; Nervous System Diseases	C0037822	Speech Disorders	0.01	ALL	2019	2019	0.99808	0.846	0.518	Nervous system
BCAR1	Nervous System Diseases; Cardiovascular Diseases	C0038454	Cerebrovascular accident	0.06	ALL	2018	2019	0.99808	0.846	0.518	Nervous system
BCAR1	Mental Disorders	C0154575	Rumination Disorders	0.01	ALL	2019	2019	0.99808	0.846	0.518	Nervous system
BCAR1	Mental Disorders	C0233705	Cancerophobia	0.01	ALL	2020	2020	0.99808	0.846	0.518	Nervous system
BCAR1	Pathological Conditions, Signs and Symptoms; Nervous System Diseases	C0241210	Speech Delay	0.01	ALL	2019	2019	0.99808	0.846	0.518	Nervous system
BCAR1	Mental Disorders	C0270549	Generalized Anxiety Disorder	0.01	ALL	2019	2019	0.99808	0.846	0.518	Nervous system
BCAR1	Neoplasms; Nervous System Diseases	C0497550	Benign neurologic neoplasms	0.01	ALL	1991	1991	0.99808	0.846	0.518	Nervous system
BCAR1	Pathological Conditions, Signs and Symptoms; Nervous System Diseases; Mental Disorders; Behavior and Behavior Mechanisms	C0520947	Clumsiness - motor delay	0.02	ALL	2019	2019	0.99808	0.846	0.518	Nervous system
BCAR1	Nervous System Diseases; Cardiovascular Diseases	C0577631	Carotid Atherosclerosis	0.01	ALL	2018	2018	0.99808	0.846	0.518	Nervous system
BCAR1	Neoplasms; Nervous System Diseases	C0700095	Central neuroblastoma	0.01	ALL	2008	2008	0.99808	0.846	0.518	Nervous system
BCAR1	Pathological Conditions, Signs and Symptoms; Nervous System Diseases; Behavior and Behavior Mechanisms	C0750927	Apraxia, Developmental Verbal	0.05	ALL	2013	2019	0.99808	0.846	0.518	Nervous system
BCAR1	Mental Disorders	C1263846	Attention deficit hyperactivity disorder	0.01	ALL	2018	2018	0.99808	0.846	0.518	Nervous system
BCAR1	Congenital, Hereditary, and Neonatal Diseases and Abnormalities; Nervous System Diseases	C1839259	Bulbo-Spinal Atrophy, X-Linked	0.01	ALL	2019	2019	0.99808	0.846	0.518	Nervous system
BCAR1	Pathological Conditions, Signs and Symptoms; Congenital, Hereditary, and Neonatal Diseases and Abnormalities; Nervous System Diseases	C4521042	Complete Trisomy 21 Syndrome	0.02	ALL	2019	2019	0.99808	0.846	0.518	Nervous system
RAMP3	Nutritional and Metabolic Diseases; Nervous System Diseases	C0002736	Amyotrophic Lateral Sclerosis	0.01	ALL	2019	2019	0.016373	0.269	0.722	Nervous system
TUBB4A	Pathological Conditions, Signs and Symptoms; Nervous System Diseases	C0004134	Ataxia	0.4	ALL	2015	2015	0.1091	0.615	0.608	Nervous system
TUBB4A	Mental Disorders	C0004936	Mental disorders	0.01	ALL	2014	2014	0.1091	0.615	0.608	Nervous system
TUBB4A	Nervous System Diseases	C0007789	Cerebral Palsy	0.1	ALL	NA	NA	0.1091	0.615	0.608	Nervous system
TUBB4A	Pathological Conditions, Signs and Symptoms; Nervous System Diseases	C0013362	Dysarthria	0.1	ALL	2014	2014	0.1091	0.615	0.608	Nervous system
TUBB4A	Pathological Conditions, Signs and Symptoms; Nervous System Diseases	C0013421	Dystonia	0.5	ALL	2011	2018	0.1091	0.615	0.608	Nervous system
TUBB4A	Congenital, Hereditary, and Neonatal Diseases and Abnormalities; Nervous System Diseases	C0013423	Dystonia Musculorum Deformans	0.1	ALL	NA	NA	0.1091	0.615	0.608	Nervous system
TUBB4A	Pathological Conditions, Signs and Symptoms; Respiratory Tract Diseases; Nervous System Diseases; Otorhinolaryngologic Diseases	C0019825	Hoarseness	0.07	ALL	2011	2018	0.1091	0.615	0.608	Nervous system
TUBB4A	Congenital, Hereditary, and Neonatal Diseases and Abnormalities; Nutritional and Metabolic Diseases; Nervous System Diseases	C0023520	Leukodystrophy	0.14	ALL	2014	2018	0.1091	0.615	0.608	Nervous system
TUBB4A	Congenital, Hereditary, and Neonatal Diseases and Abnormalities; Musculoskeletal Diseases; Nervous System Diseases	C0025958	Microcephaly	0.13	ALL	2012	2019	0.1091	0.615	0.608	Nervous system
TUBB4A	Nervous System Diseases	C0026650	Movement Disorders	0.1	ALL	2002	2017	0.1091	0.615	0.608	Nervous system
TUBB4A	Pathological Conditions, Signs and Symptoms; Nervous System Diseases	C0026826	Muscle Hypertonia	0.1	ALL	2014	2014	0.1091	0.615	0.608	Nervous system
TUBB4A	Pathological Conditions, Signs and Symptoms; Nervous System Diseases	C0026827	Muscle hypotonia	0.1	ALL	2002	2017	0.1091	0.615	0.608	Nervous system
TUBB4A	Pathological Conditions, Signs and Symptoms; Musculoskeletal Diseases; Nervous System Diseases	C0026837	Muscle Rigidity	0.1	ALL	NA	NA	0.1091	0.615	0.608	Nervous system
TUBB4A	Pathological Conditions, Signs and Symptoms; Musculoskeletal Diseases; Nervous System Diseases	C0026838	Muscle Spasticity	0.1	ALL	NA	NA	0.1091	0.615	0.608	Nervous system
TUBB4A	Nervous System Diseases	C0027765	nervous system disorder	0.01	ALL	2015	2015	0.1091	0.615	0.608	Nervous system
TUBB4A	Eye Diseases; Nervous System Diseases	C0028738	Nystagmus	0.1	ALL	2014	2014	0.1091	0.615	0.608	Nervous system
TUBB4A	Eye Diseases; Nervous System Diseases	C0029124	Optic Atrophy	0.1	ALL	NA	NA	0.1091	0.615	0.608	Nervous system
TUBB4A	Pathological Conditions, Signs and Symptoms; Nervous System Diseases	C0036572	Seizures	0.1	ALL	NA	NA	0.1091	0.615	0.608	Nervous system
TUBB4A	Congenital, Hereditary, and Neonatal Diseases and Abnormalities; Nervous System Diseases	C0037773	Spastic Paraplegia, Hereditary	0.01	ALL	2018	2018	0.1091	0.615	0.608	Nervous system
TUBB4A	Pathological Conditions, Signs and Symptoms; Nervous System Diseases	C0040485	Torticollis	0.1	ALL	NA	NA	0.1091	0.615	0.608	Nervous system
TUBB4A	Pathological Conditions, Signs and Symptoms; Nervous System Diseases	C0040822	Tremor	0.1	ALL	NA	NA	0.1091	0.615	0.608	Nervous system
TUBB4A	Pathological Conditions, Signs and Symptoms; Nervous System Diseases	C0085583	Choreoathetosis	0.1	ALL	NA	NA	0.1091	0.615	0.608	Nervous system
TUBB4A	Nervous System Diseases	C0085584	Encephalopathies	0.01	ALL	2017	2017	0.1091	0.615	0.608	Nervous system
TUBB4A	Congenital, Hereditary, and Neonatal Diseases and Abnormalities; Nutritional and Metabolic Diseases; Nervous System Diseases	C0205711	Pelizaeus-Merzbacher Disease	0.01	ALL	2015	2015	0.1091	0.615	0.608	Nervous system
TUBB4A	Nervous System Diseases	C0231471	Abnormal posture	0.1	ALL	2014	2014	0.1091	0.615	0.608	Nervous system
TUBB4A	Pathological Conditions, Signs and Symptoms; Nervous System Diseases	C0234979	Dysdiadochokinesis	0.1	ALL	NA	NA	0.1091	0.615	0.608	Nervous system
TUBB4A	Congenital, Hereditary, and Neonatal Diseases and Abnormalities; Nervous System Diseases	C0266464	Polymicrogyria	0.01	ALL	2014	2014	0.1091	0.615	0.608	Nervous system
TUBB4A	Nervous System Diseases	C0270612	Leukoencephalopathy	0.03	ALL	2013	2014	0.1091	0.615	0.608	Nervous system
TUBB4A	Mental Disorders	C0338656	Impaired cognition	0.01	ALL	2019	2019	0.1091	0.615	0.608	Nervous system
TUBB4A	Congenital, Hereditary, and Neonatal Diseases and Abnormalities; Nervous System Diseases	C0393556	Complicated hereditary spastic paraplegia	0.01	ALL	2015	2015	0.1091	0.615	0.608	Nervous system
TUBB4A	Nervous System Diseases	C0393593	Dystonia Disorders	0.1	ALL	2011	2018	0.1091	0.615	0.608	Nervous system
TUBB4A	Pathological Conditions, Signs and Symptoms; Nervous System Diseases	C0426970	Spastic Quadriplegia	0.01	ALL	2017	2017	0.1091	0.615	0.608	Nervous system
TUBB4A	Congenital, Hereditary, and Neonatal Diseases and Abnormalities; Nervous System Diseases	C0431380	Cortical Dysplasia	0.01	ALL	2014	2014	0.1091	0.615	0.608	Nervous system
TUBB4A	Nervous System Diseases; Mental Disorders	C0497327	Dementia	0.1	ALL	NA	NA	0.1091	0.615	0.608	Nervous system
TUBB4A	Pathological Conditions, Signs and Symptoms; Nervous System Diseases; Mental Disorders; Behavior and Behavior Mechanisms	C0520947	Clumsiness - motor delay	0.11	ALL	2017	2017	0.1091	0.615	0.608	Nervous system
TUBB4A	Nervous System Diseases	C0524851	Neurodegenerative Disorders	0.02	ALL	2014	2015	0.1091	0.615	0.608	Nervous system
TUBB4A	Pathological Conditions, Signs and Symptoms; Nervous System Diseases	C0575081	Gait abnormality	0.1	ALL	NA	NA	0.1091	0.615	0.608	Nervous system
TUBB4A	Neoplasms; Nervous System Diseases	C0700095	Central neuroblastoma	0.01	ALL	2018	2018	0.1091	0.615	0.608	Nervous system
TUBB4A	Pathological Conditions, Signs and Symptoms; Nervous System Diseases	C0751093	Dystonia, Limb	0.1	ALL	NA	NA	0.1091	0.615	0.608	Nervous system
TUBB4A	Pathological Conditions, Signs and Symptoms; Nervous System Diseases	C0751837	Gait Ataxia	0.11	ALL	2013	2013	0.1091	0.615	0.608	Nervous system
TUBB4A	Nervous System Diseases	C0752203	Dystonia, Primary	0.03	ALL	2013	2017	0.1091	0.615	0.608	Nervous system
TUBB4A	Nervous System Diseases	C0752207	Familial Dystonia	0.01	ALL	2014	2014	0.1091	0.615	0.608	Nervous system
TUBB4A	Pathological Conditions, Signs and Symptoms; Nervous System Diseases	C0949445	Cervical Dystonia	0.01	ALL	2017	2017	0.1091	0.615	0.608	Nervous system
TUBB4A	Pathological Conditions, Signs and Symptoms; Respiratory Tract Diseases; Nervous System Diseases; Otorhinolaryngologic Diseases	C1527344	Dysphonia	0.17	ALL	2011	2018	0.1091	0.615	0.608	Nervous system
TUBB4A	Mental Disorders	C1836830	Developmental regression	0.1	ALL	2014	2014	0.1091	0.615	0.608	Nervous system
TUBB4A	Pathological Conditions, Signs and Symptoms; Nervous System Diseases	C1848207	Poor speech	0.1	ALL	NA	NA	0.1091	0.615	0.608	Nervous system
TUBB4A	Pathological Conditions, Signs and Symptoms; Nervous System Diseases	C1848954	Generalized dystonia	0.1	ALL	NA	NA	0.1091	0.615	0.608	Nervous system
TUBB4A	Congenital, Hereditary, and Neonatal Diseases and Abnormalities; Nervous System Diseases	C1851943	DYSTONIA 4, TORSION, AUTOSOMAL DOMINANT (disorder)	0.72	ALL	2013	2017	0.1091	0.615	0.608	Nervous system
TUBB4A	Pathological Conditions, Signs and Symptoms; Nervous System Diseases	C1853743	Muscular hypotonia of the trunk	0.1	ALL	NA	NA	0.1091	0.615	0.608	Nervous system
TUBB4A	Mental Disorders	C1854301	Motor delay	0.1	ALL	NA	NA	0.1091	0.615	0.608	Nervous system
TUBB4A	Pathological Conditions, Signs and Symptoms; Congenital, Hereditary, and Neonatal Diseases and Abnormalities; Respiratory Tract Diseases; Nervous System Diseases; Otorhinolaryngologic Diseases	C1860315	Whispering dysphonia, hereditary	0.62	ALL	2013	2016	0.1091	0.615	0.608	Nervous system
TUBB4A	Pathological Conditions, Signs and Symptoms; Nervous System Diseases	C1867138	Upper limb postural tremor	0.1	ALL	NA	NA	0.1091	0.615	0.608	Nervous system
TUBB4A	Congenital, Hereditary, and Neonatal Diseases and Abnormalities; Nervous System Diseases	C1955869	Malformations of Cortical Development	0.01	ALL	2014	2014	0.1091	0.615	0.608	Nervous system
TUBB4A	Pathological Conditions, Signs and Symptoms; Respiratory Tract Diseases; Nervous System Diseases; Otorhinolaryngologic Diseases	C1963946	Laryngeal dystonia	0.12	ALL	2013	2016	0.1091	0.615	0.608	Nervous system
TUBB4A	Nervous System Diseases	C1997740	Segmental dystonia	0.01	ALL	2013	2013	0.1091	0.615	0.608	Nervous system
TUBB4A	Congenital, Hereditary, and Neonatal Diseases and Abnormalities; Nutritional and Metabolic Diseases; Nervous System Diseases	C2676244	Leukodystrophy, Hypomyelinating, 6	0.6	ALL	2013	2018	0.1091	0.615	0.608	Nervous system
TUBB4A	Pathological Conditions, Signs and Symptoms; Eye Diseases; Nervous System Diseases	C3665347	Visual Impairment	0.1	ALL	NA	NA	0.1091	0.615	0.608	Nervous system
TUBB4A	Pathological Conditions, Signs and Symptoms; Nervous System Diseases; Mental Disorders; Behavior and Behavior Mechanisms	C3714756	Intellectual Disability	0.1	ALL	NA	NA	0.1091	0.615	0.608	Nervous system
TUBB4A	Congenital, Hereditary, and Neonatal Diseases and Abnormalities; Nervous System Diseases	C3888090	Early onset torsion dystonia	0.01	ALL	1999	1999	0.1091	0.615	0.608	Nervous system
TUBB4A	Pathological Conditions, Signs and Symptoms; Nervous System Diseases	C4551521	Kinetic tremor	0.1	ALL	2014	2014	0.1091	0.615	0.608	Nervous system
SEMA4F	Pathological Conditions, Signs and Symptoms; Nervous System Diseases; Mental Disorders	C0476254	Dyslexia	0.01	ALL	2002	2002	9.1544e-13	0.269	0.805	Nervous system
NRG3	Nervous System Diseases; Mental Disorders	C0002395	Alzheimer's Disease	0.01	ALL	2014	2014	0.10947	0.615	0.67	Nervous system
NRG3	Mental Disorders	C0003469	Anxiety Disorders	0.01	ALL	2014	2014	0.10947	0.615	0.67	Nervous system
NRG3	Mental Disorders	C0005586	Bipolar Disorder	0.32	ALL	2009	2017	0.10947	0.615	0.67	Nervous system
NRG3	Mental Disorders	C0009241	Cognition Disorders	0.02	ALL	2013	2020	0.10947	0.615	0.67	Nervous system
NRG3	Nervous System Diseases	C0027765	nervous system disorder	0.01	ALL	2017	2017	0.10947	0.615	0.67	Nervous system
NRG3	Chemically-Induced Disorders; Mental Disorders	C0028043	Nicotine Dependence	0.02	ALL	2014	2018	0.10947	0.615	0.67	Nervous system
NRG3	Mental Disorders	C0036341	Schizophrenia	0.6	ALL	2008	2020	0.10947	0.615	0.67	Nervous system
NRG3	Mental Disorders	C0041671	Attention Deficit Disorder	0.01	ALL	2013	2013	0.10947	0.615	0.67	Nervous system
NRG3	Mental Disorders	C0041696	Unipolar Depression	0.01	ALL	2017	2017	0.10947	0.615	0.67	Nervous system
NRG3	Mental Disorders	C0221765	Chronic schizophrenia	0.01	ALL	2020	2020	0.10947	0.615	0.67	Nervous system
NRG3	Mental Disorders	C0338656	Impaired cognition	0.03	ALL	2013	2020	0.10947	0.615	0.67	Nervous system
NRG3	Mental Disorders	C0424605	Developmental delay (disorder)	0.01	ALL	2010	2010	0.10947	0.615	0.67	Nervous system
NRG3	Mental Disorders	C0525045	Mood Disorders	0.01	ALL	2017	2017	0.10947	0.615	0.67	Nervous system
NRG3	Mental Disorders	C0853193	Bipolar I disorder	0.31	ALL	2009	2009	0.10947	0.615	0.67	Nervous system
NRG3	Mental Disorders	C1263846	Attention deficit hyperactivity disorder	0.01	ALL	2013	2013	0.10947	0.615	0.67	Nervous system
NRG3	Mental Disorders	C1269683	Major Depressive Disorder	0.01	ALL	2017	2017	0.10947	0.615	0.67	Nervous system
NRG3	Pathological Conditions, Signs and Symptoms; Nervous System Diseases	C1392786	Cognitive changes	0.01	ALL	2018	2018	0.10947	0.615	0.67	Nervous system
NRG3	Mental Disorders	C1535926	Neurodevelopmental Disorders	0.02	ALL	2010	2018	0.10947	0.615	0.67	Nervous system
WASF3	Nervous System Diseases; Mental Disorders	C0002395	Alzheimer's Disease	0.01	ALL	2019	2019	0.54018	0.769	0.595	Nervous system
WASF3	Mental Disorders	C0003469	Anxiety Disorders	0.03	ALL	2017	2018	0.54018	0.769	0.595	Nervous system
WASF3	Mental Disorders	C0004936	Mental disorders	0.01	ALL	2019	2019	0.54018	0.769	0.595	Nervous system
WASF3	Mental Disorders	C0006012	Borderline Personality Disorder	0.01	ALL	2017	2017	0.54018	0.769	0.595	Nervous system
WASF3	Nervous System Diseases; Mental Disorders; Cardiovascular Diseases	C0011269	Dementia, Vascular	0.01	ALL	2019	2019	0.54018	0.769	0.595	Nervous system
WASF3	Mental Disorders	C0011581	Depressive disorder	0.01	ALL	2019	2019	0.54018	0.769	0.595	Nervous system
WASF3	Mental Disorders	C0013473	Eating Disorders	0.02	ALL	2007	2016	0.54018	0.769	0.595	Nervous system
WASF3	Chemically-Induced Disorders; Mental Disorders	C0024809	Marijuana Abuse	0.01	ALL	2017	2017	0.54018	0.769	0.595	Nervous system
WASF3	Mental Disorders	C0041696	Unipolar Depression	0.01	ALL	2007	2007	0.54018	0.769	0.595	Nervous system
WASF3	Nervous System Diseases; Mental Disorders; Behavior and Behavior Mechanisms	C0233523	Antisocial behavior	0.01	ALL	2010	2010	0.54018	0.769	0.595	Nervous system
WASF3	Chemically-Induced Disorders; Mental Disorders	C0242510	Drug usage	0.02	ALL	2017	2019	0.54018	0.769	0.595	Nervous system
WASF3	Mental Disorders	C0677660	Emotional problems	0.01	ALL	2019	2019	0.54018	0.769	0.595	Nervous system
WASF3	Neoplasms; Nervous System Diseases	C0700095	Central neuroblastoma	0.01	ALL	2002	2002	0.54018	0.769	0.595	Nervous system
WASF3	Mental Disorders	C1263846	Attention deficit hyperactivity disorder	0.01	ALL	2020	2020	0.54018	0.769	0.595	Nervous system
WASF3	Mental Disorders	C1269683	Major Depressive Disorder	0.01	ALL	2007	2007	0.54018	0.769	0.595	Nervous system
WASF3	Pathological Conditions, Signs and Symptoms; Nervous System Diseases	C1392786	Cognitive changes	0.01	ALL	2019	2019	0.54018	0.769	0.595	Nervous system
WASF3	Mental Disorders	C2267227	Bulimia Nervosa	0.01	ALL	1999	1999	0.54018	0.769	0.595	Nervous system
WASF3	Mental Disorders; Behavior and Behavior Mechanisms	C4316909	Marijuana Use	0.03	ALL	2017	2020	0.54018	0.769	0.595	Nervous system
GPR83	Chemically-Induced Disorders; Mental Disorders	C1510472	Drug Dependence	0.01	ALL	2019	2019	1.0181e-06	0.192	0.861	Nervous system
HECW1	Nervous System Diseases; Mental Disorders	C0002395	Alzheimer's Disease	0.1	ALL	2014	2014	0.99982	0.346	0.792	Nervous system
HECW1	Congenital, Hereditary, and Neonatal Diseases and Abnormalities; Musculoskeletal Diseases; Nervous System Diseases	C0410189	Muscular Dystrophy, Emery-Dreifuss	0.01	ALL	2018	2018	0.99982	0.346	0.792	Nervous system
COPG2	Mental Disorders	C0004352	Autistic Disorder	0.01	ALL	2012	2012	0.0063266	0.115	0.931	Nervous system
TOX3	Nervous System Diseases	C0030567	Parkinson Disease	0.01	ALL	2018	2018	0.9995	0.538	0.636	Nervous system
TOX3	Nervous System Diseases; Mental Disorders	C0035258	Restless Legs Syndrome	0.04	ALL	2011	2020	0.9995	0.538	0.636	Nervous system
PDZRN4	Immune System Diseases; Nervous System Diseases	C0026769	Multiple Sclerosis	0.01	ALL	2011	2011	9.1425e-07	0.269	0.805	Nervous system
PDZRN4	Pathological Conditions, Signs and Symptoms; Neoplasms; Nervous System Diseases	C0220650	Metastatic malignant neoplasm to brain	0.01	ALL	2019	2019	9.1425e-07	0.269	0.805	Nervous system
SPOCK3	Mental Disorders	C0031212	Personality Disorders	0.01	ALL	2014	2014	0.013583	0.154	0.89	Nervous system
SPOCK3	Mental Disorders	C1263846	Attention deficit hyperactivity disorder	0.01	ALL	2014	2014	0.013583	0.154	0.89	Nervous system
ATL1	Nutritional and Metabolic Diseases; Nervous System Diseases	C0002736	Amyotrophic Lateral Sclerosis	0.01	ALL	2010	2010	0.98109	0.654	0.593	Nervous system
ATL1	Pathological Conditions, Signs and Symptoms; Nervous System Diseases	C0013362	Dysarthria	0.1	ALL	NA	NA	0.98109	0.654	0.593	Nervous system
ATL1	Nervous System Diseases	C0013363	Dysautonomia	0.01	ALL	2014	2014	0.98109	0.654	0.593	Nervous system
ATL1	Nervous System Diseases	C0014544	Epilepsy	0.01	ALL	2020	2020	0.98109	0.654	0.593	Nervous system
ATL1	Nervous System Diseases	C0014556	Epilepsy, Temporal Lobe	0.01	ALL	2020	2020	0.98109	0.654	0.593	Nervous system
ATL1	Congenital, Hereditary, and Neonatal Diseases and Abnormalities; Nervous System Diseases	C0020071	Hereditary Sensory Autonomic Neuropathy, Type 1	0.31	ALL	2011	2011	0.98109	0.654	0.593	Nervous system
ATL1	Pathological Conditions, Signs and Symptoms; Nervous System Diseases	C0020453	Hyperesthesia	0.1	ALL	NA	NA	0.98109	0.654	0.593	Nervous system
ATL1	Nervous System Diseases	C0026650	Movement Disorders	0.11	ALL	2005	2013	0.98109	0.654	0.593	Nervous system
ATL1	Pathological Conditions, Signs and Symptoms; Musculoskeletal Diseases; Nervous System Diseases	C0026837	Muscle Rigidity	0.1	ALL	NA	NA	0.98109	0.654	0.593	Nervous system
ATL1	Pathological Conditions, Signs and Symptoms; Musculoskeletal Diseases; Nervous System Diseases	C0026838	Muscle Spasticity	0.05	ALL	2013	2017	0.98109	0.654	0.593	Nervous system
ATL1	Nervous System Diseases	C0027765	nervous system disorder	0.03	ALL	2015	2018	0.98109	0.654	0.593	Nervous system
ATL1	Congenital, Hereditary, and Neonatal Diseases and Abnormalities; Nervous System Diseases	C0027889	Hereditary Sensory and Autonomic Neuropathies	0.01	ALL	2018	2018	0.98109	0.654	0.593	Nervous system
ATL1	Pathological Conditions, Signs and Symptoms; Nervous System Diseases	C0030486	Paraplegia	0.12	ALL	2004	2016	0.98109	0.654	0.593	Nervous system
ATL1	Pathological Conditions, Signs and Symptoms; Nervous System Diseases	C0030554	Paresthesia	0.1	ALL	NA	NA	0.98109	0.654	0.593	Nervous system
ATL1	Nervous System Diseases	C0031117	Peripheral Neuropathy	0.01	ALL	2010	2010	0.98109	0.654	0.593	Nervous system
ATL1	Nervous System Diseases; Mental Disorders	C0035258	Restless Legs Syndrome	0.01	ALL	2013	2013	0.98109	0.654	0.593	Nervous system
ATL1	Pathological Conditions, Signs and Symptoms; Nervous System Diseases	C0036572	Seizures	0.01	ALL	2020	2020	0.98109	0.654	0.593	Nervous system
ATL1	Pathological Conditions, Signs and Symptoms; Nervous System Diseases	C0037772	Spastic Paraplegia	0.14	ALL	2004	2019	0.98109	0.654	0.593	Nervous system
ATL1	Congenital, Hereditary, and Neonatal Diseases and Abnormalities; Nervous System Diseases	C0037773	Spastic Paraplegia, Hereditary	0.4	ALL	2002	2019	0.98109	0.654	0.593	Nervous system
ATL1	Nervous System Diseases	C0085084	Motor Neuron Disease	0.01	ALL	2017	2017	0.98109	0.654	0.593	Nervous system
ATL1	Pathological Conditions, Signs and Symptoms; Nervous System Diseases	C0151313	Sensory neuropathy	0.01	ALL	2012	2012	0.98109	0.654	0.593	Nervous system
ATL1	Pathological Conditions, Signs and Symptoms; Nervous System Diseases	C0151889	Hyperreflexia	0.1	ALL	NA	NA	0.98109	0.654	0.593	Nervous system
ATL1	Mental Disorders	C0221163	Motor Disorders	0.01	ALL	2013	2013	0.98109	0.654	0.593	Nervous system
ATL1	Pathological Conditions, Signs and Symptoms; Nervous System Diseases	C0231687	Spastic gait	0.1	ALL	NA	NA	0.98109	0.654	0.593	Nervous system
ATL1	Pathological Conditions, Signs and Symptoms; Nervous System Diseases	C0233565	Bradykinesia	0.1	ALL	NA	NA	0.98109	0.654	0.593	Nervous system
ATL1	Nervous System Diseases	C0235025	Peripheral motor neuropathy	0.01	ALL	2010	2010	0.98109	0.654	0.593	Nervous system
ATL1	Nervous System Diseases	C0270804	Spastic Diplegia Cerebral Palsy	0.01	ALL	2010	2010	0.98109	0.654	0.593	Nervous system
ATL1	Nervous System Diseases	C0270921	Axonal neuropathy	0.02	ALL	2005	2010	0.98109	0.654	0.593	Nervous system
ATL1	Mental Disorders	C0338656	Impaired cognition	0.01	ALL	2013	2013	0.98109	0.654	0.593	Nervous system
ATL1	Congenital, Hereditary, and Neonatal Diseases and Abnormalities; Nervous System Diseases	C0393555	Pure hereditary spastic paraplegia	0.01	ALL	2015	2015	0.98109	0.654	0.593	Nervous system
ATL1	Nervous System Diseases	C0442874	Neuropathy	0.02	ALL	2007	2018	0.98109	0.654	0.593	Nervous system
ATL1	Pathological Conditions, Signs and Symptoms; Nervous System Diseases; Mental Disorders; Behavior and Behavior Mechanisms	C0520947	Clumsiness - motor delay	0.1	ALL	NA	NA	0.98109	0.654	0.593	Nervous system
ATL1	Nervous System Diseases	C0524851	Neurodegenerative Disorders	0.04	ALL	1998	2017	0.98109	0.654	0.593	Nervous system
ATL1	Congenital, Hereditary, and Neonatal Diseases and Abnormalities; Nervous System Diseases	C0699739	Sensory Neuropathy, Hereditary	0.34	ALL	2012	2019	0.98109	0.654	0.593	Nervous system
ATL1	Neoplasms; Nervous System Diseases	C0700095	Central neuroblastoma	0.01	ALL	2017	2017	0.98109	0.654	0.593	Nervous system
ATL1	Congenital, Hereditary, and Neonatal Diseases and Abnormalities; Nervous System Diseases	C0751602	Hereditary Autosomal Dominant Spastic Paraplegia	0.1	ALL	2002	2014	0.98109	0.654	0.593	Nervous system
ATL1	Pathological Conditions, Signs and Symptoms; Nervous System Diseases	C0850703	Frequent falls	0.1	ALL	NA	NA	0.98109	0.654	0.593	Nervous system
ATL1	Nervous System Diseases	C1263857	Peripheral axonal neuropathy	0.1	ALL	NA	NA	0.98109	0.654	0.593	Nervous system
ATL1	Pathological Conditions, Signs and Symptoms; Musculoskeletal Diseases; Nervous System Diseases	C1271100	Lower limb spasticity	0.1	ALL	NA	NA	0.98109	0.654	0.593	Nervous system
ATL1	Pathological Conditions, Signs and Symptoms; Nervous System Diseases	C1295585	Decreased vibratory sense	0.1	ALL	NA	NA	0.98109	0.654	0.593	Nervous system
ATL1	Mental Disorders	C1535926	Neurodevelopmental Disorders	0.01	ALL	2002	2002	0.98109	0.654	0.593	Nervous system
ATL1	Pathological Conditions, Signs and Symptoms; Musculoskeletal Diseases; Nervous System Diseases	C1836296	Muscle Weakness Lower Limb	0.1	ALL	NA	NA	0.98109	0.654	0.593	Nervous system
ATL1	Pathological Conditions, Signs and Symptoms; Nervous System Diseases	C1836696	Lower limb hyperreflexia	0.1	ALL	NA	NA	0.98109	0.654	0.593	Nervous system
ATL1	Pathological Conditions, Signs and Symptoms; Nervous System Diseases	C1847584	Distal sensory impairment	0.1	ALL	NA	NA	0.98109	0.654	0.593	Nervous system
ATL1	Mental Disorders	C1854301	Motor delay	0.1	ALL	NA	NA	0.98109	0.654	0.593	Nervous system
ATL1	Congenital, Hereditary, and Neonatal Diseases and Abnormalities; Nervous System Diseases	C1858712	Spastic paraplegia 10, autosomal dominant	0.03	ALL	1995	2004	0.98109	0.654	0.593	Nervous system
ATL1	Congenital, Hereditary, and Neonatal Diseases and Abnormalities; Nervous System Diseases	C1866855	Spastic paraplegia 4, autosomal dominant	0.02	ALL	2006	2010	0.98109	0.654	0.593	Nervous system
ATL1	Pathological Conditions, Signs and Symptoms; Congenital, Hereditary, and Neonatal Diseases and Abnormalities; Nervous System Diseases; Mental Disorders; Behavior and Behavior Mechanisms	C1970009	SPASTIC PARAPLEGIA 32, AUTOSOMAL RECESSIVE	0.01	ALL	2007	2007	0.98109	0.654	0.593	Nervous system
ATL1	Congenital, Hereditary, and Neonatal Diseases and Abnormalities; Nervous System Diseases	C2931355	Spastic paraplegia 3, autosomal dominant	0.75	ALL	2001	2018	0.98109	0.654	0.593	Nervous system
ATL1	Pathological Conditions, Signs and Symptoms; Congenital, Hereditary, and Neonatal Diseases and Abnormalities; Nervous System Diseases	C3711371	Spastic Paraplegia Type 4	0.01	ALL	2015	2015	0.98109	0.654	0.593	Nervous system
ATL1	Pathological Conditions, Signs and Symptoms; Nervous System Diseases; Mental Disorders; Behavior and Behavior Mechanisms	C3714756	Intellectual Disability	0.3	ALL	2018	2018	0.98109	0.654	0.593	Nervous system
ATL1	Nervous System Diseases	C4721453	Peripheral Nervous System Diseases	0.01	ALL	2010	2010	0.98109	0.654	0.593	Nervous system
PLCE1	Congenital, Hereditary, and Neonatal Diseases and Abnormalities; Nervous System Diseases	C0011195	Dejerine-Sottas Disease (disorder)	0.03	ALL	2013	2018	5.6754e-11	0.654	0.572	Nervous system
PLCE1	Skin and Connective Tissue Diseases; Immune System Diseases; Nervous System Diseases; Cardiovascular Diseases	C0039483	Giant Cell Arteritis	0.04	ALL	2011	2014	5.6754e-11	0.654	0.572	Nervous system
PLCE1	Nervous System Diseases	C0149931	Migraine Disorders	0.1	ALL	2016	2016	5.6754e-11	0.654	0.572	Nervous system
PLCE1	Congenital, Hereditary, and Neonatal Diseases and Abnormalities; Nervous System Diseases	C0265219	Miller Dieker syndrome	0.01	ALL	2009	2009	5.6754e-11	0.654	0.572	Nervous system
PLCE1	Nervous System Diseases; Mental Disorders	C0494463	Alzheimer Disease, Late Onset	0.01	ALL	2007	2007	5.6754e-11	0.654	0.572	Nervous system
PLCE1	Infections; Nervous System Diseases	C1096184	West Nile viral infection	0.01	ALL	2018	2018	5.6754e-11	0.654	0.572	Nervous system
FXYD6	Nervous System Diseases; Mental Disorders	C0002395	Alzheimer's Disease	0.01	ALL	2010	2010	0.61886	0.192	0.78	Nervous system
FXYD6	Mental Disorders	C0036341	Schizophrenia	0.35	ALL	2007	2011	0.61886	0.192	0.78	Nervous system
SRGAP1	Pathological Conditions, Signs and Symptoms; Congenital, Hereditary, and Neonatal Diseases and Abnormalities; Nervous System Diseases; Mental Disorders; Behavior and Behavior Mechanisms	C0025362	Mental Retardation	0.01	ALL	2013	2013	0.99845	0.5	0.686	Nervous system
SRGAP1	Pathological Conditions, Signs and Symptoms; Nervous System Diseases	C0036572	Seizures	0.01	ALL	2013	2013	0.99845	0.5	0.686	Nervous system
SRGAP1	Pathological Conditions, Signs and Symptoms; Nervous System Diseases; Mental Disorders; Behavior and Behavior Mechanisms	C3714756	Intellectual Disability	0.01	ALL	2013	2013	0.99845	0.5	0.686	Nervous system
SRGAP1	Nervous System Diseases; Cardiovascular Diseases	C3898147	Neonatal Hypoxic Ischemic Encephalopathy	0.01	ALL	2019	2019	0.99845	0.5	0.686	Nervous system
GFRA4	Nervous System Diseases; Mental Disorders	C0002395	Alzheimer's Disease	0.01	ALL	2014	2014	0.0013789	0.308	0.821	Nervous system
GFRA4	Mental Disorders	C0030319	Panic Disorder	0.01	ALL	2018	2018	0.0013789	0.308	0.821	Nervous system
ASXL3	Nervous System Diseases	C0014544	Epilepsy	0.3	ALL	2018	2018	1	0.577	0.59	Nervous system
ASXL3	Eye Diseases; Nervous System Diseases	C0014877	Esotropia	0.1	ALL	NA	NA	1	0.577	0.59	Nervous system
ASXL3	Pathological Conditions, Signs and Symptoms; Nervous System Diseases; Otorhinolaryngologic Diseases	C0018777	Conductive hearing loss	0.1	ALL	2016	2016	1	0.577	0.59	Nervous system
ASXL3	Congenital, Hereditary, and Neonatal Diseases and Abnormalities; Musculoskeletal Diseases; Nervous System Diseases	C0025958	Microcephaly	0.12	ALL	2013	2019	1	0.577	0.59	Nervous system
ASXL3	Pathological Conditions, Signs and Symptoms; Nervous System Diseases; Mental Disorders; Behavior and Behavior Mechanisms	C0026351	Moderate intellectual disability	0.1	ALL	NA	NA	1	0.577	0.59	Nervous system
ASXL3	Pathological Conditions, Signs and Symptoms; Nervous System Diseases	C0026826	Muscle Hypertonia	0.1	ALL	NA	NA	1	0.577	0.59	Nervous system
ASXL3	Pathological Conditions, Signs and Symptoms; Nervous System Diseases	C0026827	Muscle hypotonia	0.1	ALL	2011	2017	1	0.577	0.59	Nervous system
ASXL3	Pathological Conditions, Signs and Symptoms; Musculoskeletal Diseases; Nervous System Diseases	C0026837	Muscle Rigidity	0.1	ALL	2016	2016	1	0.577	0.59	Nervous system
ASXL3	Pathological Conditions, Signs and Symptoms; Nervous System Diseases	C0036572	Seizures	0.1	ALL	NA	NA	1	0.577	0.59	Nervous system
ASXL3	Pathological Conditions, Signs and Symptoms; Nervous System Diseases; Mental Disorders; Behavior and Behavior Mechanisms	C0036857	Severe intellectual disability	0.11	ALL	2016	2016	1	0.577	0.59	Nervous system
ASXL3	Nervous System Diseases; Mental Disorders; Behavior and Behavior Mechanisms	C0037317	Sleep disturbances	0.11	ALL	2016	2016	1	0.577	0.59	Nervous system
ASXL3	Eye Diseases; Nervous System Diseases	C0038379	Strabismus	0.1	ALL	2016	2016	1	0.577	0.59	Nervous system
ASXL3	Nervous System Diseases	C0086237	Epilepsy, Cryptogenic	0.3	ALL	2018	2018	1	0.577	0.59	Nervous system
ASXL3	Congenital, Hereditary, and Neonatal Diseases and Abnormalities; Nervous System Diseases	C0162635	Angelman Syndrome	0.1	ALL	NA	NA	1	0.577	0.59	Nervous system
ASXL3	Congenital, Hereditary, and Neonatal Diseases and Abnormalities; Musculoskeletal Diseases; Nervous System Diseases	C0221355	Macrocephaly	0.01	ALL	2016	2016	1	0.577	0.59	Nervous system
ASXL3	Pathological Conditions, Signs and Symptoms; Nervous System Diseases	C0231688	Gait, Shuffling	0.1	ALL	2016	2016	1	0.577	0.59	Nervous system
ASXL3	Nervous System Diseases	C0236018	Aura	0.3	ALL	2018	2018	1	0.577	0.59	Nervous system
ASXL3	Congenital, Hereditary, and Neonatal Diseases and Abnormalities; Musculoskeletal Diseases; Nervous System Diseases; Stomatognathic Diseases	C0240635	Byzanthine arch palate	0.1	ALL	NA	NA	1	0.577	0.59	Nervous system
ASXL3	Pathological Conditions, Signs and Symptoms; Nervous System Diseases	C0241210	Speech Delay	0.01	ALL	2016	2016	1	0.577	0.59	Nervous system
ASXL3	Pathological Conditions, Signs and Symptoms; Congenital, Hereditary, and Neonatal Diseases and Abnormalities; Nervous System Diseases	C0344482	Hypoplasia of corpus callosum	0.1	ALL	NA	NA	1	0.577	0.59	Nervous system
ASXL3	Mental Disorders	C0424605	Developmental delay (disorder)	0.02	ALL	2013	2015	1	0.577	0.59	Nervous system
ASXL3	Pathological Conditions, Signs and Symptoms; Nervous System Diseases; Mental Disorders; Behavior and Behavior Mechanisms	C0520947	Clumsiness - motor delay	0.01	ALL	2017	2017	1	0.577	0.59	Nervous system
ASXL3	Neoplasms; Nervous System Diseases	C0700095	Central neuroblastoma	0.01	ALL	2004	2004	1	0.577	0.59	Nervous system
ASXL3	Nervous System Diseases; Mental Disorders	C0700201	Dyssomnias	0.11	ALL	2016	2016	1	0.577	0.59	Nervous system
ASXL3	Nervous System Diseases	C0751111	Awakening Epilepsy	0.3	ALL	2018	2018	1	0.577	0.59	Nervous system
ASXL3	Pathological Conditions, Signs and Symptoms; Congenital, Hereditary, and Neonatal Diseases and Abnormalities; Musculoskeletal Diseases; Nervous System Diseases; Mental Disorders; Behavior and Behavior Mechanisms	C0796232	Bohring syndrome	0.03	ALL	2015	2017	1	0.577	0.59	Nervous system
ASXL3	Pathological Conditions, Signs and Symptoms; Nervous System Diseases; Mental Disorders	C0851578	Sleep Disorders	0.11	ALL	2016	2016	1	0.577	0.59	Nervous system
ASXL3	Mental Disorders	C1510586	Autism Spectrum Disorders	0.01	ALL	2018	2018	1	0.577	0.59	Nervous system
ASXL3	Mental Disorders	C1535926	Neurodevelopmental Disorders	0.3	ALL	2017	2018	1	0.577	0.59	Nervous system
ASXL3	Pathological Conditions, Signs and Symptoms; Nervous System Diseases; Otorhinolaryngologic Diseases	C1843156	Progressive sensorineural hearing impairment	0.1	ALL	2016	2016	1	0.577	0.59	Nervous system
ASXL3	Congenital, Hereditary, and Neonatal Diseases and Abnormalities; Nervous System Diseases	C1843504	Pontocerebellar Hypoplasia Type 1	0.01	ALL	2018	2018	1	0.577	0.59	Nervous system
ASXL3	Pathological Conditions, Signs and Symptoms; Nervous System Diseases	C1846176	Hyperactive deep tendon reflexes	0.1	ALL	2016	2016	1	0.577	0.59	Nervous system
ASXL3	Pathological Conditions, Signs and Symptoms; Nervous System Diseases	C1854882	Absent speech	0.1	ALL	2016	2016	1	0.577	0.59	Nervous system
ASXL3	Pathological Conditions, Signs and Symptoms; Nervous System Diseases	C1858120	Generalized hypotonia	0.1	ALL	NA	NA	1	0.577	0.59	Nervous system
ASXL3	Pathological Conditions, Signs and Symptoms; Nervous System Diseases	C1860834	Infantile muscular hypotonia	0.1	ALL	NA	NA	1	0.577	0.59	Nervous system
ASXL3	Pathological Conditions, Signs and Symptoms; Nutritional and Metabolic Diseases; Mental Disorders	C2315100	Pediatric failure to thrive	0.11	ALL	2016	2016	1	0.577	0.59	Nervous system
ASXL3	Pathological Conditions, Signs and Symptoms; Nervous System Diseases; Mental Disorders; Behavior and Behavior Mechanisms	C3161330	Profound intellectual disabilities	0.1	ALL	NA	NA	1	0.577	0.59	Nervous system
ASXL3	Pathological Conditions, Signs and Symptoms; Nervous System Diseases; Mental Disorders; Behavior and Behavior Mechanisms	C3714756	Intellectual Disability	0.13	ALL	2016	2017	1	0.577	0.59	Nervous system
ASXL3	Mental Disorders	C4022387	Recurrent hand flapping	0.1	ALL	NA	NA	1	0.577	0.59	Nervous system
KCNH7	Nervous System Diseases	C0014544	Epilepsy	0.01	ALL	2018	2018	0.28183	0.346	0.729	Nervous system
KCNH7	Nervous System Diseases	C0014556	Epilepsy, Temporal Lobe	0.01	ALL	2018	2018	0.28183	0.346	0.729	Nervous system
KCNH7	Immune System Diseases; Nervous System Diseases	C0026769	Multiple Sclerosis	0.02	ALL	2008	2009	0.28183	0.346	0.729	Nervous system
KCNH7	Mental Disorders	C0033975	Psychotic Disorders	0.01	ALL	2010	2010	0.28183	0.346	0.729	Nervous system
KCNH7	Pathological Conditions, Signs and Symptoms; Nervous System Diseases	C0036572	Seizures	0.01	ALL	2018	2018	0.28183	0.346	0.729	Nervous system
KCNH7	Mental Disorders	C0349204	Nonorganic psychosis	0.01	ALL	2010	2010	0.28183	0.346	0.729	Nervous system
CLVS2	Mental Disorders	C0036341	Schizophrenia	0.31	ALL	2014	2014	0.013557	0.038	1	Nervous system
B3GAT2	Mental Disorders	C0036341	Schizophrenia	0.31	ALL	2011	2011	3.3253e-05	0.115	0.931	Nervous system
SGCZ	Mental Disorders	C0030319	Panic Disorder	0.1	ALL	2009	2009	6.4001e-09	0.385	0.751	Nervous system
SGCZ	Chemically-Induced Disorders; Mental Disorders	C0236733	Amphetamine-Related Disorders	0.3	ALL	2008	2008	6.4001e-09	0.385	0.751	Nervous system
SGCZ	Chemically-Induced Disorders; Mental Disorders	C0236804	Amphetamine Addiction	0.3	ALL	2008	2008	6.4001e-09	0.385	0.751	Nervous system
SGCZ	Chemically-Induced Disorders; Mental Disorders	C0236807	Amphetamine Abuse	0.3	ALL	2008	2008	6.4001e-09	0.385	0.751	Nervous system
SGCZ	Congenital, Hereditary, and Neonatal Diseases and Abnormalities; Nervous System Diseases	C0265219	Miller Dieker syndrome	0.01	ALL	2014	2014	6.4001e-09	0.385	0.751	Nervous system
SGCZ	Nervous System Diseases	C1834570	Myoclonic dystonia	0.01	ALL	2014	2014	6.4001e-09	0.385	0.751	Nervous system
SYT9	Nutritional and Metabolic Diseases; Nervous System Diseases	C0002736	Amyotrophic Lateral Sclerosis	0.01	ALL	2015	2015	0.30911	0.269	0.821	Nervous system
SYT9	Congenital, Hereditary, and Neonatal Diseases and Abnormalities; Nutritional and Metabolic Diseases; Musculoskeletal Diseases; Nervous System Diseases	C0009207	Cockayne Syndrome	0.01	ALL	2016	2016	0.30911	0.269	0.821	Nervous system
SYT9	Congenital, Hereditary, and Neonatal Diseases and Abnormalities; Nutritional and Metabolic Diseases; Musculoskeletal Diseases; Nervous System Diseases	C0751038	Cockayne Syndrome, Type II	0.01	ALL	2016	2016	0.30911	0.269	0.821	Nervous system
HS3ST5	Mental Disorders	C0036341	Schizophrenia	0.1	ALL	2013	2013	0.16621	0.077	0.931	Nervous system
EPHA6	Congenital, Hereditary, and Neonatal Diseases and Abnormalities; Nervous System Diseases	C0162635	Angelman Syndrome	0.01	ALL	2010	2010	0.67037	0.308	0.751	Nervous system
EPHA6	Nervous System Diseases	C0442874	Neuropathy	0.01	ALL	2017	2017	0.67037	0.308	0.751	Nervous system
EPHA6	Pathological Conditions, Signs and Symptoms; Nervous System Diseases; Mental Disorders; Behavior and Behavior Mechanisms	C3714756	Intellectual Disability	0.01	ALL	2015	2015	0.67037	0.308	0.751	Nervous system
EPHA6	Nervous System Diseases	C3873567	Peripheral neuropathy due to and following chemotherapy	0.01	ALL	2019	2019	0.67037	0.308	0.751	Nervous system
NKAIN3	Nervous System Diseases; Mental Disorders	C0002395	Alzheimer's Disease	0.1	ALL	2016	2016	0.05385	0.192	0.861	Nervous system
NKAIN3	Nervous System Diseases; Mental Disorders	C0027404	Narcolepsy	0.1	ALL	2009	2009	0.05385	0.192	0.861	Nervous system
NKAIN3	Mental Disorders	C2267227	Bulimia Nervosa	0.1	ALL	2013	2013	0.05385	0.192	0.861	Nervous system
IGFBPL1	Mental Disorders	C0011581	Depressive disorder	0.01	ALL	2015	2015	4.0352e-05	0.154	0.821	Nervous system
IGFBPL1	Mental Disorders	C0041696	Unipolar Depression	0.01	ALL	2015	2015	4.0352e-05	0.154	0.821	Nervous system
IGFBPL1	Mental Disorders	C1269683	Major Depressive Disorder	0.01	ALL	2015	2015	4.0352e-05	0.154	0.821	Nervous system
ADRB1	Female Urogenital Diseases and Pregnancy Complications; Male Urogenital Diseases; Cardiovascular Diseases	C0020545	Hypertension, Renovascular	0.2	ALL	2004	2007	2.8786e-06	0.769	0.555	Renal/urinary system
ADRB1	Female Urogenital Diseases and Pregnancy Complications; Male Urogenital Diseases	C0035078	Kidney Failure	0.01	ALL	2003	2003	2.8786e-06	0.769	0.555	Renal/urinary system
ADRB1	Nutritional and Metabolic Diseases; Female Urogenital Diseases and Pregnancy Complications; Endocrine System Diseases	C0085207	Gestational Diabetes	0.01	ALL	2011	2011	2.8786e-06	0.769	0.555	Renal/urinary system
ADRB1	Female Urogenital Diseases and Pregnancy Complications; Male Urogenital Diseases; Cardiovascular Diseases	C0264657	Renal sclerosis with hypertension	0.02	ALL	2009	2011	2.8786e-06	0.769	0.555	Renal/urinary system
ADRB1	Female Urogenital Diseases and Pregnancy Complications; Cardiovascular Diseases	C0852036	Pregnancy associated hypertension	0.01	ALL	2011	2011	2.8786e-06	0.769	0.555	Renal/urinary system
ADRB1	Pathological Conditions, Signs and Symptoms; Congenital, Hereditary, and Neonatal Diseases and Abnormalities; Female Urogenital Diseases and Pregnancy Complications; Skin and Connective Tissue Diseases	C1857276	Trichohepatoenteric Syndrome	0.02	ALL	2006	2013	2.8786e-06	0.769	0.555	Renal/urinary system
ADRB1	Female Urogenital Diseases and Pregnancy Complications; Male Urogenital Diseases; Endocrine System Diseases	C2919365	Macroalbuminuric diabetic nephropathy	0.01	ALL	2010	2010	2.8786e-06	0.769	0.555	Renal/urinary system
ALOX12	Neoplasms; Female Urogenital Diseases and Pregnancy Complications; Male Urogenital Diseases	C0005695	Bladder Neoplasm	0.01	ALL	2003	2003	1.4397e-15	0.692	0.558	Renal/urinary system
ALOX12	Neoplasms; Female Urogenital Diseases and Pregnancy Complications; Male Urogenital Diseases	C0007134	Renal Cell Carcinoma	0.02	ALL	2004	2005	1.4397e-15	0.692	0.558	Renal/urinary system
ALOX12	Female Urogenital Diseases and Pregnancy Complications; Male Urogenital Diseases; Endocrine System Diseases	C0011881	Diabetic Nephropathy	0.02	ALL	2008	2018	1.4397e-15	0.692	0.558	Renal/urinary system
ALOX12	Female Urogenital Diseases and Pregnancy Complications; Male Urogenital Diseases	C0022658	Kidney Diseases	0.01	ALL	2018	2018	1.4397e-15	0.692	0.558	Renal/urinary system
ALOX12	Neoplasms; Female Urogenital Diseases and Pregnancy Complications; Endocrine System Diseases	C0029925	Ovarian Carcinoma	0.01	ALL	2011	2011	1.4397e-15	0.692	0.558	Renal/urinary system
ALOX12	Neoplasms; Male Urogenital Diseases	C0033578	Prostatic Neoplasms	0.04	ALL	2003	2006	1.4397e-15	0.692	0.558	Renal/urinary system
ALOX12	Neoplasms; Male Urogenital Diseases; Endocrine System Diseases	C0039590	Testicular Neoplasms	0.01	ALL	2004	2004	1.4397e-15	0.692	0.558	Renal/urinary system
ALOX12	Pathological Conditions, Signs and Symptoms; Female Urogenital Diseases and Pregnancy Complications; Male Urogenital Diseases	C0156259	Hypertrophy of kidney	0.01	ALL	2019	2019	1.4397e-15	0.692	0.558	Renal/urinary system
ALOX12	Neoplasms; Female Urogenital Diseases and Pregnancy Complications; Male Urogenital Diseases	C0279702	Conventional (Clear Cell) Renal Cell Carcinoma	0.02	ALL	2004	2005	1.4397e-15	0.692	0.558	Renal/urinary system
ALOX12	Neoplasms; Male Urogenital Diseases	C0376358	Malignant neoplasm of prostate	0.08	ALL	1995	2013	1.4397e-15	0.692	0.558	Renal/urinary system
ALOX12	Neoplasms; Male Urogenital Diseases	C0600139	Prostate carcinoma	0.1	ALL	1995	2013	1.4397e-15	0.692	0.558	Renal/urinary system
ALOX12	Neoplasms; Female Urogenital Diseases and Pregnancy Complications; Endocrine System Diseases	C0677886	Epithelial ovarian cancer	0.01	ALL	2011	2011	1.4397e-15	0.692	0.558	Renal/urinary system
ALOX12	Neoplasms; Female Urogenital Diseases and Pregnancy Complications; Endocrine System Diseases	C1140680	Malignant neoplasm of ovary	0.01	ALL	2011	2011	1.4397e-15	0.692	0.558	Renal/urinary system
ALOX12	Male Urogenital Diseases	C1704272	Benign Prostatic Hyperplasia	0.01	ALL	2004	2004	1.4397e-15	0.692	0.558	Renal/urinary system
ALOX12	Neoplasms; Female Urogenital Diseases and Pregnancy Complications; Endocrine System Diseases	C4721610	Carcinoma, Ovarian Epithelial	0.01	ALL	2011	2011	1.4397e-15	0.692	0.558	Renal/urinary system
CALCR	Neoplasms; Female Urogenital Diseases and Pregnancy Complications; Male Urogenital Diseases	C0005684	Malignant neoplasm of urinary bladder	0.01	ALL	2013	2013	3.1176e-09	0.846	0.464	Renal/urinary system
CALCR	Neoplasms; Female Urogenital Diseases and Pregnancy Complications; Male Urogenital Diseases	C0005695	Bladder Neoplasm	0.01	ALL	2013	2013	3.1176e-09	0.846	0.464	Renal/urinary system
CALCR	Neoplasms; Female Urogenital Diseases and Pregnancy Complications	C0007103	Malignant neoplasm of endometrium	0.01	ALL	2018	2018	3.1176e-09	0.846	0.464	Renal/urinary system
CALCR	Neoplasms; Male Urogenital Diseases	C0007112	Adenocarcinoma of prostate	0.01	ALL	2017	2017	3.1176e-09	0.846	0.464	Renal/urinary system
CALCR	Neoplasms; Female Urogenital Diseases and Pregnancy Complications; Male Urogenital Diseases	C0007134	Renal Cell Carcinoma	0.01	ALL	2018	2018	3.1176e-09	0.846	0.464	Renal/urinary system
CALCR	Neoplasms; Female Urogenital Diseases and Pregnancy Complications	C0007847	Malignant tumor of cervix	0.03	ALL	2013	2018	3.1176e-09	0.846	0.464	Renal/urinary system
CALCR	Female Urogenital Diseases and Pregnancy Complications; Infections; Male Urogenital Diseases	C0018081	Gonorrhea	0.01	ALL	2017	2017	3.1176e-09	0.846	0.464	Renal/urinary system
CALCR	Pathological Conditions, Signs and Symptoms; Female Urogenital Diseases and Pregnancy Complications; Male Urogenital Diseases	C0022650	Kidney Calculi	0.02	ALL	2005	2017	3.1176e-09	0.846	0.464	Renal/urinary system
CALCR	Female Urogenital Diseases and Pregnancy Complications; Male Urogenital Diseases	C0022660	Kidney Failure, Acute	0.01	ALL	2016	2016	3.1176e-09	0.846	0.464	Renal/urinary system
CALCR	Neoplasms; Female Urogenital Diseases and Pregnancy Complications; Endocrine System Diseases	C0029925	Ovarian Carcinoma	0.02	ALL	1992	2011	3.1176e-09	0.846	0.464	Renal/urinary system
CALCR	Neoplasms; Male Urogenital Diseases	C0033578	Prostatic Neoplasms	0.01	ALL	2007	2007	3.1176e-09	0.846	0.464	Renal/urinary system
CALCR	Pathological Conditions, Signs and Symptoms; Female Urogenital Diseases and Pregnancy Complications; Male Urogenital Diseases	C0042018	Urinary Calculi	0.01	ALL	2005	2005	3.1176e-09	0.846	0.464	Renal/urinary system
CALCR	Neoplasms; Female Urogenital Diseases and Pregnancy Complications	C0278800	Endometrial cancer stage III	0.01	ALL	2018	2018	3.1176e-09	0.846	0.464	Renal/urinary system
CALCR	Neoplasms; Female Urogenital Diseases and Pregnancy Complications; Male Urogenital Diseases	C0279702	Conventional (Clear Cell) Renal Cell Carcinoma	0.01	ALL	2018	2018	3.1176e-09	0.846	0.464	Renal/urinary system
CALCR	Neoplasms; Female Urogenital Diseases and Pregnancy Complications	C0302592	Cervix carcinoma	0.03	ALL	2013	2018	3.1176e-09	0.846	0.464	Renal/urinary system
CALCR	Neoplasms; Male Urogenital Diseases	C0376358	Malignant neoplasm of prostate	0.1	ALL	2003	2020	3.1176e-09	0.846	0.464	Renal/urinary system
CALCR	Female Urogenital Diseases and Pregnancy Complications; Male Urogenital Diseases	C0392525	Nephrolithiasis	0.02	ALL	2005	2017	3.1176e-09	0.846	0.464	Renal/urinary system
CALCR	Female Urogenital Diseases and Pregnancy Complications; Male Urogenital Diseases	C0451641	Urolithiasis	0.01	ALL	2019	2019	3.1176e-09	0.846	0.464	Renal/urinary system
CALCR	Neoplasms; Female Urogenital Diseases and Pregnancy Complications	C0476089	Endometrial Carcinoma	0.02	ALL	2017	2018	3.1176e-09	0.846	0.464	Renal/urinary system
CALCR	Neoplasms; Male Urogenital Diseases	C0600139	Prostate carcinoma	0.1	ALL	2003	2020	3.1176e-09	0.846	0.464	Renal/urinary system
CALCR	Neoplasms; Female Urogenital Diseases and Pregnancy Complications; Male Urogenital Diseases	C0699885	Carcinoma of bladder	0.01	ALL	2013	2013	3.1176e-09	0.846	0.464	Renal/urinary system
CALCR	Congenital, Hereditary, and Neonatal Diseases and Abnormalities; Nutritional and Metabolic Diseases; Female Urogenital Diseases and Pregnancy Complications; Musculoskeletal Diseases; Male Urogenital Diseases	C0733682	Hypophosphatemic Rickets, X-Linked Dominant	0.01	ALL	2018	2018	3.1176e-09	0.846	0.464	Renal/urinary system
CALCR	Neoplasms; Female Urogenital Diseases and Pregnancy Complications; Endocrine System Diseases	C0919267	ovarian neoplasm	0.03	ALL	2015	2020	3.1176e-09	0.846	0.464	Renal/urinary system
CALCR	Neoplasms; Female Urogenital Diseases and Pregnancy Complications; Endocrine System Diseases	C1140680	Malignant neoplasm of ovary	0.05	ALL	1992	2020	3.1176e-09	0.846	0.464	Renal/urinary system
CALCR	Female Urogenital Diseases and Pregnancy Complications; Male Urogenital Diseases	C1561643	Chronic Kidney Diseases	0.02	ALL	2017	2017	3.1176e-09	0.846	0.464	Renal/urinary system
CALCR	Congenital, Hereditary, and Neonatal Diseases and Abnormalities; Nutritional and Metabolic Diseases; Female Urogenital Diseases and Pregnancy Complications; Musculoskeletal Diseases; Male Urogenital Diseases	C3536984	Vitamin D-Resistant Rickets, X-Linked	0.01	ALL	2018	2018	3.1176e-09	0.846	0.464	Renal/urinary system
CALCR	Neoplasms; Female Urogenital Diseases and Pregnancy Complications	C4048328	cervical cancer	0.03	ALL	2013	2018	3.1176e-09	0.846	0.464	Renal/urinary system
CALCR	Neoplasms; Female Urogenital Diseases and Pregnancy Complications; Endocrine System Diseases	C4721610	Carcinoma, Ovarian Epithelial	0.04	ALL	1992	2020	3.1176e-09	0.846	0.464	Renal/urinary system
CDH3	Neoplasms; Female Urogenital Diseases and Pregnancy Complications; Male Urogenital Diseases	C0007134	Renal Cell Carcinoma	0.02	ALL	2010	2017	2.7988e-10	0.615	0.56	Renal/urinary system
CDH3	Neoplasms; Female Urogenital Diseases and Pregnancy Complications; Endocrine System Diseases	C0010093	Corpus Luteum Cyst	0.3	ALL	2011	2011	2.7988e-10	0.615	0.56	Renal/urinary system
CDH3	Female Urogenital Diseases and Pregnancy Complications	C0014175	Endometriosis	0.02	ALL	2002	2007	2.7988e-10	0.615	0.56	Renal/urinary system
CDH3	Neoplasms; Female Urogenital Diseases and Pregnancy Complications; Endocrine System Diseases	C0029927	Ovarian Cysts	0.3	ALL	2011	2011	2.7988e-10	0.615	0.56	Renal/urinary system
CDH3	Neoplasms; Male Urogenital Diseases	C0033578	Prostatic Neoplasms	0.02	ALL	2015	2016	2.7988e-10	0.615	0.56	Renal/urinary system
CDH3	Congenital, Hereditary, and Neonatal Diseases and Abnormalities; Female Urogenital Diseases and Pregnancy Complications; Musculoskeletal Diseases	C0221352	Syndactyly of fingers	0.1	ALL	NA	NA	2.7988e-10	0.615	0.56	Renal/urinary system
CDH3	Neoplasms; Female Urogenital Diseases and Pregnancy Complications; Male Urogenital Diseases	C0279702	Conventional (Clear Cell) Renal Cell Carcinoma	0.02	ALL	2010	2017	2.7988e-10	0.615	0.56	Renal/urinary system
CDH3	Neoplasms; Male Urogenital Diseases	C0376358	Malignant neoplasm of prostate	0.02	ALL	1997	2016	2.7988e-10	0.615	0.56	Renal/urinary system
CDH3	Neoplasms; Male Urogenital Diseases	C0600139	Prostate carcinoma	0.02	ALL	1997	2016	2.7988e-10	0.615	0.56	Renal/urinary system
CDH3	Neoplasms; Female Urogenital Diseases and Pregnancy Complications; Endocrine System Diseases	C0677886	Epithelial ovarian cancer	0.01	ALL	2014	2014	2.7988e-10	0.615	0.56	Renal/urinary system
CDH3	Neoplasms; Female Urogenital Diseases and Pregnancy Complications; Endocrine System Diseases	C4721610	Carcinoma, Ovarian Epithelial	0.01	ALL	2014	2014	2.7988e-10	0.615	0.56	Renal/urinary system
COL4A2	Female Urogenital Diseases and Pregnancy Complications; Male Urogenital Diseases; Immune System Diseases	C0017661	IGA Glomerulonephritis	0.01	ALL	2002	2002	3.5842e-15	0.654	0.563	Renal/urinary system
COL4A2	Female Urogenital Diseases and Pregnancy Complications; Male Urogenital Diseases	C0022658	Kidney Diseases	0.01	ALL	2014	2014	3.5842e-15	0.654	0.563	Renal/urinary system
COL4A2	Female Urogenital Diseases and Pregnancy Complications; Male Urogenital Diseases	C0022661	Kidney Failure, Chronic	0.01	ALL	2018	2018	3.5842e-15	0.654	0.563	Renal/urinary system
COL4A2	Female Urogenital Diseases and Pregnancy Complications; Male Urogenital Diseases	C0027697	Nephritis	0.01	ALL	2007	2007	3.5842e-15	0.654	0.563	Renal/urinary system
COL4A2	Congenital, Hereditary, and Neonatal Diseases and Abnormalities; Female Urogenital Diseases and Pregnancy Complications; Skin and Connective Tissue Diseases; Male Urogenital Diseases	C0027706	Hereditary nephritis	0.01	ALL	2008	2008	3.5842e-15	0.654	0.563	Renal/urinary system
COL4A2	Female Urogenital Diseases and Pregnancy Complications; Male Urogenital Diseases	C0027726	Nephrotic Syndrome	0.3	ALL	1992	1992	3.5842e-15	0.654	0.563	Renal/urinary system
COL4A2	Congenital, Hereditary, and Neonatal Diseases and Abnormalities; Female Urogenital Diseases and Pregnancy Complications; Male Urogenital Diseases; Endocrine System Diseases	C0039585	Androgen-Insensitivity Syndrome	0.01	ALL	2019	2019	3.5842e-15	0.654	0.563	Renal/urinary system
COL4A2	Pathological Conditions, Signs and Symptoms; Female Urogenital Diseases and Pregnancy Complications; Male Urogenital Diseases	C0403440	Thin basement membrane disease	0.01	ALL	2007	2007	3.5842e-15	0.654	0.563	Renal/urinary system
COL4A2	Neoplasms; Female Urogenital Diseases and Pregnancy Complications; Endocrine System Diseases	C0677886	Epithelial ovarian cancer	0.01	ALL	2015	2015	3.5842e-15	0.654	0.563	Renal/urinary system
COL4A2	Female Urogenital Diseases and Pregnancy Complications; Male Urogenital Diseases	C2316810	Chronic kidney disease stage 5	0.01	ALL	2018	2018	3.5842e-15	0.654	0.563	Renal/urinary system
COL4A2	Neoplasms; Female Urogenital Diseases and Pregnancy Complications; Endocrine System Diseases	C4721610	Carcinoma, Ovarian Epithelial	0.01	ALL	2015	2015	3.5842e-15	0.654	0.563	Renal/urinary system
COL7A1	Female Urogenital Diseases and Pregnancy Complications; Male Urogenital Diseases	C0022658	Kidney Diseases	0.1	ALL	NA	NA	2.4411e-40	0.808	0.545	Renal/urinary system
COL7A1	Female Urogenital Diseases and Pregnancy Complications; Male Urogenital Diseases	C0041974	Urethral Stenosis	0.1	ALL	NA	NA	2.4411e-40	0.808	0.545	Renal/urinary system
COL7A1	Female Urogenital Diseases and Pregnancy Complications; Male Urogenital Diseases	C0080274	Urinary Retention	0.1	ALL	NA	NA	2.4411e-40	0.808	0.545	Renal/urinary system
COL7A1	Congenital, Hereditary, and Neonatal Diseases and Abnormalities; Female Urogenital Diseases and Pregnancy Complications; Musculoskeletal Diseases	C0221352	Syndactyly of fingers	0.1	ALL	NA	NA	2.4411e-40	0.808	0.545	Renal/urinary system
COL7A1	Female Urogenital Diseases and Pregnancy Complications; Male Urogenital Diseases	C1565489	Renal Insufficiency	0.1	ALL	NA	NA	2.4411e-40	0.808	0.545	Renal/urinary system
COL8A2	Female Urogenital Diseases and Pregnancy Complications; Male Urogenital Diseases; Endocrine System Diseases	C0011881	Diabetic Nephropathy	0.01	ALL	2007	2007	0.11765	0.423	0.67	Renal/urinary system
COL8A2	Female Urogenital Diseases and Pregnancy Complications; Male Urogenital Diseases	C0017668	Focal glomerulosclerosis	0.01	ALL	2007	2007	0.11765	0.423	0.67	Renal/urinary system
CYP1B1	Female Urogenital Diseases and Pregnancy Complications	C0000786	Spontaneous abortion	0.01	ALL	2006	2006	2.2024e-05	0.769	0.457	Renal/urinary system
CYP1B1	Neoplasms; Female Urogenital Diseases and Pregnancy Complications; Male Urogenital Diseases	C0005684	Malignant neoplasm of urinary bladder	0.08	ALL	2004	2016	2.2024e-05	0.769	0.457	Renal/urinary system
CYP1B1	Neoplasms; Female Urogenital Diseases and Pregnancy Complications; Male Urogenital Diseases	C0005695	Bladder Neoplasm	0.08	ALL	2004	2014	2.2024e-05	0.769	0.457	Renal/urinary system
CYP1B1	Neoplasms; Female Urogenital Diseases and Pregnancy Complications	C0007103	Malignant neoplasm of endometrium	0.1	ALL	2003	2013	2.2024e-05	0.769	0.457	Renal/urinary system
CYP1B1	Neoplasms; Female Urogenital Diseases and Pregnancy Complications; Male Urogenital Diseases	C0007134	Renal Cell Carcinoma	0.05	ALL	2004	2015	2.2024e-05	0.769	0.457	Renal/urinary system
CYP1B1	Neoplasms; Female Urogenital Diseases and Pregnancy Complications	C0007847	Malignant tumor of cervix	0.01	ALL	2013	2013	2.2024e-05	0.769	0.457	Renal/urinary system
CYP1B1	Neoplasms; Female Urogenital Diseases and Pregnancy Complications	C0008497	Choriocarcinoma	0.01	ALL	1998	1998	2.2024e-05	0.769	0.457	Renal/urinary system
CYP1B1	Neoplasms; Female Urogenital Diseases and Pregnancy Complications	C0014170	Endometrial Neoplasms	0.03	ALL	2003	2004	2.2024e-05	0.769	0.457	Renal/urinary system
CYP1B1	Female Urogenital Diseases and Pregnancy Complications	C0014175	Endometriosis	0.03	ALL	1999	2007	2.2024e-05	0.769	0.457	Renal/urinary system
CYP1B1	Male Urogenital Diseases	C0021364	Male infertility	0.01	ALL	2011	2011	2.2024e-05	0.769	0.457	Renal/urinary system
CYP1B1	Neoplasms; Female Urogenital Diseases and Pregnancy Complications; Male Urogenital Diseases	C0022665	Kidney Neoplasm	0.01	ALL	2004	2004	2.2024e-05	0.769	0.457	Renal/urinary system
CYP1B1	Neoplasms; Female Urogenital Diseases and Pregnancy Complications; Endocrine System Diseases	C0032460	Polycystic Ovary Syndrome	0.02	ALL	2013	2016	2.2024e-05	0.769	0.457	Renal/urinary system
CYP1B1	Neoplasms; Male Urogenital Diseases	C0033578	Prostatic Neoplasms	0.36	ALL	2002	2017	2.2024e-05	0.769	0.457	Renal/urinary system
CYP1B1	Nutritional and Metabolic Diseases; Female Urogenital Diseases and Pregnancy Complications; Endocrine System Diseases	C0085207	Gestational Diabetes	0.01	ALL	2019	2019	2.2024e-05	0.769	0.457	Renal/urinary system
CYP1B1	Female Urogenital Diseases and Pregnancy Complications	C0241880	Endometriosis of pelvis	0.01	ALL	2000	2000	2.2024e-05	0.769	0.457	Renal/urinary system
CYP1B1	Neoplasms; Female Urogenital Diseases and Pregnancy Complications; Male Urogenital Diseases	C0279702	Conventional (Clear Cell) Renal Cell Carcinoma	0.04	ALL	2013	2015	2.2024e-05	0.769	0.457	Renal/urinary system
CYP1B1	Neoplasms; Female Urogenital Diseases and Pregnancy Complications	C0302592	Cervix carcinoma	0.01	ALL	2013	2013	2.2024e-05	0.769	0.457	Renal/urinary system
CYP1B1	Congenital, Hereditary, and Neonatal Diseases and Abnormalities; Skin and Connective Tissue Diseases; Male Urogenital Diseases	C0345326	Congenital phimosis	0.01	ALL	2018	2018	2.2024e-05	0.769	0.457	Renal/urinary system
CYP1B1	Neoplasms; Male Urogenital Diseases	C0376358	Malignant neoplasm of prostate	0.4	ALL	2002	2019	2.2024e-05	0.769	0.457	Renal/urinary system
CYP1B1	Skin and Connective Tissue Diseases; Male Urogenital Diseases	C0403766	Acquired phimosis	0.01	ALL	2018	2018	2.2024e-05	0.769	0.457	Renal/urinary system
CYP1B1	Neoplasms; Female Urogenital Diseases and Pregnancy Complications	C0476089	Endometrial Carcinoma	0.1	ALL	2003	2016	2.2024e-05	0.769	0.457	Renal/urinary system
CYP1B1	Neoplasms; Male Urogenital Diseases	C0600139	Prostate carcinoma	0.1	ALL	2002	2019	2.2024e-05	0.769	0.457	Renal/urinary system
CYP1B1	Neoplasms; Female Urogenital Diseases and Pregnancy Complications; Endocrine System Diseases	C0677886	Epithelial ovarian cancer	0.01	ALL	2015	2015	2.2024e-05	0.769	0.457	Renal/urinary system
CYP1B1	Neoplasms; Female Urogenital Diseases and Pregnancy Complications; Male Urogenital Diseases	C0699885	Carcinoma of bladder	0.08	ALL	2004	2016	2.2024e-05	0.769	0.457	Renal/urinary system
CYP1B1	Neoplasms; Female Urogenital Diseases and Pregnancy Complications; Male Urogenital Diseases	C0740457	Malignant neoplasm of kidney	0.03	ALL	2004	2014	2.2024e-05	0.769	0.457	Renal/urinary system
CYP1B1	Congenital, Hereditary, and Neonatal Diseases and Abnormalities; Female Urogenital Diseases and Pregnancy Complications; Male Urogenital Diseases	C0848558	Hypospadias	0.01	ALL	2018	2018	2.2024e-05	0.769	0.457	Renal/urinary system
CYP1B1	Neoplasms; Female Urogenital Diseases and Pregnancy Complications; Endocrine System Diseases	C0919267	ovarian neoplasm	0.35	ALL	2001	2015	2.2024e-05	0.769	0.457	Renal/urinary system
CYP1B1	Neoplasms; Male Urogenital Diseases	C0936223	Metastatic Prostate Carcinoma	0.01	ALL	2008	2008	2.2024e-05	0.769	0.457	Renal/urinary system
CYP1B1	Neoplasms; Female Urogenital Diseases and Pregnancy Complications; Endocrine System Diseases	C1140680	Malignant neoplasm of ovary	0.36	ALL	2001	2015	2.2024e-05	0.769	0.457	Renal/urinary system
CYP1B1	Neoplasms; Male Urogenital Diseases	C1328504	Hormone refractory prostate cancer	0.01	ALL	2010	2010	2.2024e-05	0.769	0.457	Renal/urinary system
CYP1B1	Neoplasms; Female Urogenital Diseases and Pregnancy Complications; Male Urogenital Diseases	C1333001	Childhood Renal Cell Carcinoma	0.02	ALL	2004	2013	2.2024e-05	0.769	0.457	Renal/urinary system
CYP1B1	Congenital, Hereditary, and Neonatal Diseases and Abnormalities; Female Urogenital Diseases and Pregnancy Complications; Male Urogenital Diseases	C1691215	Penile hypospadias	0.01	ALL	2018	2018	2.2024e-05	0.769	0.457	Renal/urinary system
CYP1B1	Male Urogenital Diseases	C1704272	Benign Prostatic Hyperplasia	0.01	ALL	2014	2014	2.2024e-05	0.769	0.457	Renal/urinary system
CYP1B1	Neoplasms; Female Urogenital Diseases and Pregnancy Complications; Male Urogenital Diseases	C2145472	Urothelial Carcinoma	0.01	ALL	2010	2010	2.2024e-05	0.769	0.457	Renal/urinary system
CYP1B1	Neoplasms; Male Urogenital Diseases	C2931456	Prostate cancer, familial	0.01	ALL	2003	2003	2.2024e-05	0.769	0.457	Renal/urinary system
CYP1B1	Neoplasms; Female Urogenital Diseases and Pregnancy Complications	C4048328	cervical cancer	0.01	ALL	2013	2013	2.2024e-05	0.769	0.457	Renal/urinary system
CYP1B1	Female Urogenital Diseases and Pregnancy Complications	C4552766	Miscarriage	0.01	ALL	2006	2006	2.2024e-05	0.769	0.457	Renal/urinary system
CYP1B1	Neoplasms; Female Urogenital Diseases and Pregnancy Complications; Endocrine System Diseases	C4721610	Carcinoma, Ovarian Epithelial	0.05	ALL	2001	2015	2.2024e-05	0.769	0.457	Renal/urinary system
CYP1B1	Neoplasms; Male Urogenital Diseases	C4722328	Hereditary Prostate Carcinoma	0.01	ALL	2003	2003	2.2024e-05	0.769	0.457	Renal/urinary system
E2F5	Neoplasms; Male Urogenital Diseases	C0376358	Malignant neoplasm of prostate	0.05	ALL	2013	2018	0.935	0.308	0.686	Renal/urinary system
E2F5	Neoplasms; Male Urogenital Diseases	C0600139	Prostate carcinoma	0.05	ALL	2013	2018	0.935	0.308	0.686	Renal/urinary system
S1PR3	Neoplasms; Female Urogenital Diseases and Pregnancy Complications; Male Urogenital Diseases	C0005695	Bladder Neoplasm	0.01	ALL	2019	2019	0.046945	0.654	0.638	Renal/urinary system
S1PR3	Neoplasms; Female Urogenital Diseases and Pregnancy Complications; Male Urogenital Diseases	C0699885	Carcinoma of bladder	0.01	ALL	2019	2019	0.046945	0.654	0.638	Renal/urinary system
EFNA1	Neoplasms; Female Urogenital Diseases and Pregnancy Complications; Male Urogenital Diseases	C0005684	Malignant neoplasm of urinary bladder	0.02	ALL	2006	2018	0.46263	0.5	0.61	Renal/urinary system
EFNA1	Neoplasms; Female Urogenital Diseases and Pregnancy Complications; Male Urogenital Diseases	C0005695	Bladder Neoplasm	0.02	ALL	2006	2018	0.46263	0.5	0.61	Renal/urinary system
EFNA1	Female Urogenital Diseases and Pregnancy Complications; Male Urogenital Diseases; Endocrine System Diseases	C0011881	Diabetic Nephropathy	0.01	ALL	2016	2016	0.46263	0.5	0.61	Renal/urinary system
EFNA1	Female Urogenital Diseases and Pregnancy Complications	C0032914	Pre-Eclampsia	0.01	ALL	2004	2004	0.46263	0.5	0.61	Renal/urinary system
EFNA1	Neoplasms; Female Urogenital Diseases and Pregnancy Complications; Male Urogenital Diseases	C0279702	Conventional (Clear Cell) Renal Cell Carcinoma	0.01	ALL	2014	2014	0.46263	0.5	0.61	Renal/urinary system
EFNA1	Neoplasms; Female Urogenital Diseases and Pregnancy Complications; Endocrine System Diseases	C0677886	Epithelial ovarian cancer	0.01	ALL	2005	2005	0.46263	0.5	0.61	Renal/urinary system
EFNA1	Neoplasms; Female Urogenital Diseases and Pregnancy Complications; Male Urogenital Diseases	C0699885	Carcinoma of bladder	0.02	ALL	2006	2018	0.46263	0.5	0.61	Renal/urinary system
EFNA1	Neoplasms; Female Urogenital Diseases and Pregnancy Complications; Endocrine System Diseases	C0919267	ovarian neoplasm	0.01	ALL	2017	2017	0.46263	0.5	0.61	Renal/urinary system
EFNA1	Neoplasms; Female Urogenital Diseases and Pregnancy Complications; Endocrine System Diseases	C1140680	Malignant neoplasm of ovary	0.01	ALL	2017	2017	0.46263	0.5	0.61	Renal/urinary system
EFNA1	Neoplasms; Female Urogenital Diseases and Pregnancy Complications; Male Urogenital Diseases	C2145472	Urothelial Carcinoma	0.01	ALL	2006	2006	0.46263	0.5	0.61	Renal/urinary system
EFNA1	Neoplasms; Female Urogenital Diseases and Pregnancy Complications; Endocrine System Diseases	C4721610	Carcinoma, Ovarian Epithelial	0.02	ALL	2005	2017	0.46263	0.5	0.61	Renal/urinary system
EFNA2	Neoplasms; Female Urogenital Diseases and Pregnancy Complications	C0007847	Malignant tumor of cervix	0.01	ALL	2013	2013	0.038008	0.462	0.686	Renal/urinary system
EFNA2	Neoplasms; Female Urogenital Diseases and Pregnancy Complications	C0302592	Cervix carcinoma	0.01	ALL	2013	2013	0.038008	0.462	0.686	Renal/urinary system
EFNA2	Neoplasms; Male Urogenital Diseases	C0376358	Malignant neoplasm of prostate	0.01	ALL	2016	2016	0.038008	0.462	0.686	Renal/urinary system
EFNA2	Neoplasms; Female Urogenital Diseases and Pregnancy Complications	C0476089	Endometrial Carcinoma	0.01	ALL	2004	2004	0.038008	0.462	0.686	Renal/urinary system
EFNA2	Neoplasms; Male Urogenital Diseases	C0600139	Prostate carcinoma	0.01	ALL	2016	2016	0.038008	0.462	0.686	Renal/urinary system
EFNA2	Male Urogenital Diseases	C1704272	Benign Prostatic Hyperplasia	0.01	ALL	2016	2016	0.038008	0.462	0.686	Renal/urinary system
EFNA2	Neoplasms; Female Urogenital Diseases and Pregnancy Complications	C4048328	cervical cancer	0.01	ALL	2013	2013	0.038008	0.462	0.686	Renal/urinary system
EFNB1	Congenital, Hereditary, and Neonatal Diseases and Abnormalities; Male Urogenital Diseases; Endocrine System Diseases	C0010417	Cryptorchidism	0.1	ALL	NA	NA	0.93251	0.769	0.561	Renal/urinary system
EFNB1	Female Urogenital Diseases and Pregnancy Complications; Male Urogenital Diseases	C0022658	Kidney Diseases	0.01	ALL	2018	2018	0.93251	0.769	0.561	Renal/urinary system
EFNB1	Congenital, Hereditary, and Neonatal Diseases and Abnormalities; Female Urogenital Diseases and Pregnancy Complications; Musculoskeletal Diseases	C0221352	Syndactyly of fingers	0.1	ALL	NA	NA	0.93251	0.769	0.561	Renal/urinary system
EFNB1	Neoplasms; Male Urogenital Diseases	C0376358	Malignant neoplasm of prostate	0.01	ALL	2018	2018	0.93251	0.769	0.561	Renal/urinary system
EFNB1	Neoplasms; Male Urogenital Diseases	C0600139	Prostate carcinoma	0.01	ALL	2018	2018	0.93251	0.769	0.561	Renal/urinary system
EFNB1	Congenital, Hereditary, and Neonatal Diseases and Abnormalities; Female Urogenital Diseases and Pregnancy Complications; Male Urogenital Diseases	C0848558	Hypospadias	0.1	ALL	NA	NA	0.93251	0.769	0.561	Renal/urinary system
EHHADH	Congenital, Hereditary, and Neonatal Diseases and Abnormalities; Female Urogenital Diseases and Pregnancy Complications; Male Urogenital Diseases	C0015624	Fanconi Syndrome	0.3	ALL	NA	NA	5.2377e-10	0.5	0.67	Renal/urinary system
EHHADH	Nutritional and Metabolic Diseases; Female Urogenital Diseases and Pregnancy Complications; Male Urogenital Diseases	C0017979	Glycosuria	0.1	ALL	NA	NA	5.2377e-10	0.5	0.67	Renal/urinary system
EHHADH	Neoplasms; Male Urogenital Diseases	C0033578	Prostatic Neoplasms	0.3	ALL	2018	2018	5.2377e-10	0.5	0.67	Renal/urinary system
EHHADH	Pathological Conditions, Signs and Symptoms; Female Urogenital Diseases and Pregnancy Complications; Male Urogenital Diseases	C0033687	Proteinuria	0.1	ALL	NA	NA	5.2377e-10	0.5	0.67	Renal/urinary system
EHHADH	Congenital, Hereditary, and Neonatal Diseases and Abnormalities; Nutritional and Metabolic Diseases; Female Urogenital Diseases and Pregnancy Complications; Male Urogenital Diseases	C0268435	Renal Tubular Acidosis, Type II	0.01	ALL	2019	2019	5.2377e-10	0.5	0.67	Renal/urinary system
EHHADH	Congenital, Hereditary, and Neonatal Diseases and Abnormalities; Nutritional and Metabolic Diseases; Female Urogenital Diseases and Pregnancy Complications; Male Urogenital Diseases	C0282201	Phosphate Diabetes	0.1	ALL	NA	NA	5.2377e-10	0.5	0.67	Renal/urinary system
EHHADH	Congenital, Hereditary, and Neonatal Diseases and Abnormalities; Female Urogenital Diseases and Pregnancy Complications; Male Urogenital Diseases	C0341703	Adult Fanconi syndrome	0.52	ALL	2014	2015	5.2377e-10	0.5	0.67	Renal/urinary system
EHHADH	Pathological Conditions, Signs and Symptoms; Congenital, Hereditary, and Neonatal Diseases and Abnormalities; Female Urogenital Diseases and Pregnancy Complications; Male Urogenital Diseases; Nervous System Diseases; Endocrine System Diseases; Otorhinolaryngologic Diseases	C0342870	Bifunctional peroxisomal enzyme deficiency	0.3	ALL	1998	1998	5.2377e-10	0.5	0.67	Renal/urinary system
EHHADH	Neoplasms; Male Urogenital Diseases	C0376358	Malignant neoplasm of prostate	0.3	ALL	2018	2018	5.2377e-10	0.5	0.67	Renal/urinary system
EHHADH	Congenital, Hereditary, and Neonatal Diseases and Abnormalities; Female Urogenital Diseases and Pregnancy Complications; Male Urogenital Diseases	C1857395	De Toni-Debre-Fanconi Syndrome	0.3	ALL	NA	NA	5.2377e-10	0.5	0.67	Renal/urinary system
EHHADH	Congenital, Hereditary, and Neonatal Diseases and Abnormalities; Female Urogenital Diseases and Pregnancy Complications; Male Urogenital Diseases	C3495427	Fanconi-Bickel Syndrome	0.3	ALL	NA	NA	5.2377e-10	0.5	0.67	Renal/urinary system
EHHADH	Congenital, Hereditary, and Neonatal Diseases and Abnormalities; Female Urogenital Diseases and Pregnancy Complications; Male Urogenital Diseases	C4551503	FANCONI RENOTUBULAR SYNDROME 1	0.3	ALL	2014	2014	5.2377e-10	0.5	0.67	Renal/urinary system
FLT4	Neoplasms; Female Urogenital Diseases and Pregnancy Complications	C0007103	Malignant neoplasm of endometrium	0.02	ALL	2013	2019	1	0.808	0.457	Renal/urinary system
FLT4	Neoplasms; Female Urogenital Diseases and Pregnancy Complications; Male Urogenital Diseases	C0007134	Renal Cell Carcinoma	0.01	ALL	2017	2017	1	0.808	0.457	Renal/urinary system
FLT4	Neoplasms; Female Urogenital Diseases and Pregnancy Complications	C0007847	Malignant tumor of cervix	0.01	ALL	2019	2019	1	0.808	0.457	Renal/urinary system
FLT4	Female Urogenital Diseases and Pregnancy Complications; Male Urogenital Diseases; Endocrine System Diseases	C0011881	Diabetic Nephropathy	0.01	ALL	2019	2019	1	0.808	0.457	Renal/urinary system
FLT4	Pathological Conditions, Signs and Symptoms; Congenital, Hereditary, and Neonatal Diseases and Abnormalities; Female Urogenital Diseases and Pregnancy Complications	C0015934	Fetal Growth Retardation	0.01	ALL	2019	2019	1	0.808	0.457	Renal/urinary system
FLT4	Female Urogenital Diseases and Pregnancy Complications; Infections; Male Urogenital Diseases	C0018081	Gonorrhea	0.01	ALL	2017	2017	1	0.808	0.457	Renal/urinary system
FLT4	Pathological Conditions, Signs and Symptoms; Congenital, Hereditary, and Neonatal Diseases and Abnormalities; Female Urogenital Diseases and Pregnancy Complications; Immune System Diseases; Hemic and Lymphatic Diseases	C0020305	Hydrops Fetalis	0.32	ALL	2006	2009	1	0.808	0.457	Renal/urinary system
FLT4	Pathological Conditions, Signs and Symptoms; Female Urogenital Diseases and Pregnancy Complications	C0025323	Menorrhagia	0.01	ALL	2007	2007	1	0.808	0.457	Renal/urinary system
FLT4	Neoplasms; Female Urogenital Diseases and Pregnancy Complications; Endocrine System Diseases	C0029925	Ovarian Carcinoma	0.01	ALL	2013	2013	1	0.808	0.457	Renal/urinary system
FLT4	Neoplasms; Female Urogenital Diseases and Pregnancy Complications; Endocrine System Diseases	C0032460	Polycystic Ovary Syndrome	0.3	ALL	2011	2011	1	0.808	0.457	Renal/urinary system
FLT4	Male Urogenital Diseases; Mental Disorders	C0033038	Premature Ejaculation	0.01	ALL	2019	2019	1	0.808	0.457	Renal/urinary system
FLT4	Male Urogenital Diseases	C0033575	Prostatic Diseases	0.01	ALL	2005	2005	1	0.808	0.457	Renal/urinary system
FLT4	Neoplasms; Male Urogenital Diseases	C0033578	Prostatic Neoplasms	0.04	ALL	2004	2005	1	0.808	0.457	Renal/urinary system
FLT4	Female Urogenital Diseases and Pregnancy Complications; Male Urogenital Diseases	C0041956	Ureteral obstruction	0.01	ALL	2019	2019	1	0.808	0.457	Renal/urinary system
FLT4	Female Urogenital Diseases and Pregnancy Complications; Endocrine System Diseases	C0085083	Ovarian Hyperstimulation Syndrome	0.01	ALL	2019	2019	1	0.808	0.457	Renal/urinary system
FLT4	Pathological Conditions, Signs and Symptoms; Female Urogenital Diseases and Pregnancy Complications; Male Urogenital Diseases	C0151650	Renal fibrosis	0.01	ALL	2019	2019	1	0.808	0.457	Renal/urinary system
FLT4	Female Urogenital Diseases and Pregnancy Complications; Infections	C0242172	Pelvic Inflammatory Disease	0.01	ALL	2017	2017	1	0.808	0.457	Renal/urinary system
FLT4	Neoplasms; Female Urogenital Diseases and Pregnancy Complications; Male Urogenital Diseases	C0279702	Conventional (Clear Cell) Renal Cell Carcinoma	0.32	ALL	2014	2017	1	0.808	0.457	Renal/urinary system
FLT4	Neoplasms; Female Urogenital Diseases and Pregnancy Complications	C0302592	Cervix carcinoma	0.01	ALL	2019	2019	1	0.808	0.457	Renal/urinary system
FLT4	Neoplasms; Male Urogenital Diseases	C0376358	Malignant neoplasm of prostate	0.06	ALL	2004	2016	1	0.808	0.457	Renal/urinary system
FLT4	Neoplasms; Female Urogenital Diseases and Pregnancy Complications	C0476089	Endometrial Carcinoma	0.03	ALL	2013	2019	1	0.808	0.457	Renal/urinary system
FLT4	Neoplasms; Male Urogenital Diseases	C0600139	Prostate carcinoma	0.05	ALL	2005	2016	1	0.808	0.457	Renal/urinary system
FLT4	Neoplasms; Female Urogenital Diseases and Pregnancy Complications; Endocrine System Diseases	C0919267	ovarian neoplasm	0.02	ALL	2011	2014	1	0.808	0.457	Renal/urinary system
FLT4	Neoplasms; Female Urogenital Diseases and Pregnancy Complications; Endocrine System Diseases	C1136382	Sclerocystic Ovaries	0.3	ALL	2011	2011	1	0.808	0.457	Renal/urinary system
FLT4	Neoplasms; Female Urogenital Diseases and Pregnancy Complications; Endocrine System Diseases	C1140680	Malignant neoplasm of ovary	0.03	ALL	2011	2014	1	0.808	0.457	Renal/urinary system
FLT4	Male Urogenital Diseases	C1704272	Benign Prostatic Hyperplasia	0.01	ALL	2004	2004	1	0.808	0.457	Renal/urinary system
FLT4	Male Urogenital Diseases	C1720771	Testicular Hydrocele	0.11	ALL	2006	2006	1	0.808	0.457	Renal/urinary system
FLT4	Neoplasms; Female Urogenital Diseases and Pregnancy Complications; Male Urogenital Diseases	C2931852	Clear-cell metastatic renal cell carcinoma	0.31	ALL	2013	2014	1	0.808	0.457	Renal/urinary system
FLT4	Neoplasms; Female Urogenital Diseases and Pregnancy Complications	C4048328	cervical cancer	0.02	ALL	2003	2019	1	0.808	0.457	Renal/urinary system
FLT4	Neoplasms; Female Urogenital Diseases and Pregnancy Complications; Endocrine System Diseases	C4721610	Carcinoma, Ovarian Epithelial	0.03	ALL	2011	2014	1	0.808	0.457	Renal/urinary system
FLT4	Neoplasms; Female Urogenital Diseases and Pregnancy Complications; Male Urogenital Diseases	C4721698	Metastatic Renal Cell Carcinoma	0.01	ALL	2016	2016	1	0.808	0.457	Renal/urinary system
INHBB	Neoplasms; Female Urogenital Diseases and Pregnancy Complications; Endocrine System Diseases	C0032460	Polycystic Ovary Syndrome	0.02	ALL	2006	2008	0.97287	0.423	0.711	Renal/urinary system
INHBB	Female Urogenital Diseases and Pregnancy Complications; Endocrine System Diseases	C0085215	Ovarian Failure, Premature	0.01	ALL	2005	2005	0.97287	0.423	0.711	Renal/urinary system
INHBB	Neoplasms; Female Urogenital Diseases and Pregnancy Complications	C0476089	Endometrial Carcinoma	0.01	ALL	2015	2015	0.97287	0.423	0.711	Renal/urinary system
INHBB	Male Urogenital Diseases	C1384583	Congenital absence of germinal epithelium of testes	0.01	ALL	2005	2005	0.97287	0.423	0.711	Renal/urinary system
IRS1	Neoplasms; Female Urogenital Diseases and Pregnancy Complications; Male Urogenital Diseases	C0005684	Malignant neoplasm of urinary bladder	0.01	ALL	2017	2017	0.023645	0.769	0.488	Renal/urinary system
IRS1	Neoplasms; Female Urogenital Diseases and Pregnancy Complications; Male Urogenital Diseases	C0005695	Bladder Neoplasm	0.01	ALL	2017	2017	0.023645	0.769	0.488	Renal/urinary system
IRS1	Female Urogenital Diseases and Pregnancy Complications; Male Urogenital Diseases; Endocrine System Diseases	C0011881	Diabetic Nephropathy	0.04	ALL	2016	2019	0.023645	0.769	0.488	Renal/urinary system
IRS1	Pathological Conditions, Signs and Symptoms; Congenital, Hereditary, and Neonatal Diseases and Abnormalities; Female Urogenital Diseases and Pregnancy Complications	C0015934	Fetal Growth Retardation	0.21	ALL	2008	2012	0.023645	0.769	0.488	Renal/urinary system
IRS1	Female Urogenital Diseases and Pregnancy Complications; Male Urogenital Diseases	C0022661	Kidney Failure, Chronic	0.2	ALL	2012	2012	0.023645	0.769	0.488	Renal/urinary system
IRS1	Neoplasms; Female Urogenital Diseases and Pregnancy Complications; Endocrine System Diseases	C0032460	Polycystic Ovary Syndrome	0.1	ALL	2001	2017	0.023645	0.769	0.488	Renal/urinary system
IRS1	Neoplasms; Male Urogenital Diseases	C0033578	Prostatic Neoplasms	0.32	ALL	2005	2008	0.023645	0.769	0.488	Renal/urinary system
IRS1	Nutritional and Metabolic Diseases; Female Urogenital Diseases and Pregnancy Complications; Endocrine System Diseases	C0085207	Gestational Diabetes	0.1	ALL	2002	2019	0.023645	0.769	0.488	Renal/urinary system
IRS1	Congenital, Hereditary, and Neonatal Diseases and Abnormalities; Female Urogenital Diseases and Pregnancy Complications; Male Urogenital Diseases; Endocrine System Diseases	C0206081	Hyperandrogenism	0.03	ALL	2001	2004	0.023645	0.769	0.488	Renal/urinary system
IRS1	Congenital, Hereditary, and Neonatal Diseases and Abnormalities; Nutritional and Metabolic Diseases; Female Urogenital Diseases and Pregnancy Complications; Male Urogenital Diseases; Endocrine System Diseases	C0268287	Deficiency of steroid 21-monooxygenase	0.01	ALL	2009	2009	0.023645	0.769	0.488	Renal/urinary system
IRS1	Neoplasms; Male Urogenital Diseases	C0376358	Malignant neoplasm of prostate	0.35	ALL	2001	2014	0.023645	0.769	0.488	Renal/urinary system
IRS1	Female Urogenital Diseases and Pregnancy Complications; Endocrine System Diseases	C0429468	Anovulatory (finding)	0.01	ALL	2019	2019	0.023645	0.769	0.488	Renal/urinary system
IRS1	Neoplasms; Male Urogenital Diseases	C0600139	Prostate carcinoma	0.05	ALL	2001	2014	0.023645	0.769	0.488	Renal/urinary system
IRS1	Neoplasms; Female Urogenital Diseases and Pregnancy Complications; Male Urogenital Diseases	C0699885	Carcinoma of bladder	0.01	ALL	2017	2017	0.023645	0.769	0.488	Renal/urinary system
IRS1	Female Urogenital Diseases and Pregnancy Complications; Cardiovascular Diseases	C0852036	Pregnancy associated hypertension	0.01	ALL	2017	2017	0.023645	0.769	0.488	Renal/urinary system
IRS1	Neoplasms; Female Urogenital Diseases and Pregnancy Complications; Endocrine System Diseases	C0919267	ovarian neoplasm	0.02	ALL	2007	2012	0.023645	0.769	0.488	Renal/urinary system
IRS1	Neoplasms; Female Urogenital Diseases and Pregnancy Complications; Endocrine System Diseases	C1140680	Malignant neoplasm of ovary	0.01	ALL	2012	2012	0.023645	0.769	0.488	Renal/urinary system
IRS1	Neoplasms; Male Urogenital Diseases	C1328504	Hormone refractory prostate cancer	0.01	ALL	2014	2014	0.023645	0.769	0.488	Renal/urinary system
IRS1	Neoplasms; Female Urogenital Diseases and Pregnancy Complications; Endocrine System Diseases	C1569637	Adenocarcinoma, Endometrioid	0.01	ALL	2010	2010	0.023645	0.769	0.488	Renal/urinary system
IRS1	Female Urogenital Diseases and Pregnancy Complications; Male Urogenital Diseases	C2316810	Chronic kidney disease stage 5	0.2	ALL	2012	2012	0.023645	0.769	0.488	Renal/urinary system
IRS1	Congenital, Hereditary, and Neonatal Diseases and Abnormalities; Nutritional and Metabolic Diseases; Female Urogenital Diseases and Pregnancy Complications; Male Urogenital Diseases; Endocrine System Diseases	C2936858	Congenital adrenal hyperplasia due to 21 hydroxylase deficiency	0.01	ALL	2009	2009	0.023645	0.769	0.488	Renal/urinary system
IRS1	Neoplasms; Female Urogenital Diseases and Pregnancy Complications; Endocrine System Diseases	C4721610	Carcinoma, Ovarian Epithelial	0.01	ALL	2012	2012	0.023645	0.769	0.488	Renal/urinary system
ITGA5	Neoplasms; Female Urogenital Diseases and Pregnancy Complications; Male Urogenital Diseases	C0005684	Malignant neoplasm of urinary bladder	0.02	ALL	2002	2019	0.42455	0.769	0.524	Renal/urinary system
ITGA5	Neoplasms; Female Urogenital Diseases and Pregnancy Complications; Male Urogenital Diseases	C0005695	Bladder Neoplasm	0.02	ALL	2002	2019	0.42455	0.769	0.524	Renal/urinary system
ITGA5	Neoplasms; Female Urogenital Diseases and Pregnancy Complications; Male Urogenital Diseases	C0007134	Renal Cell Carcinoma	0.04	ALL	2014	2017	0.42455	0.769	0.524	Renal/urinary system
ITGA5	Neoplasms; Female Urogenital Diseases and Pregnancy Complications	C0007847	Malignant tumor of cervix	0.01	ALL	2012	2012	0.42455	0.769	0.524	Renal/urinary system
ITGA5	Female Urogenital Diseases and Pregnancy Complications	C0014175	Endometriosis	0.01	ALL	2010	2010	0.42455	0.769	0.524	Renal/urinary system
ITGA5	Neoplasms; Female Urogenital Diseases and Pregnancy Complications; Endocrine System Diseases	C0029925	Ovarian Carcinoma	0.01	ALL	2013	2013	0.42455	0.769	0.524	Renal/urinary system
ITGA5	Neoplasms; Male Urogenital Diseases	C0033578	Prostatic Neoplasms	0.02	ALL	2005	2018	0.42455	0.769	0.524	Renal/urinary system
ITGA5	Pathological Conditions, Signs and Symptoms; Female Urogenital Diseases and Pregnancy Complications; Male Urogenital Diseases	C0151650	Renal fibrosis	0.01	ALL	2017	2017	0.42455	0.769	0.524	Renal/urinary system
ITGA5	Neoplasms; Male Urogenital Diseases; Endocrine System Diseases	C0153594	Malignant neoplasm of testis	0.01	ALL	2010	2010	0.42455	0.769	0.524	Renal/urinary system
ITGA5	Neoplasms; Female Urogenital Diseases and Pregnancy Complications; Male Urogenital Diseases	C0279702	Conventional (Clear Cell) Renal Cell Carcinoma	0.04	ALL	2014	2017	0.42455	0.769	0.524	Renal/urinary system
ITGA5	Neoplasms; Female Urogenital Diseases and Pregnancy Complications	C0302592	Cervix carcinoma	0.01	ALL	2012	2012	0.42455	0.769	0.524	Renal/urinary system
ITGA5	Neoplasms; Male Urogenital Diseases	C0376358	Malignant neoplasm of prostate	0.03	ALL	2013	2019	0.42455	0.769	0.524	Renal/urinary system
ITGA5	Neoplasms; Male Urogenital Diseases	C0600139	Prostate carcinoma	0.03	ALL	2013	2019	0.42455	0.769	0.524	Renal/urinary system
ITGA5	Neoplasms; Female Urogenital Diseases and Pregnancy Complications; Male Urogenital Diseases	C0699885	Carcinoma of bladder	0.02	ALL	2002	2019	0.42455	0.769	0.524	Renal/urinary system
ITGA5	Neoplasms; Female Urogenital Diseases and Pregnancy Complications; Endocrine System Diseases	C0919267	ovarian neoplasm	0.03	ALL	2007	2013	0.42455	0.769	0.524	Renal/urinary system
ITGA5	Neoplasms; Female Urogenital Diseases and Pregnancy Complications; Endocrine System Diseases	C1140680	Malignant neoplasm of ovary	0.03	ALL	2013	2013	0.42455	0.769	0.524	Renal/urinary system
ITGA5	Neoplasms; Female Urogenital Diseases and Pregnancy Complications	C4048328	cervical cancer	0.01	ALL	2012	2012	0.42455	0.769	0.524	Renal/urinary system
ITGA5	Neoplasms; Female Urogenital Diseases and Pregnancy Complications; Endocrine System Diseases	C4721610	Carcinoma, Ovarian Epithelial	0.03	ALL	2013	2013	0.42455	0.769	0.524	Renal/urinary system
ITGA7	Neoplasms; Female Urogenital Diseases and Pregnancy Complications; Male Urogenital Diseases	C0007134	Renal Cell Carcinoma	0.01	ALL	2018	2018	4.2657e-17	0.654	0.588	Renal/urinary system
ITGA7	Congenital, Hereditary, and Neonatal Diseases and Abnormalities; Male Urogenital Diseases; Endocrine System Diseases	C0010417	Cryptorchidism	0.1	ALL	NA	NA	4.2657e-17	0.654	0.588	Renal/urinary system
ITGA7	Female Urogenital Diseases and Pregnancy Complications	C0020224	Polyhydramnios	0.1	ALL	NA	NA	4.2657e-17	0.654	0.588	Renal/urinary system
ITGA7	Neoplasms; Male Urogenital Diseases	C0033578	Prostatic Neoplasms	0.01	ALL	2007	2007	4.2657e-17	0.654	0.588	Renal/urinary system
ITGA7	Congenital, Hereditary, and Neonatal Diseases and Abnormalities; Female Urogenital Diseases and Pregnancy Complications	C0235659	Reduced fetal movement	0.1	ALL	NA	NA	4.2657e-17	0.654	0.588	Renal/urinary system
ITGA7	Neoplasms; Female Urogenital Diseases and Pregnancy Complications; Male Urogenital Diseases	C0279702	Conventional (Clear Cell) Renal Cell Carcinoma	0.02	ALL	2018	2020	4.2657e-17	0.654	0.588	Renal/urinary system
ITIH3	Pathological Conditions, Signs and Symptoms; Female Urogenital Diseases and Pregnancy Complications; Male Urogenital Diseases	C0042018	Urinary Calculi	0.01	ALL	2007	2007	1.4628e-13	0.231	0.769	Renal/urinary system
LAMA2	Neoplasms; Female Urogenital Diseases and Pregnancy Complications; Male Urogenital Diseases	C0005684	Malignant neoplasm of urinary bladder	0.3	ALL	2015	2015	2.4118e-47	0.692	0.553	Renal/urinary system
LAMA2	Neoplasms; Female Urogenital Diseases and Pregnancy Complications; Male Urogenital Diseases	C0005695	Bladder Neoplasm	0.3	ALL	2015	2015	2.4118e-47	0.692	0.553	Renal/urinary system
LAMA2	Female Urogenital Diseases and Pregnancy Complications; Male Urogenital Diseases; Cardiovascular Diseases	C0020545	Hypertension, Renovascular	0.2	ALL	2000	2000	2.4118e-47	0.692	0.553	Renal/urinary system
LAMA2	Female Urogenital Diseases and Pregnancy Complications; Male Urogenital Diseases	C0022681	Medullary sponge kidney	0.01	ALL	2017	2017	2.4118e-47	0.692	0.553	Renal/urinary system
LAMA2	Pathological Conditions, Signs and Symptoms; Congenital, Hereditary, and Neonatal Diseases and Abnormalities; Female Urogenital Diseases and Pregnancy Complications; Eye Diseases; Male Urogenital Diseases; Nervous System Diseases	C1836876	Pierson syndrome	0.01	ALL	2018	2018	2.4118e-47	0.692	0.553	Renal/urinary system
LAMB1	Female Urogenital Diseases and Pregnancy Complications	C0014175	Endometriosis	0.3	ALL	2011	2011	5.0687e-22	0.654	0.615	Renal/urinary system
LAMB1	Neoplasms; Male Urogenital Diseases	C0033578	Prostatic Neoplasms	0.01	ALL	2005	2005	5.0687e-22	0.654	0.615	Renal/urinary system
LAMB1	Congenital, Hereditary, and Neonatal Diseases and Abnormalities; Female Urogenital Diseases and Pregnancy Complications; Nervous System Diseases	C0266449	Congenital anomaly of brain	0.01	ALL	2013	2013	5.0687e-22	0.654	0.615	Renal/urinary system
LAMB1	Female Urogenital Diseases and Pregnancy Complications	C0269102	Endometrioma	0.3	ALL	2011	2011	5.0687e-22	0.654	0.615	Renal/urinary system
LAMB1	Neoplasms; Male Urogenital Diseases	C0376358	Malignant neoplasm of prostate	0.01	ALL	2015	2015	5.0687e-22	0.654	0.615	Renal/urinary system
LAMB1	Neoplasms; Male Urogenital Diseases	C0600139	Prostate carcinoma	0.11	ALL	2015	2020	5.0687e-22	0.654	0.615	Renal/urinary system
LTB	Neoplasms; Female Urogenital Diseases and Pregnancy Complications; Male Urogenital Diseases	C0005684	Malignant neoplasm of urinary bladder	0.01	ALL	2011	2011	9.6063e-11	0.769	0.555	Renal/urinary system
LTB	Neoplasms; Female Urogenital Diseases and Pregnancy Complications; Male Urogenital Diseases	C0005695	Bladder Neoplasm	0.01	ALL	2011	2011	9.6063e-11	0.769	0.555	Renal/urinary system
LTB	Female Urogenital Diseases and Pregnancy Complications; Male Urogenital Diseases	C0022661	Kidney Failure, Chronic	0.01	ALL	2006	2006	9.6063e-11	0.769	0.555	Renal/urinary system
LTB	Neoplasms; Female Urogenital Diseases and Pregnancy Complications; Male Urogenital Diseases	C0699885	Carcinoma of bladder	0.01	ALL	2011	2011	9.6063e-11	0.769	0.555	Renal/urinary system
LTB	Female Urogenital Diseases and Pregnancy Complications; Male Urogenital Diseases	C0744421	Immune-complex glomerulonephritis	0.01	ALL	2017	2017	9.6063e-11	0.769	0.555	Renal/urinary system
LTB	Female Urogenital Diseases and Pregnancy Complications; Male Urogenital Diseases	C1561643	Chronic Kidney Diseases	0.01	ALL	2017	2017	9.6063e-11	0.769	0.555	Renal/urinary system
LTB	Female Urogenital Diseases and Pregnancy Complications; Male Urogenital Diseases	C2316810	Chronic kidney disease stage 5	0.01	ALL	2006	2006	9.6063e-11	0.769	0.555	Renal/urinary system
SMAD9	Neoplasms; Male Urogenital Diseases	C0376358	Malignant neoplasm of prostate	0.02	ALL	2004	2012	6.4444e-05	0.308	0.666	Renal/urinary system
SMAD9	Neoplasms; Male Urogenital Diseases	C0600139	Prostate carcinoma	0.02	ALL	2004	2012	6.4444e-05	0.308	0.666	Renal/urinary system
SMAD9	Male Urogenital Diseases	C1704272	Benign Prostatic Hyperplasia	0.01	ALL	2004	2004	6.4444e-05	0.308	0.666	Renal/urinary system
NID1	Neoplasms; Female Urogenital Diseases and Pregnancy Complications	C0007103	Malignant neoplasm of endometrium	0.01	ALL	2015	2015	7.2197e-12	0.577	0.631	Renal/urinary system
NID1	Neoplasms; Male Urogenital Diseases	C0376358	Malignant neoplasm of prostate	0.01	ALL	2015	2015	7.2197e-12	0.577	0.631	Renal/urinary system
NID1	Neoplasms; Female Urogenital Diseases and Pregnancy Complications	C0476089	Endometrial Carcinoma	0.01	ALL	2015	2015	7.2197e-12	0.577	0.631	Renal/urinary system
NID1	Neoplasms; Male Urogenital Diseases	C0600139	Prostate carcinoma	0.01	ALL	2015	2015	7.2197e-12	0.577	0.631	Renal/urinary system
NID1	Neoplasms; Female Urogenital Diseases and Pregnancy Complications; Endocrine System Diseases	C0919267	ovarian neoplasm	0.01	ALL	2017	2017	7.2197e-12	0.577	0.631	Renal/urinary system
NID1	Neoplasms; Female Urogenital Diseases and Pregnancy Complications; Endocrine System Diseases	C1140680	Malignant neoplasm of ovary	0.01	ALL	2017	2017	7.2197e-12	0.577	0.631	Renal/urinary system
NID1	Neoplasms; Female Urogenital Diseases and Pregnancy Complications; Endocrine System Diseases	C4721610	Carcinoma, Ovarian Epithelial	0.01	ALL	2017	2017	7.2197e-12	0.577	0.631	Renal/urinary system
SERPINF2	Pathological Conditions, Signs and Symptoms; Female Urogenital Diseases and Pregnancy Complications; Male Urogenital Diseases	C0018965	Hematuria	0.1	ALL	NA	NA	0.013624	0.808	0.575	Renal/urinary system
SERPINF2	Female Urogenital Diseases and Pregnancy Complications; Infections; Male Urogenital Diseases	C0042029	Urinary tract infection	0.01	ALL	2010	2010	0.013624	0.808	0.575	Renal/urinary system
SERPINF2	Neoplasms; Male Urogenital Diseases	C0376358	Malignant neoplasm of prostate	0.03	ALL	2007	2018	0.013624	0.808	0.575	Renal/urinary system
SERPINF2	Neoplasms; Female Urogenital Diseases and Pregnancy Complications	C0476089	Endometrial Carcinoma	0.01	ALL	2004	2004	0.013624	0.808	0.575	Renal/urinary system
SERPINF2	Neoplasms; Male Urogenital Diseases	C0600139	Prostate carcinoma	0.03	ALL	2007	2018	0.013624	0.808	0.575	Renal/urinary system
SERPINF2	Neoplasms; Female Urogenital Diseases and Pregnancy Complications; Endocrine System Diseases	C0677886	Epithelial ovarian cancer	0.01	ALL	2004	2004	0.013624	0.808	0.575	Renal/urinary system
SERPINF2	Neoplasms; Female Urogenital Diseases and Pregnancy Complications; Endocrine System Diseases	C4721610	Carcinoma, Ovarian Epithelial	0.01	ALL	2004	2004	0.013624	0.808	0.575	Renal/urinary system
PROC	Female Urogenital Diseases and Pregnancy Complications; Male Urogenital Diseases; Endocrine System Diseases	C0011881	Diabetic Nephropathy	0.02	ALL	2007	2017	1.9118e-05	0.808	0.504	Renal/urinary system
PROC	Female Urogenital Diseases and Pregnancy Complications; Male Urogenital Diseases	C0022658	Kidney Diseases	0.01	ALL	2007	2007	1.9118e-05	0.808	0.504	Renal/urinary system
PROC	Neoplasms; Female Urogenital Diseases and Pregnancy Complications; Endocrine System Diseases	C0032460	Polycystic Ovary Syndrome	0.01	ALL	2000	2000	1.9118e-05	0.808	0.504	Renal/urinary system
PROC	Female Urogenital Diseases and Pregnancy Complications; Male Urogenital Diseases	C0041948	Uremia	0.01	ALL	2005	2005	1.9118e-05	0.808	0.504	Renal/urinary system
PROC	Female Urogenital Diseases and Pregnancy Complications; Endocrine System Diseases	C0085083	Ovarian Hyperstimulation Syndrome	0.01	ALL	2006	2006	1.9118e-05	0.808	0.504	Renal/urinary system
PROC	Female Urogenital Diseases and Pregnancy Complications; Male Urogenital Diseases	C0151747	Renal tubular disorder	0.01	ALL	2016	2016	1.9118e-05	0.808	0.504	Renal/urinary system
PROC	Female Urogenital Diseases and Pregnancy Complications	C4552766	Miscarriage	0.02	ALL	1997	2000	1.9118e-05	0.808	0.504	Renal/urinary system
PTGFR	Female Urogenital Diseases and Pregnancy Complications	C0014175	Endometriosis	0.3	ALL	2015	2015	0.066085	0.423	0.705	Renal/urinary system
PTGFR	Female Urogenital Diseases and Pregnancy Complications	C0269102	Endometrioma	0.3	ALL	2015	2015	0.066085	0.423	0.705	Renal/urinary system
PTH1R	Neoplasms; Female Urogenital Diseases and Pregnancy Complications; Male Urogenital Diseases	C0007134	Renal Cell Carcinoma	0.02	ALL	2004	2006	0.57253	0.731	0.544	Renal/urinary system
PTH1R	Female Urogenital Diseases and Pregnancy Complications	C0020224	Polyhydramnios	0.1	ALL	NA	NA	0.57253	0.731	0.544	Renal/urinary system
PTH1R	Pathological Conditions, Signs and Symptoms; Congenital, Hereditary, and Neonatal Diseases and Abnormalities; Female Urogenital Diseases and Pregnancy Complications; Immune System Diseases; Hemic and Lymphatic Diseases	C0020305	Hydrops Fetalis	0.1	ALL	NA	NA	0.57253	0.731	0.544	Renal/urinary system
PTH1R	Female Urogenital Diseases and Pregnancy Complications; Male Urogenital Diseases	C0022661	Kidney Failure, Chronic	0.01	ALL	2000	2000	0.57253	0.731	0.544	Renal/urinary system
PTH1R	Nutritional and Metabolic Diseases; Female Urogenital Diseases and Pregnancy Complications; Male Urogenital Diseases	C0027709	Nephrocalcinosis	0.1	ALL	NA	NA	0.57253	0.731	0.544	Renal/urinary system
PTH1R	Female Urogenital Diseases and Pregnancy Complications; Male Urogenital Diseases	C0035078	Kidney Failure	0.01	ALL	2000	2000	0.57253	0.731	0.544	Renal/urinary system
PTH1R	Female Urogenital Diseases and Pregnancy Complications; Male Urogenital Diseases	C0041948	Uremia	0.01	ALL	2004	2004	0.57253	0.731	0.544	Renal/urinary system
PTH1R	Female Urogenital Diseases and Pregnancy Complications	C0151526	Premature Birth	0.1	ALL	NA	NA	0.57253	0.731	0.544	Renal/urinary system
PTH1R	Congenital, Hereditary, and Neonatal Diseases and Abnormalities; Nutritional and Metabolic Diseases; Female Urogenital Diseases and Pregnancy Complications; Male Urogenital Diseases	C0282201	Phosphate Diabetes	0.1	ALL	NA	NA	0.57253	0.731	0.544	Renal/urinary system
PTH1R	Congenital, Hereditary, and Neonatal Diseases and Abnormalities; Female Urogenital Diseases and Pregnancy Complications; Musculoskeletal Diseases	C0549306	Mesomelia	0.1	ALL	NA	NA	0.57253	0.731	0.544	Renal/urinary system
PTH1R	Pathological Conditions, Signs and Symptoms; Female Urogenital Diseases and Pregnancy Complications	C0595939	Stillbirth	0.1	ALL	NA	NA	0.57253	0.731	0.544	Renal/urinary system
PTH1R	Female Urogenital Diseases and Pregnancy Complications; Male Urogenital Diseases	C1561643	Chronic Kidney Diseases	0.02	ALL	2017	2018	0.57253	0.731	0.544	Renal/urinary system
PTH1R	Female Urogenital Diseases and Pregnancy Complications; Male Urogenital Diseases	C2316810	Chronic kidney disease stage 5	0.01	ALL	2000	2000	0.57253	0.731	0.544	Renal/urinary system
MAPK12	Neoplasms; Female Urogenital Diseases and Pregnancy Complications; Male Urogenital Diseases	C0007134	Renal Cell Carcinoma	0.01	ALL	2019	2019	5.8734e-07	0.346	0.695	Renal/urinary system
MAPK12	Neoplasms; Female Urogenital Diseases and Pregnancy Complications; Male Urogenital Diseases	C0279702	Conventional (Clear Cell) Renal Cell Carcinoma	0.01	ALL	2019	2019	5.8734e-07	0.346	0.695	Renal/urinary system
SOS2	Congenital, Hereditary, and Neonatal Diseases and Abnormalities; Male Urogenital Diseases; Endocrine System Diseases	C0010417	Cryptorchidism	0.1	ALL	NA	NA	0.99955	0.692	0.608	Renal/urinary system
SOS2	Pathological Conditions, Signs and Symptoms; Congenital, Hereditary, and Neonatal Diseases and Abnormalities; Female Urogenital Diseases and Pregnancy Complications; Immune System Diseases; Hemic and Lymphatic Diseases	C0020305	Hydrops Fetalis	0.3	ALL	NA	NA	0.99955	0.692	0.608	Renal/urinary system
SOS2	Congenital, Hereditary, and Neonatal Diseases and Abnormalities; Female Urogenital Diseases and Pregnancy Complications; Male Urogenital Diseases; Endocrine System Diseases; Cardiovascular Diseases	C0041408	Turner Syndrome	0.01	ALL	2013	2013	0.99955	0.692	0.608	Renal/urinary system
SOS2	Neoplasms; Female Urogenital Diseases and Pregnancy Complications	C0279671	Cervical Squamous Cell Carcinoma	0.01	ALL	2006	2006	0.99955	0.692	0.608	Renal/urinary system
TBXA2R	Pathological Conditions, Signs and Symptoms; Congenital, Hereditary, and Neonatal Diseases and Abnormalities; Female Urogenital Diseases and Pregnancy Complications	C0015934	Fetal Growth Retardation	0.02	ALL	2000	2016	0.00012823	0.654	0.597	Renal/urinary system
TBXA2R	Congenital, Hereditary, and Neonatal Diseases and Abnormalities; Neoplasms; Female Urogenital Diseases and Pregnancy Complications; Male Urogenital Diseases	C0027708	Nephroblastoma	0.01	ALL	2014	2014	0.00012823	0.654	0.597	Renal/urinary system
TBXA2R	Neoplasms; Male Urogenital Diseases	C0033578	Prostatic Neoplasms	0.01	ALL	2008	2008	0.00012823	0.654	0.597	Renal/urinary system
TBXA2R	Female Urogenital Diseases and Pregnancy Complications; Male Urogenital Diseases	C0035078	Kidney Failure	0.2	ALL	1999	1999	0.00012823	0.654	0.597	Renal/urinary system
TBXA2R	Neoplasms; Male Urogenital Diseases	C0376358	Malignant neoplasm of prostate	0.01	ALL	2016	2016	0.00012823	0.654	0.597	Renal/urinary system
TBXA2R	Neoplasms; Male Urogenital Diseases	C0600139	Prostate carcinoma	0.01	ALL	2016	2016	0.00012823	0.654	0.597	Renal/urinary system
TBXA2R	Congenital, Hereditary, and Neonatal Diseases and Abnormalities; Neoplasms; Female Urogenital Diseases and Pregnancy Complications; Male Urogenital Diseases	C1333015	Childhood Kidney Wilms Tumor	0.01	ALL	2014	2014	0.00012823	0.654	0.597	Renal/urinary system
CLDN5	Female Urogenital Diseases and Pregnancy Complications	C0014175	Endometriosis	0.01	ALL	2008	2008	0.89512	0.769	0.559	Renal/urinary system
CLDN5	Female Urogenital Diseases and Pregnancy Complications; Endocrine System Diseases	C0085083	Ovarian Hyperstimulation Syndrome	0.01	ALL	2017	2017	0.89512	0.769	0.559	Renal/urinary system
CLDN5	Neoplasms; Male Urogenital Diseases	C0376358	Malignant neoplasm of prostate	0.01	ALL	2013	2013	0.89512	0.769	0.559	Renal/urinary system
CLDN5	Neoplasms; Male Urogenital Diseases	C0600139	Prostate carcinoma	0.01	ALL	2013	2013	0.89512	0.769	0.559	Renal/urinary system
CLDN5	Neoplasms; Female Urogenital Diseases and Pregnancy Complications	C0677055	CARCINOMA OF VULVA	0.01	ALL	2012	2012	0.89512	0.769	0.559	Renal/urinary system
CLDN5	Neoplasms; Female Urogenital Diseases and Pregnancy Complications; Male Urogenital Diseases	C2145472	Urothelial Carcinoma	0.01	ALL	2017	2017	0.89512	0.769	0.559	Renal/urinary system
VEGFC	Neoplasms; Female Urogenital Diseases and Pregnancy Complications; Male Urogenital Diseases	C0005684	Malignant neoplasm of urinary bladder	0.1	ALL	2012	2020	0.49565	0.769	0.459	Renal/urinary system
VEGFC	Neoplasms; Female Urogenital Diseases and Pregnancy Complications; Male Urogenital Diseases	C0005695	Bladder Neoplasm	0.1	ALL	2012	2020	0.49565	0.769	0.459	Renal/urinary system
VEGFC	Neoplasms; Female Urogenital Diseases and Pregnancy Complications	C0007103	Malignant neoplasm of endometrium	0.01	ALL	2019	2019	0.49565	0.769	0.459	Renal/urinary system
VEGFC	Neoplasms; Female Urogenital Diseases and Pregnancy Complications; Male Urogenital Diseases	C0007134	Renal Cell Carcinoma	0.03	ALL	2001	2019	0.49565	0.769	0.459	Renal/urinary system
VEGFC	Neoplasms; Female Urogenital Diseases and Pregnancy Complications	C0007847	Malignant tumor of cervix	0.1	ALL	2001	2018	0.49565	0.769	0.459	Renal/urinary system
VEGFC	Female Urogenital Diseases and Pregnancy Complications; Male Urogenital Diseases; Endocrine System Diseases	C0011881	Diabetic Nephropathy	0.02	ALL	2017	2019	0.49565	0.769	0.459	Renal/urinary system
VEGFC	Female Urogenital Diseases and Pregnancy Complications	C0014175	Endometriosis	0.02	ALL	2004	2008	0.49565	0.769	0.459	Renal/urinary system
VEGFC	Female Urogenital Diseases and Pregnancy Complications; Male Urogenital Diseases	C0022658	Kidney Diseases	0.01	ALL	2017	2017	0.49565	0.769	0.459	Renal/urinary system
VEGFC	Female Urogenital Diseases and Pregnancy Complications; Male Urogenital Diseases	C0022660	Kidney Failure, Acute	0.01	ALL	2006	2006	0.49565	0.769	0.459	Renal/urinary system
VEGFC	Neoplasms; Male Urogenital Diseases	C0033578	Prostatic Neoplasms	0.04	ALL	2005	2008	0.49565	0.769	0.459	Renal/urinary system
VEGFC	Female Urogenital Diseases and Pregnancy Complications; Male Urogenital Diseases	C0041956	Ureteral obstruction	0.02	ALL	2012	2017	0.49565	0.769	0.459	Renal/urinary system
VEGFC	Female Urogenital Diseases and Pregnancy Complications	C0162739	HELLP Syndrome	0.01	ALL	2008	2008	0.49565	0.769	0.459	Renal/urinary system
VEGFC	Female Urogenital Diseases and Pregnancy Complications; Skin and Connective Tissue Diseases; Male Urogenital Diseases	C0235989	Renal interstitial fibrosis	0.01	ALL	2017	2017	0.49565	0.769	0.459	Renal/urinary system
VEGFC	Female Urogenital Diseases and Pregnancy Complications	C0269102	Endometrioma	0.01	ALL	2004	2004	0.49565	0.769	0.459	Renal/urinary system
VEGFC	Neoplasms; Female Urogenital Diseases and Pregnancy Complications; Male Urogenital Diseases	C0279702	Conventional (Clear Cell) Renal Cell Carcinoma	0.03	ALL	2001	2019	0.49565	0.769	0.459	Renal/urinary system
VEGFC	Neoplasms; Female Urogenital Diseases and Pregnancy Complications	C0280232	stage, cervical cancer	0.01	ALL	2013	2013	0.49565	0.769	0.459	Renal/urinary system
VEGFC	Neoplasms; Female Urogenital Diseases and Pregnancy Complications	C0302592	Cervix carcinoma	0.1	ALL	2001	2018	0.49565	0.769	0.459	Renal/urinary system
VEGFC	Neoplasms; Male Urogenital Diseases	C0376358	Malignant neoplasm of prostate	0.1	ALL	2005	2018	0.49565	0.769	0.459	Renal/urinary system
VEGFC	Neoplasms; Female Urogenital Diseases and Pregnancy Complications	C0476089	Endometrial Carcinoma	0.02	ALL	2017	2019	0.49565	0.769	0.459	Renal/urinary system
VEGFC	Neoplasms; Male Urogenital Diseases	C0600139	Prostate carcinoma	0.1	ALL	2005	2018	0.49565	0.769	0.459	Renal/urinary system
VEGFC	Neoplasms; Female Urogenital Diseases and Pregnancy Complications; Endocrine System Diseases	C0677886	Epithelial ovarian cancer	0.03	ALL	2009	2017	0.49565	0.769	0.459	Renal/urinary system
VEGFC	Neoplasms; Female Urogenital Diseases and Pregnancy Complications; Male Urogenital Diseases	C0699885	Carcinoma of bladder	0.1	ALL	2012	2020	0.49565	0.769	0.459	Renal/urinary system
VEGFC	Female Urogenital Diseases and Pregnancy Complications; Cardiovascular Diseases	C0852036	Pregnancy associated hypertension	0.01	ALL	2013	2013	0.49565	0.769	0.459	Renal/urinary system
VEGFC	Neoplasms; Female Urogenital Diseases and Pregnancy Complications; Endocrine System Diseases	C0919267	ovarian neoplasm	0.03	ALL	2009	2017	0.49565	0.769	0.459	Renal/urinary system
VEGFC	Neoplasms; Male Urogenital Diseases	C0936223	Metastatic Prostate Carcinoma	0.01	ALL	2009	2009	0.49565	0.769	0.459	Renal/urinary system
VEGFC	Neoplasms; Female Urogenital Diseases and Pregnancy Complications; Endocrine System Diseases	C1140680	Malignant neoplasm of ovary	0.04	ALL	2005	2017	0.49565	0.769	0.459	Renal/urinary system
VEGFC	Female Urogenital Diseases and Pregnancy Complications; Male Urogenital Diseases	C1561643	Chronic Kidney Diseases	0.01	ALL	2017	2017	0.49565	0.769	0.459	Renal/urinary system
VEGFC	Male Urogenital Diseases	C1720771	Testicular Hydrocele	0.1	ALL	NA	NA	0.49565	0.769	0.459	Renal/urinary system
VEGFC	Neoplasms; Female Urogenital Diseases and Pregnancy Complications	C4048328	cervical cancer	0.1	ALL	2001	2018	0.49565	0.769	0.459	Renal/urinary system
VEGFC	Neoplasms; Female Urogenital Diseases and Pregnancy Complications; Endocrine System Diseases	C4721610	Carcinoma, Ovarian Epithelial	0.05	ALL	2009	2017	0.49565	0.769	0.459	Renal/urinary system
WNT2B	Neoplasms; Female Urogenital Diseases and Pregnancy Complications	C0007847	Malignant tumor of cervix	0.01	ALL	1996	1996	0.038333	0.615	0.644	Renal/urinary system
WNT2B	Neoplasms; Female Urogenital Diseases and Pregnancy Complications; Endocrine System Diseases	C0032460	Polycystic Ovary Syndrome	0.02	ALL	2018	2019	0.038333	0.615	0.644	Renal/urinary system
WNT2B	Neoplasms; Female Urogenital Diseases and Pregnancy Complications	C0302592	Cervix carcinoma	0.01	ALL	1996	1996	0.038333	0.615	0.644	Renal/urinary system
WNT2B	Neoplasms; Female Urogenital Diseases and Pregnancy Complications; Endocrine System Diseases	C0919267	ovarian neoplasm	0.02	ALL	2002	2012	0.038333	0.615	0.644	Renal/urinary system
WNT2B	Neoplasms; Female Urogenital Diseases and Pregnancy Complications; Endocrine System Diseases	C1140680	Malignant neoplasm of ovary	0.01	ALL	2012	2012	0.038333	0.615	0.644	Renal/urinary system
WNT2B	Neoplasms; Female Urogenital Diseases and Pregnancy Complications	C4048328	cervical cancer	0.01	ALL	1996	1996	0.038333	0.615	0.644	Renal/urinary system
WNT2B	Neoplasms; Female Urogenital Diseases and Pregnancy Complications; Endocrine System Diseases	C4721610	Carcinoma, Ovarian Epithelial	0.01	ALL	2012	2012	0.038333	0.615	0.644	Renal/urinary system
FZD1	Congenital, Hereditary, and Neonatal Diseases and Abnormalities; Neoplasms; Female Urogenital Diseases and Pregnancy Complications; Male Urogenital Diseases	C0027708	Nephroblastoma	0.01	ALL	2011	2011	0.042428	0.615	0.587	Renal/urinary system
FZD1	Neoplasms; Female Urogenital Diseases and Pregnancy Complications; Male Urogenital Diseases	C0279702	Conventional (Clear Cell) Renal Cell Carcinoma	0.01	ALL	2019	2019	0.042428	0.615	0.587	Renal/urinary system
FZD1	Neoplasms; Male Urogenital Diseases	C0376358	Malignant neoplasm of prostate	0.02	ALL	2017	2018	0.042428	0.615	0.587	Renal/urinary system
FZD1	Neoplasms; Male Urogenital Diseases	C0600139	Prostate carcinoma	0.02	ALL	2017	2018	0.042428	0.615	0.587	Renal/urinary system
FZD1	Neoplasms; Female Urogenital Diseases and Pregnancy Complications; Male Urogenital Diseases	C0854917	Rhabdoid Tumor of the Kidney	0.01	ALL	2017	2017	0.042428	0.615	0.587	Renal/urinary system
FZD1	Neoplasms; Female Urogenital Diseases and Pregnancy Complications; Endocrine System Diseases	C0919267	ovarian neoplasm	0.01	ALL	2009	2009	0.042428	0.615	0.587	Renal/urinary system
FZD1	Neoplasms; Female Urogenital Diseases and Pregnancy Complications; Male Urogenital Diseases	C1306837	Papillary Renal Cell Carcinoma	0.01	ALL	2019	2019	0.042428	0.615	0.587	Renal/urinary system
FZD1	Congenital, Hereditary, and Neonatal Diseases and Abnormalities; Neoplasms; Female Urogenital Diseases and Pregnancy Complications; Male Urogenital Diseases	C1333015	Childhood Kidney Wilms Tumor	0.01	ALL	2011	2011	0.042428	0.615	0.587	Renal/urinary system
FZD6	Neoplasms; Female Urogenital Diseases and Pregnancy Complications	C0007103	Malignant neoplasm of endometrium	0.01	ALL	2019	2019	2.0034e-12	0.615	0.623	Renal/urinary system
FZD6	Neoplasms; Male Urogenital Diseases	C0376358	Malignant neoplasm of prostate	0.01	ALL	2018	2018	2.0034e-12	0.615	0.623	Renal/urinary system
FZD6	Pathological Conditions, Signs and Symptoms; Congenital, Hereditary, and Neonatal Diseases and Abnormalities; Female Urogenital Diseases and Pregnancy Complications; Immune System Diseases; Hemic and Lymphatic Diseases	C0455988	Hydrops Fetalis, Non-Immune	0.1	ALL	2015	2015	2.0034e-12	0.615	0.623	Renal/urinary system
FZD6	Neoplasms; Female Urogenital Diseases and Pregnancy Complications	C0476089	Endometrial Carcinoma	0.01	ALL	2019	2019	2.0034e-12	0.615	0.623	Renal/urinary system
FZD6	Neoplasms; Male Urogenital Diseases	C0600139	Prostate carcinoma	0.01	ALL	2018	2018	2.0034e-12	0.615	0.623	Renal/urinary system
ADAMTS2	Neoplasms; Female Urogenital Diseases and Pregnancy Complications; Male Urogenital Diseases	C0007134	Renal Cell Carcinoma	0.01	ALL	2004	2004	0.9661	0.808	0.579	Renal/urinary system
ADAMTS2	Female Urogenital Diseases and Pregnancy Complications	C0015944	Fetal Membranes, Premature Rupture	0.1	ALL	NA	NA	0.9661	0.808	0.579	Renal/urinary system
ADAMTS2	Male Urogenital Diseases	C0033581	prostatitis	0.01	ALL	2017	2017	0.9661	0.808	0.579	Renal/urinary system
ADAMTS2	Female Urogenital Diseases and Pregnancy Complications	C0151526	Premature Birth	0.1	ALL	NA	NA	0.9661	0.808	0.579	Renal/urinary system
ADAMTS2	Neoplasms; Female Urogenital Diseases and Pregnancy Complications; Male Urogenital Diseases	C0279702	Conventional (Clear Cell) Renal Cell Carcinoma	0.01	ALL	2004	2004	0.9661	0.808	0.579	Renal/urinary system
SPRY2	Neoplasms; Female Urogenital Diseases and Pregnancy Complications; Male Urogenital Diseases	C0007134	Renal Cell Carcinoma	0.01	ALL	2013	2013	0.97126	0.654	0.554	Renal/urinary system
SPRY2	Neoplasms; Female Urogenital Diseases and Pregnancy Complications	C0007847	Malignant tumor of cervix	0.01	ALL	2016	2016	0.97126	0.654	0.554	Renal/urinary system
SPRY2	Pathological Conditions, Signs and Symptoms; Congenital, Hereditary, and Neonatal Diseases and Abnormalities; Female Urogenital Diseases and Pregnancy Complications; Eye Diseases; Nervous System Diseases	C0009691	Congenital cataract	0.01	ALL	2009	2009	0.97126	0.654	0.554	Renal/urinary system
SPRY2	Female Urogenital Diseases and Pregnancy Complications; Male Urogenital Diseases; Immune System Diseases	C0017661	IGA Glomerulonephritis	0.32	ALL	2012	2015	0.97126	0.654	0.554	Renal/urinary system
SPRY2	Pathological Conditions, Signs and Symptoms; Female Urogenital Diseases and Pregnancy Complications; Male Urogenital Diseases	C0018965	Hematuria	0.1	ALL	NA	NA	0.97126	0.654	0.554	Renal/urinary system
SPRY2	Neoplasms; Male Urogenital Diseases	C0033578	Prostatic Neoplasms	0.02	ALL	2005	2006	0.97126	0.654	0.554	Renal/urinary system
SPRY2	Neoplasms; Female Urogenital Diseases and Pregnancy Complications; Male Urogenital Diseases	C0279702	Conventional (Clear Cell) Renal Cell Carcinoma	0.01	ALL	2013	2013	0.97126	0.654	0.554	Renal/urinary system
SPRY2	Neoplasms; Female Urogenital Diseases and Pregnancy Complications	C0302592	Cervix carcinoma	0.01	ALL	2016	2016	0.97126	0.654	0.554	Renal/urinary system
SPRY2	Neoplasms; Male Urogenital Diseases	C0376358	Malignant neoplasm of prostate	0.05	ALL	2005	2019	0.97126	0.654	0.554	Renal/urinary system
SPRY2	Neoplasms; Male Urogenital Diseases	C0600139	Prostate carcinoma	0.06	ALL	2005	2019	0.97126	0.654	0.554	Renal/urinary system
SPRY2	Neoplasms; Female Urogenital Diseases and Pregnancy Complications; Endocrine System Diseases	C0677886	Epithelial ovarian cancer	0.01	ALL	2015	2015	0.97126	0.654	0.554	Renal/urinary system
SPRY2	Neoplasms; Female Urogenital Diseases and Pregnancy Complications; Male Urogenital Diseases	C0854917	Rhabdoid Tumor of the Kidney	0.05	ALL	2005	2019	0.97126	0.654	0.554	Renal/urinary system
SPRY2	Male Urogenital Diseases	C1704272	Benign Prostatic Hyperplasia	0.01	ALL	2005	2005	0.97126	0.654	0.554	Renal/urinary system
SPRY2	Neoplasms; Female Urogenital Diseases and Pregnancy Complications	C4048328	cervical cancer	0.01	ALL	2016	2016	0.97126	0.654	0.554	Renal/urinary system
SPRY2	Neoplasms; Female Urogenital Diseases and Pregnancy Complications; Endocrine System Diseases	C4721610	Carcinoma, Ovarian Epithelial	0.01	ALL	2015	2015	0.97126	0.654	0.554	Renal/urinary system
RAMP3	Pathological Conditions, Signs and Symptoms; Congenital, Hereditary, and Neonatal Diseases and Abnormalities; Female Urogenital Diseases and Pregnancy Complications	C0015934	Fetal Growth Retardation	0.01	ALL	2016	2016	0.016373	0.269	0.722	Renal/urinary system
RAMP3	Nutritional and Metabolic Diseases; Female Urogenital Diseases and Pregnancy Complications; Endocrine System Diseases	C0085207	Gestational Diabetes	0.01	ALL	2017	2017	0.016373	0.269	0.722	Renal/urinary system
FRS3	Neoplasms; Male Urogenital Diseases	C0376358	Malignant neoplasm of prostate	0.01	ALL	2011	2011	0.55047	0.115	0.89	Renal/urinary system
FRS3	Neoplasms; Male Urogenital Diseases	C0600139	Prostate carcinoma	0.01	ALL	2011	2011	0.55047	0.115	0.89	Renal/urinary system
CEP152	Pathological Conditions, Signs and Symptoms; Congenital, Hereditary, and Neonatal Diseases and Abnormalities; Female Urogenital Diseases and Pregnancy Complications	C0015934	Fetal Growth Retardation	0.1	ALL	NA	NA	2.6574e-27	0.5	0.653	Renal/urinary system
CEP152	Female Urogenital Diseases and Pregnancy Complications; Male Urogenital Diseases	C0042580	Vesico-Ureteral Reflux	0.1	ALL	NA	NA	2.6574e-27	0.5	0.653	Renal/urinary system
CEP152	Pathological Conditions, Signs and Symptoms; Female Urogenital Diseases and Pregnancy Complications; Male Urogenital Diseases	C0266294	Unilateral agenesis of kidney	0.1	ALL	NA	NA	2.6574e-27	0.5	0.653	Renal/urinary system
QPRT	Female Urogenital Diseases and Pregnancy Complications; Male Urogenital Diseases	C0022660	Kidney Failure, Acute	0.01	ALL	2018	2018	0.0046997	0.346	0.736	Renal/urinary system
QPRT	Congenital, Hereditary, and Neonatal Diseases and Abnormalities; Neoplasms; Female Urogenital Diseases and Pregnancy Complications; Male Urogenital Diseases	C0027708	Nephroblastoma	0.01	ALL	2017	2017	0.0046997	0.346	0.736	Renal/urinary system
QPRT	Congenital, Hereditary, and Neonatal Diseases and Abnormalities; Neoplasms; Female Urogenital Diseases and Pregnancy Complications; Male Urogenital Diseases	C1333015	Childhood Kidney Wilms Tumor	0.01	ALL	2017	2017	0.0046997	0.346	0.736	Renal/urinary system
DKK2	Neoplasms; Female Urogenital Diseases and Pregnancy Complications; Male Urogenital Diseases	C0007134	Renal Cell Carcinoma	0.02	ALL	2009	2009	0.75318	0.692	0.599	Renal/urinary system
DKK2	Male Urogenital Diseases; Mental Disorders	C0242350	Erectile dysfunction	0.01	ALL	2018	2018	0.75318	0.692	0.599	Renal/urinary system
DKK2	Neoplasms; Female Urogenital Diseases and Pregnancy Complications; Male Urogenital Diseases	C0279702	Conventional (Clear Cell) Renal Cell Carcinoma	0.02	ALL	2009	2009	0.75318	0.692	0.599	Renal/urinary system
DKK2	Neoplasms; Female Urogenital Diseases and Pregnancy Complications; Endocrine System Diseases	C0677886	Epithelial ovarian cancer	0.01	ALL	2012	2012	0.75318	0.692	0.599	Renal/urinary system
DKK2	Neoplasms; Female Urogenital Diseases and Pregnancy Complications; Male Urogenital Diseases	C0740457	Malignant neoplasm of kidney	0.01	ALL	2009	2009	0.75318	0.692	0.599	Renal/urinary system
DKK2	Neoplasms; Female Urogenital Diseases and Pregnancy Complications; Male Urogenital Diseases	C1378703	Renal carcinoma	0.01	ALL	2009	2009	0.75318	0.692	0.599	Renal/urinary system
DKK2	Neoplasms; Female Urogenital Diseases and Pregnancy Complications; Endocrine System Diseases	C4721610	Carcinoma, Ovarian Epithelial	0.01	ALL	2012	2012	0.75318	0.692	0.599	Renal/urinary system
COPZ2	Neoplasms; Female Urogenital Diseases and Pregnancy Complications	C0007103	Malignant neoplasm of endometrium	0.01	ALL	2011	2011	7.4565e-08	0.077	0.931	Renal/urinary system
COPZ2	Neoplasms; Female Urogenital Diseases and Pregnancy Complications	C0476089	Endometrial Carcinoma	0.01	ALL	2011	2011	7.4565e-08	0.077	0.931	Renal/urinary system
S1PR5	Neoplasms; Male Urogenital Diseases	C0376358	Malignant neoplasm of prostate	0.01	ALL	2014	2014	0.15713	0.462	0.716	Renal/urinary system
S1PR5	Neoplasms; Male Urogenital Diseases	C0600139	Prostate carcinoma	0.01	ALL	2014	2014	0.15713	0.462	0.716	Renal/urinary system
A4GALT	Female Urogenital Diseases and Pregnancy Complications; Male Urogenital Diseases; Hemic and Lymphatic Diseases	C0019061	Hemolytic-Uremic Syndrome	0.01	ALL	2008	2008	7.6668e-06	0.346	0.751	Renal/urinary system
A4GALT	Female Urogenital Diseases and Pregnancy Complications; Male Urogenital Diseases	C0022660	Kidney Failure, Acute	0.01	ALL	2019	2019	7.6668e-06	0.346	0.751	Renal/urinary system
A4GALT	Pathological Conditions, Signs and Symptoms; Female Urogenital Diseases and Pregnancy Complications; Male Urogenital Diseases	C0032617	Polyuria	0.01	ALL	2018	2018	7.6668e-06	0.346	0.751	Renal/urinary system
A4GALT	Female Urogenital Diseases and Pregnancy Complications; Male Urogenital Diseases	C1565489	Renal Insufficiency	0.01	ALL	2018	2018	7.6668e-06	0.346	0.751	Renal/urinary system
DLL4	Neoplasms; Female Urogenital Diseases and Pregnancy Complications; Male Urogenital Diseases	C0005684	Malignant neoplasm of urinary bladder	0.01	ALL	2006	2006	0.99982	0.769	0.494	Renal/urinary system
DLL4	Neoplasms; Female Urogenital Diseases and Pregnancy Complications; Male Urogenital Diseases	C0005695	Bladder Neoplasm	0.01	ALL	2006	2006	0.99982	0.769	0.494	Renal/urinary system
DLL4	Neoplasms; Female Urogenital Diseases and Pregnancy Complications	C0007847	Malignant tumor of cervix	0.01	ALL	2016	2016	0.99982	0.769	0.494	Renal/urinary system
DLL4	Female Urogenital Diseases and Pregnancy Complications	C0014175	Endometriosis	0.01	ALL	2015	2015	0.99982	0.769	0.494	Renal/urinary system
DLL4	Female Urogenital Diseases and Pregnancy Complications	C0151526	Premature Birth	0.1	ALL	NA	NA	0.99982	0.769	0.494	Renal/urinary system
DLL4	Congenital, Hereditary, and Neonatal Diseases and Abnormalities; Female Urogenital Diseases and Pregnancy Complications; Musculoskeletal Diseases	C0221352	Syndactyly of fingers	0.1	ALL	NA	NA	0.99982	0.769	0.494	Renal/urinary system
DLL4	Neoplasms; Female Urogenital Diseases and Pregnancy Complications; Male Urogenital Diseases	C0279702	Conventional (Clear Cell) Renal Cell Carcinoma	0.02	ALL	2005	2014	0.99982	0.769	0.494	Renal/urinary system
DLL4	Neoplasms; Female Urogenital Diseases and Pregnancy Complications	C0280232	stage, cervical cancer	0.01	ALL	2016	2016	0.99982	0.769	0.494	Renal/urinary system
DLL4	Female Urogenital Diseases and Pregnancy Complications; Male Urogenital Diseases	C0282488	Interstitial Cystitis	0.01	ALL	2007	2007	0.99982	0.769	0.494	Renal/urinary system
DLL4	Neoplasms; Female Urogenital Diseases and Pregnancy Complications	C0302592	Cervix carcinoma	0.01	ALL	2016	2016	0.99982	0.769	0.494	Renal/urinary system
DLL4	Neoplasms; Male Urogenital Diseases	C0376358	Malignant neoplasm of prostate	0.01	ALL	2007	2007	0.99982	0.769	0.494	Renal/urinary system
DLL4	Female Urogenital Diseases and Pregnancy Complications; Male Urogenital Diseases	C0600040	Chronic interstitial cystitis	0.01	ALL	2007	2007	0.99982	0.769	0.494	Renal/urinary system
DLL4	Neoplasms; Male Urogenital Diseases	C0600139	Prostate carcinoma	0.01	ALL	2007	2007	0.99982	0.769	0.494	Renal/urinary system
DLL4	Neoplasms; Female Urogenital Diseases and Pregnancy Complications; Male Urogenital Diseases	C0699885	Carcinoma of bladder	0.01	ALL	2006	2006	0.99982	0.769	0.494	Renal/urinary system
DLL4	Neoplasms; Female Urogenital Diseases and Pregnancy Complications; Male Urogenital Diseases	C0740457	Malignant neoplasm of kidney	0.01	ALL	2005	2005	0.99982	0.769	0.494	Renal/urinary system
DLL4	Neoplasms; Female Urogenital Diseases and Pregnancy Complications; Male Urogenital Diseases	C0854917	Rhabdoid Tumor of the Kidney	0.01	ALL	2018	2018	0.99982	0.769	0.494	Renal/urinary system
DLL4	Neoplasms; Female Urogenital Diseases and Pregnancy Complications; Endocrine System Diseases	C0919267	ovarian neoplasm	0.02	ALL	2011	2015	0.99982	0.769	0.494	Renal/urinary system
DLL4	Neoplasms; Female Urogenital Diseases and Pregnancy Complications; Endocrine System Diseases	C1140680	Malignant neoplasm of ovary	0.02	ALL	2011	2015	0.99982	0.769	0.494	Renal/urinary system
DLL4	Neoplasms; Female Urogenital Diseases and Pregnancy Complications; Male Urogenital Diseases	C1378703	Renal carcinoma	0.01	ALL	2005	2005	0.99982	0.769	0.494	Renal/urinary system
DLL4	Female Urogenital Diseases and Pregnancy Complications; Male Urogenital Diseases	C1561643	Chronic Kidney Diseases	0.01	ALL	2019	2019	0.99982	0.769	0.494	Renal/urinary system
DLL4	Neoplasms; Female Urogenital Diseases and Pregnancy Complications	C4048328	cervical cancer	0.01	ALL	2016	2016	0.99982	0.769	0.494	Renal/urinary system
DLL4	Neoplasms; Female Urogenital Diseases and Pregnancy Complications; Endocrine System Diseases	C4721610	Carcinoma, Ovarian Epithelial	0.02	ALL	2011	2015	0.99982	0.769	0.494	Renal/urinary system
WDR35	Congenital, Hereditary, and Neonatal Diseases and Abnormalities; Male Urogenital Diseases; Endocrine System Diseases	C0010417	Cryptorchidism	0.1	ALL	NA	NA	1.0462e-22	0.692	0.525	Renal/urinary system
WDR35	Female Urogenital Diseases and Pregnancy Complications	C0020224	Polyhydramnios	0.1	ALL	NA	NA	1.0462e-22	0.692	0.525	Renal/urinary system
WDR35	Female Urogenital Diseases and Pregnancy Complications; Male Urogenital Diseases	C0020295	Hydronephrosis	0.1	ALL	NA	NA	1.0462e-22	0.692	0.525	Renal/urinary system
WDR35	Pathological Conditions, Signs and Symptoms; Congenital, Hereditary, and Neonatal Diseases and Abnormalities; Female Urogenital Diseases and Pregnancy Complications; Immune System Diseases; Hemic and Lymphatic Diseases	C0020305	Hydrops Fetalis	0.1	ALL	NA	NA	1.0462e-22	0.692	0.525	Renal/urinary system
WDR35	Congenital, Hereditary, and Neonatal Diseases and Abnormalities; Female Urogenital Diseases and Pregnancy Complications; Male Urogenital Diseases	C0022680	Polycystic Kidney Diseases	0.1	ALL	NA	NA	1.0462e-22	0.692	0.525	Renal/urinary system
WDR35	Congenital, Hereditary, and Neonatal Diseases and Abnormalities; Female Urogenital Diseases and Pregnancy Complications; Musculoskeletal Diseases	C0221352	Syndactyly of fingers	0.1	ALL	NA	NA	1.0462e-22	0.692	0.525	Renal/urinary system
WDR35	Congenital, Hereditary, and Neonatal Diseases and Abnormalities; Female Urogenital Diseases and Pregnancy Complications; Male Urogenital Diseases; Endocrine System Diseases	C0266362	Ambiguous Genitalia	0.1	ALL	NA	NA	1.0462e-22	0.692	0.525	Renal/urinary system
WDR35	Congenital, Hereditary, and Neonatal Diseases and Abnormalities; Female Urogenital Diseases and Pregnancy Complications; Male Urogenital Diseases	C0266393	Congenital duplication of uterus	0.1	ALL	NA	NA	1.0462e-22	0.692	0.525	Renal/urinary system
WDR35	Congenital, Hereditary, and Neonatal Diseases and Abnormalities; Female Urogenital Diseases and Pregnancy Complications; Nervous System Diseases	C0266449	Congenital anomaly of brain	0.11	ALL	2018	2018	1.0462e-22	0.692	0.525	Renal/urinary system
WDR35	Congenital, Hereditary, and Neonatal Diseases and Abnormalities; Female Urogenital Diseases and Pregnancy Complications	C0266647	Congenital anomalies of fetus	0.01	ALL	2019	2019	1.0462e-22	0.692	0.525	Renal/urinary system
WDR35	Pathological Conditions, Signs and Symptoms; Congenital, Hereditary, and Neonatal Diseases and Abnormalities; Neoplasms; Female Urogenital Diseases and Pregnancy Complications; Male Urogenital Diseases	C0268800	Simple renal cyst	0.1	ALL	NA	NA	1.0462e-22	0.692	0.525	Renal/urinary system
WDR35	Pathological Conditions, Signs and Symptoms; Female Urogenital Diseases and Pregnancy Complications	C0269133	Urethrovaginal fistula	0.1	ALL	NA	NA	1.0462e-22	0.692	0.525	Renal/urinary system
WDR35	Congenital, Hereditary, and Neonatal Diseases and Abnormalities; Female Urogenital Diseases and Pregnancy Complications; Musculoskeletal Diseases	C0549306	Mesomelia	0.1	ALL	NA	NA	1.0462e-22	0.692	0.525	Renal/urinary system
WDR35	Congenital, Hereditary, and Neonatal Diseases and Abnormalities; Female Urogenital Diseases and Pregnancy Complications; Male Urogenital Diseases	C0848558	Hypospadias	0.1	ALL	NA	NA	1.0462e-22	0.692	0.525	Renal/urinary system
WDR35	Female Urogenital Diseases and Pregnancy Complications; Male Urogenital Diseases	C1565489	Renal Insufficiency	0.1	ALL	NA	NA	1.0462e-22	0.692	0.525	Renal/urinary system
WDR35	Pathological Conditions, Signs and Symptoms; Congenital, Hereditary, and Neonatal Diseases and Abnormalities; Female Urogenital Diseases and Pregnancy Complications; Skin and Connective Tissue Diseases	C1857276	Trichohepatoenteric Syndrome	0.01	ALL	2016	2016	1.0462e-22	0.692	0.525	Renal/urinary system
WDR35	Pathological Conditions, Signs and Symptoms; Neoplasms; Female Urogenital Diseases and Pregnancy Complications; Male Urogenital Diseases	C3887499	Renal cyst	0.1	ALL	NA	NA	1.0462e-22	0.692	0.525	Renal/urinary system
PDGFD	Neoplasms; Female Urogenital Diseases and Pregnancy Complications	C0007103	Malignant neoplasm of endometrium	0.01	ALL	2014	2014	0.0017145	0.538	0.579	Renal/urinary system
PDGFD	Neoplasms; Female Urogenital Diseases and Pregnancy Complications; Male Urogenital Diseases	C0007134	Renal Cell Carcinoma	0.01	ALL	2005	2005	0.0017145	0.538	0.579	Renal/urinary system
PDGFD	Female Urogenital Diseases and Pregnancy Complications; Male Urogenital Diseases	C0017658	Glomerulonephritis	0.21	ALL	2006	2011	0.0017145	0.538	0.579	Renal/urinary system
PDGFD	Female Urogenital Diseases and Pregnancy Complications; Male Urogenital Diseases	C0022658	Kidney Diseases	0.01	ALL	2006	2006	0.0017145	0.538	0.579	Renal/urinary system
PDGFD	Neoplasms; Male Urogenital Diseases	C0033578	Prostatic Neoplasms	0.01	ALL	2008	2008	0.0017145	0.538	0.579	Renal/urinary system
PDGFD	Female Urogenital Diseases and Pregnancy Complications; Male Urogenital Diseases	C0221238	Mesangial proliferative glomerulonephritis	0.2	ALL	2003	2007	0.0017145	0.538	0.579	Renal/urinary system
PDGFD	Neoplasms; Female Urogenital Diseases and Pregnancy Complications; Male Urogenital Diseases	C0279702	Conventional (Clear Cell) Renal Cell Carcinoma	0.01	ALL	2005	2005	0.0017145	0.538	0.579	Renal/urinary system
PDGFD	Neoplasms; Male Urogenital Diseases	C0376358	Malignant neoplasm of prostate	0.07	ALL	2008	2017	0.0017145	0.538	0.579	Renal/urinary system
PDGFD	Female Urogenital Diseases and Pregnancy Complications; Male Urogenital Diseases	C0403416	Idiopathic crescentic glomerulonephritis	0.01	ALL	2011	2011	0.0017145	0.538	0.579	Renal/urinary system
PDGFD	Neoplasms; Female Urogenital Diseases and Pregnancy Complications	C0476089	Endometrial Carcinoma	0.01	ALL	2014	2014	0.0017145	0.538	0.579	Renal/urinary system
PDGFD	Neoplasms; Male Urogenital Diseases	C0600139	Prostate carcinoma	0.08	ALL	2005	2017	0.0017145	0.538	0.579	Renal/urinary system
PDGFD	Neoplasms; Female Urogenital Diseases and Pregnancy Complications; Endocrine System Diseases	C0677886	Epithelial ovarian cancer	0.01	ALL	2018	2018	0.0017145	0.538	0.579	Renal/urinary system
PDGFD	Neoplasms; Female Urogenital Diseases and Pregnancy Complications; Endocrine System Diseases	C0919267	ovarian neoplasm	0.01	ALL	2011	2011	0.0017145	0.538	0.579	Renal/urinary system
PDGFD	Neoplasms; Female Urogenital Diseases and Pregnancy Complications; Endocrine System Diseases	C1140680	Malignant neoplasm of ovary	0.01	ALL	2011	2011	0.0017145	0.538	0.579	Renal/urinary system
PDGFD	Neoplasms; Female Urogenital Diseases and Pregnancy Complications; Endocrine System Diseases	C4721610	Carcinoma, Ovarian Epithelial	0.02	ALL	2011	2018	0.0017145	0.538	0.579	Renal/urinary system
PDGFD	Neoplasms; Female Urogenital Diseases and Pregnancy Complications; Male Urogenital Diseases	C4721698	Metastatic Renal Cell Carcinoma	0.01	ALL	2005	2005	0.0017145	0.538	0.579	Renal/urinary system
CHRDL1	Female Urogenital Diseases and Pregnancy Complications; Male Urogenital Diseases; Immune System Diseases	C0017665	Membranous glomerulonephritis	0.01	ALL	2018	2018	0.2164	0.538	0.659	Renal/urinary system
CHRDL1	Neoplasms; Female Urogenital Diseases and Pregnancy Complications; Male Urogenital Diseases	C0740457	Malignant neoplasm of kidney	0.01	ALL	2019	2019	0.2164	0.538	0.659	Renal/urinary system
CHRDL1	Neoplasms; Female Urogenital Diseases and Pregnancy Complications; Male Urogenital Diseases	C1378703	Renal carcinoma	0.01	ALL	2019	2019	0.2164	0.538	0.659	Renal/urinary system
CLDN19	Pathological Conditions, Signs and Symptoms; Female Urogenital Diseases and Pregnancy Complications; Male Urogenital Diseases	C0018965	Hematuria	0.1	ALL	NA	NA	0.0049681	0.423	0.659	Renal/urinary system
CLDN19	Pathological Conditions, Signs and Symptoms; Female Urogenital Diseases and Pregnancy Complications; Male Urogenital Diseases	C0022650	Kidney Calculi	0.01	ALL	2018	2018	0.0049681	0.423	0.659	Renal/urinary system
CLDN19	Female Urogenital Diseases and Pregnancy Complications; Male Urogenital Diseases	C0022658	Kidney Diseases	0.11	ALL	2016	2016	0.0049681	0.423	0.659	Renal/urinary system
CLDN19	Female Urogenital Diseases and Pregnancy Complications; Male Urogenital Diseases	C0022661	Kidney Failure, Chronic	0.02	ALL	2006	2013	0.0049681	0.423	0.659	Renal/urinary system
CLDN19	Nutritional and Metabolic Diseases; Female Urogenital Diseases and Pregnancy Complications; Male Urogenital Diseases	C0027709	Nephrocalcinosis	0.19	ALL	2012	2019	0.0049681	0.423	0.659	Renal/urinary system
CLDN19	Pathological Conditions, Signs and Symptoms; Female Urogenital Diseases and Pregnancy Complications; Male Urogenital Diseases	C0032617	Polyuria	0.1	ALL	NA	NA	0.0049681	0.423	0.659	Renal/urinary system
CLDN19	Female Urogenital Diseases and Pregnancy Complications; Male Urogenital Diseases	C0035078	Kidney Failure	0.01	ALL	2018	2018	0.0049681	0.423	0.659	Renal/urinary system
CLDN19	Female Urogenital Diseases and Pregnancy Complications; Infections; Male Urogenital Diseases	C0262655	Recurrent urinary tract infection	0.1	ALL	NA	NA	0.0049681	0.423	0.659	Renal/urinary system
CLDN19	Nutritional and Metabolic Diseases; Female Urogenital Diseases and Pregnancy Complications; Male Urogenital Diseases	C0268451	Manz syndrome	0.01	ALL	2011	2011	0.0049681	0.423	0.659	Renal/urinary system
CLDN19	Female Urogenital Diseases and Pregnancy Complications; Male Urogenital Diseases	C0392525	Nephrolithiasis	0.11	ALL	2018	2018	0.0049681	0.423	0.659	Renal/urinary system
CLDN19	Nutritional and Metabolic Diseases; Female Urogenital Diseases and Pregnancy Complications; Male Urogenital Diseases	C0403477	Medullary nephrocalcinosis	0.1	ALL	NA	NA	0.0049681	0.423	0.659	Renal/urinary system
CLDN19	Female Urogenital Diseases and Pregnancy Complications; Male Urogenital Diseases	C1561643	Chronic Kidney Diseases	0.12	ALL	2006	2013	0.0049681	0.423	0.659	Renal/urinary system
CLDN19	Female Urogenital Diseases and Pregnancy Complications; Male Urogenital Diseases	C1565489	Renal Insufficiency	0.01	ALL	2012	2012	0.0049681	0.423	0.659	Renal/urinary system
CLDN19	Congenital, Hereditary, and Neonatal Diseases and Abnormalities; Nutritional and Metabolic Diseases; Female Urogenital Diseases and Pregnancy Complications; Male Urogenital Diseases	C1835171	Hypomagnesemia 2, renal	0.11	ALL	2006	2006	0.0049681	0.423	0.659	Renal/urinary system
CLDN19	Congenital, Hereditary, and Neonatal Diseases and Abnormalities; Nutritional and Metabolic Diseases; Female Urogenital Diseases and Pregnancy Complications; Eye Diseases; Male Urogenital Diseases	C1855466	Hypomagnesemia 5, Renal, with Ocular Involvement	0.6	ALL	2006	2006	0.0049681	0.423	0.659	Renal/urinary system
CLDN19	Female Urogenital Diseases and Pregnancy Complications; Male Urogenital Diseases	C2316810	Chronic kidney disease stage 5	0.01	ALL	2006	2006	0.0049681	0.423	0.659	Renal/urinary system
CLDN19	Congenital, Hereditary, and Neonatal Diseases and Abnormalities; Nutritional and Metabolic Diseases; Female Urogenital Diseases and Pregnancy Complications; Male Urogenital Diseases; Nervous System Diseases	C2931121	Meier Blumberg Imahorn syndrome	0.3	ALL	2006	2006	0.0049681	0.423	0.659	Renal/urinary system
AMOT	Neoplasms; Female Urogenital Diseases and Pregnancy Complications; Male Urogenital Diseases	C0007134	Renal Cell Carcinoma	0.01	ALL	2017	2017	0.99666	0.538	0.641	Renal/urinary system
AMOT	Neoplasms; Female Urogenital Diseases and Pregnancy Complications; Male Urogenital Diseases	C0279702	Conventional (Clear Cell) Renal Cell Carcinoma	0.01	ALL	2013	2013	0.99666	0.538	0.641	Renal/urinary system
AMOT	Neoplasms; Male Urogenital Diseases	C0376358	Malignant neoplasm of prostate	0.01	ALL	2017	2017	0.99666	0.538	0.641	Renal/urinary system
AMOT	Female Urogenital Diseases and Pregnancy Complications; Male Urogenital Diseases; Endocrine System Diseases	C0403518	Microalbuminuric diabetic nephropathy	0.01	ALL	2012	2012	0.99666	0.538	0.641	Renal/urinary system
AMOT	Neoplasms; Male Urogenital Diseases	C0600139	Prostate carcinoma	0.01	ALL	2017	2017	0.99666	0.538	0.641	Renal/urinary system
AMOT	Neoplasms; Female Urogenital Diseases and Pregnancy Complications; Male Urogenital Diseases	C0740457	Malignant neoplasm of kidney	0.01	ALL	2017	2017	0.99666	0.538	0.641	Renal/urinary system
AMOT	Neoplasms; Female Urogenital Diseases and Pregnancy Complications; Male Urogenital Diseases	C1333001	Childhood Renal Cell Carcinoma	0.01	ALL	2017	2017	0.99666	0.538	0.641	Renal/urinary system
RHOV	Female Urogenital Diseases and Pregnancy Complications; Male Urogenital Diseases	C0017658	Glomerulonephritis	0.01	ALL	2017	2017	0.76153	0.5	0.67	Renal/urinary system
RHOV	Female Urogenital Diseases and Pregnancy Complications; Male Urogenital Diseases	C0017668	Focal glomerulosclerosis	0.01	ALL	2003	2003	0.76153	0.5	0.67	Renal/urinary system
RHOV	Female Urogenital Diseases and Pregnancy Complications; Male Urogenital Diseases	C0022661	Kidney Failure, Chronic	0.01	ALL	2003	2003	0.76153	0.5	0.67	Renal/urinary system
RHOV	Neoplasms; Female Urogenital Diseases and Pregnancy Complications; Male Urogenital Diseases	C0740457	Malignant neoplasm of kidney	0.01	ALL	2018	2018	0.76153	0.5	0.67	Renal/urinary system
RHOV	Congenital, Hereditary, and Neonatal Diseases and Abnormalities; Female Urogenital Diseases and Pregnancy Complications; Skin and Connective Tissue Diseases; Male Urogenital Diseases	C1567741	Alport Syndrome	0.01	ALL	2003	2003	0.76153	0.5	0.67	Renal/urinary system
RHOV	Female Urogenital Diseases and Pregnancy Complications; Male Urogenital Diseases	C2316810	Chronic kidney disease stage 5	0.01	ALL	2003	2003	0.76153	0.5	0.67	Renal/urinary system
ADCY4	Female Urogenital Diseases and Pregnancy Complications	C0151526	Premature Birth	0.1	ALL	2018	2018	1.0791e-18	0.154	0.839	Renal/urinary system
MUC20	Neoplasms; Female Urogenital Diseases and Pregnancy Complications	C0007103	Malignant neoplasm of endometrium	0.02	ALL	2013	2019	0.0047211	0.5	0.729	Renal/urinary system
MUC20	Female Urogenital Diseases and Pregnancy Complications; Male Urogenital Diseases; Immune System Diseases	C0017661	IGA Glomerulonephritis	0.02	ALL	2004	2006	0.0047211	0.5	0.729	Renal/urinary system
MUC20	Female Urogenital Diseases and Pregnancy Complications; Skin and Connective Tissue Diseases; Male Urogenital Diseases; Immune System Diseases	C0024143	Lupus Nephritis	0.01	ALL	2004	2004	0.0047211	0.5	0.729	Renal/urinary system
MUC20	Neoplasms; Female Urogenital Diseases and Pregnancy Complications	C0476089	Endometrial Carcinoma	0.02	ALL	2013	2019	0.0047211	0.5	0.729	Renal/urinary system
MUC20	Neoplasms; Female Urogenital Diseases and Pregnancy Complications; Endocrine System Diseases	C0677886	Epithelial ovarian cancer	0.01	ALL	2016	2016	0.0047211	0.5	0.729	Renal/urinary system
MUC20	Neoplasms; Female Urogenital Diseases and Pregnancy Complications; Endocrine System Diseases	C4721610	Carcinoma, Ovarian Epithelial	0.01	ALL	2016	2016	0.0047211	0.5	0.729	Renal/urinary system
NPB	Neoplasms; Female Urogenital Diseases and Pregnancy Complications; Endocrine System Diseases	C0032460	Polycystic Ovary Syndrome	0.3	ALL	2011	2011	0.0989	0.385	0.792	Renal/urinary system
NPB	Neoplasms; Female Urogenital Diseases and Pregnancy Complications; Endocrine System Diseases	C1136382	Sclerocystic Ovaries	0.3	ALL	2011	2011	0.0989	0.385	0.792	Renal/urinary system
LAMA1	Pathological Conditions, Signs and Symptoms; Congenital, Hereditary, and Neonatal Diseases and Abnormalities; Female Urogenital Diseases and Pregnancy Complications	C0015934	Fetal Growth Retardation	0.01	ALL	2016	2016	3.2248e-32	0.808	0.582	Renal/urinary system
LAMA1	Male Urogenital Diseases	C0021364	Male infertility	0.01	ALL	2005	2005	3.2248e-32	0.808	0.582	Renal/urinary system
LAMA1	Neoplasms; Female Urogenital Diseases and Pregnancy Complications	C0349557	Gestational choriocarcinoma	0.01	ALL	1991	1991	3.2248e-32	0.808	0.582	Renal/urinary system
LAMA1	Neoplasms; Female Urogenital Diseases and Pregnancy Complications; Male Urogenital Diseases	C0699885	Carcinoma of bladder	0.01	ALL	2006	2006	3.2248e-32	0.808	0.582	Renal/urinary system
LAMA1	Female Urogenital Diseases and Pregnancy Complications; Male Urogenital Diseases	C1720830	Painful Bladder Syndrome	0.01	ALL	2016	2016	3.2248e-32	0.808	0.582	Renal/urinary system
GPR150	Neoplasms; Female Urogenital Diseases and Pregnancy Complications; Endocrine System Diseases	C0919267	ovarian neoplasm	0.3	ALL	2007	2007	1.3878e-05	0.115	0.931	Renal/urinary system
GPR150	Neoplasms; Female Urogenital Diseases and Pregnancy Complications; Endocrine System Diseases	C1140680	Malignant neoplasm of ovary	0.31	ALL	2007	2007	1.3878e-05	0.115	0.931	Renal/urinary system
OCLN	Neoplasms; Female Urogenital Diseases and Pregnancy Complications	C0007847	Malignant tumor of cervix	0.01	ALL	2018	2018	8.5583e-07	0.846	0.507	Renal/urinary system
OCLN	Congenital, Hereditary, and Neonatal Diseases and Abnormalities; Female Urogenital Diseases and Pregnancy Complications	C0008495	Chorioamnionitis	0.01	ALL	2014	2014	8.5583e-07	0.846	0.507	Renal/urinary system
OCLN	Female Urogenital Diseases and Pregnancy Complications; Male Urogenital Diseases	C0010692	Cystitis	0.01	ALL	2019	2019	8.5583e-07	0.846	0.507	Renal/urinary system
OCLN	Pathological Conditions, Signs and Symptoms; Congenital, Hereditary, and Neonatal Diseases and Abnormalities; Female Urogenital Diseases and Pregnancy Complications	C0015934	Fetal Growth Retardation	0.03	ALL	2018	2019	8.5583e-07	0.846	0.507	Renal/urinary system
OCLN	Female Urogenital Diseases and Pregnancy Complications; Male Urogenital Diseases	C0022660	Kidney Failure, Acute	0.3	ALL	2009	2009	8.5583e-07	0.846	0.507	Renal/urinary system
OCLN	Neoplasms; Female Urogenital Diseases and Pregnancy Complications; Endocrine System Diseases	C0029925	Ovarian Carcinoma	0.01	ALL	2013	2013	8.5583e-07	0.846	0.507	Renal/urinary system
OCLN	Congenital, Hereditary, and Neonatal Diseases and Abnormalities; Female Urogenital Diseases and Pregnancy Complications; Male Urogenital Diseases; Endocrine System Diseases	C0039585	Androgen-Insensitivity Syndrome	0.01	ALL	2017	2017	8.5583e-07	0.846	0.507	Renal/urinary system
OCLN	Female Urogenital Diseases and Pregnancy Complications; Endocrine System Diseases	C0085083	Ovarian Hyperstimulation Syndrome	0.01	ALL	2017	2017	8.5583e-07	0.846	0.507	Renal/urinary system
OCLN	Congenital, Hereditary, and Neonatal Diseases and Abnormalities; Female Urogenital Diseases and Pregnancy Complications; Male Urogenital Diseases	C0085413	Polycystic Kidney, Autosomal Dominant	0.01	ALL	2017	2017	8.5583e-07	0.846	0.507	Renal/urinary system
OCLN	Neoplasms; Female Urogenital Diseases and Pregnancy Complications; Male Urogenital Diseases	C0279702	Conventional (Clear Cell) Renal Cell Carcinoma	0.01	ALL	2017	2017	8.5583e-07	0.846	0.507	Renal/urinary system
OCLN	Neoplasms; Female Urogenital Diseases and Pregnancy Complications	C0302592	Cervix carcinoma	0.01	ALL	2018	2018	8.5583e-07	0.846	0.507	Renal/urinary system
OCLN	Neoplasms; Female Urogenital Diseases and Pregnancy Complications; Endocrine System Diseases	C1140680	Malignant neoplasm of ovary	0.01	ALL	2013	2013	8.5583e-07	0.846	0.507	Renal/urinary system
OCLN	Female Urogenital Diseases and Pregnancy Complications; Male Urogenital Diseases	C1561643	Chronic Kidney Diseases	0.02	ALL	2013	2018	8.5583e-07	0.846	0.507	Renal/urinary system
OCLN	Female Urogenital Diseases and Pregnancy Complications; Male Urogenital Diseases	C1565489	Renal Insufficiency	0.01	ALL	2013	2013	8.5583e-07	0.846	0.507	Renal/urinary system
OCLN	Female Urogenital Diseases and Pregnancy Complications; Male Urogenital Diseases	C1565662	Acute Kidney Insufficiency	0.3	ALL	2009	2009	8.5583e-07	0.846	0.507	Renal/urinary system
OCLN	Congenital, Hereditary, and Neonatal Diseases and Abnormalities; Female Urogenital Diseases and Pregnancy Complications; Male Urogenital Diseases; Endocrine System Diseases	C1848296	DOSAGE-SENSITIVE SEX REVERSAL	0.02	ALL	2017	2018	8.5583e-07	0.846	0.507	Renal/urinary system
OCLN	Female Urogenital Diseases and Pregnancy Complications; Male Urogenital Diseases	C2609414	Acute kidney injury	0.3	ALL	2009	2009	8.5583e-07	0.846	0.507	Renal/urinary system
OCLN	Neoplasms; Female Urogenital Diseases and Pregnancy Complications	C4048328	cervical cancer	0.01	ALL	2018	2018	8.5583e-07	0.846	0.507	Renal/urinary system
OCLN	Neoplasms; Female Urogenital Diseases and Pregnancy Complications; Endocrine System Diseases	C4721610	Carcinoma, Ovarian Epithelial	0.01	ALL	2013	2013	8.5583e-07	0.846	0.507	Renal/urinary system
APOA2	Digestive System Diseases	C0400966	Non-alcoholic Fatty Liver Disease	0.01	ALL	2019	2019	0.0448	0.769	0.582	Liver/biliary system
APOA2	Digestive System Diseases; Neoplasms	C2239176	Liver carcinoma	0.02	ALL	1983	2007	0.0448	0.769	0.582	Liver/biliary system
CD14	Congenital, Hereditary, and Neonatal Diseases and Abnormalities; Digestive System Diseases	C0005411	Biliary Atresia	0.03	ALL	2005	2018	4.8813e-05	0.885	0.392	Liver/biliary system
CD14	Pathological Conditions, Signs and Symptoms; Digestive System Diseases	C0008312	Primary biliary cirrhosis	0.03	ALL	2010	2017	4.8813e-05	0.885	0.392	Liver/biliary system
CD14	Digestive System Diseases	C0015695	Fatty Liver	0.01	ALL	2017	2017	4.8813e-05	0.885	0.392	Liver/biliary system
CD14	Pathological Conditions, Signs and Symptoms; Digestive System Diseases	C0023890	Liver Cirrhosis	0.39	ALL	2003	2019	4.8813e-05	0.885	0.392	Liver/biliary system
CD14	Pathological Conditions, Signs and Symptoms; Digestive System Diseases; Chemically-Induced Disorders	C0023891	Liver Cirrhosis, Alcoholic	0.02	ALL	2005	2013	4.8813e-05	0.885	0.392	Liver/biliary system
CD14	Digestive System Diseases	C0023895	Liver diseases	0.06	ALL	2005	2017	4.8813e-05	0.885	0.392	Liver/biliary system
CD14	Digestive System Diseases; Chemically-Induced Disorders	C0023896	Alcoholic Liver Diseases	0.06	ALL	2001	2016	4.8813e-05	0.885	0.392	Liver/biliary system
CD14	Digestive System Diseases; Neoplasms	C0023903	Liver neoplasms	0.01	ALL	1999	1999	4.8813e-05	0.885	0.392	Liver/biliary system
CD14	Digestive System Diseases	C0162557	Liver Failure, Acute	0.21	ALL	2008	2012	4.8813e-05	0.885	0.392	Liver/biliary system
CD14	Digestive System Diseases; Neoplasms	C0220630	Adult Liver Carcinoma	0.01	ALL	2019	2019	4.8813e-05	0.885	0.392	Liver/biliary system
CD14	Pathological Conditions, Signs and Symptoms; Digestive System Diseases	C0239946	Fibrosis, Liver	0.3	ALL	2010	2010	4.8813e-05	0.885	0.392	Liver/biliary system
CD14	Digestive System Diseases; Neoplasms	C0279000	Liver and Intrahepatic Biliary Tract Carcinoma	0.01	ALL	2019	2019	4.8813e-05	0.885	0.392	Liver/biliary system
CD14	Digestive System Diseases	C0341439	Chronic liver disease	0.01	ALL	2008	2008	4.8813e-05	0.885	0.392	Liver/biliary system
CD14	Digestive System Diseases; Neoplasms	C0345904	Malignant neoplasm of liver	0.01	ALL	2019	2019	4.8813e-05	0.885	0.392	Liver/biliary system
CD14	Digestive System Diseases	C0400966	Non-alcoholic Fatty Liver Disease	0.32	ALL	2010	2017	4.8813e-05	0.885	0.392	Liver/biliary system
CD14	Digestive System Diseases; Chemically-Induced Disorders; Mental Disorders	C1442981	Alcoholic liver damage	0.01	ALL	2005	2005	4.8813e-05	0.885	0.392	Liver/biliary system
CD14	Digestive System Diseases; Neoplasms	C2239176	Liver carcinoma	0.04	ALL	1999	2017	4.8813e-05	0.885	0.392	Liver/biliary system
CD14		C3544266	Hepatobiliary cancer	0.01	ALL	2019	2019	4.8813e-05	0.885	0.392	Liver/biliary system
CD14		C4529962	Fatty Liver Disease	0.01	ALL	2012	2012	4.8813e-05	0.885	0.392	Liver/biliary system
COL6A3	Digestive System Diseases	C0341439	Chronic liver disease	0.01	ALL	2019	2019	1.8131e-20	0.769	0.563	Liver/biliary system
COL6A3	Digestive System Diseases; Neoplasms	C2239176	Liver carcinoma	0.02	ALL	2018	2019	1.8131e-20	0.769	0.563	Liver/biliary system
ECM1	Pathological Conditions, Signs and Symptoms; Digestive System Diseases	C0239946	Fibrosis, Liver	0.01	ALL	2019	2019	4.6627e-14	0.731	0.576	Liver/biliary system
ECM1	Digestive System Diseases; Neoplasms	C0494165	Secondary malignant neoplasm of liver	0.01	ALL	2018	2018	4.6627e-14	0.731	0.576	Liver/biliary system
ECM1	Digestive System Diseases; Neoplasms	C2239176	Liver carcinoma	0.31	ALL	2011	2017	4.6627e-14	0.731	0.576	Liver/biliary system
EP300	Pathological Conditions, Signs and Symptoms; Digestive System Diseases	C0023890	Liver Cirrhosis	0.02	ALL	2018	2019	1	0.846	0.459	Liver/biliary system
EP300	Digestive System Diseases; Neoplasms	C0023903	Liver neoplasms	0.2	ALL	2007	2007	1	0.846	0.459	Liver/biliary system
EP300	Digestive System Diseases; Neoplasms	C0345904	Malignant neoplasm of liver	0.2	ALL	2007	2007	1	0.846	0.459	Liver/biliary system
EP300	Digestive System Diseases; Neoplasms	C0494165	Secondary malignant neoplasm of liver	0.01	ALL	2010	2010	1	0.846	0.459	Liver/biliary system
EP300	Digestive System Diseases; Neoplasms	C2239176	Liver carcinoma	0.23	ALL	2007	2019	1	0.846	0.459	Liver/biliary system
ACSL4	Digestive System Diseases; Neoplasms	C0023903	Liver neoplasms	0.03	ALL	2003	2008	0.98103	0.769	0.561	Liver/biliary system
ACSL4	Digestive System Diseases	C0400966	Non-alcoholic Fatty Liver Disease	0.02	ALL	2007	2018	0.98103	0.769	0.561	Liver/biliary system
ACSL4	Digestive System Diseases; Neoplasms	C2239176	Liver carcinoma	0.36	ALL	2003	2017	0.98103	0.769	0.561	Liver/biliary system
ACSL4		C4529962	Fatty Liver Disease	0.01	ALL	2018	2018	0.98103	0.769	0.561	Liver/biliary system
FGG	Pathological Conditions, Signs and Symptoms; Digestive System Diseases	C0023893	Liver Cirrhosis, Experimental	0.2	ALL	2006	2006	0.04963	0.615	0.633	Liver/biliary system
FGG	Digestive System Diseases; Wounds and Injuries	C0160390	Injury of liver	0.2	ALL	2015	2015	0.04963	0.615	0.633	Liver/biliary system
FGG	Digestive System Diseases; Neoplasms	C2239176	Liver carcinoma	0.01	ALL	2019	2019	0.04963	0.615	0.633	Liver/biliary system
GAS6	Pathological Conditions, Signs and Symptoms; Digestive System Diseases	C0239946	Fibrosis, Liver	0.02	ALL	2018	2019	0.034477	0.769	0.5	Liver/biliary system
GAS6	Digestive System Diseases	C0341439	Chronic liver disease	0.01	ALL	2018	2018	0.034477	0.769	0.5	Liver/biliary system
GAS6	Digestive System Diseases; Neoplasms	C2239176	Liver carcinoma	0.03	ALL	2014	2018	0.034477	0.769	0.5	Liver/biliary system
IL1RAP	Digestive System Diseases	C0023895	Liver diseases	0.3	ALL	2010	2010	0.25846	0.654	0.647	Liver/biliary system
IL1RAP	Digestive System Diseases	C0086565	Liver Dysfunction	0.3	ALL	2010	2010	0.25846	0.654	0.647	Liver/biliary system
IL1RAP	Digestive System Diseases; Neoplasms	C2239176	Liver carcinoma	0.32	ALL	2004	2017	0.25846	0.654	0.647	Liver/biliary system
IL13RA1	Pathological Conditions, Signs and Symptoms; Digestive System Diseases	C0239946	Fibrosis, Liver	0.01	ALL	2017	2017	0.96333	0.577	0.659	Liver/biliary system
ITIH3	Digestive System Diseases; Neoplasms	C2239176	Liver carcinoma	0.3	ALL	2009	2009	1.4628e-13	0.231	0.769	Liver/biliary system
LGALS3BP	Congenital, Hereditary, and Neonatal Diseases and Abnormalities; Digestive System Diseases	C0005411	Biliary Atresia	0.02	ALL	2018	2019	2.679e-07	0.769	0.546	Liver/biliary system
LGALS3BP	Pathological Conditions, Signs and Symptoms; Digestive System Diseases	C0008312	Primary biliary cirrhosis	0.02	ALL	2018	2019	2.679e-07	0.769	0.546	Liver/biliary system
LGALS3BP	Pathological Conditions, Signs and Symptoms; Digestive System Diseases	C0023890	Liver Cirrhosis	0.4	ALL	2016	2020	2.679e-07	0.769	0.546	Liver/biliary system
LGALS3BP	Digestive System Diseases	C0023895	Liver diseases	0.06	ALL	2017	2019	2.679e-07	0.769	0.546	Liver/biliary system
LGALS3BP	Digestive System Diseases	C0085605	Liver Failure	0.01	ALL	2017	2017	2.679e-07	0.769	0.546	Liver/biliary system
LGALS3BP	Digestive System Diseases; Neoplasms	C0220630	Adult Liver Carcinoma	0.02	ALL	2017	2017	2.679e-07	0.769	0.546	Liver/biliary system
LGALS3BP	Pathological Conditions, Signs and Symptoms; Digestive System Diseases	C0239946	Fibrosis, Liver	0.4	ALL	2016	2019	2.679e-07	0.769	0.546	Liver/biliary system
LGALS3BP	Digestive System Diseases; Neoplasms	C0279000	Liver and Intrahepatic Biliary Tract Carcinoma	0.02	ALL	2017	2017	2.679e-07	0.769	0.546	Liver/biliary system
LGALS3BP	Digestive System Diseases	C0341439	Chronic liver disease	0.03	ALL	2017	2019	2.679e-07	0.769	0.546	Liver/biliary system
LGALS3BP	Digestive System Diseases; Neoplasms	C0345904	Malignant neoplasm of liver	0.02	ALL	2017	2017	2.679e-07	0.769	0.546	Liver/biliary system
LGALS3BP	Digestive System Diseases	C0400966	Non-alcoholic Fatty Liver Disease	0.09	ALL	2017	2019	2.679e-07	0.769	0.546	Liver/biliary system
LGALS3BP	Digestive System Diseases; Neoplasms	C0494165	Secondary malignant neoplasm of liver	0.01	ALL	2017	2017	2.679e-07	0.769	0.546	Liver/biliary system
LGALS3BP	Pathological Conditions, Signs and Symptoms; Digestive System Diseases	C1619727	Decompensated cirrhosis of liver	0.02	ALL	2018	2019	2.679e-07	0.769	0.546	Liver/biliary system
LGALS3BP	Digestive System Diseases; Neoplasms	C2239176	Liver carcinoma	0.1	ALL	2015	2020	2.679e-07	0.769	0.546	Liver/biliary system
LGALS3BP		C4529962	Fatty Liver Disease	0.04	ALL	2017	2019	2.679e-07	0.769	0.546	Liver/biliary system
LTBR	Pathological Conditions, Signs and Symptoms; Digestive System Diseases	C0008312	Primary biliary cirrhosis	0.1	ALL	2012	2012	0.3058	0.692	0.592	Liver/biliary system
LTBR	Digestive System Diseases; Neoplasms	C2239176	Liver carcinoma	0.01	ALL	2017	2017	0.3058	0.692	0.592	Liver/biliary system
MAOB	Digestive System Diseases; Neoplasms	C0023903	Liver neoplasms	0.01	ALL	2005	2005	0.99903	0.808	0.533	Liver/biliary system
MAOB	Digestive System Diseases; Neoplasms	C2239176	Liver carcinoma	0.01	ALL	2005	2005	0.99903	0.808	0.533	Liver/biliary system
MBL2	Pathological Conditions, Signs and Symptoms; Digestive System Diseases	C0008312	Primary biliary cirrhosis	0.01	ALL	2001	2001	0.0026836	0.846	0.39	Liver/biliary system
MBL2	Pathological Conditions, Signs and Symptoms; Digestive System Diseases	C0023890	Liver Cirrhosis	0.06	ALL	1999	2016	0.0026836	0.846	0.39	Liver/biliary system
MBL2	Digestive System Diseases	C0023895	Liver diseases	0.05	ALL	1999	2016	0.0026836	0.846	0.39	Liver/biliary system
MBL2	Digestive System Diseases; Neoplasms	C0023903	Liver neoplasms	0.01	ALL	2019	2019	0.0026836	0.846	0.39	Liver/biliary system
MBL2	Digestive System Diseases; Neoplasms	C0220630	Adult Liver Carcinoma	0.01	ALL	2016	2016	0.0026836	0.846	0.39	Liver/biliary system
MBL2	Pathological Conditions, Signs and Symptoms; Digestive System Diseases	C0239946	Fibrosis, Liver	0.03	ALL	2008	2017	0.0026836	0.846	0.39	Liver/biliary system
MBL2	Digestive System Diseases; Neoplasms	C0279000	Liver and Intrahepatic Biliary Tract Carcinoma	0.01	ALL	2016	2016	0.0026836	0.846	0.39	Liver/biliary system
MBL2	Digestive System Diseases	C0341439	Chronic liver disease	0.01	ALL	2001	2001	0.0026836	0.846	0.39	Liver/biliary system
MBL2	Digestive System Diseases; Neoplasms	C0345904	Malignant neoplasm of liver	0.01	ALL	2016	2016	0.0026836	0.846	0.39	Liver/biliary system
MBL2	Digestive System Diseases; Chemically-Induced Disorders	C0860207	Drug-Induced Liver Disease	0.01	ALL	2019	2019	0.0026836	0.846	0.39	Liver/biliary system
MBL2	Digestive System Diseases; Neoplasms	C2239176	Liver carcinoma	0.1	ALL	2005	2019	0.0026836	0.846	0.39	Liver/biliary system
PDGFRB	Pathological Conditions, Signs and Symptoms; Digestive System Diseases	C0023893	Liver Cirrhosis, Experimental	0.5	ALL	2004	2008	0.9041	0.846	0.416	Liver/biliary system
PDGFRB	Digestive System Diseases	C0023895	Liver diseases	0.01	ALL	2019	2019	0.9041	0.846	0.416	Liver/biliary system
PDGFRB	Digestive System Diseases; Neoplasms	C0220630	Adult Liver Carcinoma	0.01	ALL	2003	2003	0.9041	0.846	0.416	Liver/biliary system
PDGFRB	Pathological Conditions, Signs and Symptoms; Digestive System Diseases	C0239946	Fibrosis, Liver	0.05	ALL	2017	2020	0.9041	0.846	0.416	Liver/biliary system
PDGFRB	Digestive System Diseases; Neoplasms	C0279000	Liver and Intrahepatic Biliary Tract Carcinoma	0.01	ALL	2003	2003	0.9041	0.846	0.416	Liver/biliary system
PDGFRB	Digestive System Diseases; Neoplasms	C0345904	Malignant neoplasm of liver	0.01	ALL	2003	2003	0.9041	0.846	0.416	Liver/biliary system
PDGFRB	Digestive System Diseases	C0400966	Non-alcoholic Fatty Liver Disease	0.01	ALL	2019	2019	0.9041	0.846	0.416	Liver/biliary system
PDGFRB	Digestive System Diseases; Neoplasms	C0494165	Secondary malignant neoplasm of liver	0.01	ALL	2011	2011	0.9041	0.846	0.416	Liver/biliary system
PDGFRB	Digestive System Diseases; Neoplasms	C2239176	Liver carcinoma	0.06	ALL	2012	2018	0.9041	0.846	0.416	Liver/biliary system
PEX14	Digestive System Diseases	C0085605	Liver Failure	0.1	ALL	NA	NA	0.22566	0.692	0.592	Liver/biliary system
PEX14		C4021780	Abnormality of the liver	0.1	ALL	NA	NA	0.22566	0.692	0.592	Liver/biliary system
PF4	Digestive System Diseases	C0023895	Liver diseases	0.03	ALL	2010	2019	0.043062	0.846	0.522	Liver/biliary system
PF4	Pathological Conditions, Signs and Symptoms; Digestive System Diseases	C0239946	Fibrosis, Liver	0.02	ALL	2016	2019	0.043062	0.846	0.522	Liver/biliary system
PLA2G4A	Pathological Conditions, Signs and Symptoms; Digestive System Diseases	C0023890	Liver Cirrhosis	0.01	ALL	2017	2017	5.9817e-05	0.846	0.496	Liver/biliary system
PLA2G4A	Pathological Conditions, Signs and Symptoms; Digestive System Diseases	C0023893	Liver Cirrhosis, Experimental	0.5	ALL	2007	2014	5.9817e-05	0.846	0.496	Liver/biliary system
PLA2G4A	Digestive System Diseases; Neoplasms	C0023903	Liver neoplasms	0.01	ALL	2004	2004	5.9817e-05	0.846	0.496	Liver/biliary system
PLA2G4A	Digestive System Diseases	C0085605	Liver Failure	0.01	ALL	2011	2011	5.9817e-05	0.846	0.496	Liver/biliary system
PLA2G4A	Pathological Conditions, Signs and Symptoms; Digestive System Diseases	C0239946	Fibrosis, Liver	0.02	ALL	2017	2018	5.9817e-05	0.846	0.496	Liver/biliary system
PLA2G4A	Digestive System Diseases; Neoplasms	C2239176	Liver carcinoma	0.04	ALL	2006	2019	5.9817e-05	0.846	0.496	Liver/biliary system
PLD1		C4529962	Fatty Liver Disease	0.01	ALL	2017	2017	4.7758e-21	0.731	0.576	Liver/biliary system
SERPINF2	Digestive System Diseases	C0162557	Liver Failure, Acute	0.01	ALL	2018	2018	0.013624	0.808	0.575	Liver/biliary system
PLOD1	Digestive System Diseases; Neoplasms	C2239176	Liver carcinoma	0.01	ALL	2012	2012	1.4837e-15	0.731	0.579	Liver/biliary system
RBP4	Digestive System Diseases	C0015695	Fatty Liver	0.02	ALL	2008	2019	0.51951	0.808	0.493	Liver/biliary system
RBP4	Pathological Conditions, Signs and Symptoms; Digestive System Diseases	C0023890	Liver Cirrhosis	0.01	ALL	2007	2007	0.51951	0.808	0.493	Liver/biliary system
RBP4	Digestive System Diseases	C0023895	Liver diseases	0.02	ALL	2016	2017	0.51951	0.808	0.493	Liver/biliary system
RBP4	Digestive System Diseases; Chemically-Induced Disorders	C0023896	Alcoholic Liver Diseases	0.3	ALL	2006	2006	0.51951	0.808	0.493	Liver/biliary system
RBP4	Digestive System Diseases; Neoplasms	C0023903	Liver neoplasms	0.02	ALL	1985	1987	0.51951	0.808	0.493	Liver/biliary system
RBP4	Digestive System Diseases	C0162557	Liver Failure, Acute	0.01	ALL	2017	2017	0.51951	0.808	0.493	Liver/biliary system
RBP4	Pathological Conditions, Signs and Symptoms; Digestive System Diseases	C0239946	Fibrosis, Liver	0.01	ALL	2015	2015	0.51951	0.808	0.493	Liver/biliary system
RBP4	Digestive System Diseases	C0341439	Chronic liver disease	0.01	ALL	2007	2007	0.51951	0.808	0.493	Liver/biliary system
RBP4	Digestive System Diseases	C0400966	Non-alcoholic Fatty Liver Disease	0.1	ALL	2008	2020	0.51951	0.808	0.493	Liver/biliary system
RBP4	Digestive System Diseases; Neoplasms	C2239176	Liver carcinoma	0.04	ALL	1985	2011	0.51951	0.808	0.493	Liver/biliary system
RBP4		C4529962	Fatty Liver Disease	0.02	ALL	2013	2017	0.51951	0.808	0.493	Liver/biliary system
SDC4	Pathological Conditions, Signs and Symptoms; Digestive System Diseases	C0239946	Fibrosis, Liver	0.01	ALL	2017	2017	0.0041475	0.615	0.603	Liver/biliary system
TAZ	Pathological Conditions, Signs and Symptoms; Digestive System Diseases	C0023890	Liver Cirrhosis	0.01	ALL	2019	2019	0.72591	0.808	0.477	Liver/biliary system
TAZ	Digestive System Diseases; Neoplasms	C0023903	Liver neoplasms	0.04	ALL	2017	2019	0.72591	0.808	0.477	Liver/biliary system
TAZ	Digestive System Diseases; Neoplasms	C0024620	Primary Malignant Liver Neoplasm	0.01	ALL	2019	2019	0.72591	0.808	0.477	Liver/biliary system
TAZ	Digestive System Diseases; Neoplasms	C0220630	Adult Liver Carcinoma	0.04	ALL	2018	2019	0.72591	0.808	0.477	Liver/biliary system
TAZ	Digestive System Diseases; Neoplasms	C0279000	Liver and Intrahepatic Biliary Tract Carcinoma	0.04	ALL	2018	2019	0.72591	0.808	0.477	Liver/biliary system
TAZ	Digestive System Diseases; Neoplasms	C0345904	Malignant neoplasm of liver	0.04	ALL	2018	2019	0.72591	0.808	0.477	Liver/biliary system
TAZ	Digestive System Diseases	C0400966	Non-alcoholic Fatty Liver Disease	0.01	ALL	2018	2018	0.72591	0.808	0.477	Liver/biliary system
TAZ	Digestive System Diseases	C1318485	Liver regeneration disorder	0.01	ALL	2019	2019	0.72591	0.808	0.477	Liver/biliary system
TAZ	Digestive System Diseases; Neoplasms	C2239176	Liver carcinoma	0.1	ALL	2015	2019	0.72591	0.808	0.477	Liver/biliary system
TAZ	Neoplasms	C4284013	Primary cholangiocarcinoma of intrahepatic biliary tract	0.01	ALL	2016	2016	0.72591	0.808	0.477	Liver/biliary system
TAZ		C4529962	Fatty Liver Disease	0.02	ALL	2016	2019	0.72591	0.808	0.477	Liver/biliary system
TBL1X	Digestive System Diseases	C0015695	Fatty Liver	0.01	ALL	2011	2011	0.97946	0.538	0.674	Liver/biliary system
TBL1X	Digestive System Diseases; Neoplasms	C0220630	Adult Liver Carcinoma	0.01	ALL	2014	2014	0.97946	0.538	0.674	Liver/biliary system
TBL1X	Digestive System Diseases; Neoplasms	C0279000	Liver and Intrahepatic Biliary Tract Carcinoma	0.01	ALL	2014	2014	0.97946	0.538	0.674	Liver/biliary system
TBL1X	Digestive System Diseases; Neoplasms	C0345904	Malignant neoplasm of liver	0.01	ALL	2014	2014	0.97946	0.538	0.674	Liver/biliary system
TBL1X	Digestive System Diseases; Neoplasms	C2239176	Liver carcinoma	0.01	ALL	2014	2014	0.97946	0.538	0.674	Liver/biliary system
TBXA2R	Digestive System Diseases; Chemically-Induced Disorders	C0860207	Drug-Induced Liver Disease	0.3	ALL	2012	2012	0.00012823	0.654	0.597	Liver/biliary system
TBXA2R	Digestive System Diseases; Neoplasms	C2239176	Liver carcinoma	0.01	ALL	2018	2018	0.00012823	0.654	0.597	Liver/biliary system
TBXA2R	Digestive System Diseases; Chemically-Induced Disorders	C3658290	Drug-Induced Acute Liver Injury	0.3	ALL	2012	2012	0.00012823	0.654	0.597	Liver/biliary system
TBXA2R	Digestive System Diseases; Chemically-Induced Disorders	C4277682	Chemical and Drug Induced Liver Injury	0.3	ALL	2012	2012	0.00012823	0.654	0.597	Liver/biliary system
TBXA2R	Digestive System Diseases; Chemically-Induced Disorders	C4279912	Chemically-Induced Liver Toxicity	0.3	ALL	2012	2012	0.00012823	0.654	0.597	Liver/biliary system
TIMP1	Congenital, Hereditary, and Neonatal Diseases and Abnormalities; Digestive System Diseases	C0005411	Biliary Atresia	0.02	ALL	2005	2007	0.4993	0.885	0.38	Liver/biliary system
TIMP1	Pathological Conditions, Signs and Symptoms; Digestive System Diseases	C0023890	Liver Cirrhosis	0.04	ALL	1998	2019	0.4993	0.885	0.38	Liver/biliary system
TIMP1	Pathological Conditions, Signs and Symptoms; Digestive System Diseases; Chemically-Induced Disorders	C0023891	Liver Cirrhosis, Alcoholic	0.3	ALL	2013	2013	0.4993	0.885	0.38	Liver/biliary system
TIMP1	Pathological Conditions, Signs and Symptoms; Digestive System Diseases	C0023893	Liver Cirrhosis, Experimental	0.5	ALL	1996	2014	0.4993	0.885	0.38	Liver/biliary system
TIMP1	Digestive System Diseases	C0023895	Liver diseases	0.05	ALL	1998	2019	0.4993	0.885	0.38	Liver/biliary system
TIMP1	Digestive System Diseases; Neoplasms	C0023903	Liver neoplasms	0.01	ALL	1993	1993	0.4993	0.885	0.38	Liver/biliary system
TIMP1	Digestive System Diseases; Neoplasms	C0220630	Adult Liver Carcinoma	0.01	ALL	2006	2006	0.4993	0.885	0.38	Liver/biliary system
TIMP1	Pathological Conditions, Signs and Symptoms; Digestive System Diseases	C0239946	Fibrosis, Liver	0.1	ALL	1992	2019	0.4993	0.885	0.38	Liver/biliary system
TIMP1	Digestive System Diseases; Neoplasms	C0279000	Liver and Intrahepatic Biliary Tract Carcinoma	0.01	ALL	2006	2006	0.4993	0.885	0.38	Liver/biliary system
TIMP1	Digestive System Diseases	C0341439	Chronic liver disease	0.02	ALL	2006	2013	0.4993	0.885	0.38	Liver/biliary system
TIMP1	Digestive System Diseases; Neoplasms	C0345904	Malignant neoplasm of liver	0.01	ALL	2006	2006	0.4993	0.885	0.38	Liver/biliary system
TIMP1	Digestive System Diseases	C0400966	Non-alcoholic Fatty Liver Disease	0.03	ALL	2019	2019	0.4993	0.885	0.38	Liver/biliary system
TIMP1	Digestive System Diseases; Neoplasms	C0494165	Secondary malignant neoplasm of liver	0.1	ALL	1995	2019	0.4993	0.885	0.38	Liver/biliary system
TIMP1	Digestive System Diseases; Neoplasms	C2239176	Liver carcinoma	0.1	ALL	1993	2019	0.4993	0.885	0.38	Liver/biliary system
TIMP1	Neoplasms	C4284013	Primary cholangiocarcinoma of intrahepatic biliary tract	0.01	ALL	2020	2020	0.4993	0.885	0.38	Liver/biliary system
TIMP1		C4529962	Fatty Liver Disease	0.01	ALL	2018	2018	0.4993	0.885	0.38	Liver/biliary system
TST	Digestive System Diseases; Neoplasms	C2239176	Liver carcinoma	0.31	ALL	2012	2018	7.8734e-05	0.654	0.588	Liver/biliary system
VTN	Pathological Conditions, Signs and Symptoms; Digestive System Diseases	C0023890	Liver Cirrhosis	0.33	ALL	2016	2019	1.5014e-10	0.769	0.509	Liver/biliary system
VTN	Digestive System Diseases	C0023895	Liver diseases	0.03	ALL	2018	2019	1.5014e-10	0.769	0.509	Liver/biliary system
VTN	Digestive System Diseases; Neoplasms	C0023903	Liver neoplasms	0.02	ALL	1991	2004	1.5014e-10	0.769	0.509	Liver/biliary system
VTN	Pathological Conditions, Signs and Symptoms; Digestive System Diseases	C0239946	Fibrosis, Liver	0.32	ALL	2016	2019	1.5014e-10	0.769	0.509	Liver/biliary system
VTN	Digestive System Diseases; Neoplasms	C2239176	Liver carcinoma	0.07	ALL	1991	2019	1.5014e-10	0.769	0.509	Liver/biliary system
VTN		C4529962	Fatty Liver Disease	0.02	ALL	2018	2019	1.5014e-10	0.769	0.509	Liver/biliary system
CBX4	Digestive System Diseases; Neoplasms	C2239176	Liver carcinoma	0.04	ALL	2013	2015	0.98196	0.385	0.67	Liver/biliary system
ARPC1B	Pathological Conditions, Signs and Symptoms; Digestive System Diseases	C0023893	Liver Cirrhosis, Experimental	0.3	ALL	2014	2014	0.010999	0.346	0.736	Liver/biliary system
PDGFC	Pathological Conditions, Signs and Symptoms; Digestive System Diseases	C0239946	Fibrosis, Liver	0.03	ALL	2005	2015	0.99374	0.692	0.621	Liver/biliary system
PDGFC	Digestive System Diseases; Neoplasms	C0494165	Secondary malignant neoplasm of liver	0.01	ALL	2012	2012	0.99374	0.692	0.621	Liver/biliary system
PDGFC	Digestive System Diseases; Neoplasms	C2239176	Liver carcinoma	0.03	ALL	2005	2015	0.99374	0.692	0.621	Liver/biliary system
PPP1R3B	Digestive System Diseases	C0015695	Fatty Liver	0.03	ALL	2013	2017	0.065025	0.462	0.686	Liver/biliary system
PPP1R3B	Pathological Conditions, Signs and Symptoms; Digestive System Diseases	C0023893	Liver Cirrhosis, Experimental	0.3	ALL	2014	2014	0.065025	0.462	0.686	Liver/biliary system
PPP1R3B	Digestive System Diseases	C0400966	Non-alcoholic Fatty Liver Disease	0.05	ALL	2013	2019	0.065025	0.462	0.686	Liver/biliary system
GSTK1	Pathological Conditions, Signs and Symptoms; Digestive System Diseases	C0023890	Liver Cirrhosis	0.02	ALL	2013	2018	1.9374e-06	0.885	0.412	Liver/biliary system
GSTK1	Digestive System Diseases	C0023895	Liver diseases	0.01	ALL	2019	2019	1.9374e-06	0.885	0.412	Liver/biliary system
GSTK1	Digestive System Diseases; Chemically-Induced Disorders	C0023896	Alcoholic Liver Diseases	0.01	ALL	1996	1996	1.9374e-06	0.885	0.412	Liver/biliary system
GSTK1	Digestive System Diseases; Neoplasms	C0023903	Liver neoplasms	0.01	ALL	1999	1999	1.9374e-06	0.885	0.412	Liver/biliary system
GSTK1	Digestive System Diseases	C0085605	Liver Failure	0.02	ALL	2007	2012	1.9374e-06	0.885	0.412	Liver/biliary system
GSTK1	Digestive System Diseases; Neoplasms	C0220630	Adult Liver Carcinoma	0.02	ALL	2017	2019	1.9374e-06	0.885	0.412	Liver/biliary system
GSTK1	Pathological Conditions, Signs and Symptoms; Digestive System Diseases	C0239946	Fibrosis, Liver	0.01	ALL	2018	2018	1.9374e-06	0.885	0.412	Liver/biliary system
GSTK1	Digestive System Diseases; Neoplasms	C0279000	Liver and Intrahepatic Biliary Tract Carcinoma	0.02	ALL	2017	2019	1.9374e-06	0.885	0.412	Liver/biliary system
GSTK1	Digestive System Diseases; Neoplasms	C0345904	Malignant neoplasm of liver	0.02	ALL	2017	2019	1.9374e-06	0.885	0.412	Liver/biliary system
GSTK1	Digestive System Diseases; Neoplasms	C0494165	Secondary malignant neoplasm of liver	0.01	ALL	2015	2015	1.9374e-06	0.885	0.412	Liver/biliary system
GSTK1	Digestive System Diseases; Chemically-Induced Disorders	C0860207	Drug-Induced Liver Disease	0.04	ALL	2008	2017	1.9374e-06	0.885	0.412	Liver/biliary system
GSTK1	Digestive System Diseases; Neoplasms	C2239176	Liver carcinoma	0.1	ALL	1996	2020	1.9374e-06	0.885	0.412	Liver/biliary system
GSTK1		C4529962	Fatty Liver Disease	0.02	ALL	2018	2020	1.9374e-06	0.885	0.412	Liver/biliary system
ADCYAP1	Digestive System Diseases; Neoplasms	C0007102	Malignant tumor of colon	0.01	ALL	2004	2004	0.52424	0.846	0.51	Digestive/alimentary
ADCYAP1	Digestive System Diseases	C0008350	Cholelithiasis	0.01	ALL	2006	2006	0.52424	0.846	0.51	Digestive/alimentary
ADCYAP1	Digestive System Diseases; Neoplasms	C0009375	Colonic Neoplasms	0.01	ALL	2002	2002	0.52424	0.846	0.51	Digestive/alimentary
ADCYAP1	Congenital, Hereditary, and Neonatal Diseases and Abnormalities; Digestive System Diseases; Respiratory Tract Diseases	C0010674	Cystic Fibrosis	0.01	ALL	2019	2019	0.52424	0.846	0.51	Digestive/alimentary
ADCYAP1	Digestive System Diseases	C0021390	Inflammatory Bowel Diseases	0.01	ALL	2019	2019	0.52424	0.846	0.51	Digestive/alimentary
ADCYAP1	Digestive System Diseases; Neoplasms; Endocrine System Diseases	C0021670	insulinoma	0.01	ALL	2009	2009	0.52424	0.846	0.51	Digestive/alimentary
ADCYAP1	Digestive System Diseases	C0023895	Liver diseases	0.01	ALL	2003	2003	0.52424	0.846	0.51	Digestive/alimentary
ADCYAP1	Digestive System Diseases	C0149521	Pancreatitis, Chronic	0.01	ALL	2008	2008	0.52424	0.846	0.51	Digestive/alimentary
ADCYAP1	Pathological Conditions, Signs and Symptoms; Digestive System Diseases	C0262493	Polyp of gallbladder	0.01	ALL	2006	2006	0.52424	0.846	0.51	Digestive/alimentary
ADCYAP1	Digestive System Diseases	C0267941	Pancreatitis, Acute Necrotizing	0.2	ALL	2005	2005	0.52424	0.846	0.51	Digestive/alimentary
ADCYAP1	Digestive System Diseases; Neoplasms	C0279626	Squamous cell carcinoma of esophagus	0.3	ALL	2011	2011	0.52424	0.846	0.51	Digestive/alimentary
ADCYAP1	Digestive System Diseases; Infections	C0524909	Hepatitis B, Chronic	0.01	ALL	2003	2003	0.52424	0.846	0.51	Digestive/alimentary
ADCYAP1	Digestive System Diseases; Neoplasms	C0699790	Colon Carcinoma	0.01	ALL	2004	2004	0.52424	0.846	0.51	Digestive/alimentary
ADCYAP1	Digestive System Diseases; Neoplasms; Endocrine System Diseases	C0887833	Carcinoma, Pancreatic Ductal	0.01	ALL	2019	2019	0.52424	0.846	0.51	Digestive/alimentary
ADCYAP1	Digestive System Diseases	C0947622	Cholecystolithiasis	0.01	ALL	2006	2006	0.52424	0.846	0.51	Digestive/alimentary
ALOX12	Digestive System Diseases; Neoplasms	C0007113	Rectal Carcinoma	0.03	ALL	2013	2014	1.4397e-15	0.692	0.558	Digestive/alimentary
ALOX12	Digestive System Diseases	C0009319	Colitis	0.01	ALL	2018	2018	1.4397e-15	0.692	0.558	Digestive/alimentary
ALOX12	Digestive System Diseases; Neoplasms	C0009402	Colorectal Carcinoma	0.03	ALL	2007	2014	1.4397e-15	0.692	0.558	Digestive/alimentary
ALOX12	Digestive System Diseases; Neoplasms	C0009404	Colorectal Neoplasms	0.01	ALL	2007	2007	1.4397e-15	0.692	0.558	Digestive/alimentary
ALOX12	Digestive System Diseases	C0015695	Fatty Liver	0.01	ALL	2019	2019	1.4397e-15	0.692	0.558	Digestive/alimentary
ALOX12	Digestive System Diseases; Neoplasms	C0024623	Malignant neoplasm of stomach	0.01	ALL	2019	2019	1.4397e-15	0.692	0.558	Digestive/alimentary
ALOX12	Digestive System Diseases; Neoplasms	C0279626	Squamous cell carcinoma of esophagus	0.02	ALL	2007	2019	1.4397e-15	0.692	0.558	Digestive/alimentary
ALOX12	Digestive System Diseases	C0400966	Non-alcoholic Fatty Liver Disease	0.02	ALL	2017	2019	1.4397e-15	0.692	0.558	Digestive/alimentary
ALOX12	Digestive System Diseases; Neoplasms	C0699791	Stomach Carcinoma	0.01	ALL	2019	2019	1.4397e-15	0.692	0.558	Digestive/alimentary
ALOX12	Digestive System Diseases; Neoplasms	C1302401	Adenoma of large intestine	0.01	ALL	2007	2007	1.4397e-15	0.692	0.558	Digestive/alimentary
ALOX12	Digestive System Diseases; Neoplasms	C2239176	Liver carcinoma	0.01	ALL	2019	2019	1.4397e-15	0.692	0.558	Digestive/alimentary
ALOX12	Digestive System Diseases	C2711227	Steatohepatitis	0.01	ALL	2019	2019	1.4397e-15	0.692	0.558	Digestive/alimentary
C5AR1	Digestive System Diseases; Neoplasms	C0007102	Malignant tumor of colon	0.01	ALL	2018	2018	0.40249	0.808	0.513	Digestive/alimentary
C5AR1	Digestive System Diseases	C0009319	Colitis	0.01	ALL	2011	2011	0.40249	0.808	0.513	Digestive/alimentary
C5AR1	Pathological Conditions, Signs and Symptoms; Digestive System Diseases	C0023893	Liver Cirrhosis, Experimental	0.3	ALL	2014	2014	0.40249	0.808	0.513	Digestive/alimentary
C5AR1	Digestive System Diseases; Neoplasms	C0024623	Malignant neoplasm of stomach	0.02	ALL	2016	2018	0.40249	0.808	0.513	Digestive/alimentary
C5AR1	Congenital, Hereditary, and Neonatal Diseases and Abnormalities; Digestive System Diseases; Nutritional and Metabolic Diseases	C0268186	Congenital glucose-galactose malabsorption	0.01	ALL	2018	2018	0.40249	0.808	0.513	Digestive/alimentary
C5AR1	Digestive System Diseases	C0302809	Fulminant hepatitis	0.03	ALL	2014	2018	0.40249	0.808	0.513	Digestive/alimentary
C5AR1	Digestive System Diseases; Neoplasms	C0699790	Colon Carcinoma	0.01	ALL	2018	2018	0.40249	0.808	0.513	Digestive/alimentary
C5AR1	Digestive System Diseases; Neoplasms	C0699791	Stomach Carcinoma	0.02	ALL	2016	2018	0.40249	0.808	0.513	Digestive/alimentary
C5AR1	Digestive System Diseases; Neoplasms	C2239176	Liver carcinoma	0.02	ALL	1995	2016	0.40249	0.808	0.513	Digestive/alimentary
CALCR	Digestive System Diseases; Neoplasms	C0007113	Rectal Carcinoma	0.1	ALL	2017	2019	3.1176e-09	0.846	0.464	Digestive/alimentary
CALCR	Digestive System Diseases; Neoplasms	C0009402	Colorectal Carcinoma	0.02	ALL	2016	2016	3.1176e-09	0.846	0.464	Digestive/alimentary
CALCR	Digestive System Diseases	C0010346	Crohn Disease	0.01	ALL	2019	2019	3.1176e-09	0.846	0.464	Digestive/alimentary
CALCR	Congenital, Hereditary, and Neonatal Diseases and Abnormalities; Digestive System Diseases; Respiratory Tract Diseases	C0010674	Cystic Fibrosis	0.01	ALL	2002	2002	3.1176e-09	0.846	0.464	Digestive/alimentary
CALCR	Digestive System Diseases; Neoplasms	C0014859	Esophageal Neoplasms	0.09	ALL	2012	2019	3.1176e-09	0.846	0.464	Digestive/alimentary
CALCR	Digestive System Diseases	C0014868	Esophagitis	0.01	ALL	2017	2017	3.1176e-09	0.846	0.464	Digestive/alimentary
CALCR	Digestive System Diseases	C0015732	Fecal Incontinence	0.01	ALL	2017	2017	3.1176e-09	0.846	0.464	Digestive/alimentary
CALCR	Digestive System Diseases; Infections	C0019163	Hepatitis B	0.02	ALL	2010	2017	3.1176e-09	0.846	0.464	Digestive/alimentary
CALCR	Congenital, Hereditary, and Neonatal Diseases and Abnormalities; Digestive System Diseases; Nutritional and Metabolic Diseases; Nervous System Diseases	C0019202	Hepatolenticular Degeneration	0.01	ALL	2017	2017	3.1176e-09	0.846	0.464	Digestive/alimentary
CALCR	Digestive System Diseases	C0021390	Inflammatory Bowel Diseases	0.01	ALL	2019	2019	3.1176e-09	0.846	0.464	Digestive/alimentary
CALCR	Digestive System Diseases	C0022104	Irritable Bowel Syndrome	0.01	ALL	2019	2019	3.1176e-09	0.846	0.464	Digestive/alimentary
CALCR	Digestive System Diseases; Neoplasms	C0024623	Malignant neoplasm of stomach	0.02	ALL	2009	2019	3.1176e-09	0.846	0.464	Digestive/alimentary
CALCR	Digestive System Diseases	C0033246	Proctitis	0.01	ALL	2020	2020	3.1176e-09	0.846	0.464	Digestive/alimentary
CALCR	Digestive System Diseases; Neoplasms	C0149978	Adenocarcinoma of rectum	0.01	ALL	2018	2018	3.1176e-09	0.846	0.464	Digestive/alimentary
CALCR	Digestive System Diseases; Neoplasms; Stomatognathic Diseases	C0151546	Oral Cavity Carcinoma	0.01	ALL	2017	2017	3.1176e-09	0.846	0.464	Digestive/alimentary
CALCR	Digestive System Diseases; Neoplasms	C0152018	Esophageal carcinoma	0.09	ALL	2012	2019	3.1176e-09	0.846	0.464	Digestive/alimentary
CALCR	Digestive System Diseases; Neoplasms; Endocrine System Diseases	C0235974	Pancreatic carcinoma	0.01	ALL	2018	2018	3.1176e-09	0.846	0.464	Digestive/alimentary
CALCR	Digestive System Diseases; Wounds and Injuries	C0238113	Radiation esophagitis	0.01	ALL	2019	2019	3.1176e-09	0.846	0.464	Digestive/alimentary
CALCR	Digestive System Diseases; Neoplasms	C0279626	Squamous cell carcinoma of esophagus	0.06	ALL	2014	2020	3.1176e-09	0.846	0.464	Digestive/alimentary
CALCR	Digestive System Diseases; Neoplasms	C0279628	Adenocarcinoma Of Esophagus	0.02	ALL	2015	2019	3.1176e-09	0.846	0.464	Digestive/alimentary
CALCR	Digestive System Diseases; Neoplasms; Endocrine System Diseases	C0346647	Malignant neoplasm of pancreas	0.01	ALL	2018	2018	3.1176e-09	0.846	0.464	Digestive/alimentary
CALCR	Digestive System Diseases	C0400966	Non-alcoholic Fatty Liver Disease	0.02	ALL	2018	2018	3.1176e-09	0.846	0.464	Digestive/alimentary
CALCR	Digestive System Diseases; Neoplasms	C0546837	Malignant neoplasm of esophagus	0.1	ALL	2012	2019	3.1176e-09	0.846	0.464	Digestive/alimentary
CALCR	Digestive System Diseases; Respiratory Tract Diseases; Stomatognathic Diseases; Otorhinolaryngologic Diseases	C0553694	Oropharyngeal disorders	0.01	ALL	2018	2018	3.1176e-09	0.846	0.464	Digestive/alimentary
CALCR	Digestive System Diseases; Neoplasms	C0699791	Stomach Carcinoma	0.02	ALL	2009	2019	3.1176e-09	0.846	0.464	Digestive/alimentary
CALCR	Digestive System Diseases; Neoplasms	C2239176	Liver carcinoma	0.05	ALL	2017	2019	3.1176e-09	0.846	0.464	Digestive/alimentary
CALCR	Digestive System Diseases	C3241937	Nonalcoholic Steatohepatitis	0.01	ALL	2017	2017	3.1176e-09	0.846	0.464	Digestive/alimentary
CALCR	Digestive System Diseases	C3888580	Malignant Bowel Obstruction	0.01	ALL	2019	2019	3.1176e-09	0.846	0.464	Digestive/alimentary
CD79A	Pathological Conditions, Signs and Symptoms; Digestive System Diseases	C0008312	Primary biliary cirrhosis	0.02	ALL	1998	2002	0.69226	0.731	0.536	Digestive/alimentary
CD79A	Digestive System Diseases	C0019158	Hepatitis	0.1	ALL	NA	NA	0.69226	0.731	0.536	Digestive/alimentary
CD79A	Digestive System Diseases; Neoplasms; Immune System Diseases; Hemic and Lymphatic Diseases	C0021071	Immunoproliferative Small Intestinal Disease	0.01	ALL	1989	1989	0.69226	0.731	0.536	Digestive/alimentary
CD79A	Digestive System Diseases; Nutritional and Metabolic Diseases	C0024523	Malabsorption Syndrome	0.1	ALL	NA	NA	0.69226	0.731	0.536	Digestive/alimentary
CD79A	Digestive System Diseases; Neoplasms; Immune System Diseases; Hemic and Lymphatic Diseases	C1850900	Familial primary gastric lymphoma	0.01	ALL	2009	2009	0.69226	0.731	0.536	Digestive/alimentary
CD79A	Digestive System Diseases	C3714745	Malabsorption	0.1	ALL	NA	NA	0.69226	0.731	0.536	Digestive/alimentary
CDK6	Digestive System Diseases; Neoplasms	C0007102	Malignant tumor of colon	0.05	ALL	2012	2019	0.98315	0.731	0.471	Digestive/alimentary
CDK6	Digestive System Diseases; Neoplasms	C0009402	Colorectal Carcinoma	0.04	ALL	2017	2020	0.98315	0.731	0.471	Digestive/alimentary
CDK6	Digestive System Diseases; Neoplasms	C0014859	Esophageal Neoplasms	0.02	ALL	2019	2019	0.98315	0.731	0.471	Digestive/alimentary
CDK6	Digestive System Diseases; Neoplasms	C0024623	Malignant neoplasm of stomach	0.06	ALL	2005	2019	0.98315	0.731	0.471	Digestive/alimentary
CDK6	Digestive System Diseases; Neoplasms	C0152018	Esophageal carcinoma	0.02	ALL	2019	2019	0.98315	0.731	0.471	Digestive/alimentary
CDK6	Digestive System Diseases; Neoplasms	C0153452	Malignant neoplasm of gallbladder	0.01	ALL	2018	2018	0.98315	0.731	0.471	Digestive/alimentary
CDK6	Digestive System Diseases; Neoplasms; Endocrine System Diseases	C0220620	Gastrointestinal Carcinoid Tumor	0.01	ALL	1997	1997	0.98315	0.731	0.471	Digestive/alimentary
CDK6	Digestive System Diseases; Neoplasms	C0235782	Gallbladder Carcinoma	0.01	ALL	2018	2018	0.98315	0.731	0.471	Digestive/alimentary
CDK6	Digestive System Diseases; Neoplasms; Endocrine System Diseases	C0235974	Pancreatic carcinoma	0.05	ALL	2001	2016	0.98315	0.731	0.471	Digestive/alimentary
CDK6	Digestive System Diseases; Neoplasms	C0238198	Gastrointestinal Stromal Tumors	0.01	ALL	2008	2008	0.98315	0.731	0.471	Digestive/alimentary
CDK6	Digestive System Diseases; Neoplasms	C0279626	Squamous cell carcinoma of esophagus	0.02	ALL	2014	2015	0.98315	0.731	0.471	Digestive/alimentary
CDK6	Digestive System Diseases; Neoplasms; Endocrine System Diseases	C0346647	Malignant neoplasm of pancreas	0.04	ALL	2001	2016	0.98315	0.731	0.471	Digestive/alimentary
CDK6	Digestive System Diseases; Neoplasms	C0546837	Malignant neoplasm of esophagus	0.02	ALL	2019	2019	0.98315	0.731	0.471	Digestive/alimentary
CDK6	Digestive System Diseases; Neoplasms	C0699790	Colon Carcinoma	0.04	ALL	2012	2019	0.98315	0.731	0.471	Digestive/alimentary
CDK6	Digestive System Diseases; Neoplasms	C0699791	Stomach Carcinoma	0.07	ALL	2005	2019	0.98315	0.731	0.471	Digestive/alimentary
CDK6	Digestive System Diseases; Neoplasms	C2239176	Liver carcinoma	0.08	ALL	2004	2018	0.98315	0.731	0.471	Digestive/alimentary
CTSW	Digestive System Diseases	C0017168	Gastroesophageal reflux disease	0.01	ALL	2011	2011	6.8595e-12	0.077	0.89	Digestive/alimentary
CTSW	Digestive System Diseases	C0017178	Gastrointestinal Diseases	0.01	ALL	2003	2003	6.8595e-12	0.077	0.89	Digestive/alimentary
DTX1	Digestive System Diseases; Infections	C0019163	Hepatitis B	0.01	ALL	2016	2016	0.00098982	0.5	0.656	Digestive/alimentary
DTX1	Digestive System Diseases; Neoplasms	C0024623	Malignant neoplasm of stomach	0.01	ALL	2018	2018	0.00098982	0.5	0.656	Digestive/alimentary
DTX1	Digestive System Diseases; Neoplasms	C0699791	Stomach Carcinoma	0.01	ALL	2018	2018	0.00098982	0.5	0.656	Digestive/alimentary
DTX1	Digestive System Diseases; Neoplasms; Endocrine System Diseases	C0887833	Carcinoma, Pancreatic Ductal	0.3	ALL	2009	2009	0.00098982	0.5	0.656	Digestive/alimentary
DVL2	Digestive System Diseases; Neoplasms	C0007102	Malignant tumor of colon	0.01	ALL	2015	2015	1.3576e-05	0.577	0.621	Digestive/alimentary
DVL2	Digestive System Diseases; Neoplasms	C0009402	Colorectal Carcinoma	0.04	ALL	2010	2019	1.3576e-05	0.577	0.621	Digestive/alimentary
DVL2	Congenital, Hereditary, and Neonatal Diseases and Abnormalities; Digestive System Diseases	C0019569	Hirschsprung Disease	0.01	ALL	2015	2015	1.3576e-05	0.577	0.621	Digestive/alimentary
DVL2	Congenital, Hereditary, and Neonatal Diseases and Abnormalities; Digestive System Diseases; Neoplasms	C0032580	Adenomatous Polyposis Coli	0.01	ALL	2019	2019	1.3576e-05	0.577	0.621	Digestive/alimentary
DVL2	Digestive System Diseases; Neoplasms; Endocrine System Diseases	C0235974	Pancreatic carcinoma	0.01	ALL	2019	2019	1.3576e-05	0.577	0.621	Digestive/alimentary
DVL2	Digestive System Diseases; Neoplasms	C0279626	Squamous cell carcinoma of esophagus	0.02	ALL	2016	2017	1.3576e-05	0.577	0.621	Digestive/alimentary
DVL2	Digestive System Diseases; Neoplasms; Endocrine System Diseases	C0346647	Malignant neoplasm of pancreas	0.01	ALL	2019	2019	1.3576e-05	0.577	0.621	Digestive/alimentary
DVL2	Digestive System Diseases; Neoplasms	C0699790	Colon Carcinoma	0.01	ALL	2015	2015	1.3576e-05	0.577	0.621	Digestive/alimentary
DVL2	Digestive System Diseases; Neoplasms	C1302401	Adenoma of large intestine	0.01	ALL	2010	2010	1.3576e-05	0.577	0.621	Digestive/alimentary
DVL2	Digestive System Diseases; Neoplasms	C2239176	Liver carcinoma	0.02	ALL	2017	2019	1.3576e-05	0.577	0.621	Digestive/alimentary
GFRA3	Digestive System Diseases; Neoplasms	C0009402	Colorectal Carcinoma	0.01	ALL	2019	2019	0.027638	0.346	0.736	Digestive/alimentary
GFRA3	Digestive System Diseases	C0022104	Irritable Bowel Syndrome	0.01	ALL	2019	2019	0.027638	0.346	0.736	Digestive/alimentary
GNA15	Digestive System Diseases; Neoplasms; Endocrine System Diseases	C0235974	Pancreatic carcinoma	0.01	ALL	2013	2013	0.0059721	0.269	0.78	Digestive/alimentary
GPR4	Digestive System Diseases	C0009319	Colitis	0.03	ALL	2017	2019	0.10018	0.462	0.674	Digestive/alimentary
GPR4	Digestive System Diseases; Neoplasms	C0009402	Colorectal Carcinoma	0.01	ALL	2019	2019	0.10018	0.462	0.674	Digestive/alimentary
GPR4	Digestive System Diseases	C0021390	Inflammatory Bowel Diseases	0.01	ALL	2017	2017	0.10018	0.462	0.674	Digestive/alimentary
GPR4	Pathological Conditions, Signs and Symptoms; Digestive System Diseases	C0034888	Rectal Prolapse	0.01	ALL	2018	2018	0.10018	0.462	0.674	Digestive/alimentary
GPR4	Digestive System Diseases	C2118460	Acute colitis	0.01	ALL	2017	2017	0.10018	0.462	0.674	Digestive/alimentary
IL13RA1	Pathological Conditions, Signs and Symptoms; Digestive System Diseases	C0239946	Fibrosis, Liver	0.01	ALL	2017	2017	0.96333	0.577	0.659	Digestive/alimentary
IL13RA1	Pathological Conditions, Signs and Symptoms; Digestive System Diseases	C0267557	Secretory diarrhea	0.01	ALL	2011	2011	0.96333	0.577	0.659	Digestive/alimentary
ITGA5	Digestive System Diseases; Neoplasms	C0007102	Malignant tumor of colon	0.01	ALL	2009	2009	0.42455	0.769	0.524	Digestive/alimentary
ITGA5	Pathological Conditions, Signs and Symptoms; Digestive System Diseases	C0008312	Primary biliary cirrhosis	0.01	ALL	2011	2011	0.42455	0.769	0.524	Digestive/alimentary
ITGA5	Digestive System Diseases; Neoplasms	C0009375	Colonic Neoplasms	0.01	ALL	2005	2005	0.42455	0.769	0.524	Digestive/alimentary
ITGA5	Digestive System Diseases; Neoplasms	C0009402	Colorectal Carcinoma	0.07	ALL	2001	2019	0.42455	0.769	0.524	Digestive/alimentary
ITGA5	Digestive System Diseases; Infections	C0019163	Hepatitis B	0.01	ALL	2009	2009	0.42455	0.769	0.524	Digestive/alimentary
ITGA5	Digestive System Diseases	C0019189	Hepatitis, Chronic	0.01	ALL	2009	2009	0.42455	0.769	0.524	Digestive/alimentary
ITGA5	Digestive System Diseases; Neoplasms	C0024623	Malignant neoplasm of stomach	0.34	ALL	2007	2018	0.42455	0.769	0.524	Digestive/alimentary
ITGA5	Digestive System Diseases; Neoplasms	C0038356	Stomach Neoplasms	0.3	ALL	2007	2007	0.42455	0.769	0.524	Digestive/alimentary
ITGA5	Digestive System Diseases; Skin and Connective Tissue Diseases	C0156181	Peritoneal adhesion	0.01	ALL	2001	2001	0.42455	0.769	0.524	Digestive/alimentary
ITGA5	Digestive System Diseases; Neoplasms; Endocrine System Diseases	C0235974	Pancreatic carcinoma	0.01	ALL	2016	2016	0.42455	0.769	0.524	Digestive/alimentary
ITGA5	Pathological Conditions, Signs and Symptoms; Digestive System Diseases	C0239946	Fibrosis, Liver	0.01	ALL	2017	2017	0.42455	0.769	0.524	Digestive/alimentary
ITGA5	Digestive System Diseases; Neoplasms; Endocrine System Diseases	C0346647	Malignant neoplasm of pancreas	0.01	ALL	2016	2016	0.42455	0.769	0.524	Digestive/alimentary
ITGA5	Digestive System Diseases; Neoplasms	C0494165	Secondary malignant neoplasm of liver	0.02	ALL	2002	2010	0.42455	0.769	0.524	Digestive/alimentary
ITGA5	Digestive System Diseases; Neoplasms	C0699790	Colon Carcinoma	0.03	ALL	1995	2009	0.42455	0.769	0.524	Digestive/alimentary
ITGA5	Digestive System Diseases; Neoplasms	C0699791	Stomach Carcinoma	0.05	ALL	2010	2018	0.42455	0.769	0.524	Digestive/alimentary
ITGA5	Digestive System Diseases; Neoplasms	C1319315	Adenocarcinoma of large intestine	0.01	ALL	2019	2019	0.42455	0.769	0.524	Digestive/alimentary
ITGA5	Digestive System Diseases; Neoplasms	C1708349	Hereditary Diffuse Gastric Cancer	0.3	ALL	2007	2007	0.42455	0.769	0.524	Digestive/alimentary
ITGA5	Digestive System Diseases; Neoplasms	C2239176	Liver carcinoma	0.1	ALL	2000	2019	0.42455	0.769	0.524	Digestive/alimentary
LAMB1	Digestive System Diseases	C0009324	Ulcerative Colitis	0.33	ALL	2009	2015	5.0687e-22	0.654	0.615	Digestive/alimentary
LAMB1	Digestive System Diseases; Neoplasms	C0009402	Colorectal Carcinoma	0.02	ALL	2015	2019	5.0687e-22	0.654	0.615	Digestive/alimentary
LAMB1	Digestive System Diseases	C0010346	Crohn Disease	0.01	ALL	2015	2015	5.0687e-22	0.654	0.615	Digestive/alimentary
LAMB1	Digestive System Diseases; Neoplasms	C0338106	Adenocarcinoma of colon	0.01	ALL	2019	2019	5.0687e-22	0.654	0.615	Digestive/alimentary
LAMB1	Digestive System Diseases; Respiratory Tract Diseases; Stomatognathic Diseases; Otorhinolaryngologic Diseases	C0553694	Oropharyngeal disorders	0.01	ALL	2019	2019	5.0687e-22	0.654	0.615	Digestive/alimentary
LAMB1	Digestive System Diseases; Neoplasms	C2239176	Liver carcinoma	0.01	ALL	2017	2017	5.0687e-22	0.654	0.615	Digestive/alimentary
LCT	Digestive System Diseases; Nutritional and Metabolic Diseases	C0007570	Celiac Disease	0.01	ALL	2015	2015	0.059849	0.808	0.581	Digestive/alimentary
LCT	Digestive System Diseases	C0009319	Colitis	0.2	ALL	2006	2006	0.059849	0.808	0.581	Digestive/alimentary
LCT	Digestive System Diseases	C0009324	Ulcerative Colitis	0.01	ALL	1999	1999	0.059849	0.808	0.581	Digestive/alimentary
LCT	Digestive System Diseases; Neoplasms	C0009402	Colorectal Carcinoma	0.02	ALL	2005	2007	0.059849	0.808	0.581	Digestive/alimentary
LCT	Digestive System Diseases; Neoplasms	C0009404	Colorectal Neoplasms	0.02	ALL	2007	2008	0.059849	0.808	0.581	Digestive/alimentary
LCT	Digestive System Diseases	C0010346	Crohn Disease	0.01	ALL	1999	1999	0.059849	0.808	0.581	Digestive/alimentary
LCT	Congenital, Hereditary, and Neonatal Diseases and Abnormalities; Digestive System Diseases; Respiratory Tract Diseases	C0010674	Cystic Fibrosis	0.01	ALL	2011	2011	0.059849	0.808	0.581	Digestive/alimentary
LCT	Digestive System Diseases	C0013369	Dysentery	0.2	ALL	2004	2004	0.059849	0.808	0.581	Digestive/alimentary
LCT	Digestive System Diseases	C0017152	Gastritis	0.01	ALL	2003	2003	0.059849	0.808	0.581	Digestive/alimentary
LCT	Digestive System Diseases	C0021831	Intestinal Diseases	0.01	ALL	2001	2001	0.059849	0.808	0.581	Digestive/alimentary
LCT	Digestive System Diseases	C0022104	Irritable Bowel Syndrome	0.02	ALL	2008	2012	0.059849	0.808	0.581	Digestive/alimentary
LCT	Congenital, Hereditary, and Neonatal Diseases and Abnormalities; Digestive System Diseases; Nutritional and Metabolic Diseases	C0022951	Lactose Intolerance	0.2	ALL	1991	2019	0.059849	0.808	0.581	Digestive/alimentary
LCT	Digestive System Diseases; Nutritional and Metabolic Diseases	C0024523	Malabsorption Syndrome	0.01	ALL	2009	2009	0.059849	0.808	0.581	Digestive/alimentary
LCT	Congenital, Hereditary, and Neonatal Diseases and Abnormalities; Digestive System Diseases; Neoplasms	C0032580	Adenomatous Polyposis Coli	0.01	ALL	2019	2019	0.059849	0.808	0.581	Digestive/alimentary
LCT	Digestive System Diseases; Neoplasms; Endocrine System Diseases	C0220620	Gastrointestinal Carcinoid Tumor	0.01	ALL	2017	2017	0.059849	0.808	0.581	Digestive/alimentary
LCT	Digestive System Diseases; Immune System Diseases	C0266815	Cow milk allergy	0.01	ALL	2006	2006	0.059849	0.808	0.581	Digestive/alimentary
LCT	Congenital, Hereditary, and Neonatal Diseases and Abnormalities; Digestive System Diseases; Nutritional and Metabolic Diseases	C0268181	Lactose Intolerance, Adult Type	0.1	ALL	2005	2019	0.059849	0.808	0.581	Digestive/alimentary
LCT	Digestive System Diseases; Immune System Diseases; Hemic and Lymphatic Diseases	C0341106	Eosinophilic esophagitis	0.01	ALL	2017	2017	0.059849	0.808	0.581	Digestive/alimentary
NOTCH3	Digestive System Diseases; Neoplasms	C0004763	Barrett Esophagus	0.01	ALL	2014	2014	0.40757	0.808	0.435	Digestive/alimentary
NOTCH3	Digestive System Diseases; Neoplasms	C0007102	Malignant tumor of colon	0.01	ALL	2016	2016	0.40757	0.808	0.435	Digestive/alimentary
NOTCH3	Digestive System Diseases	C0008370	Cholestasis	0.01	ALL	2004	2004	0.40757	0.808	0.435	Digestive/alimentary
NOTCH3	Digestive System Diseases; Neoplasms	C0009402	Colorectal Carcinoma	0.04	ALL	2007	2017	0.40757	0.808	0.435	Digestive/alimentary
NOTCH3	Digestive System Diseases; Neoplasms	C0009404	Colorectal Neoplasms	0.01	ALL	2013	2013	0.40757	0.808	0.435	Digestive/alimentary
NOTCH3	Digestive System Diseases	C0021843	Intestinal Obstruction	0.1	ALL	NA	NA	0.40757	0.808	0.435	Digestive/alimentary
NOTCH3	Pathological Conditions, Signs and Symptoms; Digestive System Diseases	C0023890	Liver Cirrhosis	0.01	ALL	2007	2007	0.40757	0.808	0.435	Digestive/alimentary
NOTCH3	Digestive System Diseases; Neoplasms	C0023903	Liver neoplasms	0.01	ALL	2018	2018	0.40757	0.808	0.435	Digestive/alimentary
NOTCH3	Digestive System Diseases; Neoplasms; Endocrine System Diseases	C0030297	Pancreatic Neoplasm	0.1	ALL	NA	NA	0.40757	0.808	0.435	Digestive/alimentary
NOTCH3	Pathological Conditions, Signs and Symptoms; Digestive System Diseases; Respiratory Tract Diseases	C0040588	Tracheoesophageal Fistula	0.1	ALL	NA	NA	0.40757	0.808	0.435	Digestive/alimentary
NOTCH3	Congenital, Hereditary, and Neonatal Diseases and Abnormalities; Digestive System Diseases; Cardiovascular Diseases	C0085280	Alagille Syndrome	0.02	ALL	1998	2004	0.40757	0.808	0.435	Digestive/alimentary
NOTCH3	Digestive System Diseases	C0149521	Pancreatitis, Chronic	0.01	ALL	2008	2008	0.40757	0.808	0.435	Digestive/alimentary
NOTCH3	Digestive System Diseases; Neoplasms	C0220630	Adult Liver Carcinoma	0.02	ALL	2017	2018	0.40757	0.808	0.435	Digestive/alimentary
NOTCH3	Digestive System Diseases; Neoplasms; Endocrine System Diseases	C0235974	Pancreatic carcinoma	0.03	ALL	2010	2018	0.40757	0.808	0.435	Digestive/alimentary
NOTCH3	Pathological Conditions, Signs and Symptoms; Digestive System Diseases	C0239946	Fibrosis, Liver	0.01	ALL	2017	2017	0.40757	0.808	0.435	Digestive/alimentary
NOTCH3	Digestive System Diseases; Neoplasms	C0279000	Liver and Intrahepatic Biliary Tract Carcinoma	0.02	ALL	2017	2018	0.40757	0.808	0.435	Digestive/alimentary
NOTCH3	Digestive System Diseases; Neoplasms	C0279626	Squamous cell carcinoma of esophagus	0.31	ALL	2014	2019	0.40757	0.808	0.435	Digestive/alimentary
NOTCH3	Digestive System Diseases; Neoplasms	C0345904	Malignant neoplasm of liver	0.02	ALL	2017	2018	0.40757	0.808	0.435	Digestive/alimentary
NOTCH3	Digestive System Diseases; Neoplasms; Endocrine System Diseases	C0346647	Malignant neoplasm of pancreas	0.03	ALL	2010	2018	0.40757	0.808	0.435	Digestive/alimentary
NOTCH3	Digestive System Diseases; Neoplasms	C0494165	Secondary malignant neoplasm of liver	0.01	ALL	2018	2018	0.40757	0.808	0.435	Digestive/alimentary
NOTCH3	Digestive System Diseases	C0520463	Chronic active hepatitis	0.01	ALL	2012	2012	0.40757	0.808	0.435	Digestive/alimentary
NOTCH3	Digestive System Diseases	C0566602	Primary sclerosing cholangitis	0.01	ALL	2001	2001	0.40757	0.808	0.435	Digestive/alimentary
NOTCH3	Digestive System Diseases; Neoplasms	C0699790	Colon Carcinoma	0.01	ALL	2016	2016	0.40757	0.808	0.435	Digestive/alimentary
NOTCH3	Digestive System Diseases; Neoplasms; Endocrine System Diseases	C0854776	Pancreatic carcinoma non-resectable	0.01	ALL	2013	2013	0.40757	0.808	0.435	Digestive/alimentary
NOTCH3	Digestive System Diseases; Neoplasms; Endocrine System Diseases	C0887833	Carcinoma, Pancreatic Ductal	0.3	ALL	2009	2009	0.40757	0.808	0.435	Digestive/alimentary
NOTCH3	Digestive System Diseases; Neoplasms; Endocrine System Diseases	C1335302	Pancreatic Ductal Adenocarcinoma	0.01	ALL	2016	2016	0.40757	0.808	0.435	Digestive/alimentary
NOTCH3	Digestive System Diseases; Neoplasms	C2239176	Liver carcinoma	0.4	ALL	2006	2019	0.40757	0.808	0.435	Digestive/alimentary
OCRL	Digestive System Diseases	C0017168	Gastroesophageal reflux disease	0.1	ALL	NA	NA	0.99999	0.731	0.553	Digestive/alimentary
OCRL	Digestive System Diseases; Nutritional and Metabolic Diseases	C0024523	Malabsorption Syndrome	0.1	ALL	NA	NA	0.99999	0.731	0.553	Digestive/alimentary
OCRL	Digestive System Diseases	C3714745	Malabsorption	0.1	ALL	NA	NA	0.99999	0.731	0.553	Digestive/alimentary
P2RY1	Congenital, Hereditary, and Neonatal Diseases and Abnormalities; Digestive System Diseases; Respiratory Tract Diseases	C0010674	Cystic Fibrosis	0.01	ALL	2004	2004	0.51522	0.769	0.551	Digestive/alimentary
P2RY1	Digestive System Diseases	C0019158	Hepatitis	0.01	ALL	2017	2017	0.51522	0.769	0.551	Digestive/alimentary
P2RY1	Digestive System Diseases	C0021831	Intestinal Diseases	0.01	ALL	2019	2019	0.51522	0.769	0.551	Digestive/alimentary
P2RY1	Digestive System Diseases	C0022104	Irritable Bowel Syndrome	0.01	ALL	2016	2016	0.51522	0.769	0.551	Digestive/alimentary
P2RY1	Pathological Conditions, Signs and Symptoms; Digestive System Diseases	C1510475	Diverticulosis	0.01	ALL	2014	2014	0.51522	0.769	0.551	Digestive/alimentary
P2RY1	Digestive System Diseases; Neoplasms	C2239176	Liver carcinoma	0.01	ALL	2015	2015	0.51522	0.769	0.551	Digestive/alimentary
PDGFB	Digestive System Diseases; Nutritional and Metabolic Diseases	C0007570	Celiac Disease	0.01	ALL	2014	2014	0.77006	0.846	0.488	Digestive/alimentary
PDGFB	Pathological Conditions, Signs and Symptoms; Digestive System Diseases	C0008312	Primary biliary cirrhosis	0.01	ALL	2014	2014	0.77006	0.846	0.488	Digestive/alimentary
PDGFB	Digestive System Diseases	C0008370	Cholestasis	0.2	ALL	1999	1999	0.77006	0.846	0.488	Digestive/alimentary
PDGFB	Digestive System Diseases; Neoplasms	C0009404	Colorectal Neoplasms	0.01	ALL	2008	2008	0.77006	0.846	0.488	Digestive/alimentary
PDGFB	Pathological Conditions, Signs and Symptoms; Digestive System Diseases	C0019209	Hepatomegaly	0.1	ALL	NA	NA	0.77006	0.846	0.488	Digestive/alimentary
PDGFB	Digestive System Diseases	C0021390	Inflammatory Bowel Diseases	0.01	ALL	2014	2014	0.77006	0.846	0.488	Digestive/alimentary
PDGFB	Pathological Conditions, Signs and Symptoms; Digestive System Diseases	C0023890	Liver Cirrhosis	0.21	ALL	2004	2012	0.77006	0.846	0.488	Digestive/alimentary
PDGFB	Congenital, Hereditary, and Neonatal Diseases and Abnormalities; Digestive System Diseases; Neoplasms	C0032580	Adenomatous Polyposis Coli	0.01	ALL	2007	2007	0.77006	0.846	0.488	Digestive/alimentary
PDGFB	Digestive System Diseases; Wounds and Injuries	C0160390	Injury of liver	0.2	ALL	1994	1994	0.77006	0.846	0.488	Digestive/alimentary
PDGFB	Digestive System Diseases; Neoplasms; Endocrine System Diseases	C0235974	Pancreatic carcinoma	0.01	ALL	2018	2018	0.77006	0.846	0.488	Digestive/alimentary
PDGFB	Digestive System Diseases; Neoplasms; Endocrine System Diseases	C0346647	Malignant neoplasm of pancreas	0.01	ALL	2018	2018	0.77006	0.846	0.488	Digestive/alimentary
PDGFB	Digestive System Diseases	C0520571	Fibrosis of bile duct	0.01	ALL	2014	2014	0.77006	0.846	0.488	Digestive/alimentary
PDGFB	Digestive System Diseases; Neoplasms	C2239176	Liver carcinoma	0.32	ALL	2011	2017	0.77006	0.846	0.488	Digestive/alimentary
MAPK13	Digestive System Diseases	C0008370	Cholestasis	0.3	ALL	2010	2010	6.7197e-11	0.577	0.705	Digestive/alimentary
MAPK13	Digestive System Diseases; Neoplasms	C0009402	Colorectal Carcinoma	0.01	ALL	2019	2019	6.7197e-11	0.577	0.705	Digestive/alimentary
MAPK13	Digestive System Diseases; Neoplasms	C0279626	Squamous cell carcinoma of esophagus	0.01	ALL	2017	2017	6.7197e-11	0.577	0.705	Digestive/alimentary
MAPK13	Digestive System Diseases; Neoplasms	C1377610	Peritoneal Mesothelioma	0.01	ALL	2012	2012	6.7197e-11	0.577	0.705	Digestive/alimentary
PTGER2	Digestive System Diseases; Neoplasms	C0004763	Barrett Esophagus	0.01	ALL	2010	2010	0.0074901	0.731	0.597	Digestive/alimentary
PTGER2	Digestive System Diseases; Neoplasms	C0007113	Rectal Carcinoma	0.01	ALL	2014	2014	0.0074901	0.731	0.597	Digestive/alimentary
PTGER2	Digestive System Diseases; Neoplasms	C0009402	Colorectal Carcinoma	0.02	ALL	2010	2010	0.0074901	0.731	0.597	Digestive/alimentary
PTGER2	Congenital, Hereditary, and Neonatal Diseases and Abnormalities; Digestive System Diseases	C0019569	Hirschsprung Disease	0.01	ALL	2019	2019	0.0074901	0.731	0.597	Digestive/alimentary
PTGER2	Pathological Conditions, Signs and Symptoms; Digestive System Diseases	C0023893	Liver Cirrhosis, Experimental	0.3	ALL	2014	2014	0.0074901	0.731	0.597	Digestive/alimentary
PTGER2	Digestive System Diseases	C0151970	Ulcer of esophagus	0.01	ALL	2014	2014	0.0074901	0.731	0.597	Digestive/alimentary
PTGER2	Digestive System Diseases; Neoplasms	C0279628	Adenocarcinoma Of Esophagus	0.01	ALL	2010	2010	0.0074901	0.731	0.597	Digestive/alimentary
PTGER2	Digestive System Diseases; Neoplasms	C2239176	Liver carcinoma	0.01	ALL	2017	2017	0.0074901	0.731	0.597	Digestive/alimentary
PTGER2	Digestive System Diseases	C4082937	Necrotizing enterocolitis in fetus OR newborn	0.01	ALL	2019	2019	0.0074901	0.731	0.597	Digestive/alimentary
PTGIR	Digestive System Diseases	C0009324	Ulcerative Colitis	0.1	ALL	2012	2012	0.00088819	0.423	0.711	Digestive/alimentary
MAPK12	Digestive System Diseases; Neoplasms	C0007102	Malignant tumor of colon	0.01	ALL	2017	2017	5.8734e-07	0.346	0.695	Digestive/alimentary
MAPK12	Digestive System Diseases; Neoplasms	C0699790	Colon Carcinoma	0.01	ALL	2017	2017	5.8734e-07	0.346	0.695	Digestive/alimentary
MAPK12	Digestive System Diseases; Neoplasms; Endocrine System Diseases	C1335302	Pancreatic Ductal Adenocarcinoma	0.01	ALL	2019	2019	5.8734e-07	0.346	0.695	Digestive/alimentary
MAPK12	Digestive System Diseases; Neoplasms	C2239176	Liver carcinoma	0.01	ALL	2003	2003	5.8734e-07	0.346	0.695	Digestive/alimentary
MAPK12	Digestive System Diseases	C4317009	Diverticular Diseases	0.1	ALL	2018	2018	5.8734e-07	0.346	0.695	Digestive/alimentary
TACR3	Digestive System Diseases	C0149521	Pancreatitis, Chronic	0.01	ALL	2007	2007	1.8068e-17	0.769	0.553	Digestive/alimentary
TACR3	Congenital, Hereditary, and Neonatal Diseases and Abnormalities; Digestive System Diseases; Musculoskeletal Diseases; Immune System Diseases	C0220748	Cartilage-hair hypoplasia	0.01	ALL	2010	2010	1.8068e-17	0.769	0.553	Digestive/alimentary
TACR3	Digestive System Diseases; Infections	C0524909	Hepatitis B, Chronic	0.01	ALL	2010	2010	1.8068e-17	0.769	0.553	Digestive/alimentary
TRAF3	Digestive System Diseases	C0001339	Acute pancreatitis	0.04	ALL	2017	2019	0.99869	0.769	0.541	Digestive/alimentary
TRAF3	Digestive System Diseases	C0008325	Cholecystitis	0.01	ALL	2019	2019	0.99869	0.769	0.541	Digestive/alimentary
TRAF3	Digestive System Diseases	C0008350	Cholelithiasis	0.01	ALL	2019	2019	0.99869	0.769	0.541	Digestive/alimentary
TRAF3	Digestive System Diseases	C0009319	Colitis	0.01	ALL	2013	2013	0.99869	0.769	0.541	Digestive/alimentary
TRAF3	Digestive System Diseases	C0009324	Ulcerative Colitis	0.01	ALL	2013	2013	0.99869	0.769	0.541	Digestive/alimentary
TRAF3	Digestive System Diseases	C0010346	Crohn Disease	0.01	ALL	2013	2013	0.99869	0.769	0.541	Digestive/alimentary
TRAF3	Digestive System Diseases	C0015695	Fatty Liver	0.01	ALL	2016	2016	0.99869	0.769	0.541	Digestive/alimentary
TRAF3	Digestive System Diseases	C0021390	Inflammatory Bowel Diseases	0.01	ALL	2013	2013	0.99869	0.769	0.541	Digestive/alimentary
TRAF3	Digestive System Diseases; Neoplasms	C0024623	Malignant neoplasm of stomach	0.01	ALL	2018	2018	0.99869	0.769	0.541	Digestive/alimentary
TRAF3	Digestive System Diseases; Neoplasms	C0153452	Malignant neoplasm of gallbladder	0.01	ALL	2019	2019	0.99869	0.769	0.541	Digestive/alimentary
TRAF3	Digestive System Diseases; Neoplasms	C0220630	Adult Liver Carcinoma	0.01	ALL	2019	2019	0.99869	0.769	0.541	Digestive/alimentary
TRAF3	Digestive System Diseases; Neoplasms	C0235782	Gallbladder Carcinoma	0.01	ALL	2019	2019	0.99869	0.769	0.541	Digestive/alimentary
TRAF3	Pathological Conditions, Signs and Symptoms; Digestive System Diseases	C0242216	Biliary calculi	0.1	ALL	2019	2019	0.99869	0.769	0.541	Digestive/alimentary
TRAF3	Digestive System Diseases; Neoplasms	C0279000	Liver and Intrahepatic Biliary Tract Carcinoma	0.01	ALL	2019	2019	0.99869	0.769	0.541	Digestive/alimentary
TRAF3	Digestive System Diseases; Neoplasms	C0345904	Malignant neoplasm of liver	0.01	ALL	2019	2019	0.99869	0.769	0.541	Digestive/alimentary
TRAF3	Digestive System Diseases	C0400966	Non-alcoholic Fatty Liver Disease	0.01	ALL	2019	2019	0.99869	0.769	0.541	Digestive/alimentary
TRAF3	Digestive System Diseases; Neoplasms	C0699791	Stomach Carcinoma	0.01	ALL	2018	2018	0.99869	0.769	0.541	Digestive/alimentary
TRAF3	Digestive System Diseases; Neoplasms; Immune System Diseases; Hemic and Lymphatic Diseases	C1850900	Familial primary gastric lymphoma	0.01	ALL	2017	2017	0.99869	0.769	0.541	Digestive/alimentary
TRAF3	Digestive System Diseases; Neoplasms	C2239176	Liver carcinoma	0.01	ALL	2015	2015	0.99869	0.769	0.541	Digestive/alimentary
TRAF3	Digestive System Diseases	C2711227	Steatohepatitis	0.03	ALL	2016	2019	0.99869	0.769	0.541	Digestive/alimentary
VEGFC	Digestive System Diseases; Neoplasms	C0007102	Malignant tumor of colon	0.05	ALL	2008	2019	0.49565	0.769	0.459	Digestive/alimentary
VEGFC	Digestive System Diseases; Neoplasms	C0007113	Rectal Carcinoma	0.01	ALL	2019	2019	0.49565	0.769	0.459	Digestive/alimentary
VEGFC	Digestive System Diseases; Neoplasms	C0009375	Colonic Neoplasms	0.01	ALL	2008	2008	0.49565	0.769	0.459	Digestive/alimentary
VEGFC	Digestive System Diseases; Neoplasms	C0009402	Colorectal Carcinoma	0.1	ALL	2000	2018	0.49565	0.769	0.459	Digestive/alimentary
VEGFC	Digestive System Diseases; Neoplasms	C0009404	Colorectal Neoplasms	0.06	ALL	2004	2015	0.49565	0.769	0.459	Digestive/alimentary
VEGFC	Digestive System Diseases; Neoplasms	C0014859	Esophageal Neoplasms	0.07	ALL	2010	2018	0.49565	0.769	0.459	Digestive/alimentary
VEGFC	Digestive System Diseases; Neoplasms	C0016978	gallbladder neoplasm	0.01	ALL	2003	2003	0.49565	0.769	0.459	Digestive/alimentary
VEGFC	Digestive System Diseases	C0021390	Inflammatory Bowel Diseases	0.02	ALL	2018	2019	0.49565	0.769	0.459	Digestive/alimentary
VEGFC	Pathological Conditions, Signs and Symptoms; Digestive System Diseases	C0023890	Liver Cirrhosis	0.01	ALL	2014	2014	0.49565	0.769	0.459	Digestive/alimentary
VEGFC	Digestive System Diseases; Neoplasms	C0024623	Malignant neoplasm of stomach	0.1	ALL	2005	2019	0.49565	0.769	0.459	Digestive/alimentary
VEGFC	Digestive System Diseases; Neoplasms; Endocrine System Diseases	C0030297	Pancreatic Neoplasm	0.03	ALL	2004	2007	0.49565	0.769	0.459	Digestive/alimentary
VEGFC	Digestive System Diseases; Neoplasms	C0038356	Stomach Neoplasms	0.06	ALL	2004	2009	0.49565	0.769	0.459	Digestive/alimentary
VEGFC	Digestive System Diseases	C0085694	Chronic cholecystitis	0.01	ALL	2018	2018	0.49565	0.769	0.459	Digestive/alimentary
VEGFC	Digestive System Diseases; Neoplasms	C0152018	Esophageal carcinoma	0.08	ALL	2010	2018	0.49565	0.769	0.459	Digestive/alimentary
VEGFC	Digestive System Diseases; Neoplasms	C0153452	Malignant neoplasm of gallbladder	0.01	ALL	2018	2018	0.49565	0.769	0.459	Digestive/alimentary
VEGFC	Digestive System Diseases; Neoplasms	C0235782	Gallbladder Carcinoma	0.03	ALL	2014	2018	0.49565	0.769	0.459	Digestive/alimentary
VEGFC	Digestive System Diseases; Neoplasms; Endocrine System Diseases	C0235974	Pancreatic carcinoma	0.04	ALL	2001	2018	0.49565	0.769	0.459	Digestive/alimentary
VEGFC	Digestive System Diseases; Neoplasms	C0238198	Gastrointestinal Stromal Tumors	0.01	ALL	2011	2011	0.49565	0.769	0.459	Digestive/alimentary
VEGFC	Congenital, Hereditary, and Neonatal Diseases and Abnormalities; Digestive System Diseases; Hemic and Lymphatic Diseases	C0267372	Primary intestinal lymphangiectasia	0.01	ALL	2015	2015	0.49565	0.769	0.459	Digestive/alimentary
VEGFC	Digestive System Diseases; Neoplasms	C0278480	Stage III Colon Cancer	0.01	ALL	2008	2008	0.49565	0.769	0.459	Digestive/alimentary
VEGFC	Digestive System Diseases; Neoplasms	C0278484	Malignant neoplasm of colon stage IV	0.01	ALL	2019	2019	0.49565	0.769	0.459	Digestive/alimentary
VEGFC	Digestive System Diseases; Neoplasms	C0279626	Squamous cell carcinoma of esophagus	0.1	ALL	2006	2019	0.49565	0.769	0.459	Digestive/alimentary
VEGFC	Digestive System Diseases; Neoplasms	C0338106	Adenocarcinoma of colon	0.2	ALL	2007	2007	0.49565	0.769	0.459	Digestive/alimentary
VEGFC	Digestive System Diseases; Neoplasms; Endocrine System Diseases	C0346647	Malignant neoplasm of pancreas	0.04	ALL	2001	2018	0.49565	0.769	0.459	Digestive/alimentary
VEGFC	Digestive System Diseases; Neoplasms	C0349530	Early gastric cancer	0.01	ALL	2009	2009	0.49565	0.769	0.459	Digestive/alimentary
VEGFC	Digestive System Diseases	C0400966	Non-alcoholic Fatty Liver Disease	0.01	ALL	2019	2019	0.49565	0.769	0.459	Digestive/alimentary
VEGFC	Pathological Conditions, Signs and Symptoms; Digestive System Diseases	C0521607	Peritoneal Fibrosis	0.01	ALL	2018	2018	0.49565	0.769	0.459	Digestive/alimentary
VEGFC	Digestive System Diseases; Neoplasms	C0546837	Malignant neoplasm of esophagus	0.07	ALL	2010	2018	0.49565	0.769	0.459	Digestive/alimentary
VEGFC	Digestive System Diseases; Neoplasms	C0677948	Stage II Colorectal Cancer	0.01	ALL	2013	2013	0.49565	0.769	0.459	Digestive/alimentary
VEGFC	Digestive System Diseases; Neoplasms	C0685938	Malignant neoplasm of gastrointestinal tract	0.01	ALL	2007	2007	0.49565	0.769	0.459	Digestive/alimentary
VEGFC	Digestive System Diseases; Neoplasms	C0699790	Colon Carcinoma	0.05	ALL	2008	2019	0.49565	0.769	0.459	Digestive/alimentary
VEGFC	Digestive System Diseases; Neoplasms	C0699791	Stomach Carcinoma	0.1	ALL	2001	2019	0.49565	0.769	0.459	Digestive/alimentary
VEGFC	Digestive System Diseases; Neoplasms	C2239176	Liver carcinoma	0.03	ALL	2013	2017	0.49565	0.769	0.459	Digestive/alimentary
FZD6	Digestive System Diseases; Neoplasms	C0009402	Colorectal Carcinoma	0.02	ALL	2015	2019	2.0034e-12	0.615	0.623	Digestive/alimentary
FZD6	Digestive System Diseases; Neoplasms	C0024623	Malignant neoplasm of stomach	0.01	ALL	2005	2005	2.0034e-12	0.615	0.623	Digestive/alimentary
FZD6	Digestive System Diseases; Neoplasms	C0220630	Adult Liver Carcinoma	0.01	ALL	2018	2018	2.0034e-12	0.615	0.623	Digestive/alimentary
FZD6	Digestive System Diseases; Neoplasms; Endocrine System Diseases	C0235974	Pancreatic carcinoma	0.01	ALL	2019	2019	2.0034e-12	0.615	0.623	Digestive/alimentary
FZD6	Digestive System Diseases; Neoplasms	C0279000	Liver and Intrahepatic Biliary Tract Carcinoma	0.01	ALL	2018	2018	2.0034e-12	0.615	0.623	Digestive/alimentary
FZD6	Digestive System Diseases; Neoplasms	C0279626	Squamous cell carcinoma of esophagus	0.01	ALL	2019	2019	2.0034e-12	0.615	0.623	Digestive/alimentary
FZD6	Digestive System Diseases; Neoplasms	C0345904	Malignant neoplasm of liver	0.01	ALL	2018	2018	2.0034e-12	0.615	0.623	Digestive/alimentary
FZD6	Digestive System Diseases; Neoplasms; Endocrine System Diseases	C0346647	Malignant neoplasm of pancreas	0.01	ALL	2019	2019	2.0034e-12	0.615	0.623	Digestive/alimentary
FZD6	Digestive System Diseases; Neoplasms	C0494165	Secondary malignant neoplasm of liver	0.01	ALL	2017	2017	2.0034e-12	0.615	0.623	Digestive/alimentary
FZD6	Digestive System Diseases; Neoplasms	C0699791	Stomach Carcinoma	0.01	ALL	2005	2005	2.0034e-12	0.615	0.623	Digestive/alimentary
TNFSF11	Pathological Conditions, Signs and Symptoms; Digestive System Diseases	C0008312	Primary biliary cirrhosis	0.03	ALL	2009	2020	0.0049159	0.846	0.453	Digestive/alimentary
TNFSF11	Pathological Conditions, Signs and Symptoms; Digestive System Diseases	C0019209	Hepatomegaly	0.1	ALL	NA	NA	0.0049159	0.846	0.453	Digestive/alimentary
TNFSF11	Pathological Conditions, Signs and Symptoms; Digestive System Diseases; Hemic and Lymphatic Diseases	C0019214	Hepatosplenomegaly	0.1	ALL	NA	NA	0.0049159	0.846	0.453	Digestive/alimentary
TNFSF11	Digestive System Diseases	C0021390	Inflammatory Bowel Diseases	0.02	ALL	2018	2018	0.0049159	0.846	0.453	Digestive/alimentary
TNFSF11	Digestive System Diseases	C0023895	Liver diseases	0.02	ALL	2005	2009	0.0049159	0.846	0.453	Digestive/alimentary
TNFSF11	Digestive System Diseases; Neoplasms	C0024623	Malignant neoplasm of stomach	0.01	ALL	2013	2013	0.0049159	0.846	0.453	Digestive/alimentary
TNFSF11	Digestive System Diseases; Neoplasms	C0038356	Stomach Neoplasms	0.01	ALL	2006	2006	0.0049159	0.846	0.453	Digestive/alimentary
TNFSF11	Digestive System Diseases; Neoplasms; Endocrine System Diseases	C0220620	Gastrointestinal Carcinoid Tumor	0.07	ALL	2000	2019	0.0049159	0.846	0.453	Digestive/alimentary
TNFSF11	Digestive System Diseases	C0400966	Non-alcoholic Fatty Liver Disease	0.02	ALL	2018	2019	0.0049159	0.846	0.453	Digestive/alimentary
TNFSF11	Digestive System Diseases; Stomatognathic Diseases	C0521585	Gastrointestinal mucositis	0.01	ALL	2017	2017	0.0049159	0.846	0.453	Digestive/alimentary
TNFSF11	Digestive System Diseases; Neoplasms	C0699791	Stomach Carcinoma	0.01	ALL	2013	2013	0.0049159	0.846	0.453	Digestive/alimentary
TNFSF11	Digestive System Diseases; Neoplasms	C2239176	Liver carcinoma	0.03	ALL	2007	2014	0.0049159	0.846	0.453	Digestive/alimentary
TNFRSF10B	Digestive System Diseases; Neoplasms	C0007102	Malignant tumor of colon	0.08	ALL	2000	2019	0.00019928	0.769	0.505	Digestive/alimentary
TNFRSF10B	Digestive System Diseases; Neoplasms	C0009375	Colonic Neoplasms	0.02	ALL	2004	2019	0.00019928	0.769	0.505	Digestive/alimentary
TNFRSF10B	Digestive System Diseases; Neoplasms	C0009402	Colorectal Carcinoma	0.09	ALL	1998	2019	0.00019928	0.769	0.505	Digestive/alimentary
TNFRSF10B	Digestive System Diseases; Neoplasms	C0009404	Colorectal Neoplasms	0.01	ALL	2014	2014	0.00019928	0.769	0.505	Digestive/alimentary
TNFRSF10B	Digestive System Diseases; Neoplasms	C0014859	Esophageal Neoplasms	0.02	ALL	2009	2018	0.00019928	0.769	0.505	Digestive/alimentary
TNFRSF10B	Digestive System Diseases; Infections	C0019163	Hepatitis B	0.01	ALL	2016	2016	0.00019928	0.769	0.505	Digestive/alimentary
TNFRSF10B	Digestive System Diseases; Infections	C0019196	Hepatitis C	0.01	ALL	2007	2007	0.00019928	0.769	0.505	Digestive/alimentary
TNFRSF10B	Digestive System Diseases; Neoplasms	C0019207	Hepatoma, Morris	0.3	ALL	2008	2008	0.00019928	0.769	0.505	Digestive/alimentary
TNFRSF10B	Digestive System Diseases; Neoplasms	C0019208	Hepatoma, Novikoff	0.3	ALL	2008	2008	0.00019928	0.769	0.505	Digestive/alimentary
TNFRSF10B	Digestive System Diseases	C0023895	Liver diseases	0.01	ALL	2017	2017	0.00019928	0.769	0.505	Digestive/alimentary
TNFRSF10B	Digestive System Diseases; Neoplasms	C0023903	Liver neoplasms	0.01	ALL	2014	2014	0.00019928	0.769	0.505	Digestive/alimentary
TNFRSF10B	Digestive System Diseases; Neoplasms	C0023904	Liver Neoplasms, Experimental	0.3	ALL	2008	2008	0.00019928	0.769	0.505	Digestive/alimentary
TNFRSF10B	Digestive System Diseases; Neoplasms	C0024623	Malignant neoplasm of stomach	0.02	ALL	2001	2018	0.00019928	0.769	0.505	Digestive/alimentary
TNFRSF10B	Digestive System Diseases; Neoplasms; Endocrine System Diseases	C0030297	Pancreatic Neoplasm	0.3	ALL	2007	2007	0.00019928	0.769	0.505	Digestive/alimentary
TNFRSF10B	Congenital, Hereditary, and Neonatal Diseases and Abnormalities; Digestive System Diseases; Neoplasms	C0032580	Adenomatous Polyposis Coli	0.01	ALL	2005	2005	0.00019928	0.769	0.505	Digestive/alimentary
TNFRSF10B	Digestive System Diseases; Neoplasms	C0086404	Experimental Hepatoma	0.3	ALL	2008	2008	0.00019928	0.769	0.505	Digestive/alimentary
TNFRSF10B	Digestive System Diseases	C0149521	Pancreatitis, Chronic	0.01	ALL	2003	2003	0.00019928	0.769	0.505	Digestive/alimentary
TNFRSF10B	Digestive System Diseases; Neoplasms	C0152018	Esophageal carcinoma	0.02	ALL	2009	2018	0.00019928	0.769	0.505	Digestive/alimentary
TNFRSF10B	Digestive System Diseases	C0162557	Liver Failure, Acute	0.01	ALL	2019	2019	0.00019928	0.769	0.505	Digestive/alimentary
TNFRSF10B	Digestive System Diseases; Neoplasms	C0220630	Adult Liver Carcinoma	0.02	ALL	2008	2019	0.00019928	0.769	0.505	Digestive/alimentary
TNFRSF10B	Digestive System Diseases; Neoplasms; Endocrine System Diseases	C0235974	Pancreatic carcinoma	0.04	ALL	2015	2019	0.00019928	0.769	0.505	Digestive/alimentary
TNFRSF10B	Pathological Conditions, Signs and Symptoms; Digestive System Diseases	C0239946	Fibrosis, Liver	0.01	ALL	2017	2017	0.00019928	0.769	0.505	Digestive/alimentary
TNFRSF10B	Digestive System Diseases; Neoplasms	C0279000	Liver and Intrahepatic Biliary Tract Carcinoma	0.02	ALL	2008	2019	0.00019928	0.769	0.505	Digestive/alimentary
TNFRSF10B	Digestive System Diseases; Neoplasms	C0279626	Squamous cell carcinoma of esophagus	0.02	ALL	2016	2016	0.00019928	0.769	0.505	Digestive/alimentary
TNFRSF10B	Digestive System Diseases; Neoplasms	C0345904	Malignant neoplasm of liver	0.02	ALL	2008	2019	0.00019928	0.769	0.505	Digestive/alimentary
TNFRSF10B	Digestive System Diseases; Neoplasms; Endocrine System Diseases	C0346647	Malignant neoplasm of pancreas	0.32	ALL	2007	2019	0.00019928	0.769	0.505	Digestive/alimentary
TNFRSF10B	Digestive System Diseases; Neoplasms	C0494165	Secondary malignant neoplasm of liver	0.02	ALL	2008	2019	0.00019928	0.769	0.505	Digestive/alimentary
TNFRSF10B	Digestive System Diseases; Neoplasms	C0546837	Malignant neoplasm of esophagus	0.02	ALL	2009	2018	0.00019928	0.769	0.505	Digestive/alimentary
TNFRSF10B	Digestive System Diseases; Neoplasms; Stomatognathic Diseases	C0585362	Squamous cell carcinoma of mouth	0.3	ALL	1998	1998	0.00019928	0.769	0.505	Digestive/alimentary
TNFRSF10B	Digestive System Diseases; Neoplasms	C0699790	Colon Carcinoma	0.09	ALL	2000	2019	0.00019928	0.769	0.505	Digestive/alimentary
TNFRSF10B	Digestive System Diseases; Neoplasms	C0699791	Stomach Carcinoma	0.02	ALL	2001	2018	0.00019928	0.769	0.505	Digestive/alimentary
TNFRSF10B	Digestive System Diseases	C0860204	Cholestatic liver disease	0.01	ALL	2008	2008	0.00019928	0.769	0.505	Digestive/alimentary
TNFRSF10B	Digestive System Diseases; Neoplasms; Endocrine System Diseases	C1335302	Pancreatic Ductal Adenocarcinoma	0.02	ALL	2013	2018	0.00019928	0.769	0.505	Digestive/alimentary
TNFRSF10B	Digestive System Diseases; Neoplasms	C2239176	Liver carcinoma	0.09	ALL	2002	2019	0.00019928	0.769	0.505	Digestive/alimentary
TNFRSF10B	Digestive System Diseases	C3241937	Nonalcoholic Steatohepatitis	0.01	ALL	2011	2011	0.00019928	0.769	0.505	Digestive/alimentary
TNFRSF10B	Digestive System Diseases; Neoplasms	C4721579	Secondary malignant neoplasm of colon and/or rectum	0.01	ALL	2013	2013	0.00019928	0.769	0.505	Digestive/alimentary
SOX13	Digestive System Diseases; Neoplasms	C0009402	Colorectal Carcinoma	0.01	ALL	2020	2020	0.94185	0.385	0.743	Digestive/alimentary
FGFBP1	Digestive System Diseases; Neoplasms	C0009375	Colonic Neoplasms	0.01	ALL	2006	2006	0.58794	0.385	0.736	Digestive/alimentary
FGFBP1	Digestive System Diseases; Neoplasms	C0009402	Colorectal Carcinoma	0.01	ALL	2006	2006	0.58794	0.385	0.736	Digestive/alimentary
FGFBP1	Digestive System Diseases; Neoplasms; Endocrine System Diseases	C0281361	Adenocarcinoma of pancreas	0.01	ALL	2006	2006	0.58794	0.385	0.736	Digestive/alimentary
FGFBP1	Digestive System Diseases; Neoplasms	C4551463	Colon adenoma	0.01	ALL	2006	2006	0.58794	0.385	0.736	Digestive/alimentary
RAMP3	Digestive System Diseases; Neoplasms	C0009402	Colorectal Carcinoma	0.01	ALL	2013	2013	0.016373	0.269	0.722	Digestive/alimentary
RAMP3	Digestive System Diseases; Neoplasms	C0220630	Adult Liver Carcinoma	0.01	ALL	2018	2018	0.016373	0.269	0.722	Digestive/alimentary
RAMP3	Digestive System Diseases; Neoplasms	C0279000	Liver and Intrahepatic Biliary Tract Carcinoma	0.01	ALL	2018	2018	0.016373	0.269	0.722	Digestive/alimentary
RAMP3	Digestive System Diseases; Neoplasms	C0345904	Malignant neoplasm of liver	0.01	ALL	2018	2018	0.016373	0.269	0.722	Digestive/alimentary
RAMP3	Digestive System Diseases; Neoplasms	C2239176	Liver carcinoma	0.01	ALL	2018	2018	0.016373	0.269	0.722	Digestive/alimentary
LDLRAP1	Digestive System Diseases; Neoplasms	C0009402	Colorectal Carcinoma	0.01	ALL	2011	2011	6.5037e-06	0.538	0.641	Digestive/alimentary
LDLRAP1	Digestive System Diseases	C0015695	Fatty Liver	0.1	ALL	NA	NA	6.5037e-06	0.538	0.641	Digestive/alimentary
LDLRAP1	Digestive System Diseases; Infections	C0019196	Hepatitis C	0.01	ALL	2019	2019	6.5037e-06	0.538	0.641	Digestive/alimentary
LDLRAP1	Digestive System Diseases	C2711227	Steatohepatitis	0.1	ALL	NA	NA	6.5037e-06	0.538	0.641	Digestive/alimentary
S1PR5	Digestive System Diseases	C0009324	Ulcerative Colitis	0.01	ALL	2018	2018	0.15713	0.462	0.716	Digestive/alimentary
KRT20	Digestive System Diseases; Neoplasms	C0003614	Appendiceal Neoplasms	0.01	ALL	2017	2017	9.0776e-11	0.846	0.388	Digestive/alimentary
KRT20	Digestive System Diseases; Neoplasms	C0004763	Barrett Esophagus	0.01	ALL	2002	2002	9.0776e-11	0.846	0.388	Digestive/alimentary
KRT20	Digestive System Diseases; Neoplasms	C0007102	Malignant tumor of colon	0.09	ALL	2002	2019	9.0776e-11	0.846	0.388	Digestive/alimentary
KRT20	Digestive System Diseases; Neoplasms	C0007113	Rectal Carcinoma	0.02	ALL	1997	2019	9.0776e-11	0.846	0.388	Digestive/alimentary
KRT20	Digestive System Diseases; Neoplasms	C0007528	Cecal Neoplasms	0.3	ALL	2004	2004	9.0776e-11	0.846	0.388	Digestive/alimentary
KRT20	Pathological Conditions, Signs and Symptoms; Digestive System Diseases	C0008312	Primary biliary cirrhosis	0.02	ALL	2014	2018	9.0776e-11	0.846	0.388	Digestive/alimentary
KRT20	Digestive System Diseases	C0009324	Ulcerative Colitis	0.03	ALL	2007	2018	9.0776e-11	0.846	0.388	Digestive/alimentary
KRT20	Digestive System Diseases; Neoplasms	C0009375	Colonic Neoplasms	0.01	ALL	2002	2002	9.0776e-11	0.846	0.388	Digestive/alimentary
KRT20	Digestive System Diseases; Neoplasms	C0009402	Colorectal Carcinoma	0.4	ALL	1996	2019	9.0776e-11	0.846	0.388	Digestive/alimentary
KRT20	Digestive System Diseases; Neoplasms	C0009404	Colorectal Neoplasms	0.08	ALL	1997	2013	9.0776e-11	0.846	0.388	Digestive/alimentary
KRT20	Digestive System Diseases	C0010346	Crohn Disease	0.01	ALL	1999	1999	9.0776e-11	0.846	0.388	Digestive/alimentary
KRT20	Digestive System Diseases; Neoplasms	C0014859	Esophageal Neoplasms	0.01	ALL	2008	2008	9.0776e-11	0.846	0.388	Digestive/alimentary
KRT20	Digestive System Diseases	C0017152	Gastritis	0.01	ALL	2001	2001	9.0776e-11	0.846	0.388	Digestive/alimentary
KRT20	Digestive System Diseases; Neoplasms	C0017185	Gastrointestinal Neoplasms	0.02	ALL	2002	2003	9.0776e-11	0.846	0.388	Digestive/alimentary
KRT20	Digestive System Diseases	C0019158	Hepatitis	0.01	ALL	2019	2019	9.0776e-11	0.846	0.388	Digestive/alimentary
KRT20	Digestive System Diseases; Infections	C0019159	Hepatitis A	0.01	ALL	2019	2019	9.0776e-11	0.846	0.388	Digestive/alimentary
KRT20	Digestive System Diseases; Infections	C0019163	Hepatitis B	0.08	ALL	2008	2019	9.0776e-11	0.846	0.388	Digestive/alimentary
KRT20	Digestive System Diseases	C0019189	Hepatitis, Chronic	0.01	ALL	2019	2019	9.0776e-11	0.846	0.388	Digestive/alimentary
KRT20	Digestive System Diseases; Infections	C0019196	Hepatitis C	0.06	ALL	2005	2018	9.0776e-11	0.846	0.388	Digestive/alimentary
KRT20	Pathological Conditions, Signs and Symptoms; Digestive System Diseases; Hemic and Lymphatic Diseases	C0019214	Hepatosplenomegaly	0.01	ALL	2016	2016	9.0776e-11	0.846	0.388	Digestive/alimentary
KRT20	Digestive System Diseases	C0021390	Inflammatory Bowel Diseases	0.01	ALL	2017	2017	9.0776e-11	0.846	0.388	Digestive/alimentary
KRT20	Digestive System Diseases	C0021831	Intestinal Diseases	0.01	ALL	1998	1998	9.0776e-11	0.846	0.388	Digestive/alimentary
KRT20	Digestive System Diseases	C0022104	Irritable Bowel Syndrome	0.01	ALL	2018	2018	9.0776e-11	0.846	0.388	Digestive/alimentary
KRT20	Digestive System Diseases; Neoplasms	C0023903	Liver neoplasms	0.01	ALL	2019	2019	9.0776e-11	0.846	0.388	Digestive/alimentary
KRT20	Digestive System Diseases; Neoplasms	C0024623	Malignant neoplasm of stomach	0.38	ALL	2000	2019	9.0776e-11	0.846	0.388	Digestive/alimentary
KRT20	Digestive System Diseases; Neoplasms; Endocrine System Diseases	C0030297	Pancreatic Neoplasm	0.01	ALL	2006	2006	9.0776e-11	0.846	0.388	Digestive/alimentary
KRT20	Pathological Conditions, Signs and Symptoms; Digestive System Diseases; Skin and Connective Tissue Diseases	C0031144	Chronic peritoneal effusion (disorder)	0.01	ALL	2018	2018	9.0776e-11	0.846	0.388	Digestive/alimentary
KRT20	Congenital, Hereditary, and Neonatal Diseases and Abnormalities; Digestive System Diseases; Neoplasms	C0032580	Adenomatous Polyposis Coli	0.01	ALL	1996	1996	9.0776e-11	0.846	0.388	Digestive/alimentary
KRT20	Digestive System Diseases; Neoplasms	C0038356	Stomach Neoplasms	0.31	ALL	2004	2008	9.0776e-11	0.846	0.388	Digestive/alimentary
KRT20	Digestive System Diseases; Neoplasms	C0149978	Adenocarcinoma of rectum	0.01	ALL	1997	1997	9.0776e-11	0.846	0.388	Digestive/alimentary
KRT20	Digestive System Diseases; Neoplasms	C0152018	Esophageal carcinoma	0.01	ALL	2008	2008	9.0776e-11	0.846	0.388	Digestive/alimentary
KRT20	Digestive System Diseases; Neoplasms	C0153437	Malignant neoplasm of cecum	0.3	ALL	2004	2004	9.0776e-11	0.846	0.388	Digestive/alimentary
KRT20	Congenital, Hereditary, and Neonatal Diseases and Abnormalities; Digestive System Diseases; Nutritional and Metabolic Diseases; Skin and Connective Tissue Diseases	C0162565	Acute intermittent porphyria	0.01	ALL	2013	2013	9.0776e-11	0.846	0.388	Digestive/alimentary
KRT20	Digestive System Diseases; Neoplasms; Endocrine System Diseases	C0235974	Pancreatic carcinoma	0.02	ALL	1999	2006	9.0776e-11	0.846	0.388	Digestive/alimentary
KRT20	Digestive System Diseases; Neoplasms	C0238198	Gastrointestinal Stromal Tumors	0.01	ALL	2008	2008	9.0776e-11	0.846	0.388	Digestive/alimentary
KRT20	Digestive System Diseases; Immune System Diseases	C0241910	Autoimmune Chronic Hepatitis	0.01	ALL	2019	2019	9.0776e-11	0.846	0.388	Digestive/alimentary
KRT20	Digestive System Diseases; Neoplasms	C0267187	Intestinal metaplasia of gastric mucosa	0.01	ALL	2002	2002	9.0776e-11	0.846	0.388	Digestive/alimentary
KRT20	Digestive System Diseases; Neoplasms	C0279628	Adenocarcinoma Of Esophagus	0.01	ALL	2020	2020	9.0776e-11	0.846	0.388	Digestive/alimentary
KRT20	Digestive System Diseases; Neoplasms; Endocrine System Diseases	C0281361	Adenocarcinoma of pancreas	0.01	ALL	2006	2006	9.0776e-11	0.846	0.388	Digestive/alimentary
KRT20	Digestive System Diseases; Neoplasms; Endocrine System Diseases	C0346647	Malignant neoplasm of pancreas	0.02	ALL	1999	2006	9.0776e-11	0.846	0.388	Digestive/alimentary
KRT20	Digestive System Diseases; Neoplasms; Endocrine System Diseases	C0346976	Secondary malignant neoplasm of pancreas	0.01	ALL	1999	1999	9.0776e-11	0.846	0.388	Digestive/alimentary
KRT20	Digestive System Diseases	C0347646	Perforation of colon	0.01	ALL	2019	2019	9.0776e-11	0.846	0.388	Digestive/alimentary
KRT20	Digestive System Diseases; Neoplasms	C0494165	Secondary malignant neoplasm of liver	0.04	ALL	1997	2012	9.0776e-11	0.846	0.388	Digestive/alimentary
KRT20	Digestive System Diseases; Infections	C0524909	Hepatitis B, Chronic	0.01	ALL	2017	2017	9.0776e-11	0.846	0.388	Digestive/alimentary
KRT20	Digestive System Diseases; Neoplasms	C0546837	Malignant neoplasm of esophagus	0.01	ALL	2008	2008	9.0776e-11	0.846	0.388	Digestive/alimentary
KRT20	Digestive System Diseases	C0566602	Primary sclerosing cholangitis	0.01	ALL	2014	2014	9.0776e-11	0.846	0.388	Digestive/alimentary
KRT20	Digestive System Diseases; Neoplasms	C0685938	Malignant neoplasm of gastrointestinal tract	0.01	ALL	2003	2003	9.0776e-11	0.846	0.388	Digestive/alimentary
KRT20	Digestive System Diseases; Neoplasms	C0699790	Colon Carcinoma	0.1	ALL	1995	2019	9.0776e-11	0.846	0.388	Digestive/alimentary
KRT20	Digestive System Diseases; Neoplasms	C0699791	Stomach Carcinoma	0.09	ALL	2000	2019	9.0776e-11	0.846	0.388	Digestive/alimentary
KRT20	Digestive System Diseases; Chemically-Induced Disorders	C0860207	Drug-Induced Liver Disease	0.02	ALL	2018	2019	9.0776e-11	0.846	0.388	Digestive/alimentary
KRT20	Digestive System Diseases; Neoplasms	C1319315	Adenocarcinoma of large intestine	0.02	ALL	2002	2005	9.0776e-11	0.846	0.388	Digestive/alimentary
KRT20	Digestive System Diseases; Neoplasms	C1377610	Peritoneal Mesothelioma	0.01	ALL	2018	2018	9.0776e-11	0.846	0.388	Digestive/alimentary
KRT20	Digestive System Diseases; Neoplasms	C1708349	Hereditary Diffuse Gastric Cancer	0.3	ALL	2004	2004	9.0776e-11	0.846	0.388	Digestive/alimentary
KRT20	Digestive System Diseases; Neoplasms; Immune System Diseases; Hemic and Lymphatic Diseases	C1850900	Familial primary gastric lymphoma	0.02	ALL	2002	2019	9.0776e-11	0.846	0.388	Digestive/alimentary
KRT20	Digestive System Diseases; Neoplasms	C1879344	Biliary papillomatosis	0.01	ALL	2019	2019	9.0776e-11	0.846	0.388	Digestive/alimentary
KRT20	Digestive System Diseases; Neoplasms	C2239176	Liver carcinoma	0.01	ALL	2019	2019	9.0776e-11	0.846	0.388	Digestive/alimentary
KRT20	Digestive System Diseases; Infections	C4075603	Occult chronic type B viral hepatitis	0.01	ALL	2019	2019	9.0776e-11	0.846	0.388	Digestive/alimentary
KRT20	Digestive System Diseases	C4082937	Necrotizing enterocolitis in fetus OR newborn	0.01	ALL	2018	2018	9.0776e-11	0.846	0.388	Digestive/alimentary
KRT20	Digestive System Diseases; Neoplasms	C4544822	Microsatellite instability-high colorectal cancer	0.01	ALL	2008	2008	9.0776e-11	0.846	0.388	Digestive/alimentary
KRT20	Digestive System Diseases	C4721555	Autoimmune hepatitis	0.01	ALL	2019	2019	9.0776e-11	0.846	0.388	Digestive/alimentary
KRT20	Digestive System Diseases; Neoplasms	C4721579	Secondary malignant neoplasm of colon and/or rectum	0.02	ALL	2008	2015	9.0776e-11	0.846	0.388	Digestive/alimentary
KRT20	Digestive System Diseases; Neoplasms	C4744564	Metastatic Colorectal Carcinoma	0.01	ALL	2004	2004	9.0776e-11	0.846	0.388	Digestive/alimentary
DLL4	Digestive System Diseases; Neoplasms	C0007102	Malignant tumor of colon	0.01	ALL	2011	2011	0.99982	0.769	0.494	Digestive/alimentary
DLL4	Digestive System Diseases; Neoplasms	C0009375	Colonic Neoplasms	0.01	ALL	2011	2011	0.99982	0.769	0.494	Digestive/alimentary
DLL4	Digestive System Diseases; Neoplasms	C0009402	Colorectal Carcinoma	0.01	ALL	2017	2017	0.99982	0.769	0.494	Digestive/alimentary
DLL4	Digestive System Diseases; Neoplasms	C0009404	Colorectal Neoplasms	0.01	ALL	2011	2011	0.99982	0.769	0.494	Digestive/alimentary
DLL4	Pathological Conditions, Signs and Symptoms; Congenital, Hereditary, and Neonatal Diseases and Abnormalities; Digestive System Diseases	C0009714	Hepatic Fibrosis, Congenital	0.1	ALL	NA	NA	0.99982	0.769	0.494	Digestive/alimentary
DLL4	Digestive System Diseases; Neoplasms	C0014859	Esophageal Neoplasms	0.01	ALL	2018	2018	0.99982	0.769	0.494	Digestive/alimentary
DLL4	Digestive System Diseases	C0014867	Esophageal Varices	0.1	ALL	NA	NA	0.99982	0.769	0.494	Digestive/alimentary
DLL4	Digestive System Diseases	C0015695	Fatty Liver	0.01	ALL	2013	2013	0.99982	0.769	0.494	Digestive/alimentary
DLL4	Pathological Conditions, Signs and Symptoms; Digestive System Diseases	C0017181	Gastrointestinal Hemorrhage	0.1	ALL	NA	NA	0.99982	0.769	0.494	Digestive/alimentary
DLL4	Digestive System Diseases; Infections	C0019163	Hepatitis B	0.01	ALL	2018	2018	0.99982	0.769	0.494	Digestive/alimentary
DLL4	Digestive System Diseases	C0020541	Portal Hypertension	0.11	ALL	2014	2014	0.99982	0.769	0.494	Digestive/alimentary
DLL4	Digestive System Diseases; Neoplasms	C0024623	Malignant neoplasm of stomach	0.05	ALL	2013	2019	0.99982	0.769	0.494	Digestive/alimentary
DLL4	Digestive System Diseases; Neoplasms	C0152018	Esophageal carcinoma	0.01	ALL	2018	2018	0.99982	0.769	0.494	Digestive/alimentary
[truncated: 1,303 more rows]
